# Supplementary material for: Macromolecular crowding in human tenocyte and skin fibroblast cultures: A comparative analysis
Source: Mater Today Bio. 2024 Jan 28;25:100977. doi: 10.1016/j.mtbio.2024.100977 (PMC10846491; doi:10.1016/j.mtbio.2024.100977)
Supplement: Multimedia component 2 [file mmc2.xlsx]

## Sheet: Full_dataset
	gene_name	protein_id	description	found.in.files	found.in.conditions	found.in.reps	max.qupm	average.top3	signal_sum_hDFs_noMMC_rep1	signal_sum_hDFs_noMMC_rep2	signal_sum_hDFs_noMMC_rep3	signal_sum_hDFs_MMC_rep1	signal_sum_hDFs_MMC_rep2	signal_sum_hDFs_MMC_rep3	signal_sum_hTCs_noMMC_rep1	signal_sum_hTCs_noMMC_rep2	signal_sum_hTCs_noMMC_rep3	signal_sum_hTCs_MMC_rep1	signal_sum_hTCs_MMC_rep2	signal_sum_hTCs_MMC_rep3	hDFs_noMMC_rep1.ctrl.ratio	hDFs_MMC_rep1.ctrl.ratio	hTCs_noMMC_rep1.ctrl.ratio	hTCs_MMC_rep1.ctrl.ratio	hDFs_noMMC_rep2.ctrl.ratio	hDFs_MMC_rep2.ctrl.ratio	hTCs_noMMC_rep2.ctrl.ratio	hTCs_MMC_rep2.ctrl.ratio	hDFs_noMMC_rep3.ctrl.ratio	hDFs_MMC_rep3.ctrl.ratio	hTCs_noMMC_rep3.ctrl.ratio	hTCs_MMC_rep3.ctrl.ratio	batchcl_raw_signal_sum_hDFs_noMMC_rep1	batchcl_raw_signal_sum_hDFs_noMMC_rep2	batchcl_raw_signal_sum_hDFs_noMMC_rep3	batchcl_raw_signal_sum_hDFs_MMC_rep1	batchcl_raw_signal_sum_hDFs_MMC_rep2	batchcl_raw_signal_sum_hDFs_MMC_rep3	batchcl_raw_signal_sum_hTCs_noMMC_rep1	batchcl_raw_signal_sum_hTCs_noMMC_rep2	batchcl_raw_signal_sum_hTCs_noMMC_rep3	batchcl_raw_signal_sum_hTCs_MMC_rep1	batchcl_raw_signal_sum_hTCs_MMC_rep2	batchcl_raw_signal_sum_hTCs_MMC_rep3	norm_batchcl_raw_signal_sum_hDFs_noMMC_rep1	norm_batchcl_raw_signal_sum_hDFs_noMMC_rep2	norm_batchcl_raw_signal_sum_hDFs_noMMC_rep3	norm_batchcl_raw_signal_sum_hDFs_MMC_rep1	norm_batchcl_raw_signal_sum_hDFs_MMC_rep2
1	RPL13A	P40429	60S ribosomal protein L13a OS=Homo sapiens GN=RPL13A PE=1 SV=2	3	4	3	16	8.48453	6024310000	2810230000	4545010000	588511000	967203000	681940000	5780190000	2986960000	4191120000	2938110000	2374210000	3120630000	1	0.581462	1	0.889025	1	1.05139	1	1.0594	1	1.06822	1	0.985494	5.30111e+09	3.28751e+09	4.41519e+09	5.17862e+08	1.13147e+09	6.62461e+08	5.0863e+09	3.49426e+09	4.07141e+09	2.5854e+09	2.77744e+09	3.03149e+09	3.36283e+09	2.40639e+09	2.44764e+09	1.95536e+09	2.53006e+09
2	TTR	A0A087WT59|A0A087WV45|P02766	Transthyretin OS=Homo sapiens GN=TTR PE=1 SV=1|Transthyretin OS=Homo sapiens GN=TTR PE=1 SV=1|Transthyretin OS=Homo sapiens GN=TTR PE=1 SV=1	2	4	2	2	8.29326	178158000	196657000	NA	37473500	56450600	NA	371387000	480457000	NA	220618000	255146000	NA	1	1.25197	1	1.03897	1	0.876897	1	0.707793	1	0.973827	1	1.02498	2.23749e+08	196657000	NA	4.70631e+07	56450600	NA	4.66426e+08	480457000	NA	2.77075e+08	255146000	NA	1.41938e+08	1.43948e+08	NA	1.77702e+08	1.26228e+08
3	LARS	Q9P2J5	Leucine--tRNA ligase, cytoplasmic OS=Homo sapiens GN=LARS PE=1 SV=2	3	4	3	40	7.73088	4477050000	3426020000	4713480000	877545000	1091720000	703007000	7423020000	4476760000	5130320000	4375320000	3757040000	4291300000	1	1.16668	1	1.0309	1	0.973444	1	1.11855	1	1.06186	1	1.1071	4.02867e+09	3.67913e+09	4.87771e+09	7.89659e+08	1.17238e+09	7.27502e+08	6.67961e+09	4.8075e+09	5.30908e+09	3.93713e+09	4.03461e+09	4.44082e+09	2.55564e+09	2.69304e+09	2.70405e+09	2.98161e+09	2.62152e+09
4	DPH1	I3L1H5|Q9BZG8	Diphthamide biosynthesis protein 1 (Fragment) OS=Homo sapiens GN=DPH1 PE=1 SV=1|Diphthamide biosynthesis protein 1 OS=Homo sapiens GN=DPH1 PE=1 SV=2	2	4	2	2	6.1924	46580500	NA	33445800	7654780	NA	7009270	63338300	NA	32517500	39517200	NA	24687100	1	0.978143	1	1.09121	1	0.967035	1	1.08715	1	1.49204	1	1.00483	3.83447e+07	NA	4.06294e+07	6.30136e+06	NA	8.51474e+06	5.21396e+07	NA	3.95017e+07	3.25303e+07	NA	2.99895e+07	2.43245e+07	NA	2.25237e+07	2.37928e+07	NA
5	MRPL3	E7ETU7|H0Y9G6|P09001	39S ribosomal protein L3, mitochondrial OS=Homo sapiens GN=MRPL3 PE=1 SV=1|39S ribosomal protein L3, mitochondrial (Fragment) OS=Homo sapiens GN=MRPL3 PE=1 SV=1|39S ribosomal protein L3, mitochondrial OS=Homo sapiens GN=MRPL3 PE=1 SV=1	3	4	3	6	7.0054	491778000	383292000	361960000	111678000	127773000	64416300	741702000	483940000	334780000	481435000	365800000	293038000	1	1.35168	1	1.13526	1	1.01835	1	1.00745	1	1.26703	1	1.15853	3.84117e+08	3.67155e+08	4.83778e+08	8.72293e+07	1.22394e+08	8.60957e+07	5.79327e+08	4.63566e+08	4.47451e+08	3.76039e+08	3.50399e+08	3.9166e+08	2.4367e+08	2.68749e+08	2.68192e+08	3.29362e+08	2.73682e+08
6	HCCS	P53701	Cytochrome c-type heme lyase OS=Homo sapiens GN=HCCS PE=1 SV=1	3	4	3	6	7.0771	92644000	196388000	384553000	28012100	84910100	72374800	120966000	199813000	341147000	71257300	132980000	245337000	1	1.79971	1	1.03028	1	1.32079	1	0.887022	1	1.33993	1	0.951838	1.74992e+08	1.75837e+08	2.27384e+08	5.29112e+07	7.60246e+07	4.27948e+07	2.28489e+08	1.78903e+08	2.01718e+08	1.34596e+08	1.19064e+08	1.45066e+08	1.11009e+08	1.28708e+08	1.26055e+08	1.99783e+08	1.69997e+08
7	MCM6	Q14566	DNA replication licensing factor MCM6 OS=Homo sapiens GN=MCM6 PE=1 SV=1	3	4	3	21	7.33121	1282780000	1091660000	1995390000	395945000	410044000	281780000	2167730000	852118000	1294760000	1140250000	672314000	839369000	1	1.8372	1	0.919989	1	1.14745	1	1.05159	1	1.00539	1	0.858035	1.0583e+09	1.33966e+09	1.97089e+09	3.26657e+08	5.03197e+08	2.78321e+08	1.78839e+09	1.0457e+09	1.27886e+09	9.40713e+08	8.25049e+08	8.29064e+08	6.71347e+08	9.80602e+08	1.0926e+09	1.2334e+09	1.12519e+09
8	NDRG1	Q92597	Protein NDRG1 OS=Homo sapiens GN=NDRG1 PE=1 SV=1	3	4	3	7	7.53533	745504000	301557000	287630000	162822000	93502600	37863900	1216470000	386832000	404212000	730146000	313632000	280564000	1	1.29998	1	1.04978	1	0.947205	1	1.08061	1	0.93722	1	0.91868	3.85322e+08	3.69299e+08	4.54414e+08	8.41564e+07	1.14507e+08	5.98195e+07	6.28746e+08	4.7373e+08	6.38597e+08	3.77384e+08	3.84086e+08	4.43251e+08	2.44434e+08	2.70318e+08	2.51913e+08	3.1776e+08	2.56047e+08
9	CDC42BPB	Q9Y5S2	Serine/threonine-protein kinase MRCK beta OS=Homo sapiens GN=CDC42BPB PE=1 SV=2	3	4	3	36	7.3876	2935130000	2111930000	2367070000	346886000	627058000	302065000	3132920000	2353270000	2221450000	1688380000	1708620000	1730110000	1	0.70345	1	0.94256	1	0.907022	1	0.967711	1	0.908531	1	1.03081	2.77246e+09	2.00055e+09	2.64547e+09	3.27661e+08	5.93989e+08	3.37592e+08	2.95929e+09	2.22917e+09	2.48272e+09	1.59481e+09	1.61851e+09	1.93359e+09	1.75875e+09	1.46436e+09	1.46657e+09	1.23719e+09	1.32821e+09
10	TRPV2	Q9Y5S1	Transient receptor potential cation channel subfamily V member 2 OS=Homo sapiens GN=TRPV2 PE=1 SV=1	3	4	3	7	7.02761	915544000	346918000	910640000	183629000	123569000	135409000	565185000	211256000	379571000	368362000	203879000	300563000	1	1.19381	1	1.13991	1	1.08811	1	1.28628	1	1.05865	1	1.04806	6.64064e+08	5.25049e+08	8.29551e+08	1.3319e+08	1.87018e+08	1.23351e+08	4.09941e+08	3.19729e+08	3.45772e+08	2.67181e+08	3.08564e+08	2.73799e+08	4.21258e+08	3.84324e+08	4.59878e+08	5.02902e+08	4.18186e+08
11	NEU1	Q99519	Sialidase-1 OS=Homo sapiens GN=NEU1 PE=1 SV=1	3	4	3	4	6.48374	135566000	184179000	214060000	21476900	52795200	27205800	173953000	148865000	226149000	102645000	116171000	173806000	1	0.942963	1	1.03203	1	0.875677	1	1.0401	1	0.90485	1	1.01721	1.69155e+08	1.71362e+08	1.84386e+08	2.67981e+07	4.91212e+07	2.34344e+07	2.17053e+08	1.38506e+08	1.94799e+08	1.28077e+08	1.08087e+08	1.49712e+08	1.07305e+08	1.25433e+08	1.02218e+08	1.01185e+08	1.09839e+08
12	TPBG	Q13641	Trophoblast glycoprotein OS=Homo sapiens GN=TPBG PE=1 SV=1	3	4	3	7	7.22772	785661000	269874000	650993000	123586000	92960300	94993200	1083660000	297866000	679983000	572082000	240755000	443421000	1	0.936285	1	0.923322	1	1.05227	1	1.07727	1	1.03888	1	0.863097	5.31838e+08	4.3937e+08	5.90695e+08	8.36591e+07	1.51344e+08	8.61945e+07	7.33562e+08	4.84942e+08	6.17e+08	3.8726e+08	3.91962e+08	4.02349e+08	3.37378e+08	3.21609e+08	3.27463e+08	3.15882e+08	3.38418e+08
13	MRPS33	C9JBY7|Q9Y291	28S ribosomal protein S33, mitochondrial OS=Homo sapiens GN=MRPS33 PE=1 SV=1|28S ribosomal protein S33, mitochondrial OS=Homo sapiens GN=MRPS33 PE=1 SV=1	2	4	2	3	6.47516	370468000	146759000	NA	55682000	51157700	NA	433662000	162872000	NA	275253000	134359000	NA	1	0.894619	1	1.11012	1	1.06487	1	1.09949	1	0.990906	1	1.05061	1.88287e+08	146759000	NA	2.82999e+07	5.11577e+07	NA	2.20405e+08	162872000	NA	1.39895e+08	134359000	NA	1.19442e+08	1.07424e+08	NA	1.06855e+08	1.14393e+08
14	DRG1	Q9Y295	Developmentally-regulated GTP-binding protein 1 OS=Homo sapiens GN=DRG1 PE=1 SV=1	3	4	3	14	7.44613	1054410000	1090710000	1646410000	205649000	390537000	293360000	1237930000	1156340000	1479160000	789631000	1012750000	1223710000	1	1.16089	1	1.11562	1	1.09381	1	1.16732	1	1.26857	1	1.09498	1.27428e+09	1.06424e+09	1.39621e+09	2.48533e+08	3.8106e+08	2.48779e+08	1.49607e+09	1.12828e+09	1.25438e+09	9.54291e+08	9.88173e+08	1.03775e+09	8.08358e+08	7.79e+08	7.74015e+08	9.38415e+08	8.5208e+08
15	TTC1	Q99614	Tetratricopeptide repeat protein 1 OS=Homo sapiens GN=TTC1 PE=1 SV=1	3	4	3	5	6.53091	221478000	125326000	169578000	49644100	43577600	27554500	336669000	104182000	143440000	169301000	81033400	99725200	1	1.33417	1	0.879517	1	1.06221	1	1.03668	1	1.15684	1	0.920187	1.47872e+08	1.60665e+08	1.98122e+08	3.31455e+07	5.58656e+07	3.21925e+07	2.24781e+08	1.33559e+08	1.67584e+08	1.13036e+08	1.03883e+08	1.16511e+08	9.38047e+07	1.17603e+08	1.09833e+08	1.25151e+08	1.2492e+08
16	KPNA3	O00505	Importin subunit alpha-4 OS=Homo sapiens GN=KPNA3 PE=1 SV=2	3	4	3	5	7.3654	1174080000	379770000	366918000	246140000	136248000	63987600	1485660000	379542000	339767000	867603000	298074000	252080000	1	1.24784	1	1.02139	1	1.09597	1	1.04673	1	1.24159	1	0.981971	5.37542e+08	4.91085e+08	6.19752e+08	1.12693e+08	1.76184e+08	1.0808e+08	6.80196e+08	4.9079e+08	5.73892e+08	3.97224e+08	3.85443e+08	4.25782e+08	3.40997e+08	3.59463e+08	3.43571e+08	4.25509e+08	3.93961e+08
17	GSPT2	Q8IYD1	Eukaryotic peptide chain release factor GTP-binding subunit ERF3B OS=Homo sapiens GN=GSPT2 PE=1 SV=2	3	4	3	5	6.57752	74850300	284973000	139147000	17444500	96954100	30112400	131101000	392603000	156484000	80148000	299932000	135837000	1	1.3872	1	1.06924	1	1.03933	1	1.01822	1	1.54071	1	1.14892	1.37977e+08	1.33865e+08	1.60693e+08	3.21567e+07	4.55439e+07	3.47751e+07	2.41668e+08	1.84424e+08	1.80715e+08	1.47742e+08	1.40892e+08	1.56871e+08	8.75274e+07	9.79862e+07	8.90833e+07	1.21418e+08	1.0184e+08
18	NUDCD3	Q8IVD9	NudC domain-containing protein 3 OS=Homo sapiens GN=NUDCD3 PE=1 SV=3	3	4	3	10	7.02714	713085000	313112000	451480000	142878000	84961500	56205400	1234190000	357277000	423982000	662681000	258829000	240272000	1	1.19261	1	0.939097	1	0.828919	1	0.965561	1	0.886319	1	0.750062	3.9807e+08	4.21678e+08	6.00535e+08	7.97597e+07	1.14421e+08	7.47615e+07	6.8897e+08	4.81157e+08	5.63959e+08	3.69933e+08	3.48574e+08	3.19597e+08	2.52521e+08	3.08659e+08	3.32918e+08	3.01159e+08	2.55853e+08
19	CAT	P04040	Catalase OS=Homo sapiens GN=CAT PE=1 SV=3	3	4	3	20	7.93522	1346600000	2012110000	1593360000	217886000	477946000	176037000	2794610000	1839080000	1767280000	1225100000	1163370000	1042760000	1	0.963085	1	0.766723	1	0.725633	1	0.84312	1	0.786576	1	0.780945	1.35251e+09	1.6893e+09	1.88954e+09	2.18843e+08	4.01268e+08	2.08759e+08	2.80688e+09	1.54403e+09	2.09578e+09	1.23048e+09	9.76728e+08	1.23659e+09	8.57984e+08	1.23653e+09	1.0475e+09	8.26312e+08	8.97267e+08
20	NDUFA12	Q9UI09	NADH dehydrogenase [ubiquinone] 1 alpha subcomplex subunit 12 OS=Homo sapiens GN=NDUFA12 PE=1 SV=1	3	4	3	6	7.44335	1032880000	360440000	562488000	131916000	110672000	77951700	1135070000	397067000	513809000	586576000	275044000	354182000	1	0.760189	1	0.903836	1	0.937982	1	0.923231	1	0.986649	1	0.91236	6.54927e+08	4.8822e+08	6.5492e+08	8.36451e+07	1.49906e+08	9.07612e+07	7.19723e+08	5.37831e+08	5.98241e+08	3.71935e+08	3.7255e+08	4.12383e+08	4.15461e+08	3.57366e+08	3.63067e+08	3.15829e+08	3.35203e+08
21	KDM1A	O60341|O60341-2	Lysine-specific histone demethylase 1A OS=Homo sapiens GN=KDM1A PE=1 SV=2|Isoform 2 of Lysine-specific histone demethylase 1A OS=Homo sapiens GN=KDM1A	3	4	3	8	6.63153	225594000	276131000	340787000	30860300	83700400	43531100	243629000	262224000	315899000	130583000	179842000	217059000	1	0.814229	1	0.937445	1	0.925981	1	0.914094	1	0.909425	1	0.909434	2.92531e+08	2.40405e+08	3.01864e+08	4.0017e+07	7.28712e+07	3.85591e+07	3.15917e+08	2.28297e+08	2.79818e+08	1.69329e+08	1.56574e+08	1.92267e+08	1.85571e+08	1.75971e+08	1.67344e+08	1.51097e+08	1.62946e+08
22	PRPF39	Q86UA1	Pre-mRNA-processing factor 39 OS=Homo sapiens GN=PRPF39 PE=1 SV=3	2	4	2	3	6.4539	77890400	NA	69824200	11971800	NA	8201990	88156600	NA	50240400	48574100	NA	33992600	1	0.914849	1	0.963691	1	0.994302	1	0.946157	1	0.836303	1	0.895515	6.53306e+07	NA	8.32479e+07	1.00413e+07	NA	9.77883e+06	7.39413e+07	NA	5.98991e+07	4.07415e+07	NA	4.05277e+07	4.14433e+07	NA	4.61501e+07	3.79143e+07	NA
23	DYNC1LI1	Q9Y6G9	Cytoplasmic dynein 1 light intermediate chain 1 OS=Homo sapiens GN=DYNC1LI1 PE=1 SV=3	3	4	3	17	7.69335	1750140000	1755740000	2293960000	343599000	554094000	326195000	2611700000	1824550000	2028810000	1571770000	1484920000	1498930000	1	1.16857	1	1.05258	1	0.96408	1	1.08472	1	1.01238	1	0.977871	1.74783e+09	1.72492e+09	2.33803e+09	3.43145e+08	5.44369e+08	3.32461e+08	2.60825e+09	1.79253e+09	2.06778e+09	1.56969e+09	1.45886e+09	1.52773e+09	1.10876e+09	1.26261e+09	1.29613e+09	1.29566e+09	1.21725e+09
24	COMMD10	Q9Y6G5	COMM domain-containing protein 10 OS=Homo sapiens GN=COMMD10 PE=1 SV=1	3	4	3	7	7.10097	398783000	572334000	335343000	66415300	160758000	54069400	460704000	544675000	287108000	280313000	377721000	208824000	1	0.991301	1	1.06417	1	0.85805	1	0.924284	1	1.14792	1	0.962668	4.17999e+08	3.91131e+08	4.68143e+08	6.96155e+07	1.09861e+08	7.54815e+07	4.82903e+08	3.72229e+08	4.00806e+08	2.9382e+08	2.58133e+08	2.91521e+08	2.65163e+08	2.86299e+08	2.59524e+08	2.62856e+08	2.45659e+08
25	GOLGA7	Q7Z5G4	Golgin subfamily A member 7 OS=Homo sapiens GN=GOLGA7 PE=1 SV=2	3	4	3	6	6.95575	374968000	385374000	684827000	52479900	121517000	93783800	395055000	357844000	603946000	223189000	292657000	488904000	1	0.833053	1	0.988105	1	0.963262	1	1.09003	1	0.974984	1	1.07144	4.99057e+08	3.95571e+08	5.01283e+08	6.98471e+07	1.24732e+08	6.86484e+07	5.25791e+08	3.67313e+08	4.4208e+08	2.97049e+08	3.00401e+08	3.57871e+08	3.16583e+08	2.89549e+08	2.77896e+08	2.6373e+08	2.78911e+08
26	EIF2S3	P41091	Eukaryotic translation initiation factor 2 subunit 3 OS=Homo sapiens GN=EIF2S3 PE=1 SV=3	3	4	3	11	7.97076	2325940000	835210000	1097910000	438835000	299114000	177560000	2641850000	968999000	1021170000	1669760000	823505000	884260000	1	1.12299	1	1.10544	1	1.09403	1	1.1327	1	1.15141	1	1.1461	1.36917e+09	1.0718e+09	1.45342e+09	2.5832e+08	3.83843e+08	2.35056e+08	1.55513e+09	1.24349e+09	1.35183e+09	9.82905e+08	1.05678e+09	1.17059e+09	8.68547e+08	7.84532e+08	8.05733e+08	9.75372e+08	8.58304e+08
27	C17orf62	Q9BQA9|Q9BQA9-2	Uncharacterized protein C17orf62 OS=Homo sapiens GN=C17orf62 PE=1 SV=1|Isoform 2 of Uncharacterized protein C17orf62 OS=Homo sapiens GN=C17orf62	3	4	3	5	7.09582	360172000	458659000	522923000	47320400	122290000	54469800	490495000	637595000	515501000	293417000	469063000	432387000	1	0.78201	1	1.04626	1	0.814499	1	0.980524	1	0.741598	1	1.11016	4.57625e+08	3.60367e+08	5.23821e+08	6.0124e+07	9.60829e+07	5.45634e+07	6.2321e+08	5.00956e+08	5.16386e+08	3.72808e+08	3.68541e+08	4.3313e+08	2.903e+08	2.6378e+08	2.9039e+08	2.27018e+08	2.14849e+08
28	DKC1	O60832	H/ACA ribonucleoprotein complex subunit 4 OS=Homo sapiens GN=DKC1 PE=1 SV=3	3	4	3	14	7.56757	582052000	1223120000	965114000	142211000	487533000	186209000	841705000	1500560000	1079460000	568471000	1158110000	892248000	1	1.45427	1	1.18124	1	1.21766	1	1.02865	1	1.37364	1	1.09401	8.63933e+08	8.02711e+08	9.90764e+08	2.11082e+08	3.19959e+08	1.91158e+08	1.24933e+09	9.8479e+08	1.10815e+09	8.43775e+08	7.60046e+08	9.15961e+08	5.48047e+08	5.87566e+08	5.49249e+08	7.97009e+08	7.15453e+08
29	GM2A	P17900	Ganglioside GM2 activator OS=Homo sapiens GN=GM2A PE=1 SV=4	3	4	3	3	6.63458	394226000	348837000	104531000	54878900	84779300	10587400	755075000	471475000	121887000	343592000	294941000	79169400	1	0.828579	1	0.795868	1	0.742432	1	0.833774	1	0.721099	1	0.859689	2.27913e+08	2.1798e+08	2.89353e+08	3.1727e+07	5.29765e+07	2.9307e+07	4.3653e+08	2.94613e+08	3.37396e+08	1.9864e+08	1.84301e+08	2.19149e+08	1.4458e+08	1.59556e+08	1.60408e+08	1.19796e+08	1.1846e+08
30	ERLIN1	B0QZ43|O75477	Erlin-1 (Fragment) OS=Homo sapiens GN=ERLIN1 PE=1 SV=1|Erlin-1 OS=Homo sapiens GN=ERLIN1 PE=1 SV=1	3	4	3	13	7.95711	1821400000	1814930000	2162610000	207363000	563532000	269261000	2020940000	1836190000	1739470000	1015340000	1478610000	1346840000	1	0.677641	1	0.878711	1	0.948524	1	1.07327	1	0.886432	1	1.0248	2.12353e+09	1.53798e+09	2.18895e+09	2.4176e+08	4.77539e+08	2.7254e+08	2.35617e+09	1.55599e+09	1.76065e+09	1.18376e+09	1.25298e+09	1.36324e+09	1.34709e+09	1.12577e+09	1.21348e+09	9.12842e+08	1.06782e+09
31	SLC1A4	P43007	Neutral amino acid transporter A OS=Homo sapiens GN=SLC1A4 PE=1 SV=1	2	4	2	2	6.18818	8558320	40370600	NA	7339130	20527900	NA	23941600	98565500	NA	16246400	154340000	NA	1	5.10423	1	1.18684	1	1.55335	1	2.08701	1	1.29216	1	1.04451	4.07902e+07	40370600	NA	3.49794e+07	20527900	NA	1.14109e+08	98565500	NA	7.74327e+07	154340000	NA	2.58758e+07	2.95504e+07	NA	1.32076e+08	4.5902e+07
32	ENDOG	Q14249	Endonuclease G, mitochondrial OS=Homo sapiens GN=ENDOG PE=1 SV=4	2	4	2	4	6.65078	240499000	219505000	NA	12121900	69260200	NA	182889000	262465000	NA	131888000	205404000	NA	1	0.300007	1	1.26126	1	0.963893	1	1.04306	1	1.12832	1	0.969181	4.44371e+08	219505000	NA	2.23977e+07	69260200	NA	3.37925e+08	262465000	NA	2.4369e+08	205404000	NA	2.81893e+08	1.60673e+08	NA	8.45698e+07	1.54871e+08
33	CTTN	Q14247	Src substrate cortactin OS=Homo sapiens GN=CTTN PE=1 SV=2	3	4	3	32	8.11807	3979940000	2110990000	3980630000	1294640000	1629040000	1160070000	5751240000	2497730000	5191940000	3820680000	1910120000	3369350000	1	1.93618	1	1.1619	1	2.35741	1	1.01927	1	2.07483	1	0.858931	3.2942e+09	2.83195e+09	3.58492e+09	1.07157e+09	2.1854e+09	1.04475e+09	4.76031e+09	3.35077e+09	4.67581e+09	3.16238e+09	2.56248e+09	3.0344e+09	2.08972e+09	2.07292e+09	1.98737e+09	4.04608e+09	4.88673e+09
34	CGGBP1	Q9UFW8	CGG triplet repeat-binding protein 1 OS=Homo sapiens GN=CGGBP1 PE=1 SV=2	3	4	3	3	6.41234	129266000	193145000	176030000	24054700	59971000	21741700	220837000	232029000	160733000	104216000	149597000	96250000	1	1.10762	1	0.825373	1	0.948522	1	0.859315	1	0.879341	1	0.792569	1.46924e+08	1.42591e+08	2.09783e+08	2.73406e+07	4.42741e+07	2.59106e+07	2.51003e+08	1.71297e+08	1.91553e+08	1.18452e+08	1.10441e+08	1.14706e+08	9.3203e+07	1.04373e+08	1.16297e+08	1.03233e+08	9.90003e+07
35	FAHD2A	Q96GK7	Fumarylacetoacetate hydrolase domain-containing protein 2A OS=Homo sapiens GN=FAHD2A PE=1 SV=1	3	4	3	7	7.35819	341122000	534267000	445682000	50533900	172983000	65940000	502127000	620457000	537831000	304481000	502685000	428275000	1	0.881753	1	1.06056	1	0.989088	1	1.07983	1	1.05335	1	1.05395	4.50427e+08	3.87925e+08	4.64859e+08	6.67264e+07	1.25601e+08	6.87773e+07	6.63023e+08	4.50506e+08	5.60973e+08	4.02045e+08	3.64993e+08	4.46703e+08	2.85734e+08	2.83952e+08	2.57703e+08	2.51947e+08	2.80853e+08
36	LSM8	O95777	U6 snRNA-associated Sm-like protein LSm8 OS=Homo sapiens GN=LSM8 PE=1 SV=3	3	4	3	3	6.76504	107932000	92318500	49369500	15465400	27278400	4888570	160378000	102921000	48115700	72383400	80958100	33236000	1	0.852874	1	0.789373	1	0.902651	1	1.0484	1	0.704975	1	0.914247	7.83974e+07	6.57349e+07	9.54553e+07	1.12334e+07	1.94234e+07	9.45199e+06	1.16492e+08	7.32844e+07	9.30311e+07	5.25764e+07	5.76458e+07	6.42614e+07	4.97324e+07	4.81164e+07	5.29175e+07	4.24155e+07	4.34324e+07
37	SLC27A4	Q6P1M0	Long-chain fatty acid transport protein 4 OS=Homo sapiens GN=SLC27A4 PE=1 SV=1	3	4	3	15	7.17459	739054000	821957000	748368000	139231000	332565000	87066800	915575000	877262000	606775000	635516000	846472000	654495000	1	1.12133	1	1.21401	1	1.236	1	1.28604	1	0.8283	1	1.42765	7.6296e+08	6.25339e+08	9.52847e+08	1.43735e+08	2.53013e+08	1.10856e+08	9.4519e+08	6.67415e+08	7.72566e+08	6.56073e+08	6.4399e+08	8.33325e+08	4.83993e+08	4.57734e+08	5.28229e+08	5.42716e+08	5.65758e+08
38	COL4A3BP	Q9Y5P4|Q9Y5P4-2|Q9Y5P4-3	Collagen type IV alpha-3-binding protein OS=Homo sapiens GN=COL4A3BP PE=1 SV=1|Isoform 2 of Collagen type IV alpha-3-binding protein OS=Homo sapiens GN=COL4A3BP|Isoform 3 of Collagen type IV alpha-3-binding protein OS=Homo sapiens GN=COL4A3BP	3	4	3	12	7.30505	1600320000	1399290000	1282520000	240492000	313126000	124343000	1592950000	1051180000	776863000	953930000	673639000	552145000	1	0.894474	1	1.04738	1	0.683598	1	0.854126	1	0.690252	1	0.940698	1.26942e+09	1.30055e+09	1.73959e+09	1.90764e+08	2.91031e+08	1.68657e+08	1.26357e+09	9.77007e+08	1.05372e+09	7.56682e+08	6.26106e+08	7.48921e+08	8.0527e+08	9.51976e+08	9.64375e+08	7.20293e+08	6.50769e+08
39	MICAL1	Q8TDZ2|Q8TDZ2-4	Protein-methionine sulfoxide oxidase MICAL1 OS=Homo sapiens GN=MICAL1 PE=1 SV=2|Isoform 4 of Protein-methionine sulfoxide oxidase MICAL1 OS=Homo sapiens GN=MICAL1	3	4	3	22	7.30406	1225640000	1277510000	2366450000	319372000	390350000	314526000	1571540000	854569000	1568170000	846821000	582000000	1136030000	1	1.55099	1	0.942441	1	0.933425	1	0.907711	1	0.946258	1	0.958823	1.24543e+09	1.56276e+09	1.90376e+09	3.24528e+08	4.7751e+08	2.5303e+08	1.59691e+09	1.04538e+09	1.26156e+09	8.60494e+08	7.11953e+08	9.13915e+08	7.90054e+08	1.1439e+09	1.05539e+09	1.22536e+09	1.06775e+09
40	TMEM33	P57088	Transmembrane protein 33 OS=Homo sapiens GN=TMEM33 PE=1 SV=2	3	4	3	8	7.52521	599440000	457966000	905990000	115975000	168319000	154577000	709253000	446162000	763790000	509486000	450415000	751871000	1	1.15158	1	1.25637	1	1.12277	1	1.34553	1	1.21471	1	1.3029	6.34395e+08	5.46941e+08	7.16807e+08	1.22738e+08	2.0102e+08	1.22299e+08	7.50612e+08	5.32844e+08	6.043e+08	5.39196e+08	5.37923e+08	5.9487e+08	4.02437e+08	4.00348e+08	3.97376e+08	4.63436e+08	4.49498e+08
41	SMAP2	Q8WU79	Stromal membrane-associated protein 2 OS=Homo sapiens GN=SMAP2 PE=1 SV=1	3	4	3	5	6.91975	201430000	158190000	166532000	49973100	44018300	27583900	745042000	173998000	313579000	390882000	118566000	179305000	1	1.47668	1	0.917599	1	0.850049	1	0.908213	1	1.17926	1	0.75681	1.27956e+08	2.13579e+08	1.9417e+08	3.17448e+07	5.94309e+07	3.21618e+07	4.73279e+08	2.34922e+08	3.65622e+08	2.48303e+08	1.60081e+08	2.09063e+08	8.11705e+07	1.56335e+08	1.07642e+08	1.19863e+08	1.32892e+08
42	GPX8	Q8TED1	Probable glutathione peroxidase 8 OS=Homo sapiens GN=GPX8 PE=1 SV=2	3	4	3	8	7.82956	811490000	793434000	1346240000	73812300	249258000	200724000	720952000	1126620000	1594620000	394653000	855532000	1180650000	1	0.541401	1	0.957408	1	0.959683	1	1.01212	1	1.06152	1	0.979954	1.31699e+09	7.04128e+08	9.3472e+08	1.19792e+08	2.21202e+08	1.39366e+08	1.17006e+09	9.99811e+08	1.10717e+09	6.40495e+08	7.59236e+08	8.19747e+08	8.35452e+08	5.15405e+08	5.1818e+08	4.52315e+08	4.94626e+08
43	XPOT	O43592	Exportin-T OS=Homo sapiens GN=XPOT PE=1 SV=2	3	4	3	13	7.31647	1354130000	655594000	1104880000	364992000	259954000	250488000	1648170000	683861000	1132200000	985707000	545921000	734996000	1	1.60434	1	1.04601	1	1.2113	1	1.06398	1	1.61407	1	0.859218	9.87885e+08	9.01461e+08	1.10143e+09	2.66274e+08	3.57445e+08	2.49706e+08	1.2024e+09	9.40329e+08	1.12866e+09	7.19108e+08	7.50658e+08	7.32701e+08	6.26677e+08	6.59849e+08	6.10599e+08	1.0054e+09	7.99274e+08
44	DECR1	Q16698|Q16698-2	2,4-dienoyl-CoA reductase, mitochondrial OS=Homo sapiens GN=DECR1 PE=1 SV=1|Isoform 2 of 2,4-dienoyl-CoA reductase, mitochondrial OS=Homo sapiens GN=DECR1	3	4	3	13	7.76181	2075990000	1410890000	1958580000	326061000	395251000	264271000	2959580000	1968820000	1951830000	1670130000	1499790000	1650310000	1	0.934862	1	0.98698	1	0.855795	1	1.0153	1	0.960635	1	1.11909	1.84654e+09	1.49831e+09	2.07348e+09	2.90022e+08	4.19741e+08	2.79775e+08	2.63247e+09	2.09081e+09	2.06634e+09	1.48554e+09	1.59272e+09	1.74713e+09	1.17137e+09	1.09673e+09	1.14948e+09	1.09507e+09	9.38574e+08
45	MRPL57	Q9BQC6	Ribosomal protein 63, mitochondrial OS=Homo sapiens GN=MRPL57 PE=1 SV=1	3	4	3	3	7.06752	531260000	241383000	244785000	71931500	81547300	37040900	603490000	276423000	229196000	371164000	229739000	191779000	1	0.805909	1	1.07568	1	1.03203	1	1.10773	1	1.07733	1	1.10748	3.50494e+08	2.57611e+08	3.4766e+08	4.74561e+07	8.70296e+07	5.2608e+07	3.98147e+08	2.95006e+08	3.25519e+08	2.44872e+08	2.45184e+08	2.72377e+08	2.2234e+08	1.88565e+08	1.92732e+08	1.79186e+08	1.94605e+08
46	SLC2A10	O95528	Solute carrier family 2, facilitated glucose transporter member 10 OS=Homo sapiens GN=SLC2A10 PE=1 SV=2	3	4	3	3	6.52538	455111000	246068000	72507200	37793300	47276000	8790220	293713000	152576000	57121000	149103000	94864800	40878700	1	0.494278	1	0.887874	1	0.586915	1	0.828688	1	0.863116	1	0.947203	2.39078e+08	1.87993e+08	1.80664e+08	1.98535e+07	3.61183e+07	2.19023e+07	1.54293e+08	1.16566e+08	1.42327e+08	7.83266e+07	7.24756e+07	1.01856e+08	1.51662e+08	1.37607e+08	1.00154e+08	7.49634e+07	8.07634e+07
47	ATP8B2	P98198|P98198-3	Phospholipid-transporting ATPase ID OS=Homo sapiens GN=ATP8B2 PE=1 SV=2|Isoform 3 of Phospholipid-transporting ATPase ID OS=Homo sapiens GN=ATP8B2	3	4	3	4	6.51315	123457000	116178000	101043000	13749800	29453900	10386500	113029000	103544000	104651000	53662100	64532800	76761200	1	0.66291	1	0.830359	1	0.774477	1	0.830668	1	0.731835	1	0.970823	1.29765e+08	1.00032e+08	1.11648e+08	1.44523e+07	2.53605e+07	1.14766e+07	1.18804e+08	8.91539e+07	1.15634e+08	5.64039e+07	5.55643e+07	8.48174e+07	8.23179e+07	7.32212e+07	6.1894e+07	5.45694e+07	5.67082e+07
48	CDC16	Q13042|Q13042-2|Q13042-3	Cell division cycle protein 16 homolog OS=Homo sapiens GN=CDC16 PE=1 SV=2|Isoform 2 of Cell division cycle protein 16 homolog OS=Homo sapiens GN=CDC16|Isoform 3 of Cell division cycle protein 16 homolog OS=Homo sapiens GN=CDC16	3	4	3	10	7.06018	511010000	748791000	848489000	94799000	233614000	127829000	759692000	775448000	795603000	427873000	570323000	569344000	1	1.1042	1	0.985066	1	0.953077	1	0.980258	1	1.07259	1	0.947153	6.41537e+08	6.31417e+08	8.0149e+08	1.19013e+08	1.96995e+08	1.20748e+08	9.5374e+08	6.53895e+08	7.51534e+08	5.37164e+08	4.80924e+08	5.37807e+08	4.06967e+08	4.62183e+08	4.44322e+08	4.49374e+08	4.40496e+08
49	RRS1	Q15050	Ribosome biogenesis regulatory protein homolog OS=Homo sapiens GN=RRS1 PE=1 SV=2	3	4	3	13	7.27677	367228000	382287000	524480000	149199000	290549000	193199000	841118000	687210000	917247000	605239000	731023000	795302000	1	2.41827	1	1.25851	1	2.32177	1	1.4178	1	2.62257	1	1.14759	4.21991e+08	3.69378e+08	4.72367e+08	1.71448e+08	2.80738e+08	1.74003e+08	9.6655e+08	6.64005e+08	8.26109e+08	6.95496e+08	7.06338e+08	7.1628e+08	2.67695e+08	2.70376e+08	2.61866e+08	6.47359e+08	6.27752e+08
50	MYCBP2	O75592|O75592-2	E3 ubiquitin-protein ligase MYCBP2 OS=Homo sapiens GN=MYCBP2 PE=1 SV=3|Isoform 2 of E3 ubiquitin-protein ligase MYCBP2 OS=Homo sapiens GN=MYCBP2	3	4	3	20	7.06862	1343310000	480770000	668738000	132335000	125304000	71157400	1464960000	508639000	608478000	725763000	323238000	440598000	1	0.586371	1	0.866477	1	0.796191	1	0.847003	1	0.757556	1	0.958383	8.39262e+08	6.27795e+08	8.19699e+08	8.26791e+07	1.63623e+08	8.72204e+07	9.15265e+08	6.64187e+08	7.45836e+08	4.53436e+08	4.22088e+08	5.40058e+08	5.32396e+08	4.59532e+08	4.54416e+08	3.12182e+08	3.65875e+08
51	ARHGEF40	Q8TER5|Q8TER5-3|Q8TER5-4	Rho guanine nucleotide exchange factor 40 OS=Homo sapiens GN=ARHGEF40 PE=1 SV=3|Isoform 3 of Rho guanine nucleotide exchange factor 40 OS=Homo sapiens GN=ARHGEF40|Isoform 4 of Rho guanine nucleotide exchange factor 40 OS=Homo sapiens GN=ARHGEF40	3	4	3	12	6.83067	380911000	264046000	241776000	63314000	92124900	38611700	484783000	311057000	259367000	279254000	247189000	216431000	1	0.98935	1	1.00749	1	1.06583	1	1.05916	1	1.13699	1	1.10445	3.12214e+08	2.48768e+08	3.13089e+08	5.18954e+07	8.67945e+07	5.00005e+07	3.97353e+08	2.93059e+08	3.35869e+08	2.28891e+08	2.32887e+08	2.80269e+08	1.98057e+08	1.82093e+08	1.73567e+08	1.95948e+08	1.94079e+08
52	BRIX1	Q8TDN6	Ribosome biogenesis protein BRX1 homolog OS=Homo sapiens GN=BRIX1 PE=1 SV=2	3	4	3	6	6.7319	281614000	176181000	108728000	52860200	91618900	28824900	331925000	254393000	122752000	222609000	214983000	106218000	1	1.11724	1	1.17298	1	1.5886	1	1.12634	1	1.88746	1	1.14528	2.10148e+08	1.38902e+08	1.84808e+08	3.94458e+07	7.22328e+07	4.89944e+07	2.47692e+08	2.00565e+08	2.08645e+08	1.66117e+08	1.69494e+08	1.80542e+08	1.3331e+08	1.01673e+08	1.02452e+08	1.4894e+08	1.61518e+08
53	STAT1	P42224	Signal transducer and activator of transcription 1-alpha/beta OS=Homo sapiens GN=STAT1 PE=1 SV=2	3	4	3	35	8.26285	5805450000	3819040000	8293020000	819521000	1133560000	772016000	7417340000	4159290000	6539490000	4357010000	3205820000	4939570000	1	0.84023	1	1.02737	1	0.906734	1	1.02729	1	0.662772	1	0.99974	5.48413e+09	4.60888e+09	7.27444e+09	7.74162e+08	1.368e+09	6.77195e+08	7.00681e+09	5.0195e+09	5.73629e+09	4.11586e+09	3.86883e+09	4.33288e+09	3.47893e+09	3.37359e+09	4.03273e+09	2.9231e+09	3.05895e+09
54	STAT6	P42226	Signal transducer and activator of transcription 6 OS=Homo sapiens GN=STAT6 PE=1 SV=1	3	4	3	20	7.60582	1435930000	1035410000	1194640000	236049000	285623000	130998000	2416940000	1137210000	1261590000	1161580000	740716000	786173000	1	0.978459	1	0.840565	1	0.842695	1	0.868127	1	0.780689	1	0.824786	1.10409e+09	1.113e+09	1.44539e+09	1.81498e+08	3.07027e+08	1.58494e+08	1.85838e+09	1.22243e+09	1.52639e+09	8.93138e+08	7.96223e+08	9.51187e+08	7.00391e+08	8.1469e+08	8.01279e+08	6.85304e+08	6.86536e+08
55	NDUFV2	E7EPT4|P19404	NADH dehydrogenase [ubiquinone] flavoprotein 2, mitochondrial OS=Homo sapiens GN=NDUFV2 PE=1 SV=1|NADH dehydrogenase [ubiquinone] flavoprotein 2, mitochondrial OS=Homo sapiens GN=NDUFV2 PE=1 SV=2	3	4	3	8	7.46178	967427000	1029090000	822126000	229860000	316279000	119152000	1528630000	1098100000	695041000	932992000	841130000	575751000	1	1.41423	1	1.06749	1	0.938873	1	1.02092	1	1.03184	1	1.09639	8.09128e+08	8.7229e+08	1.15966e+09	1.92248e+08	2.68088e+08	1.68072e+08	1.2785e+09	9.30785e+08	9.80401e+08	7.80328e+08	7.12969e+08	8.12135e+08	5.13281e+08	6.38496e+08	6.42881e+08	7.25895e+08	5.99467e+08
56	EZR	E7EQR4|P15311	Ezrin OS=Homo sapiens GN=EZR PE=1 SV=3|Ezrin OS=Homo sapiens GN=EZR PE=1 SV=4	3	4	3	26	8.01258	3780740000	2370960000	3111300000	452903000	715508000	363762000	5580320000	1633080000	3145500000	2607440000	1179220000	1956270000	1	0.713021	1	0.817228	1	0.921892	1	0.962408	1	0.832388	1	0.823153	2.87025e+09	2.9912e+09	3.24847e+09	3.43833e+08	9.02683e+08	3.79799e+08	4.23644e+09	2.06029e+09	3.28418e+09	1.97951e+09	1.4877e+09	2.04252e+09	1.82078e+09	2.18949e+09	1.80085e+09	1.29825e+09	2.01847e+09
57	GAK	O14976	Cyclin-G-associated kinase OS=Homo sapiens GN=GAK PE=1 SV=2	3	4	3	13	7.16674	898959000	632197000	876556000	152994000	205412000	116349000	1223160000	675132000	889117000	784911000	546769000	751232000	1	1.013	1	1.12234	1	0.992574	1	1.07941	1	0.945003	1	1.1183	7.81836e+08	7.08337e+08	8.99531e+08	1.33061e+08	2.30151e+08	1.19399e+08	1.0638e+09	7.56443e+08	9.12421e+08	6.82647e+08	6.1262e+08	7.70922e+08	4.95968e+08	5.18487e+08	4.98672e+08	5.02414e+08	5.14637e+08
58	LPP	Q93052	Lipoma-preferred partner OS=Homo sapiens GN=LPP PE=1 SV=1	3	4	3	11	7.39869	661569000	565880000	686321000	175471000	335924000	162542000	1044800000	854399000	880405000	671985000	699195000	660107000	1	1.57872	1	1.1249	1	1.81345	1	1.09071	1	1.68612	1	0.99237	6.67264e+08	5.25332e+08	7.32986e+08	1.76981e+08	3.11853e+08	1.73594e+08	1.05379e+09	7.93177e+08	9.40266e+08	6.77769e+08	6.49094e+08	7.04989e+08	4.23287e+08	3.84531e+08	4.06345e+08	6.6825e+08	6.97329e+08
59	GCC1	Q96CN9	GRIP and coiled-coil domain-containing protein 1 OS=Homo sapiens GN=GCC1 PE=1 SV=1	3	4	3	10	6.8351	536529000	236352000	277815000	48773600	87918400	35249100	439209000	290121000	224533000	236758000	209835000	192346000	1	0.541085	1	0.942804	1	1.13634	1	0.963986	1	0.903322	1	1.13382	4.3102e+08	2.29947e+08	3.55453e+08	3.91823e+07	8.5536e+07	4.50998e+07	3.52838e+08	2.82259e+08	2.87281e+08	1.90199e+08	2.04149e+08	2.46099e+08	2.73423e+08	1.68316e+08	1.97052e+08	1.47945e+08	1.91265e+08
60	PPIA	P62937	Peptidyl-prolyl cis-trans isomerase A OS=Homo sapiens GN=PPIA PE=1 SV=2	3	4	3	16	8.60604	16564700000	10665100000	14277600000	2561080000	2128710000	1457470000	16228300000	6494230000	10073500000	8522330000	4458520000	6883940000	1	0.920266	1	0.918488	1	0.609735	1	0.915029	1	0.726766	1	0.904479	1.228e+10	1.3666e+10	1.50301e+10	1.89863e+09	2.72767e+09	1.53429e+09	1.20307e+10	8.32154e+09	1.06045e+10	6.31793e+09	5.71303e+09	7.24678e+09	7.79e+09	1.00032e+10	8.33225e+09	7.16888e+09	6.09929e+09
61	ISOC1	Q96CN7	Isochorismatase domain-containing protein 1 OS=Homo sapiens GN=ISOC1 PE=1 SV=3	3	4	3	7	6.60504	307918000	286155000	184194000	63470500	84399900	20760300	709643000	344833000	191884000	392928000	256890000	147640000	1	1.2269	1	0.968414	1	0.901011	1	0.992911	1	0.802433	1	1.01837	2.05493e+08	2.41256e+08	3.2737e+08	4.23577e+07	7.11571e+07	3.68975e+07	4.73588e+08	2.90727e+08	3.41037e+08	2.62225e+08	2.16582e+08	2.62402e+08	1.30357e+08	1.76594e+08	1.81484e+08	1.59935e+08	1.59113e+08
62	PRKAR1A	P10644	cAMP-dependent protein kinase type I-alpha regulatory subunit OS=Homo sapiens GN=PRKAR1A PE=1 SV=1	3	4	3	14	8.00416	3781760000	2364360000	2031520000	530780000	581897000	207910000	4709890000	2172900000	1357070000	2673980000	1708900000	1012570000	1	0.8354	1	0.992968	1	0.751834	1	1.04821	1	0.728626	1	0.987562	2.41676e+09	2.25356e+09	3.33522e+09	3.39199e+08	5.54628e+08	3.41334e+08	3.00989e+09	2.07107e+09	2.22795e+09	1.70883e+09	1.62882e+09	1.66237e+09	1.53311e+09	1.64956e+09	1.84895e+09	1.28076e+09	1.24019e+09
63	CPQ	Q9Y646	Carboxypeptidase Q OS=Homo sapiens GN=CPQ PE=1 SV=1	3	4	3	7	6.69059	62515900	359230000	484934000	10651200	91040400	42553900	104187000	396779000	471215000	50821500	272903000	359104000	1	1.0141	1	0.853143	1	0.774197	1	0.916709	1	0.624751	1	1.00866	1.97606e+08	2.01699e+08	2.73237e+08	3.36674e+07	5.11171e+07	2.39771e+07	3.29324e+08	2.22782e+08	2.65507e+08	1.60642e+08	1.53229e+08	2.02338e+08	1.25354e+08	1.47639e+08	1.51474e+08	1.27122e+08	1.14302e+08
64	TRAPPC10	P48553	Trafficking protein particle complex subunit 10 OS=Homo sapiens GN=TRAPPC10 PE=1 SV=2	3	4	3	4	6.37599	149829000	33393500	44347900	17722300	12210100	7653410	178499000	39813900	43079000	92502200	28676500	33085200	1	0.704041	1	0.906367	1	1.11698	1	0.959983	1	1.22866	1	1.01651	7.04681e+07	4.89271e+07	6.4356e+07	8.33522e+06	1.78898e+07	1.11063e+07	8.39523e+07	5.8334e+07	6.25146e+07	4.3506e+07	4.20159e+07	4.8012e+07	4.47024e+07	3.58135e+07	3.5677e+07	3.14723e+07	4.00031e+07
65	LYAR	Q9NX58	Cell growth-regulating nucleolar protein OS=Homo sapiens GN=LYAR PE=1 SV=2	3	4	3	10	7.20656	542713000	489283000	808467000	154307000	217306000	152101000	789644000	503785000	804510000	588199000	466323000	662560000	1	1.69235	1	1.30281	1	1.35675	1	1.23371	1	1.33943	1	1.09002	5.46296e+08	5.5018e+08	7.14266e+08	1.55326e+08	2.44352e+08	1.34379e+08	7.94857e+08	5.66487e+08	7.1077e+08	5.92082e+08	5.24362e+08	5.8536e+08	3.4655e+08	4.02719e+08	3.95967e+08	5.86482e+08	5.46391e+08
66	RSPRY1	Q96DX4	RING finger and SPRY domain-containing protein 1 OS=Homo sapiens GN=RSPRY1 PE=1 SV=1	3	4	3	4	6.50363	156447000	135924000	153577000	22204400	39199800	20900500	171177000	130218000	141607000	87645900	89918200	104485000	1	0.844784	1	0.895518	1	0.881003	1	0.920341	1	0.968904	1	0.976587	1.57584e+08	1.30892e+08	1.5833e+08	2.23658e+07	3.77486e+07	2.15473e+07	1.72422e+08	1.25397e+08	1.45989e+08	8.82831e+07	8.65894e+07	1.07719e+08	9.99657e+07	9.581e+07	8.77732e+07	8.44494e+07	8.44089e+07
67	TRNT1	Q96Q11|Q96Q11-2	CCA tRNA nucleotidyltransferase 1, mitochondrial OS=Homo sapiens GN=TRNT1 PE=1 SV=2|Isoform 2 of CCA tRNA nucleotidyltransferase 1, mitochondrial OS=Homo sapiens GN=TRNT1	3	4	3	13	7.20488	747819000	673341000	660478000	172956000	188572000	81506100	1377240000	823890000	639117000	779375000	589678000	440329000	1	1.37662	1	0.989748	1	0.855523	1	0.953933	1	0.878582	1	0.911882	5.81119e+08	6.4088e+08	8.92992e+08	1.34402e+08	1.79481e+08	1.10199e+08	1.07023e+09	7.84171e+08	8.64111e+08	6.05641e+08	5.6125e+08	5.95342e+08	3.6864e+08	4.6911e+08	4.95047e+08	5.07477e+08	4.01334e+08
68	SKIV2L	Q15477	Helicase SKI2W OS=Homo sapiens GN=SKIV2L PE=1 SV=3	3	4	3	20	7.14763	1374430000	834072000	1171310000	176187000	235800000	133189000	1794920000	851629000	1231510000	971250000	607503000	887052000	1	0.763001	1	0.946398	1	0.863634	1	0.950758	1	0.809556	1	0.953351	1.13188e+09	9.80308e+08	1.21014e+09	1.45095e+08	2.77142e+08	1.37604e+08	1.47816e+09	1.00094e+09	1.27234e+09	7.9985e+08	7.14015e+08	9.16458e+08	7.18022e+08	7.17563e+08	6.70864e+08	5.47851e+08	6.19712e+08
69	TRA2B	P62995|P62995-3	Transformer-2 protein homolog beta OS=Homo sapiens GN=TRA2B PE=1 SV=1|Isoform 3 of Transformer-2 protein homolog beta OS=Homo sapiens GN=TRA2B	3	4	3	7	7.93194	1305230000	1478420000	1403750000	196952000	445363000	167766000	1805000000	1572570000	1287500000	967983000	1100720000	901592000	1	0.898147	1	0.937947	1	0.92025	1	0.932908	1	0.850873	1	0.926839	1.35337e+09	1.21458e+09	1.6479e+09	2.04216e+08	3.65884e+08	1.96945e+08	1.87158e+09	1.29193e+09	1.51143e+09	1.00369e+09	9.04286e+08	1.0584e+09	8.58529e+08	8.89046e+08	9.13544e+08	7.71085e+08	8.18145e+08
70	NPEPPS	E9PLK3|P55786	Puromycin-sensitive aminopeptidase OS=Homo sapiens GN=NPEPPS PE=1 SV=1|Puromycin-sensitive aminopeptidase OS=Homo sapiens GN=NPEPPS PE=1 SV=2	3	4	3	41	8.16737	4678040000	4880560000	6658160000	638154000	1229030000	691683000	6286150000	4925010000	6382850000	3466330000	3310270000	4559500000	1	0.811961	1	0.964435	1	0.769277	1	0.895836	1	0.739611	1	0.945462	5.14021e+09	4.84309e+09	6.10639e+09	7.01201e+08	1.21959e+09	6.34362e+08	6.9072e+09	4.8872e+09	5.85389e+09	3.80879e+09	3.28485e+09	4.18165e+09	3.26076e+09	3.54503e+09	3.38519e+09	2.64761e+09	2.72711e+09
71	PDIA4	P13667	Protein disulfide-isomerase A4 OS=Homo sapiens GN=PDIA4 PE=1 SV=2	3	4	3	40	8.48832	12966300000	9711390000	12664300000	1327180000	1912360000	1025720000	17196400000	10014300000	13951600000	7333840000	5079220000	7135110000	1	0.609239	1	0.745902	1	0.601559	1	0.676003	1	0.576631	1	0.67689	1.1587e+10	1.06844e+10	1.28812e+10	1.186e+09	2.10396e+09	1.04329e+09	1.53672e+10	1.10176e+10	1.41906e+10	6.55372e+09	5.58811e+09	7.25733e+09	7.35038e+09	7.82072e+09	7.14096e+09	4.47814e+09	4.70462e+09
72	PYROXD2	Q8N2H3	Pyridine nucleotide-disulfide oxidoreductase domain-containing protein 2 OS=Homo sapiens GN=PYROXD2 PE=1 SV=2	3	4	3	5	6.54285	526448000	148580000	64403800	46478600	42708800	5943400	360118000	90705900	23503000	175208000	62333600	15153800	1	0.525498	1	0.850936	1	0.878105	1	0.915922	1	0.657013	1	0.853375	1.76756e+08	1.27768e+08	2.23066e+08	1.56052e+07	3.67264e+07	2.05853e+07	1.2091e+08	7.80003e+07	8.14039e+07	5.88263e+07	5.36022e+07	5.2486e+07	1.12127e+08	9.3523e+07	1.23661e+08	5.89227e+07	8.21231e+07
73	TRIOBP	Q9H2D6-3|Q9H2D6-5	Isoform 4 of TRIO and F-actin-binding protein OS=Homo sapiens GN=TRIOBP|Isoform 1 of TRIO and F-actin-binding protein OS=Homo sapiens GN=TRIOBP	3	4	3	30	7.58749	2831020000	1253880000	2407460000	337900000	441941000	343771000	3332060000	1347480000	2525460000	1655160000	944113000	1748350000	1	0.710426	1	0.868791	1	1.07671	1	0.933842	1	1.01662	1	0.916283	2.32172e+09	1.70079e+09	2.1642e+09	2.77111e+08	5.9946e+08	3.09035e+08	2.73262e+09	1.82776e+09	2.27028e+09	1.3574e+09	1.28062e+09	1.57169e+09	1.47281e+09	1.24494e+09	1.19976e+09	1.04632e+09	1.34044e+09
74	HGS	O14964	Hepatocyte growth factor-regulated tyrosine kinase substrate OS=Homo sapiens GN=HGS PE=1 SV=1	3	4	3	17	7.85698	3115670000	1857540000	2769810000	524779000	591888000	448514000	4197200000	1882710000	2705410000	2410910000	1482400000	2087050000	1	1.00253	1	1.00464	1	0.973399	1	1.04943	1	1.15286	1	1.02104	2.52067e+09	2.29002e+09	2.77705e+09	4.24562e+08	7.29693e+08	4.49687e+08	3.39566e+09	2.32105e+09	2.71249e+09	1.9505e+09	1.82754e+09	2.09251e+09	1.59902e+09	1.67624e+09	1.53951e+09	1.60307e+09	1.63165e+09
75	STAG1	Q8WVM7|Q8WVM7-2	Cohesin subunit SA-1 OS=Homo sapiens GN=STAG1 PE=1 SV=3|Isoform 2 of Cohesin subunit SA-1 OS=Homo sapiens GN=STAG1	3	4	3	8	6.48261	62921100	279081000	182442000	13091700	92306200	23295900	94223800	292987000	147176000	54122800	188644000	112956000	1	1.23844	1	1.00463	1	1.01039	1	0.858157	1	0.909086	1	1.01581	1.29357e+08	1.3372e+08	1.8521e+08	2.69148e+07	4.42278e+07	2.36494e+07	1.93711e+08	1.40383e+08	1.49409e+08	1.11269e+08	9.03874e+07	1.1467e+08	8.20595e+07	9.78797e+07	1.02675e+08	1.01625e+08	9.8897e+07
76	CPSF2	Q9P2I0	Cleavage and polyadenylation specificity factor subunit 2 OS=Homo sapiens GN=CPSF2 PE=1 SV=2	3	4	3	8	6.76637	254433000	187380000	288790000	17578400	69151400	48139900	254108000	196229000	280643000	101554000	162613000	205997000	1	0.411225	1	0.698983	1	1.12737	1	1.1045	1	1.18679	1	0.971512	3.32653e+08	1.78073e+08	2.32429e+08	2.29825e+07	6.57165e+07	3.87449e+07	3.32228e+08	1.86482e+08	2.25872e+08	1.32774e+08	1.54536e+08	1.65794e+08	2.11022e+08	1.30345e+08	1.28852e+08	8.67777e+07	1.46947e+08
77	ITGB1	P05556	Integrin beta-1 OS=Homo sapiens GN=ITGB1 PE=1 SV=2	3	4	3	25	8.31793	8306340000	4410030000	5277710000	581257000	1116840000	498544000	9741330000	4388130000	7892420000	4915660000	3851290000	5827320000	1	0.416517	1	0.882575	1	0.77364	1	1.16977	1	0.672525	1	0.977238	7.22785e+09	4.954e+09	5.39923e+09	5.05787e+08	1.2546e+09	5.10023e+08	8.47652e+09	4.9294e+09	8.07415e+09	4.27741e+09	4.32634e+09	5.9615e+09	4.58508e+09	3.62621e+09	2.99317e+09	1.90976e+09	2.80538e+09
78	OGDH	Q02218	2-oxoglutarate dehydrogenase, mitochondrial OS=Homo sapiens GN=OGDH PE=1 SV=3	3	4	3	19	7.83515	1756820000	1433280000	1561270000	356885000	458033000	216631000	2333880000	1456760000	1081360000	1393220000	1063750000	919271000	1	1.20914	1	1.04407	1	0.976237	1	0.973248	1	0.987855	1	1.12516	1.42673e+09	1.3849e+09	1.98965e+09	2.89829e+08	4.42573e+08	2.7607e+08	1.89536e+09	1.40759e+09	1.37806e+09	1.13144e+09	1.02784e+09	1.1715e+09	9.05062e+08	1.01372e+09	1.103e+09	1.09434e+09	9.89628e+08
79	GLUL	P15104	Glutamine synthetase OS=Homo sapiens GN=GLUL PE=1 SV=4	3	4	3	6	6.93893	269157000	50633900	181782000	19837600	17086700	15907500	405567000	81180600	236161000	188502000	59102400	154916000	1	0.43869	1	0.812908	1	1.03088	1	0.970342	1	0.623019	1	0.86822	1.64088e+08	9.72059e+07	1.5532e+08	1.20938e+07	3.28027e+07	1.35918e+07	2.47249e+08	1.55849e+08	2.01783e+08	1.14918e+08	1.13464e+08	1.32365e+08	1.04092e+08	7.11525e+07	8.61046e+07	4.56639e+07	7.33494e+07
80	AGO1	Q9UL18	Protein argonaute-1 OS=Homo sapiens GN=AGO1 PE=1 SV=3	3	4	3	7	6.54857	452200000	211209000	187351000	66268400	63375800	21930200	622469000	262383000	184337000	358683000	179328000	138838000	1	0.872268	1	1.00782	1	0.916644	1	0.910929	1	0.833368	1	0.996867	2.62728e+08	2.21539e+08	3.07428e+08	3.85019e+07	6.64753e+07	3.59857e+07	3.61654e+08	2.75215e+08	3.02482e+08	2.08395e+08	1.88098e+08	2.27822e+08	1.66665e+08	1.62161e+08	1.70429e+08	1.45376e+08	1.48644e+08
81	PYGL	P06737|P06737-2	Glycogen phosphorylase, liver form OS=Homo sapiens GN=PYGL PE=1 SV=4|Isoform 2 of Glycogen phosphorylase, liver form OS=Homo sapiens GN=PYGL	3	4	3	35	7.84585	3776460000	4565300000	3574600000	444184000	934562000	325253000	4764430000	3605390000	2882400000	2540200000	2178240000	1831800000	1	0.700087	1	0.932492	1	0.625358	1	0.80524	1	0.647805	1	0.841134	3.56395e+09	3.80114e+09	4.54921e+09	4.19189e+08	7.78131e+08	4.13933e+08	4.49633e+09	3.00191e+09	3.66828e+09	2.39726e+09	1.81364e+09	2.33124e+09	2.26084e+09	2.78235e+09	2.52194e+09	1.58278e+09	1.73996e+09
82	PATL1	Q86TB9|Q86TB9-2|Q86TB9-4	Protein PAT1 homolog 1 OS=Homo sapiens GN=PATL1 PE=1 SV=2|Isoform 2 of Protein PAT1 homolog 1 OS=Homo sapiens GN=PATL1|Isoform 4 of Protein PAT1 homolog 1 OS=Homo sapiens GN=PATL1	3	4	3	6	6.72229	524730000	279332000	656273000	109014000	86281400	81186400	683636000	289916000	510377000	400544000	205306000	452206000	1	1.23657	1	1.02474	1	0.943596	1	0.943847	1	0.880743	1	1.1727	4.21369e+08	4.07749e+08	5.59868e+08	8.75405e+07	1.25947e+08	6.92603e+07	5.48974e+08	4.23199e+08	4.35404e+08	3.21645e+08	2.99691e+08	3.85778e+08	2.67301e+08	2.98463e+08	3.10374e+08	3.30537e+08	2.81628e+08
83	GPKOW	Q92917	G patch domain and KOW motifs-containing protein OS=Homo sapiens GN=GPKOW PE=1 SV=2	3	4	3	5	6.34	251732000	47274300	144179000	28044700	18080800	29013900	288471000	47450800	161159000	149990000	40354700	122070000	1	0.663111	1	0.909386	1	1.16837	1	1.1335	1	1.4327	1	1.00253	1.45957e+08	1.01311e+08	1.16034e+08	1.62606e+07	3.87479e+07	2.33501e+07	1.67259e+08	1.01689e+08	1.29699e+08	8.6966e+07	8.64818e+07	9.82407e+07	9.25898e+07	7.41571e+07	6.43256e+07	6.13973e+07	8.66433e+07
84	DSP	P15924	Desmoplakin OS=Homo sapiens GN=DSP PE=1 SV=3	3	4	3	15	6.52036	807026000	255468000	275175000	184710000	84047500	27344600	1281320000	372287000	172702000	605677000	230849000	110287000	1	1.36231	1	0.826745	1	1.00503	1	0.82646	1	0.707478	1	0.845218	3.27244e+08	2.9149e+08	5.94754e+08	7.48988e+07	9.58985e+07	5.91017e+07	5.19568e+08	4.24781e+08	3.73272e+08	2.45599e+08	2.634e+08	2.38371e+08	2.07592e+08	2.13364e+08	3.29713e+08	2.82805e+08	2.14437e+08
85	ZZEF1	O43149	Zinc finger ZZ-type and EF-hand domain-containing protein 1 OS=Homo sapiens GN=ZZEF1 PE=1 SV=6	3	4	3	10	6.60681	235108000	315181000	426887000	37933500	86394200	46059800	241655000	285575000	319354000	146715000	207897000	250592000	1	0.96035	1	1.06186	1	0.837364	1	0.970287	1	0.768174	1	1.03857	3.07892e+08	2.74491e+08	3.74296e+08	4.96768e+07	7.52406e+07	4.03854e+07	3.16465e+08	2.48707e+08	2.80011e+08	1.92134e+08	1.81057e+08	2.1972e+08	1.95315e+08	2.00921e+08	2.07498e+08	1.87571e+08	1.68244e+08
86	DHX15	O43143	Pre-mRNA-splicing factor ATP-dependent RNA helicase DHX15 OS=Homo sapiens GN=DHX15 PE=1 SV=2	3	4	3	22	7.8562	1541560000	1631930000	2240390000	297496000	581924000	348333000	2233620000	1877290000	2024340000	1301740000	1370300000	1628720000	1	1.14867	1	1.0193	1	1.08932	1	0.972873	1	1.10693	1	1.06489	1.71262e+09	1.55836e+09	2.11182e+09	3.30508e+08	5.5569e+08	3.28343e+08	2.48148e+09	1.79266e+09	1.90817e+09	1.44619e+09	1.30852e+09	1.53525e+09	1.08642e+09	1.14068e+09	1.17073e+09	1.24794e+09	1.24257e+09
87	UBAC1	Q9BSL1	Ubiquitin-associated domain-containing protein 1 OS=Homo sapiens GN=UBAC1 PE=1 SV=1	3	4	3	4	6.40625	66020100	98147400	129686000	17882800	37989300	25250000	89686700	100989000	129783000	45221200	69715900	83479400	1	1.61225	1	0.881865	1	1.18242	1	0.920089	1	1.38618	1	0.85134	8.98954e+07	8.73371e+07	1.07032e+08	2.43499e+07	3.3805e+07	2.08392e+07	1.22121e+08	8.98657e+07	1.07112e+08	6.15748e+07	6.20372e+07	6.88966e+07	5.70263e+07	6.39288e+07	5.9335e+07	9.19408e+07	7.55907e+07
88	UBR1	Q8IWV7	E3 ubiquitin-protein ligase UBR1 OS=Homo sapiens GN=UBR1 PE=1 SV=1	3	4	3	6	6.56929	186074000	211883000	302621000	48779600	54768800	45249700	284498000	211186000	294177000	176714000	151933000	208411000	1	1.56037	1	1.08637	1	0.789636	1	0.958868	1	1.06455	1	0.937678	1.92482e+08	2.30612e+08	2.68788e+08	5.04594e+07	5.96099e+07	4.01908e+07	2.94295e+08	2.29853e+08	2.61288e+08	1.82799e+08	1.65363e+08	1.85111e+08	1.22103e+08	1.68803e+08	1.49008e+08	1.90526e+08	1.33293e+08
89	STK24	B4DR80|Q9Y6E0-2	Serine/threonine-protein kinase 24 OS=Homo sapiens GN=STK24 PE=1 SV=1|Isoform A of Serine/threonine-protein kinase 24 OS=Homo sapiens GN=STK24	3	4	3	8	7.00286	575625000	291747000	688826000	81449000	123590000	95283300	609131000	285430000	496860000	313314000	237290000	359344000	1	0.842209	1	0.899616	1	1.2941	1	1.10803	1	0.984822	1	0.957234	5.28332e+08	3.70476e+08	5.91001e+08	7.47572e+07	1.56941e+08	8.17514e+07	5.59085e+08	3.62455e+08	4.26297e+08	2.87572e+08	3.01324e+08	3.08311e+08	3.35154e+08	2.7118e+08	3.27633e+08	2.8227e+08	3.50933e+08
90	MRPS27	G5EA06|Q92552|Q92552-2	28S ribosomal protein S27, mitochondrial OS=Homo sapiens GN=MRPS27 PE=1 SV=1|28S ribosomal protein S27, mitochondrial OS=Homo sapiens GN=MRPS27 PE=1 SV=3|Isoform 2 of 28S ribosomal protein S27, mitochondrial OS=Homo sapiens GN=MRPS27	3	4	3	11	7.22049	709190000	483875000	1096200000	155432000	158278000	172439000	747790000	536436000	826823000	446669000	437954000	731957000	1	1.30452	1	1.04471	1	0.999257	1	1.08813	1	1.11994	1	1.1717	7.34308e+08	5.99226e+08	8.54903e+08	1.60937e+08	1.9601e+08	1.34481e+08	7.74275e+08	6.64317e+08	6.44821e+08	4.62489e+08	5.42358e+08	5.70837e+08	4.65818e+08	4.3862e+08	4.73932e+08	6.0767e+08	4.38294e+08
91	RUVBL1	Q9Y265	RuvB-like 1 OS=Homo sapiens GN=RUVBL1 PE=1 SV=1	3	4	3	18	7.8456	2359840000	1943950000	2239690000	451858000	565577000	300340000	3955910000	1976470000	2314420000	2045410000	1368790000	1547140000	1	1.13971	1	0.90432	1	0.888784	1	0.923036	1	0.954719	1	0.884767	1.94161e+09	2.08733e+09	2.53514e+09	3.71776e+08	6.07293e+08	3.3996e+08	3.25481e+09	2.12225e+09	2.61973e+09	1.68291e+09	1.46975e+09	1.75123e+09	1.23169e+09	1.52788e+09	1.4054e+09	1.40376e+09	1.35795e+09
92	COPA	P53621|P53621-2	Coatomer subunit alpha OS=Homo sapiens GN=COPA PE=1 SV=2|Isoform 2 of Coatomer subunit alpha OS=Homo sapiens GN=COPA	3	4	3	47	8.24494	9981560000	5819270000	8120250000	1109870000	1539370000	896959000	9135050000	5562750000	6622900000	4977520000	3899220000	4840270000	1	0.661832	1	0.952994	1	0.808098	1	0.934244	1	0.786418	1	0.967304	8.64757e+09	6.39725e+09	8.52607e+09	9.61541e+08	1.69226e+09	9.41786e+08	7.91419e+09	6.11525e+09	6.95389e+09	4.3123e+09	4.2865e+09	5.08217e+09	5.4857e+09	4.68264e+09	4.72659e+09	3.63061e+09	3.78403e+09
93	FBXL18	Q96ME1-4	Isoform 4 of F-box/LRR-repeat protein 18 OS=Homo sapiens GN=FBXL18	3	4	3	3	6.38391	170021000	48090900	174656000	36002800	15963400	20045900	211781000	50073000	136427000	134543000	43232300	119369000	1	1.2604	1	1.11112	1	1.01403	1	1.15074	1	0.817132	1	1.15806	1.05105e+08	9.51543e+07	1.4279e+08	2.22564e+07	3.15857e+07	1.63886e+07	1.3092e+08	9.90762e+07	1.11536e+08	8.31726e+07	8.55409e+07	9.75904e+07	6.66744e+07	6.96508e+07	7.91586e+07	8.40363e+07	7.06282e+07
94	KIF7	Q2M1P5	Kinesin-like protein KIF7 OS=Homo sapiens GN=KIF7 PE=1 SV=2	3	4	3	5	7.35608	156993000	618063000	1025560000	77460400	183620000	177522000	428838000	453735000	843745000	232990000	326461000	539765000	1	2.93679	1	0.950237	1	0.907563	1	0.958961	1	1.23237	1	0.846711	2.77843e+08	5.67157e+08	6.31497e+08	1.37088e+08	1.68496e+08	1.09311e+08	7.58949e+08	4.16364e+08	5.19543e+08	4.12341e+08	2.99572e+08	3.32364e+08	1.76253e+08	4.15146e+08	3.50082e+08	5.1762e+08	3.76771e+08
95	CAP1	Q01518	Adenylyl cyclase-associated protein 1 OS=Homo sapiens GN=CAP1 PE=1 SV=5	3	4	3	30	8.61298	9706590000	5319640000	8377620000	990799000	1372330000	962768000	9098900000	5457710000	6679930000	4911340000	4432600000	5102840000	1	0.607565	1	0.944059	1	0.788072	1	1.08248	1	0.818185	1	1.01107	8.68386e+09	5.9441e+09	8.38051e+09	8.86404e+08	1.53342e+09	9.631e+08	8.1402e+09	6.09838e+09	6.68224e+09	4.39386e+09	4.95293e+09	5.1046e+09	5.50872e+09	4.35095e+09	4.6459e+09	3.3469e+09	3.42886e+09
96	PLCD3	Q8N3E9	1-phosphatidylinositol 4,5-bisphosphate phosphodiesterase delta-3 OS=Homo sapiens GN=PLCD3 PE=1 SV=3	3	4	3	11	6.92614	451215000	128615000	242729000	61260500	51205000	41214600	547375000	119741000	249087000	284434000	77715200	186010000	1	0.808111	1	0.908834	1	1.21622	1	0.865038	1	1.20887	1	0.988387	2.62944e+08	2.16965e+08	2.46913e+08	3.56993e+07	8.63796e+07	4.1925e+07	3.18981e+08	2.01995e+08	2.5338e+08	1.65753e+08	1.31101e+08	1.89216e+08	1.66802e+08	1.58814e+08	1.36881e+08	1.34794e+08	1.93152e+08
97	SNX18	Q96RF0-2	Isoform 2 of Sorting nexin-18 OS=Homo sapiens GN=SNX18	3	4	3	11	7.6001	1404840000	544370000	1273350000	255929000	181689000	182718000	788136000	554567000	947247000	488851000	414704000	840043000	1	1.08434	1	1.08483	1	1.01959	1	0.996681	1	1.02161	1	1.17376	1.23806e+09	7.53633e+08	1.04368e+09	2.25545e+08	2.51533e+08	1.49762e+08	6.94568e+08	7.6775e+08	7.76398e+08	4.30814e+08	5.74122e+08	6.88529e+08	7.85377e+08	5.51642e+08	5.78586e+08	8.51617e+08	5.62447e+08
98	ESD	P10768|X6RA14	S-formylglutathione hydrolase OS=Homo sapiens GN=ESD PE=1 SV=2|S-formylglutathione hydrolase OS=Homo sapiens GN=ESD PE=1 SV=1	3	4	3	8	7.6044	622927000	672849000	1289140000	139098000	176497000	175795000	1132750000	656833000	1072250000	603451000	453233000	690429000	1	1.3291	1	0.931742	1	0.801326	1	0.919684	1	0.97086	1	0.852245	6.50795e+08	7.99743e+08	1.03815e+09	1.45321e+08	2.09783e+08	1.41569e+08	1.18343e+09	7.80706e+08	8.63488e+08	6.30448e+08	5.38709e+08	5.56006e+08	4.1284e+08	5.85393e+08	5.75519e+08	5.48706e+08	4.69091e+08
99	CMPK1	P30085	UMP-CMP kinase OS=Homo sapiens GN=CMPK1 PE=1 SV=3	3	4	3	8	7.3603	902276000	577378000	997588000	53953500	121174000	107456000	842504000	580937000	1058640000	344820000	419026000	697180000	1	0.355921	1	0.715828	1	0.641119	1	0.961355	1	0.766884	1	0.871642	1.05774e+09	6.4613e+08	7.60418e+08	6.32497e+07	1.35603e+08	8.1909e+07	9.87668e+08	6.50113e+08	8.06955e+08	4.04233e+08	4.68922e+08	5.3143e+08	6.7099e+08	4.72953e+08	4.21552e+08	2.3882e+08	3.03219e+08
100	ECHS1	P30084	Enoyl-CoA hydratase, mitochondrial OS=Homo sapiens GN=ECHS1 PE=1 SV=4	3	4	3	11	8.04923	3131250000	2528290000	2724280000	494307000	576027000	309074000	6210180000	2372860000	2211310000	3293760000	1711460000	1732960000	1	0.939621	1	0.927632	1	0.695994	1	0.961317	1	0.807721	1	1.03724	2.25089e+09	2.76448e+09	3.466e+09	3.55331e+08	6.2984e+08	3.93223e+08	4.46417e+09	2.59453e+09	2.81336e+09	2.36771e+09	1.87135e+09	2.20478e+09	1.42788e+09	2.02354e+09	1.92144e+09	1.34167e+09	1.40837e+09
101	PEBP1	P30086	Phosphatidylethanolamine-binding protein 1 OS=Homo sapiens GN=PEBP1 PE=1 SV=3	3	4	3	10	8.31959	2376870000	2728510000	3126530000	384734000	604168000	340633000	3352380000	2350820000	2838100000	1568170000	1445950000	1655880000	1	0.96345	1	0.81814	1	0.676428	1	0.819796	1	0.775666	1	0.772223	2.41551e+09	2.66866e+09	3.14552e+09	3.90988e+08	5.90915e+08	3.42702e+08	3.40688e+09	2.29925e+09	2.85534e+09	1.59366e+09	1.41423e+09	1.66594e+09	1.53231e+09	1.9534e+09	1.74378e+09	1.4763e+09	1.32133e+09
102	MYH9	P35579	Myosin-9 OS=Homo sapiens GN=MYH9 PE=1 SV=4	3	4	3	134	8.90784	57076500000	36918800000	48938300000	4615680000	7730040000	4048480000	52337100000	37799000000	37544800000	24077700000	23120700000	27199200000	1	0.48134	1	0.804625	1	0.639623	1	0.815253	1	0.58897	1	0.958844	5.34791e+10	3.71558e+10	5.18971e+10	4.32477e+09	7.77966e+09	4.29325e+09	4.90384e+10	3.80416e+10	3.98148e+10	2.25601e+10	2.32691e+10	2.88437e+10	3.39252e+10	2.71972e+10	2.87702e+10	1.63295e+10	1.73959e+10
103	ASUN	Q9NVM9|Q9NVM9-2	Protein asunder homolog OS=Homo sapiens GN=ASUN PE=1 SV=2|Isoform 2 of Protein asunder homolog OS=Homo sapiens GN=ASUN	3	4	3	6	6.86034	177927000	147758000	134754000	30369200	50136800	16606300	239587000	142151000	104781000	143670000	108707000	91132800	1	1.01593	1	1.0488	1	1.03656	1	1.01925	1	0.877368	1	1.15115	1.42681e+08	1.33774e+08	1.85609e+08	2.43532e+07	4.53918e+07	2.28733e+07	1.92126e+08	1.28698e+08	1.44324e+08	1.1521e+08	9.84188e+07	1.25525e+08	9.05113e+07	9.79195e+07	1.02896e+08	9.19535e+07	1.015e+08
104	TUBB	P07437	Tubulin beta chain OS=Homo sapiens GN=TUBB PE=1 SV=2	3	4	3	4	8.31912	3714320000	1870720000	3815050000	528195000	458251000	384061000	4756070000	1678120000	2873190000	2507560000	1265850000	2084430000	1	0.846426	1	0.922128	1	0.748315	1	1.00538	1	0.716721	1	0.960206	2.76682e+09	2.6383e+09	3.63147e+09	3.93456e+08	6.46278e+08	3.6558e+08	3.54283e+09	2.36668e+09	2.73493e+09	1.8679e+09	1.78525e+09	1.98413e+09	1.75517e+09	1.93118e+09	2.01317e+09	1.48562e+09	1.44513e+09
105	CDK13	Q14004|Q14004-2	Cyclin-dependent kinase 13 OS=Homo sapiens GN=CDK13 PE=1 SV=2|Isoform 2 of Cyclin-dependent kinase 13 OS=Homo sapiens GN=CDK13	2	4	2	3	6.04575	18556200	65441700	NA	3309790	24836200	NA	23241800	67533100	NA	11983400	56224800	NA	1	1.06166	1	0.901775	1	1.15937	1	1.10964	1	1.04881	1	1.05775	8.08724e+07	65441700	NA	1.44249e+07	24836200	NA	1.01293e+08	67533100	NA	5.22265e+07	5.62248e+07	NA	5.13024e+07	4.79018e+07	NA	5.44657e+07	5.55357e+07
106	PYCR2	A0A087WTV6|Q96C36	Pyrroline-5-carboxylate reductase 2 OS=Homo sapiens GN=PYCR2 PE=1 SV=1|Pyrroline-5-carboxylate reductase 2 OS=Homo sapiens GN=PYCR2 PE=1 SV=1	3	4	3	4	6.94872	326070000	435303000	372344000	49040900	142140000	55024400	376410000	502489000	383792000	203321000	398963000	301254000	1	0.895203	1	0.944733	1	0.997503	1	1.05823	1	1.05211	1	1.03891	4.17862e+08	3.12644e+08	4.04541e+08	6.28465e+07	1.02088e+08	5.97825e+07	4.82374e+08	3.60899e+08	4.16979e+08	2.60558e+08	2.86544e+08	3.27304e+08	2.65076e+08	2.28849e+08	2.24265e+08	2.37297e+08	2.28277e+08
107	PIGK	Q92643	GPI-anchor transamidase OS=Homo sapiens GN=PIGK PE=1 SV=2	3	4	3	8	6.8948	397468000	360502000	276855000	63724000	117636000	35735200	624592000	446529000	324782000	355499000	370780000	266262000	1	0.954278	1	0.995474	1	0.996833	1	1.10672	1	0.918955	1	1.08507	3.46086e+08	2.96959e+08	3.85995e+08	5.54862e+07	9.69011e+07	4.98225e+07	5.43849e+08	3.67822e+08	4.52816e+08	3.09543e+08	3.05425e+08	3.71226e+08	2.19544e+08	2.17367e+08	2.13984e+08	2.09506e+08	2.16679e+08
108	PC	P11498	Pyruvate carboxylase, mitochondrial OS=Homo sapiens GN=PC PE=1 SV=2	3	4	3	24	7.24765	1515470000	817274000	1133420000	166891000	211548000	115833000	2414500000	1538400000	1513590000	1144160000	847296000	1154510000	1	0.65548	1	0.828796	1	0.790735	1	0.734071	1	0.727599	1	1.00956	1.25687e+09	8.99424e+08	1.2418e+09	1.38413e+08	2.32812e+08	1.26909e+08	2.00249e+09	1.69304e+09	1.65832e+09	9.48921e+08	9.32464e+08	1.2649e+09	7.97312e+08	6.58358e+08	6.88414e+08	5.22622e+08	5.20587e+08
109	TMEM43	Q9BTV4	Transmembrane protein 43 OS=Homo sapiens GN=TMEM43 PE=1 SV=1	3	4	3	17	8.0898	2209190000	3078400000	2703430000	426347000	875821000	402576000	2108500000	3308240000	2579930000	1270080000	2742980000	2027520000	1	1.14869	1	1.05353	1	0.86912	1	1.10509	1	1.06019	1	1.04016	2.85709e+09	2.25593e+09	2.85248e+09	5.51384e+08	6.41825e+08	4.24771e+08	2.72687e+09	2.42437e+09	2.72217e+09	1.64256e+09	2.01013e+09	2.1393e+09	1.81243e+09	1.65129e+09	1.58133e+09	2.08193e+09	1.43517e+09
110	NMD3	C9JA08|Q96D46	60S ribosomal export protein NMD3 OS=Homo sapiens GN=NMD3 PE=1 SV=1|60S ribosomal export protein NMD3 OS=Homo sapiens GN=NMD3 PE=1 SV=1	3	4	3	6	6.80517	305153000	383845000	230555000	66944700	150514000	37806000	418842000	377555000	192009000	277884000	352601000	178426000	1	1.30579	1	1.16038	1	1.19787	1	1.24473	1	1.16745	1	1.22992	2.83086e+08	2.65519e+08	3.59281e+08	6.21037e+07	1.04116e+08	5.89142e+07	3.88554e+08	2.61168e+08	2.99213e+08	2.57789e+08	2.43906e+08	2.78047e+08	1.79579e+08	1.94354e+08	1.99174e+08	2.34493e+08	2.32811e+08
111	CSPG4	Q6UVK1	Chondroitin sulfate proteoglycan 4 OS=Homo sapiens GN=CSPG4 PE=1 SV=2	3	4	3	38	7.51684	1943190000	1855710000	2114350000	248301000	448531000	227098000	3317980000	1755590000	2142960000	1252490000	1272870000	1007490000	1	0.760566	1	0.66022	1	0.738367	1	0.966347	1	0.764692	1	0.622255	1.82777e+09	1.77858e+09	2.34535e+09	2.33552e+08	4.29889e+08	2.51909e+08	3.1209e+09	1.68262e+09	2.37708e+09	1.17809e+09	1.21997e+09	1.11756e+09	1.15947e+09	1.30188e+09	1.30019e+09	8.81853e+08	9.61266e+08
112	MECP2	A0A087WXF0|P51608|P51608-2	Methyl-CpG-binding protein 2 OS=Homo sapiens GN=MECP2 PE=1 SV=1|Methyl-CpG-binding protein 2 OS=Homo sapiens GN=MECP2 PE=1 SV=1|Isoform B of Methyl-CpG-binding protein 2 OS=Homo sapiens GN=MECP2	3	4	3	11	6.80469	316722000	351611000	234865000	104431000	155671000	44109300	857757000	706841000	362193000	461137000	424569000	210826000	1	1.96257	1	0.940272	1	1.35249	1	0.800569	1	1.33709	1	0.770417	2.5549e+08	2.67947e+08	3.82064e+08	8.42413e+07	1.1863e+08	7.17543e+07	6.91927e+08	5.38652e+08	5.89194e+08	3.71985e+08	3.23545e+08	3.42959e+08	1.62073e+08	1.96131e+08	2.11805e+08	3.1808e+08	2.65266e+08
113	CNOT2	F8VV52|Q9NZN8|Q9NZN8-2	CCR4-NOT transcription complex subunit 2 (Fragment) OS=Homo sapiens GN=CNOT2 PE=1 SV=1|CCR4-NOT transcription complex subunit 2 OS=Homo sapiens GN=CNOT2 PE=1 SV=1|Isoform 2 of CCR4-NOT transcription complex subunit 2 OS=Homo sapiens GN=CNOT2	3	4	3	6	6.74822	149991000	155457000	122686000	28492600	51102700	23075200	188092000	161725000	113517000	109039000	120582000	92847500	1	1.13068	1	1.01391	1	1.00421	1	0.99375	1	1.33906	1	1.08256	1.43774e+08	1.29236e+08	1.53959e+08	2.73116e+07	4.24833e+07	2.89571e+07	1.80296e+08	1.34447e+08	1.42453e+08	1.0452e+08	1.00244e+08	1.16515e+08	9.1205e+07	9.45981e+07	8.53501e+07	1.03124e+08	9.4996e+07
114	ZW10	O43264	Centromere/kinetochore protein zw10 homolog OS=Homo sapiens GN=ZW10 PE=1 SV=3	3	4	3	12	7.02957	293435000	799665000	1066960000	61633000	238159000	130403000	473794000	863729000	988227000	291645000	666124000	827509000	1	1.25019	1	1.0766	1	0.909806	1	1.0279	1	0.870141	1	1.1083	5.52753e+08	5.85387e+08	7.73738e+08	1.161e+08	1.74342e+08	9.45656e+07	8.92502e+08	6.32284e+08	7.16642e+08	5.49382e+08	4.8763e+08	6.00093e+08	3.50646e+08	4.2849e+08	4.28936e+08	4.38374e+08	3.89842e+08
115	TTLL12	Q14166	Tubulin--tyrosine ligase-like protein 12 OS=Homo sapiens GN=TTLL12 PE=1 SV=2	3	4	3	13	7.10825	1475390000	829128000	955333000	317574000	258004000	145039000	1402840000	700946000	615283000	867779000	542934000	483458000	1	1.28119	1	1.0819	1	0.950593	1	1.03237	1	1.08089	1	1.03998	1.00776e+09	9.21394e+08	1.25858e+09	2.16918e+08	2.86715e+08	1.91078e+08	9.58207e+08	7.78947e+08	8.10588e+08	5.92735e+08	6.03352e+08	6.36919e+08	6.39287e+08	6.74439e+08	6.97717e+08	8.19045e+08	6.41117e+08
116	ITGAV	P06756|P06756-2|P06756-3	Integrin alpha-V OS=Homo sapiens GN=ITGAV PE=1 SV=2|Isoform 2 of Integrin alpha-V OS=Homo sapiens GN=ITGAV|Isoform 3 of Integrin alpha-V OS=Homo sapiens GN=ITGAV	3	4	3	28	8.06823	7434690000	4156350000	5281310000	555705000	922637000	484089000	4719390000	5142890000	4299220000	2398330000	3242180000	3046160000	1	0.444893	1	0.888814	1	0.678123	1	0.840237	1	0.65258	1	0.937788	7.42157e+09	3.83684e+09	5.73123e+09	5.54724e+08	8.51711e+08	5.25329e+08	4.71106e+09	4.74754e+09	4.66547e+09	2.3941e+09	2.99294e+09	3.30566e+09	4.70797e+09	2.80848e+09	3.17722e+09	2.09454e+09	1.90449e+09
117	CTSA	P10619|P10619-2|X6R5C5|X6R8A1	Lysosomal protective protein OS=Homo sapiens GN=CTSA PE=1 SV=2|Isoform 2 of Lysosomal protective protein OS=Homo sapiens GN=CTSA|Carboxypeptidase OS=Homo sapiens GN=CTSA PE=1 SV=1|Carboxypeptidase OS=Homo sapiens GN=CTSA PE=1 SV=1	3	4	3	7	7.8567	1137820000	1672650000	652788000	188345000	435941000	82586200	1656910000	1409510000	720870000	868507000	962798000	482900000	1	0.985268	1	0.916774	1	0.796182	1	0.910414	1	0.900712	1	0.886629	9.93023e+08	1.0907e+09	1.14706e+09	1.64377e+08	2.84269e+08	1.45118e+08	1.44605e+09	9.19115e+08	1.26669e+09	7.57982e+08	6.27823e+08	8.48535e+08	6.29937e+08	7.9837e+08	6.35892e+08	6.20657e+08	6.35648e+08
118	FKBP8	Q14318|Q14318-2	Peptidyl-prolyl cis-trans isomerase FKBP8 OS=Homo sapiens GN=FKBP8 PE=1 SV=2|Isoform 2 of Peptidyl-prolyl cis-trans isomerase FKBP8 OS=Homo sapiens GN=FKBP8	3	4	3	11	7.65116	1573090000	1002640000	1028150000	235298000	342998000	128484000	1774730000	1002780000	808905000	980264000	742327000	626065000	1	0.890304	1	0.966048	1	1.04505	1	0.986646	1	0.889699	1	1.02439	1.20619e+09	9.68191e+08	1.3886e+09	1.80419e+08	3.31213e+08	1.73528e+08	1.36081e+09	9.68327e+08	1.09249e+09	7.51635e+08	7.16822e+08	8.4555e+08	7.65165e+08	7.08694e+08	7.69796e+08	6.8123e+08	7.40619e+08
119	PCBD1	P61457	Pterin-4-alpha-carbinolamine dehydratase OS=Homo sapiens GN=PCBD1 PE=1 SV=2	3	4	3	4	6.97581	245923000	408444000	244526000	14443300	110223000	25098100	162797000	366852000	172822000	71248200	311558000	121681000	1	0.349576	1	0.765448	1	0.824384	1	1.13193	1	0.730746	1	0.931891	4.04424e+08	2.00924e+08	3.02264e+08	2.37522e+07	5.42216e+07	3.10244e+07	2.67722e+08	1.80464e+08	2.13629e+08	1.17169e+08	1.53264e+08	1.50413e+08	2.56551e+08	1.47072e+08	1.67566e+08	8.96841e+07	1.21244e+08
120	SDF4	Q9BRK5	45 kDa calcium-binding protein OS=Homo sapiens GN=SDF4 PE=1 SV=1	3	4	3	10	7.74163	1509510000	436064000	1390730000	198645000	135874000	200237000	1131400000	445556000	1109700000	507822000	286517000	609343000	1	0.783277	1	0.785025	1	0.951866	1	0.857077	1	1.02507	1	0.726771	1.172e+09	7.39637e+08	1.05604e+09	1.5423e+08	2.30465e+08	1.52049e+08	8.78433e+08	7.55737e+08	8.42645e+08	3.94279e+08	4.8598e+08	4.62702e+08	7.43475e+08	5.41397e+08	5.85438e+08	5.82347e+08	5.15337e+08
121	SZRD1	Q7Z422|Q7Z422-2|Q7Z422-3|Q7Z422-4|Q7Z422-5	SUZ domain-containing protein 1 OS=Homo sapiens GN=SZRD1 PE=1 SV=1|Isoform 2 of SUZ domain-containing protein 1 OS=Homo sapiens GN=SZRD1|Isoform 3 of SUZ domain-containing protein 1 OS=Homo sapiens GN=SZRD1|Isoform 4 of SUZ domain-containing protein 1 OS=Homo sapiens GN=SZRD1|Isoform 5 of SUZ domain-containing protein 1 OS=Homo sapiens GN=SZRD1	2	4	2	4	6.468	81331200	19443200	NA	37742500	24151600	NA	139139000	33472200	NA	101682000	35359100	NA	1	2.76215	1	1.27815	1	3.79462	1	1.40796	1	1.18225	1	1.06983	2.7355e+07	19443200	NA	1.26943e+07	24151600	NA	4.67981e+07	33472200	NA	3.41998e+07	35359100	NA	1.7353e+07	1.4232e+07	NA	4.79316e+07	5.40049e+07
122	STAT3	P40763|P40763-2|P40763-3	Signal transducer and activator of transcription 3 OS=Homo sapiens GN=STAT3 PE=1 SV=2|Isoform Del-701 of Signal transducer and activator of transcription 3 OS=Homo sapiens GN=STAT3|Isoform 3 of Signal transducer and activator of transcription 3 OS=Homo sapiens GN=STAT3	3	4	3	13	7.39409	1474380000	1465530000	1156350000	187922000	394303000	126625000	1523990000	1088730000	891144000	763315000	768705000	643717000	1	0.758651	1	0.876011	1	0.821911	1	0.941047	1	0.779616	1	0.956068	1.36341e+09	1.22449e+09	1.49662e+09	1.73778e+08	3.2945e+08	1.63886e+08	1.40929e+09	9.09661e+08	1.15338e+09	7.05864e+08	6.42272e+08	8.3314e+08	8.64898e+08	8.96297e+08	8.29681e+08	6.56155e+08	7.36677e+08
123	NOP58	Q9Y2X3	Nucleolar protein 58 OS=Homo sapiens GN=NOP58 PE=1 SV=1	3	4	3	12	7.57145	1320700000	1092410000	944965000	320394000	442658000	176117000	1865180000	1249590000	885016000	1241120000	999643000	841872000	1	1.44396	1	1.16381	1	1.23786	1	1.06623	1	1.32689	1	1.25903	1.06784e+09	9.9673e+08	1.28092e+09	2.59052e+08	4.03887e+08	2.3873e+08	1.50808e+09	1.14014e+09	1.19965e+09	1.0035e+09	9.12088e+08	1.14117e+09	6.77399e+08	7.29584e+08	7.10101e+08	9.78135e+08	9.03124e+08
124	TELO2	Q9Y4R8	Telomere length regulation protein TEL2 homolog OS=Homo sapiens GN=TELO2 PE=1 SV=2	3	4	3	5	6.44853	104053000	87156700	111410000	27172300	28959900	19735700	170664000	97886000	123566000	102775000	77642900	89969600	1	1.55434	1	1.05325	1	1.01505	1	1.05719	1	1.26118	1	0.963692	9.06311e+07	9.626e+07	1.15813e+08	2.36673e+07	3.19847e+07	2.05156e+07	1.4865e+08	1.0811e+08	1.28449e+08	8.95179e+07	8.57525e+07	9.35251e+07	5.7493e+07	7.04601e+07	6.4203e+07	8.93636e+07	7.15203e+07
125	URB1	O60287	Nucleolar pre-ribosomal-associated protein 1 OS=Homo sapiens GN=URB1 PE=1 SV=4	3	4	3	7	6.07431	121612000	135925000	62704400	18692900	48711500	10218300	126780000	157905000	54578600	73209300	126972000	59260000	1	0.914901	1	1.00996	1	1.09477	1	1.07173	1	1.1602	1	1.43708	1.1683e+08	8.24495e+07	1.07604e+08	1.79579e+07	2.95474e+07	1.75352e+07	1.21795e+08	9.57821e+07	9.366e+07	7.03308e+07	7.70187e+07	1.01694e+08	7.41129e+07	6.03511e+07	5.96526e+07	6.7806e+07	6.60704e+07
126	TBC1D8	J3KQ40|O95759|O95759-2	TBC1 domain family member 8 OS=Homo sapiens GN=TBC1D8 PE=1 SV=1|TBC1 domain family member 8 OS=Homo sapiens GN=TBC1D8 PE=1 SV=3|Isoform 2 of TBC1 domain family member 8 OS=Homo sapiens GN=TBC1D8	2	4	2	3	5.75673	18983300	49421600	NA	3687860	15123100	NA	36553500	41558100	NA	17612500	26827200	NA	1	1.15632	1	0.842714	1	0.934789	1	0.860383	1	0.99587	1	0.929944	3.93636e+07	49421600	NA	7.64711e+06	15123100	NA	7.5797e+07	41558100	NA	3.65211e+07	26827200	NA	2.49708e+07	3.61755e+07	NA	2.88741e+07	3.38165e+07
127	GIGYF2	Q6Y7W6|Q6Y7W6-4|Q6Y7W6-5	PERQ amino acid-rich with GYF domain-containing protein 2 OS=Homo sapiens GN=GIGYF2 PE=1 SV=1|Isoform 3 of PERQ amino acid-rich with GYF domain-containing protein 2 OS=Homo sapiens GN=GIGYF2|Isoform 4 of PERQ amino acid-rich with GYF domain-containing protein 2 OS=Homo sapiens GN=GIGYF2	3	4	3	18	7.10689	473918000	634508000	721460000	120091000	290452000	146128000	770473000	720981000	751614000	529608000	700168000	671368000	1	1.50828	1	1.20222	1	1.39839	1	1.29435	1	1.44202	1	1.18224	5.70069e+08	5.3949e+08	7.05411e+08	1.44456e+08	2.46956e+08	1.42877e+08	9.2679e+08	6.13013e+08	7.34894e+08	6.37057e+08	5.95317e+08	6.56433e+08	3.6163e+08	3.94894e+08	3.91058e+08	5.45439e+08	5.52214e+08
128	CHMP5	Q9NZZ3	Charged multivesicular body protein 5 OS=Homo sapiens GN=CHMP5 PE=1 SV=1	3	4	3	6	7.31164	588850000	562051000	706526000	141293000	271850000	164345000	940868000	729035000	834003000	505341000	551387000	567747000	1	1.4282	1	0.939385	1	1.47755	1	1.00805	1	1.65607	1	0.901008	6.27829e+08	5.3684e+08	6.93781e+08	1.50646e+08	2.59656e+08	1.6138e+08	1.00315e+09	6.96333e+08	8.18959e+08	5.38792e+08	5.26654e+08	5.57506e+08	3.98271e+08	3.92954e+08	3.84611e+08	5.68812e+08	5.80611e+08
129	CYP51A1	A0A0C4DFL7|Q16850	Lanosterol 14-alpha demethylase OS=Homo sapiens GN=CYP51A1 PE=1 SV=1|Lanosterol 14-alpha demethylase OS=Homo sapiens GN=CYP51A1 PE=1 SV=3	3	4	3	9	7.3246	491619000	684529000	1484010000	85287800	144583000	124180000	482980000	292280000	657686000	221638000	217881000	506585000	1	1.0326	1	0.802607	1	0.645231	1	0.993556	1	0.595752	1	1.01947	6.28909e+08	8.04436e+08	9.87139e+08	1.09105e+08	1.69909e+08	8.26025e+07	6.17857e+08	3.43478e+08	4.37482e+08	2.83533e+08	2.56046e+08	3.36972e+08	3.98956e+08	5.88829e+08	5.47239e+08	4.11962e+08	3.7993e+08
130	DDX3Y	O15523	ATP-dependent RNA helicase DDX3Y OS=Homo sapiens GN=DDX3Y PE=1 SV=2	2	4	2	5	6.82203	88447300	227170000	NA	11099000	105005000	NA	511429000	27189400	NA	327435000	22483400	NA	1	0.746918	1	1.11977	1	1.41205	1	1.10213	1	0.950377	1	0.93526	4.82692e+07	227170000	NA	6.05717e+06	105005000	NA	2.79107e+08	27189400	NA	1.78694e+08	22483400	NA	3.06202e+07	1.66283e+08	NA	2.28708e+07	2.348e+08
131	NT5C3A	Q9H0P0|Q9H0P0-1|Q9H0P0-2|Q9H0P0-3|X6RM59	Cytosolic 5'-nucleotidase 3A OS=Homo sapiens GN=NT5C3A PE=1 SV=3|Isoform 1 of Cytosolic 5'-nucleotidase 3A OS=Homo sapiens GN=NT5C3A|Isoform 3 of Cytosolic 5'-nucleotidase 3A OS=Homo sapiens GN=NT5C3A|Isoform 4 of Cytosolic 5'-nucleotidase 3A OS=Homo sapiens GN=NT5C3A|5'-nucleotidase OS=Homo sapiens GN=NT5C3A PE=1 SV=1	3	4	3	7	6.66002	411712000	154128000	345176000	57265300	51399200	47016300	526275000	162163000	303200000	246818000	123741000	219406000	1	0.827889	1	0.820261	1	1.01874	1	1.01703	1	0.969747	1	0.957769	2.94982e+08	2.31354e+08	3.20955e+08	4.10292e+07	7.71527e+07	4.37172e+07	3.77063e+08	2.43414e+08	2.81925e+08	1.76839e+08	1.85741e+08	2.0401e+08	1.87125e+08	1.69345e+08	1.77928e+08	1.54919e+08	1.72519e+08
132	AACS	Q86V21	Acetoacetyl-CoA synthetase OS=Homo sapiens GN=AACS PE=1 SV=1	3	4	3	13	7.02039	990481000	910168000	1321720000	122008000	202575000	115362000	707385000	511700000	499251000	390286000	402644000	393382000	1	0.733189	1	0.964973	1	0.679914	1	1.04876	1	0.621404	1	1.04289	9.92275e+08	8.82704e+08	1.36038e+09	1.22229e+08	1.96462e+08	1.18736e+08	7.08667e+08	4.96259e+08	5.13854e+08	3.90993e+08	3.90494e+08	4.04888e+08	6.29463e+08	6.46119e+08	7.54152e+08	4.61515e+08	4.39305e+08
133	NDUFV3	P56181-2	Isoform 2 of NADH dehydrogenase [ubiquinone] flavoprotein 3, mitochondrial OS=Homo sapiens GN=NDUFV3	3	4	3	15	7.54804	1153640000	747303000	1344780000	229023000	284161000	221468000	1575570000	996688000	1352510000	872433000	721489000	1045150000	1	1.18163	1	0.968461	1	1.1616	1	0.964811	1	1.17249	1	1.02277	1.08658e+09	8.74088e+08	1.22068e+09	2.1571e+08	3.32371e+08	2.0103e+08	1.48398e+09	1.16578e+09	1.2277e+09	8.21719e+08	8.43894e+08	9.48701e+08	6.89285e+08	6.39812e+08	6.76707e+08	8.14482e+08	7.43207e+08
134	MPP1	Q00013|Q00013-2|Q00013-3	55 kDa erythrocyte membrane protein OS=Homo sapiens GN=MPP1 PE=1 SV=2|Isoform 2 of 55 kDa erythrocyte membrane protein OS=Homo sapiens GN=MPP1|Isoform 3 of 55 kDa erythrocyte membrane protein OS=Homo sapiens GN=MPP1	3	4	3	3	6.29142	63273500	45489100	176213000	8368140	16216300	21544700	99801000	61971000	224489000	46541400	47101200	189729000	1	0.787192	1	0.815629	1	1.08902	1	1.01301	1	0.870468	1	1.11861	8.86952e+07	6.59207e+07	8.67452e+07	1.17302e+07	2.34999e+07	1.06059e+07	1.39898e+08	8.98055e+07	1.1051e+08	6.52405e+07	6.82569e+07	9.33988e+07	5.62649e+07	4.82524e+07	4.80889e+07	4.42913e+07	5.25477e+07
135	RBM4	Q9BWF3	RNA-binding protein 4 OS=Homo sapiens GN=RBM4 PE=1 SV=1	3	4	3	9	7.28078	453923000	311622000	618746000	85832900	109195000	102843000	604218000	326768000	567768000	370539000	249397000	491428000	1	1.1255	1	1.07258	1	1.07044	1	1.01724	1	1.18335	1	1.14559	4.37752e+08	4.00221e+08	4.99568e+08	8.27751e+07	1.40241e+08	8.30342e+07	5.82693e+08	4.19673e+08	4.58409e+08	3.57339e+08	3.20304e+08	3.96773e+08	2.77694e+08	2.92952e+08	2.76945e+08	3.12544e+08	3.13589e+08
136	UTP3	Q9NQZ2	Something about silencing protein 10 OS=Homo sapiens GN=UTP3 PE=1 SV=1	3	4	3	2	6.78473	223252000	120972000	207438000	35450200	46745000	32852900	342925000	114998000	192789000	165455000	90690800	140289000	1	0.945142	1	0.843857	1	1.18043	1	1.0511	1	1.12755	1	0.963126	1.75025e+08	1.57541e+08	2.03177e+08	2.77922e+07	6.08758e+07	3.2178e+07	2.68846e+08	1.49761e+08	1.88829e+08	1.29713e+08	1.18106e+08	1.37407e+08	1.11029e+08	1.15317e+08	1.12635e+08	1.04938e+08	1.36123e+08
137	TIMM23	O14925|Q5SRD1	Mitochondrial import inner membrane translocase subunit Tim23 OS=Homo sapiens GN=TIMM23 PE=1 SV=1|Putative mitochondrial import inner membrane translocase subunit Tim23B OS=Homo sapiens GN=TIMM23B PE=5 SV=2	2	4	2	2	6.54093	83564400	NA	46730700	15824700	NA	8713350	107230000	NA	39914600	72821200	NA	35707400	1	1.12717	1	1.18776	1	1.04624	1	1.04547	1	1.3275	1	1.18404	5.83095e+07	NA	6.69706e+07	1.10422e+07	NA	1.24873e+07	7.48229e+07	NA	5.72023e+07	5.08132e+07	NA	5.11729e+07	3.69894e+07	NA	3.71264e+07	4.16932e+07	NA
138	NACC1	Q96RE7	Nucleus accumbens-associated protein 1 OS=Homo sapiens GN=NACC1 PE=1 SV=1	2	4	2	2	6.6346	61475400	76763700	NA	12433100	26219600	NA	103878000	87165800	NA	69280900	72998100	NA	1	1.20379	1	1.16648	1	1.04342	1	1.11619	1	1.04118	1	1.01353	7.59376e+07	76763700	NA	1.5358e+07	26219600	NA	1.28315e+08	87165800	NA	8.55793e+07	7.29981e+07	NA	4.8172e+07	5.61893e+07	NA	5.79891e+07	5.86291e+07
139	FADS3	E9PS00|Q9Y5Q0	Fatty acid desaturase 3 OS=Homo sapiens GN=FADS3 PE=1 SV=1|Fatty acid desaturase 3 OS=Homo sapiens GN=FADS3 PE=2 SV=1	3	4	3	3	6.51159	92857900	58570300	35070600	11133700	18039400	4812490	77495600	52739700	29237600	46267600	44771100	21233800	1	0.713665	1	1.04421	1	0.94088	1	1.13144	1	0.976961	1	0.961231	6.67462e+07	4.64814e+07	6.14799e+07	8.0029e+06	1.43161e+07	8.43646e+06	5.57038e+07	4.18543e+07	5.12545e+07	3.32571e+07	3.55304e+07	3.72236e+07	4.23413e+07	3.40233e+07	3.40826e+07	3.02175e+07	3.20119e+07
140	MAFB	Q9Y5Q3	Transcription factor MafB OS=Homo sapiens GN=MAFB PE=1 SV=2	3	4	3	2	6.03012	37253000	33243900	28830100	4734380	11233200	2136990	123210000	88425800	60025900	56603700	48728700	46740800	1	0.756442	1	0.803502	1	1.03224	1	0.734476	1	0.527724	1	1.03062	3.23492e+07	2.69928e+07	4.0889e+07	4.11117e+06	9.12095e+06	3.03084e+06	1.06991e+08	7.17985e+07	8.51333e+07	4.91527e+07	3.95659e+07	6.62913e+07	2.05211e+07	1.97581e+07	2.26676e+07	1.55231e+07	2.03952e+07
141	GTF3C3	Q9Y5Q9	General transcription factor 3C polypeptide 3 OS=Homo sapiens GN=GTF3C3 PE=1 SV=1	3	4	3	4	6.28985	11559100	86897600	89223800	1936930	37173300	14360900	18503900	99716900	82925200	9192090	74763300	61402000	1	0.997387	1	0.868838	1	1.30681	1	0.99929	1	1.14591	1	0.980026	4.45817e+07	3.75834e+07	5.34884e+07	7.47045e+06	1.60775e+07	8.60916e+06	7.13668e+07	4.31277e+07	4.97125e+07	3.54525e+07	3.23353e+07	3.68096e+07	2.8281e+07	2.75102e+07	2.96523e+07	2.82071e+07	3.59506e+07
142	FKBP1A	P62942	Peptidyl-prolyl cis-trans isomerase FKBP1A OS=Homo sapiens GN=FKBP1A PE=1 SV=2	3	4	3	2	7.8684	341392000	320341000	214523000	48810000	83350700	19245600	396643000	236599000	181199000	207457000	168548000	127584000	1	0.851	1	0.914779	1	0.794852	1	0.949473	1	0.638716	1	0.931927	2.67705e+08	2.67592e+08	3.27499e+08	3.82747e+07	6.96258e+07	2.93811e+07	3.1103e+08	1.9764e+08	2.76625e+08	1.62679e+08	1.40794e+08	1.94775e+08	1.69822e+08	1.95871e+08	1.81555e+08	1.44518e+08	1.55689e+08
143	WDR11	Q9BZH6	WD repeat-containing protein 11 OS=Homo sapiens GN=WDR11 PE=1 SV=1	3	4	3	12	7.4043	930804000	604618000	670602000	152055000	219975000	97477600	1622680000	805775000	789733000	975824000	678161000	741738000	1	0.972336	1	1.05178	1	1.11143	1	1.12174	1	1.03488	1	1.24312	7.31402e+08	6.29571e+08	8.19603e+08	1.19481e+08	2.29053e+08	1.19136e+08	1.27506e+09	8.3903e+08	9.65204e+08	7.66778e+08	7.06149e+08	9.06545e+08	4.63974e+08	4.60831e+08	4.54363e+08	4.51139e+08	5.12182e+08
144	TWF1	Q12792	Twinfilin-1 OS=Homo sapiens GN=TWF1 PE=1 SV=3	3	4	3	14	7.83193	851687000	1737280000	1552760000	314778000	555130000	307731000	1520050000	1842200000	1600560000	1129030000	1386310000	1102710000	1	2.19988	1	1.29908	1	0.976145	1	1.00299	1	1.41097	1	0.911866	1.03022e+09	1.38154e+09	1.61422e+09	3.80761e+08	4.41458e+08	3.19911e+08	1.83868e+09	1.46498e+09	1.66391e+09	1.36569e+09	1.10244e+09	1.14635e+09	6.5353e+08	1.01126e+09	8.94872e+08	1.43769e+09	9.87135e+08
145	PSMC1	P62191	26S protease regulatory subunit 4 OS=Homo sapiens GN=PSMC1 PE=1 SV=1	3	4	3	25	7.87078	5699100000	2435690000	4444040000	748694000	638191000	525950000	7140570000	2400760000	4059880000	4047870000	2037480000	3131320000	1	0.781937	1	0.991475	1	0.800421	1	1.13114	1	0.842591	1	1.02084	4.01291e+09	3.44183e+09	4.4664e+09	5.27178e+08	9.01815e+08	5.28597e+08	5.02789e+09	3.39247e+09	4.08031e+09	2.85023e+09	2.87912e+09	3.14708e+09	2.54564e+09	2.51934e+09	2.47604e+09	1.99053e+09	2.01653e+09
146	PSMC5	P62195	26S protease regulatory subunit 8 OS=Homo sapiens GN=PSMC5 PE=1 SV=1	3	4	3	23	7.94221	3371110000	3301210000	3679530000	529765000	998724000	502430000	4205570000	3549050000	3483310000	2385820000	2822400000	2578300000	1	0.935372	1	0.992203	1	0.924192	1	1.05993	1	0.972151	1	0.979677	3.52485e+09	2.96249e+09	3.9214e+09	5.53924e+08	8.96252e+08	5.35456e+08	4.39736e+09	3.18491e+09	3.71228e+09	2.49462e+09	2.53281e+09	2.74778e+09	2.23603e+09	2.16848e+09	2.1739e+09	2.09152e+09	2.00409e+09
147	TPMT	P51580	Thiopurine S-methyltransferase OS=Homo sapiens GN=TPMT PE=1 SV=1	3	4	3	6	7.28411	509602000	193788000	374784000	48067500	65041700	47983000	1005580000	337117000	553058000	390099000	224218000	301977000	1	0.561428	1	0.678494	1	1.02531	1	0.886465	1	0.9115	1	0.722678	3.81505e+08	2.58537e+08	3.75246e+08	3.5985e+07	8.67736e+07	4.80421e+07	7.52811e+08	4.49755e+08	5.5374e+08	2.92041e+08	2.99134e+08	3.02349e+08	2.42013e+08	1.89243e+08	2.08025e+08	1.35873e+08	1.94033e+08
148	UBE2N	P61088	Ubiquitin-conjugating enzyme E2 N OS=Homo sapiens GN=UBE2N PE=1 SV=1	3	4	3	7	7.879	1277500000	953980000	1193910000	276123000	235396000	130654000	1774150000	782720000	932597000	1002930000	618228000	642039000	1	1.28652	1	0.988708	1	0.753788	1	1.05272	1	0.779115	1	0.91119	9.41768e+08	1.09026e+09	1.41709e+09	2.03557e+08	2.69023e+08	1.55078e+08	1.3079e+09	8.94534e+08	1.10693e+09	7.39356e+08	7.06544e+08	7.62058e+08	5.97422e+08	7.98045e+08	7.85592e+08	7.68594e+08	6.01557e+08
149	UBE2M	P61081	NEDD8-conjugating enzyme Ubc12 OS=Homo sapiens GN=UBE2M PE=1 SV=1	3	4	3	8	7.601	961427000	711119000	687270000	162101000	200020000	93960500	1334700000	702768000	645941000	693398000	499614000	432463000	1	1.00356	1	0.90863	1	0.859253	1	0.947534	1	0.973348	1	0.886131	7.40107e+08	7.13628e+08	8.8965e+08	1.24785e+08	2.00726e+08	1.21629e+08	1.02745e+09	7.05248e+08	8.36151e+08	5.33778e+08	5.01377e+08	5.5981e+08	4.69497e+08	5.2236e+08	4.93195e+08	4.71168e+08	4.48839e+08
150	WASF2	Q9Y6W5	Wiskott-Aldrich syndrome protein family member 2 OS=Homo sapiens GN=WASF2 PE=1 SV=3	3	4	3	12	7.48333	862247000	761279000	972074000	183360000	295060000	192785000	1149180000	844761000	895090000	781069000	776119000	761138000	1	1.26575	1	1.18875	1	1.18401	1	1.22452	1	1.41197	1	1.12548	8.57329e+08	7.49953e+08	9.92414e+08	1.82314e+08	2.9067e+08	1.96819e+08	1.14263e+09	8.32193e+08	9.1382e+08	7.76614e+08	7.64572e+08	7.77065e+08	5.43858e+08	5.48949e+08	5.50164e+08	6.88386e+08	6.49962e+08
151	CAPN7	Q9Y6W3	Calpain-7 OS=Homo sapiens GN=CAPN7 PE=1 SV=1	3	4	3	4	6.26157	80590200	58521200	197443000	12966900	20181200	22744700	104522000	71674000	184971000	55579100	49687500	139445000	1	0.957696	1	0.930019	1	1.05347	1	0.923969	1	0.820142	1	0.997794	9.9935e+07	7.95409e+07	1.17146e+08	1.60795e+07	2.74299e+07	1.34948e+07	1.29611e+08	9.7418e+07	1.09747e+08	6.89202e+07	6.75343e+07	8.27352e+07	6.3395e+07	5.82221e+07	6.49424e+07	6.07132e+07	6.13354e+07
152	USMG5	Q96IX5	Up-regulated during skeletal muscle growth protein 5 OS=Homo sapiens GN=USMG5 PE=1 SV=1	3	4	3	3	7.56563	415823000	344249000	314167000	79989200	103286000	33391700	688422000	425149000	284667000	435971000	315545000	231262000	1	1.14498	1	1.10762	1	0.916555	1	0.989218	1	0.756708	1	1.07525	3.12977e+08	3.11646e+08	4.61071e+08	6.02054e+07	9.35039e+07	4.90056e+07	5.18154e+08	3.84884e+08	4.17777e+08	3.28142e+08	2.8566e+08	3.394e+08	1.98541e+08	2.28117e+08	2.55604e+08	2.27325e+08	2.09082e+08
153	ATP7A	Q04656|Q04656-2|Q04656-3|Q04656-5	Copper-transporting ATPase 1 OS=Homo sapiens GN=ATP7A PE=1 SV=3|Isoform 1 of Copper-transporting ATPase 1 OS=Homo sapiens GN=ATP7A|Isoform 2 of Copper-transporting ATPase 1 OS=Homo sapiens GN=ATP7A|Isoform 5 of Copper-transporting ATPase 1 OS=Homo sapiens GN=ATP7A	2	4	2	6	6.45983	199399000	NA	288033000	42907500	NA	34002100	208518000	NA	216100000	118662000	NA	146194000	1	1.28081	1	0.995305	1	0.944376	1	0.973073	1	0.840454	1	0.895399	2.09086e+08	NA	2.74688e+08	4.49921e+07	NA	3.24267e+07	2.18648e+08	NA	2.06088e+08	1.24427e+08	NA	1.39421e+08	1.32637e+08	NA	1.52279e+08	1.69882e+08	NA
154	WDR3	Q9UNX4	WD repeat-containing protein 3 OS=Homo sapiens GN=WDR3 PE=1 SV=1	3	4	3	6	6.77611	257387000	482341000	591805000	58683500	200898000	108419000	327581000	450091000	478118000	232726000	411951000	462826000	1	1.35707	1	1.24255	1	1.27236	1	1.21988	1	1.3043	1	1.28122	3.98965e+08	3.76184e+08	4.89536e+08	9.09629e+07	1.56683e+08	8.96832e+07	5.0777e+08	3.51032e+08	3.95495e+08	3.60739e+08	3.21286e+08	3.82845e+08	2.53089e+08	2.75358e+08	2.71383e+08	3.4346e+08	3.50355e+08
155	CLEC11A	A0A0A6YY95|Q9Y240	C-type lectin domain family 11 member A OS=Homo sapiens GN=CLEC11A PE=1 SV=1|C-type lectin domain family 11 member A OS=Homo sapiens GN=CLEC11A PE=1 SV=1	3	4	3	7	6.72578	237653000	89432300	143078000	57739600	54171700	31697300	335496000	87473000	165057000	239910000	155812000	177753000	1	1.44612	1	1.25069	1	1.85041	1	2.3741	1	1.57725	1	1.42536	1.57543e+08	1.19896e+08	1.60993e+08	3.82764e+07	7.26243e+07	3.56661e+07	2.22405e+08	1.17269e+08	1.85724e+08	1.5904e+08	2.08887e+08	2.00009e+08	9.99397e+07	8.7761e+07	8.92494e+07	1.44525e+08	1.62394e+08
156	ADA	P00813	Adenosine deaminase OS=Homo sapiens GN=ADA PE=1 SV=3	3	4	3	13	7.64275	5834870000	911010000	2956810000	508637000	242521000	351010000	1623120000	1783070000	1199200000	899528000	794538000	819955000	1	0.518861	1	0.969286	1	0.813235	1	0.593907	1	0.845175	1	0.904982	4.15523e+09	1.25141e+09	3.02261e+09	3.6222e+08	3.33139e+08	3.58822e+08	1.15589e+09	2.44932e+09	1.22589e+09	6.40588e+08	1.09142e+09	8.38203e+08	2.63593e+09	9.16004e+08	1.67564e+09	1.36768e+09	7.44926e+08
157	EDC4	Q6P2E9	Enhancer of mRNA-decapping protein 4 OS=Homo sapiens GN=EDC4 PE=1 SV=1	3	4	3	19	7.20594	896111000	952646000	968052000	136985000	310828000	141757000	1163580000	1031250000	941490000	644239000	799891000	685754000	1	0.909882	1	0.968364	1	0.996732	1	1.03381	1	1.04255	1	0.964038	9.68995e+08	8.07048e+08	1.05675e+09	1.48127e+08	2.63322e+08	1.54745e+08	1.25822e+09	8.73638e+08	1.02775e+09	6.96637e+08	6.77639e+08	7.48585e+08	6.14694e+08	5.90741e+08	5.85828e+08	5.59299e+08	5.8881e+08
158	SCAMP3	O14828	Secretory carrier-associated membrane protein 3 OS=Homo sapiens GN=SCAMP3 PE=1 SV=3	3	4	3	10	7.8227	783208000	751286000	610820000	101461000	269644000	90248500	1008320000	856587000	610836000	565668000	685666000	489712000	1	0.771074	1	0.981186	1	1.09642	1	1.06687	1	1.05191	1	1.0611	7.80212e+08	5.8797e+08	7.8348e+08	1.01073e+08	2.11028e+08	1.15759e+08	1.00446e+09	6.7038e+08	7.83501e+08	5.63504e+08	5.36614e+08	6.28139e+08	4.94937e+08	4.3038e+08	4.34337e+08	3.81633e+08	4.71876e+08
159	RARS2	Q5T160	Probable arginine--tRNA ligase, mitochondrial OS=Homo sapiens GN=RARS2 PE=1 SV=1	3	4	3	11	6.97141	424274000	774625000	586143000	72838500	268024000	94434500	503821000	912887000	539356000	307820000	759746000	456250000	1	1.02185	1	1.06858	1	1.05699	1	1.10923	1	1.14704	1	1.11962	6.14606e+08	4.79291e+08	6.53952e+08	1.05514e+08	1.65837e+08	1.05359e+08	7.29838e+08	5.64839e+08	6.01752e+08	4.4591e+08	4.70085e+08	5.09032e+08	3.89883e+08	3.5083e+08	3.62531e+08	3.98403e+08	3.70825e+08
160	DAZAP1	K7EK33|K7EQ02|K7EQ55|Q96EP5|Q96EP5-2	DAZ-associated protein 1 OS=Homo sapiens GN=DAZAP1 PE=1 SV=2|DAZ-associated protein 1 (Fragment) OS=Homo sapiens GN=DAZAP1 PE=1 SV=2|DAZ-associated protein 1 OS=Homo sapiens GN=DAZAP1 PE=1 SV=2|DAZ-associated protein 1 OS=Homo sapiens GN=DAZAP1 PE=1 SV=1|Isoform 2 of DAZ-associated protein 1 OS=Homo sapiens GN=DAZAP1	3	4	3	4	7.05664	422648000	200839000	405711000	73757300	73479800	59016700	500077000	226154000	364342000	277047000	162307000	275546000	1	1.03872	1	0.968957	1	1.11766	1	0.956544	1	1.03564	1	1.00098	3.38561e+08	2.7034e+08	3.76266e+08	5.90832e+07	9.89079e+07	5.47335e+07	4.00586e+08	3.04416e+08	3.379e+08	2.21928e+08	2.18474e+08	2.55548e+08	2.14771e+08	1.97883e+08	2.0859e+08	2.23088e+08	2.21166e+08
161	HSPA1A	A0A0G2JIW1|P0DMV8|P0DMV9	Heat shock 70 kDa protein 1B OS=Homo sapiens GN=HSPA1B PE=1 SV=1|Heat shock 70 kDa protein 1A OS=Homo sapiens GN=HSPA1A PE=1 SV=1|Heat shock 70 kDa protein 1B OS=Homo sapiens GN=HSPA1B PE=1 SV=1	3	4	3	21	8.41968	6957000000	5754790000	6208080000	681831000	1272620000	559548000	6342010000	5244630000	5122810000	3291560000	3080860000	3324550000	1	0.583349	1	0.907743	1	0.675552	1	0.782941	1	0.641698	1	0.858947	6.76441e+09	5.35169e+09	6.86575e+09	6.62956e+08	1.18348e+09	6.18826e+08	6.16645e+09	4.87726e+09	5.66551e+09	3.20044e+09	2.86506e+09	3.67675e+09	4.29109e+09	3.91731e+09	3.80616e+09	2.5032e+09	2.64635e+09
162	TAF6L	E9PP94|Q9Y6J9	TAF6-like RNA polymerase II p300/CBP-associated factor-associated factor 65 kDa subunit 6L (Fragment) OS=Homo sapiens GN=TAF6L PE=1 SV=1|TAF6-like RNA polymerase II p300/CBP-associated factor-associated factor 65 kDa subunit 6L OS=Homo sapiens GN=TAF6L PE=1 SV=1	2	4	2	2	6.66397	75416900	69251300	NA	15041000	23614700	NA	105064000	68843000	NA	70984000	53855100	NA	1	1.18709	1	1.18167	1	1.0417	1	1.04265	1	1.08129	1	1.02228	6.9391e+07	69251300	NA	1.38392e+07	23614700	NA	9.66692e+07	68843000	NA	6.53123e+07	53855100	NA	4.40191e+07	5.06904e+07	NA	5.22544e+07	5.28043e+07
163	LHFPL2	Q6ZUX7	Lipoma HMGIC fusion partner-like 2 protein OS=Homo sapiens GN=LHFPL2 PE=2 SV=2	3	4	3	3	6.81655	31479500	36765300	99022000	9520540	10970500	13409200	65924400	60230800	74591100	74320500	57314200	75191200	1	1.80015	1	1.97174	1	0.911545	1	1.26828	1	0.964099	1	1.3342	3.5881e+07	4.24668e+07	7.52112e+07	1.08517e+07	1.26718e+07	1.01848e+07	7.51421e+07	6.95714e+07	5.6655e+07	8.47122e+07	6.62025e+07	5.71108e+07	2.27616e+07	3.10848e+07	4.16948e+07	4.09742e+07	2.83351e+07
164	TRIM47	Q96LD4	Tripartite motif-containing protein 47 OS=Homo sapiens GN=TRIM47 PE=1 SV=2	3	4	3	13	7.22351	383099000	477680000	866953000	61503300	125900000	101819000	642445000	591513000	801216000	325089000	412087000	548486000	1	0.955567	1	0.885022	1	0.805153	1	0.928531	1	0.836149	1	0.906061	4.98358e+08	4.72988e+08	6.73058e+08	8.00071e+07	1.24663e+08	7.90471e+07	8.3573e+08	5.85703e+08	6.22023e+08	4.22895e+08	4.08039e+08	4.25817e+08	3.16139e+08	3.46216e+08	3.73123e+08	3.02093e+08	2.78757e+08
165	ITIH2	P19823|Q5T985	Inter-alpha-trypsin inhibitor heavy chain H2 OS=Homo sapiens GN=ITIH2 PE=1 SV=2|Inter-alpha-trypsin inhibitor heavy chain H2 OS=Homo sapiens GN=ITIH2 PE=1 SV=1	3	4	3	10	8.24986	609231000	508785000	731822000	1024680000	1608840000	632991000	811371000	446214000	614512000	3198360000	1989360000	2933680000	1	10.0111	1	6.89439	1	9.6598	1	5.94213	1	6.15804	1	6.31865	5.39241e+08	5.50287e+08	7.64451e+08	9.06963e+08	1.74007e+09	6.61213e+08	7.18159e+08	4.82612e+08	6.4191e+08	2.83093e+09	2.15163e+09	3.06448e+09	3.42075e+08	4.02797e+08	4.23788e+08	3.42453e+09	3.89094e+09
166	YES1	J3QRU1|P07947	Tyrosine-protein kinase OS=Homo sapiens GN=YES1 PE=1 SV=1|Tyrosine-protein kinase Yes OS=Homo sapiens GN=YES1 PE=1 SV=3	3	4	3	5	7.31849	579892000	352786000	335867000	77590500	97829300	37779900	899253000	395167000	402273000	431863000	271497000	282407000	1	0.796407	1	0.839947	1	0.847125	1	0.915707	1	0.800837	1	0.929172	4.139e+08	3.71129e+08	4.47307e+08	5.53805e+07	1.02916e+08	5.03152e+07	6.41846e+08	4.15713e+08	5.35746e+08	3.08244e+08	2.85613e+08	3.76109e+08	2.62563e+08	2.71658e+08	2.47973e+08	2.09107e+08	2.30128e+08
167	LAMB1	G3XAI2|P07942	Laminin subunit beta-1 OS=Homo sapiens GN=LAMB1 PE=1 SV=1|Laminin subunit beta-1 OS=Homo sapiens GN=LAMB1 PE=1 SV=2	3	4	3	32	7.92563	3221030000	2288990000	1807650000	445302000	756762000	208010000	5484510000	4483720000	2492210000	3579500000	3561590000	2344260000	1	0.822875	1	1.14149	1	1.00996	1	1.05871	1	0.819257	1	1.24498	2.60036e+09	1.85615e+09	2.76126e+09	3.59495e+08	6.13661e+08	3.17744e+08	4.42768e+09	3.63586e+09	3.80695e+09	2.88975e+09	2.8881e+09	3.58096e+09	1.64957e+09	1.35866e+09	1.53076e+09	1.35739e+09	1.37219e+09
168	MRAS	O14807	Ras-related protein M-Ras OS=Homo sapiens GN=MRAS PE=1 SV=2	3	4	3	6	6.79791	439030000	266140000	391824000	42028100	66239500	47187400	439900000	264469000	348934000	229066000	177382000	246856000	1	0.569796	1	0.91074	1	0.76032	1	0.893937	1	0.857404	1	0.936358	4.05108e+08	3.00709e+08	3.75819e+08	3.87808e+07	7.48433e+07	4.52599e+07	4.05911e+08	2.98821e+08	3.34681e+08	2.11367e+08	2.00422e+08	2.36773e+08	2.56985e+08	2.20112e+08	2.08342e+08	1.46429e+08	1.67356e+08
169	POLR3A	O14802	DNA-directed RNA polymerase III subunit RPC1 OS=Homo sapiens GN=POLR3A PE=1 SV=2	3	4	3	4	6.29698	145591000	27025100	100052000	23029300	10034100	15677800	164292000	29687400	88920800	97657400	22819000	74588000	1	0.941499	1	1.03962	1	1.13423	1	1.02446	1	1.1156	1	1.11022	7.90897e+07	6.07307e+07	8.19595e+07	1.25103e+07	2.25486e+07	1.28428e+07	8.92487e+07	6.67134e+07	7.28412e+07	5.30506e+07	5.12788e+07	6.11002e+07	5.01716e+07	4.44535e+07	4.54358e+07	4.72365e+07	5.04204e+07
170	USP24	Q9UPU5	Ubiquitin carboxyl-terminal hydrolase 24 OS=Homo sapiens GN=USP24 PE=1 SV=3	3	4	3	25	7.05717	1379870000	1274790000	1200140000	222054000	365202000	140271000	1912500000	1200250000	957414000	1008420000	839597000	701157000	1	0.957843	1	0.922206	1	0.875153	1	0.932333	1	0.832121	1	0.969298	1.17928e+09	1.15418e+09	1.55102e+09	1.89774e+08	3.3065e+08	1.81281e+08	1.63448e+09	1.08669e+09	1.23733e+09	8.61828e+08	7.60162e+08	9.06151e+08	7.48092e+08	8.44835e+08	8.59837e+08	7.16555e+08	7.3936e+08
171	TBC1D2B	Q9UPU7	TBC1 domain family member 2B OS=Homo sapiens GN=TBC1D2B PE=1 SV=2	3	4	3	18	7.32294	1234330000	1123090000	1128800000	227404000	295687000	135158000	1772200000	1136080000	1012750000	1040700000	681428000	797092000	1	1.09658	1	1.02707	1	0.80428	1	0.799435	1	0.852462	1	1.04171	1.03308e+09	1.11973e+09	1.35275e+09	1.90326e+08	2.94802e+08	1.61973e+08	1.48325e+09	1.13268e+09	1.21368e+09	8.71016e+08	6.79389e+08	9.55232e+08	6.55345e+08	8.19617e+08	7.49923e+08	7.18638e+08	6.59202e+08
172	PLXNB1	O43157|O43157-2	Plexin-B1 OS=Homo sapiens GN=PLXNB1 PE=1 SV=3|Isoform 2 of Plexin-B1 OS=Homo sapiens GN=PLXNB1	3	4	3	4	6.22578	121990000	9059770	63985500	13747600	3607830	9761660	105454000	11532100	60982000	61220600	8013340	42835500	1	0.670774	1	1.01537	1	1.21652	1	0.926141	1	1.08616	1	0.929702	5.26781e+07	3.02712e+07	4.43469e+07	5.93653e+06	1.20548e+07	6.76558e+06	4.55375e+07	3.8532e+07	4.22652e+07	2.64365e+07	2.67748e+07	2.96883e+07	3.3417e+07	2.21578e+07	2.45845e+07	2.24153e+07	2.69554e+07
173	SNUPN	O95149	Snurportin-1 OS=Homo sapiens GN=SNUPN PE=1 SV=1	3	4	3	4	6.8785	428583000	232704000	311344000	67791700	63971400	38195200	515688000	162686000	267489000	280240000	121338000	188612000	1	0.941489	1	0.950454	1	0.839792	1	0.994074	1	0.873411	1	0.933265	2.9199e+08	3.08238e+08	3.45005e+08	4.6186e+07	8.47359e+07	4.23247e+07	3.51334e+08	2.15492e+08	2.96408e+08	1.90925e+08	1.60723e+08	2.09004e+08	1.85228e+08	2.25623e+08	1.9126e+08	1.7439e+08	1.89476e+08
174	MFN2	O95140	Mitofusin-2 OS=Homo sapiens GN=MFN2 PE=1 SV=3	3	4	3	8	6.78514	313920000	382026000	380046000	48671900	129868000	52189800	377475000	462264000	357887000	211274000	354506000	297464000	1	0.922854	1	0.978917	1	1.03848	1	1.02213	1	0.977687	1	1.10009	3.84952e+08	2.91481e+08	4.06192e+08	5.96851e+07	9.90878e+07	5.57802e+07	4.62888e+08	3.52702e+08	3.82508e+08	2.5908e+08	2.70484e+08	3.17928e+08	2.44199e+08	2.13358e+08	2.2518e+08	2.2536e+08	2.21568e+08
175	KRR1	Q13601|Q13601-2	KRR1 small subunit processome component homolog OS=Homo sapiens GN=KRR1 PE=1 SV=4|Isoform 2 of KRR1 small subunit processome component homolog OS=Homo sapiens GN=KRR1	3	4	3	9	7.02964	660752000	237319000	643762000	193903000	123034000	144640000	960169000	299751000	496438000	713054000	300985000	437445000	1	1.74671	1	1.29886	1	1.58373	1	1.33831	1	1.59961	1	1.16627	4.36578e+08	3.76672e+08	6.13863e+08	1.28117e+08	1.95279e+08	1.37922e+08	6.34411e+08	4.75764e+08	4.73381e+08	4.71135e+08	4.77722e+08	4.17128e+08	2.76949e+08	2.75715e+08	3.40307e+08	4.83748e+08	4.3666e+08
176	ALAD	P13716|P13716-2	Delta-aminolevulinic acid dehydratase OS=Homo sapiens GN=ALAD PE=1 SV=1|Isoform 2 of Delta-aminolevulinic acid dehydratase OS=Homo sapiens GN=ALAD	3	4	3	8	7.34663	508469000	438823000	530630000	59593100	106269000	59805500	774961000	479315000	452700000	355951000	301093000	308780000	1	0.697598	1	0.803338	1	0.739787	1	0.837243	1	0.802416	1	0.902777	4.73689e+08	4.31565e+08	5.79169e+08	5.55169e+07	1.04511e+08	6.52762e+07	7.21953e+08	4.71388e+08	4.9411e+08	3.31604e+08	2.96113e+08	3.37025e+08	3.00491e+08	3.15896e+08	3.21073e+08	2.09622e+08	2.33696e+08
177	TM9SF2	Q99805	Transmembrane 9 superfamily member 2 OS=Homo sapiens GN=TM9SF2 PE=1 SV=1	3	4	3	11	7.67949	942804000	749923000	306901000	125145000	239031000	40305400	1090880000	866890000	320093000	597891000	718775000	253989000	1	0.790071	1	0.95859	1	0.973705	1	1.1051	1	0.935008	1	1.05022	6.77521e+08	4.90986e+08	6.52296e+08	8.99321e+07	1.56497e+08	8.56662e+07	7.83931e+08	5.67566e+08	6.80335e+08	4.29658e+08	4.70593e+08	5.39835e+08	4.29794e+08	3.59391e+08	3.61613e+08	3.39567e+08	3.4994e+08
178	DTYMK	P23919|P23919-2	Thymidylate kinase OS=Homo sapiens GN=DTYMK PE=1 SV=4|Isoform 2 of Thymidylate kinase OS=Homo sapiens GN=DTYMK	3	4	3	8	7.78137	1419140000	853820000	1474010000	243895000	244384000	167481000	1938210000	771664000	1194380000	845691000	495055000	728010000	1	1.02294	1	0.763131	1	0.874372	1	0.855061	1	0.808939	1	0.806745	1.11128e+09	1.09206e+09	1.47171e+09	1.90986e+08	3.12573e+08	1.6722e+08	1.51775e+09	9.86977e+08	1.19252e+09	6.62232e+08	6.33187e+08	7.26875e+08	7.04956e+08	7.9936e+08	8.15872e+08	7.21129e+08	6.98938e+08
179	HNRNPU	Q00839|Q00839-2	Heterogeneous nuclear ribonucleoprotein U OS=Homo sapiens GN=HNRNPU PE=1 SV=6|Isoform Short of Heterogeneous nuclear ribonucleoprotein U OS=Homo sapiens GN=HNRNPU	3	4	3	34	8.5535	7008160000	4059600000	6421750000	1136770000	1464430000	990925000	9208660000	4138810000	5787650000	5222590000	3041980000	4528830000	1	0.965478	1	0.991922	1	1.10198	1	0.979609	1	1.0986	1	1.03568	5.707e+09	4.97257e+09	6.43801e+09	9.25714e+08	1.79377e+09	9.93434e+08	7.49895e+09	5.0696e+09	5.8023e+09	4.25295e+09	3.7261e+09	4.5403e+09	3.62031e+09	3.63981e+09	3.56903e+09	3.49533e+09	4.01101e+09
180	PGM1	P36871	Phosphoglucomutase-1 OS=Homo sapiens GN=PGM1 PE=1 SV=3	3	4	3	26	8.06042	2859910000	3360100000	3044490000	318518000	855755000	380384000	5277020000	6645080000	5495820000	3170200000	4198700000	4257080000	1	0.662911	1	1.05072	1	0.778013	1	0.842144	1	0.889525	1	1.02523	3.44581e+09	2.67272e+09	3.17669e+09	3.83772e+08	6.80691e+08	3.96901e+08	6.35811e+09	5.28568e+09	5.73446e+09	3.81967e+09	3.33976e+09	4.44193e+09	2.1859e+09	1.95637e+09	1.76106e+09	1.44906e+09	1.52208e+09
181	LEMD2	Q8NC56	LEM domain-containing protein 2 OS=Homo sapiens GN=LEMD2 PE=1 SV=1	3	4	3	11	7.21915	476890000	666014000	372862000	111219000	224437000	72405100	790804000	976146000	412193000	488486000	776239000	312363000	1	1.38814	1	1.08037	1	1.02944	1	1.05987	1	1.38252	1	1.003	4.74346e+08	4.32034e+08	5.77877e+08	1.10626e+08	1.45589e+08	1.12217e+08	7.86586e+08	6.33213e+08	6.38834e+08	4.85881e+08	5.03536e+08	4.84113e+08	3.00908e+08	3.16239e+08	3.20357e+08	4.17703e+08	3.25549e+08
182	MOCS1	Q9NZB8|Q9NZB8-2|Q9NZB8-7|Q9NZB8-8	Molybdenum cofactor biosynthesis protein 1 OS=Homo sapiens GN=MOCS1 PE=1 SV=3|Isoform 6 of Molybdenum cofactor biosynthesis protein 1 OS=Homo sapiens GN=MOCS1|Isoform 7 of Molybdenum cofactor biosynthesis protein 1 OS=Homo sapiens GN=MOCS1|Isoform 8 of Molybdenum cofactor biosynthesis protein 1 OS=Homo sapiens GN=MOCS1	2	4	2	4	6.03256	10957300	163043000	NA	3044880	50821600	NA	16038200	223582000	NA	10012000	159464000	NA	1	1.65402	1	1.09183	1	0.952217	1	0.9506	1	0.952866	1	1.08671	1.67911e+08	163043000	NA	4.666e+07	50821600	NA	2.45771e+08	223582000	NA	1.53425e+08	159464000	NA	1.06516e+08	1.19344e+08	NA	1.7618e+08	1.13641e+08
183	YWHAE	P62258	14-3-3 protein epsilon OS=Homo sapiens GN=YWHAE PE=1 SV=1	3	4	3	19	8.53147	7549870000	7783710000	7513940000	995652000	1764630000	867829000	11340800000	7641380000	7171280000	5047840000	5599100000	4694080000	1	0.78495	1	0.778484	1	0.692559	1	0.976604	1	0.822275	1	0.866354	7.3258e+09	6.98665e+09	8.6272e+09	9.66102e+08	1.58393e+09	9.96406e+08	1.10042e+10	6.85889e+09	8.23378e+09	4.89803e+09	5.02574e+09	5.38955e+09	4.64721e+09	5.11407e+09	4.78266e+09	3.64783e+09	3.54179e+09
184	EIF5	P55010	Eukaryotic translation initiation factor 5 OS=Homo sapiens GN=EIF5 PE=1 SV=2	3	4	3	15	7.62026	1593720000	1156600000	1316880000	266385000	344056000	156374000	1918770000	1133240000	1161700000	1046680000	838387000	847405000	1	0.994882	1	0.954067	1	0.908732	1	0.98604	1	0.845413	1	0.96547	1.32127e+09	1.17505e+09	1.56348e+09	2.20846e+08	3.49546e+08	1.85656e+08	1.59075e+09	1.15132e+09	1.37924e+09	8.67748e+08	8.51764e+08	1.00609e+09	8.38165e+08	8.60113e+08	8.66744e+08	8.33875e+08	7.81612e+08
185	TFAM	Q00059	Transcription factor A, mitochondrial OS=Homo sapiens GN=TFAM PE=1 SV=1	3	4	3	12	7.61431	536555000	875385000	1889540000	169194000	326845000	362193000	1106730000	1345110000	2020110000	721837000	1013360000	1629750000	1	1.87691	1	1.14074	1	1.1406	1	1.0041	1	1.36469	1	1.06779	8.21969e+08	8.80632e+08	1.22608e+09	2.59195e+08	3.28804e+08	2.35019e+08	1.69544e+09	1.35317e+09	1.31081e+09	1.10581e+09	1.01943e+09	1.05751e+09	5.21427e+08	6.44603e+08	6.79702e+08	9.78673e+08	7.35232e+08
186	RNASEH2A	O75792	Ribonuclease H2 subunit A OS=Homo sapiens GN=RNASEH2A PE=1 SV=2	2	4	2	5	6.38562	155143000	73974600	NA	30272600	23143500	NA	218020000	90691600	NA	117508000	59817800	NA	1	1.16143	1	0.942669	1	0.955732	1	0.879094	1	1.04101	1	0.974119	8.17755e+07	73974600	NA	1.59566e+07	23143500	NA	1.14918e+08	90691600	NA	6.19382e+07	5.98178e+07	NA	5.18753e+07	5.41477e+07	NA	6.02493e+07	5.17507e+07
187	TTC37	Q6PGP7	Tetratricopeptide repeat protein 37 OS=Homo sapiens GN=TTC37 PE=1 SV=1	3	4	3	30	7.30007	2239280000	1803560000	1965590000	287828000	477015000	215224000	2807310000	1845450000	1993920000	1573610000	1238210000	1450910000	1	0.765065	1	0.980381	1	0.807962	1	0.89426	1	0.779558	1	0.963107	2.02369e+09	1.78807e+09	2.19383e+09	2.60117e+08	4.72918e+08	2.40216e+08	2.53704e+09	1.8296e+09	2.22545e+09	1.42211e+09	1.22757e+09	1.61939e+09	1.28376e+09	1.30883e+09	1.21619e+09	9.82156e+08	1.05748e+09
188	RNF14	Q9UBS8	E3 ubiquitin-protein ligase RNF14 OS=Homo sapiens GN=RNF14 PE=1 SV=1	3	4	3	4	6.14157	13212000	118777000	39499000	823929	28908800	4590320	22176800	122017000	44024500	10415200	87724200	27156300	1	0.371189	1	0.821404	1	0.743511	1	0.958233	1	0.827384	1	0.816428	4.25931e+07	3.48244e+07	4.17892e+07	2.6562e+06	8.47581e+06	4.85648e+06	7.1494e+07	3.57743e+07	4.65771e+07	3.35767e+07	2.572e+07	2.87309e+07	2.70195e+07	2.54907e+07	2.31667e+07	1.00293e+07	1.89526e+07
189	DNAJB11	Q9UBS4	DnaJ homolog subfamily B member 11 OS=Homo sapiens GN=DNAJB11 PE=1 SV=1	3	4	3	15	7.96456	2175670000	958974000	1921280000	274044000	279585000	186197000	2224430000	1005350000	1634790000	1234550000	722923000	1369760000	1	0.749724	1	0.970684	1	0.890629	1	0.9584	1	0.689974	1	1.10898	1.71667e+09	1.28826e+09	1.8126e+09	2.16229e+08	3.75586e+08	1.75664e+08	1.75514e+09	1.35056e+09	1.54231e+09	9.74096e+08	9.71154e+08	1.29228e+09	1.08899e+09	9.42975e+08	1.00485e+09	8.16441e+08	8.39841e+08
190	ERC1	Q8IUD2	ELKS/Rab6-interacting/CAST family member 1 OS=Homo sapiens GN=ERC1 PE=1 SV=1	3	4	3	40	7.31595	2171540000	2436850000	2753810000	264484000	695151000	378930000	3006430000	2453910000	3229190000	1559800000	1791150000	2212970000	1	0.724946	1	0.907415	1	0.871445	1	0.972849	1	0.97966	1	0.907034	2.57291e+09	2.23915e+09	2.52943e+09	3.13369e+08	6.38754e+08	3.48055e+08	3.56212e+09	2.25483e+09	2.96607e+09	1.8481e+09	1.64584e+09	2.03266e+09	1.63216e+09	1.63901e+09	1.40224e+09	1.18323e+09	1.4283e+09
191	CCDC93	F8W9X7|Q567U6	Coiled-coil domain-containing protein 93 OS=Homo sapiens GN=CCDC93 PE=1 SV=1|Coiled-coil domain-containing protein 93 OS=Homo sapiens GN=CCDC93 PE=1 SV=2	3	4	3	24	7.29398	2074990000	1479010000	2432480000	347763000	450394000	354669000	2283990000	1431630000	1968400000	1376180000	1000650000	1522930000	1	0.997565	1	1.05383	1	0.930275	1	0.931587	1	1.03806	1	1.02402	1.95179e+09	1.72737e+09	2.2142e+09	3.27115e+08	5.26027e+08	3.22843e+08	2.14838e+09	1.67204e+09	1.79177e+09	1.29447e+09	1.16868e+09	1.38627e+09	1.23814e+09	1.2644e+09	1.22748e+09	1.23513e+09	1.17624e+09
192	CLIP1	P30622-2	Isoform 3 of CAP-Gly domain-containing linker protein 1 OS=Homo sapiens GN=CLIP1	3	4	3	48	7.58039	2607330000	2902920000	3507080000	332925000	847628000	450771000	2931670000	2764980000	3364140000	1421450000	2099280000	2186810000	1	0.760019	1	0.848017	1	0.89199	1	1.01193	1	0.915083	1	0.860357	3.22228e+09	2.54507e+09	3.23679e+09	4.11447e+08	7.43138e+08	4.1603e+08	3.62312e+09	2.42413e+09	3.10486e+09	1.75671e+09	1.84049e+09	2.01827e+09	2.0441e+09	1.86293e+09	1.79437e+09	1.55355e+09	1.66172e+09
193	OSTM1	Q86WC4	Osteopetrosis-associated transmembrane protein 1 OS=Homo sapiens GN=OSTM1 PE=1 SV=1	3	4	3	3	7.06286	286874000	366619000	211190000	60917200	147671000	42335100	228766000	323103000	175680000	173404000	298432000	167947000	1	1.26393	1	1.32573	1	1.23047	1	1.23105	1	1.42718	1	1.26529	3.13178e+08	2.41608e+08	2.93546e+08	6.65028e+07	9.73177e+07	5.88442e+07	2.49742e+08	2.1293e+08	2.44189e+08	1.89304e+08	1.96672e+08	2.3344e+08	1.98669e+08	1.76852e+08	1.62733e+08	2.51103e+08	2.1761e+08
194	MAP3K4	F5H4R1|F5H538|J3KNB8|Q9Y6R4|Q9Y6R4-2	Mitogen-activated protein kinase kinase kinase 4 OS=Homo sapiens GN=MAP3K4 PE=1 SV=1|Mitogen-activated protein kinase kinase kinase 4 OS=Homo sapiens GN=MAP3K4 PE=1 SV=1|Mitogen-activated protein kinase kinase kinase 4 OS=Homo sapiens GN=MAP3K4 PE=1 SV=1|Mitogen-activated protein kinase kinase kinase 4 OS=Homo sapiens GN=MAP3K4 PE=1 SV=2|Isoform 2 of Mitogen-activated protein kinase kinase kinase…	3	4	3	8	6.57803	209377000	295764000	668557000	36613000	93229700	91769400	173401000	200361000	355927000	108060000	146590000	286456000	1	1.04083	1	1.08994	1	0.962939	1	0.975131	1	0.977259	1	1.06522	3.31211e+08	3.03625e+08	4.1169e+08	5.79177e+07	9.57075e+07	5.65106e+07	2.74301e+08	2.05686e+08	2.19176e+08	1.70939e+08	1.50486e+08	1.76397e+08	2.10108e+08	2.22246e+08	2.28228e+08	2.18687e+08	2.1401e+08
195	YWHAH	Q04917	14-3-3 protein eta OS=Homo sapiens GN=YWHAH PE=1 SV=4	3	4	3	13	8.17313	1785490000	1847530000	1364070000	318460000	548724000	208428000	2169090000	1951400000	1158130000	1162540000	1472410000	688303000	1	1.06163	1	0.937386	1	0.907303	1	1.00567	1	1.08785	1	0.786618	1.62422e+09	1.40774e+09	1.96796e+09	2.89696e+08	4.18106e+08	3.00702e+08	1.97317e+09	1.48689e+09	1.67085e+09	1.05754e+09	1.12192e+09	9.93024e+08	1.03035e+09	1.03044e+09	1.09098e+09	1.09384e+09	9.34918e+08
196	CES2	A0A024R6X1|O00748	Carboxylic ester hydrolase OS=Homo sapiens GN=CES2 PE=1 SV=1|Cocaine esterase OS=Homo sapiens GN=CES2 PE=1 SV=1	3	4	3	4	6.37286	73714800	33064800	197311000	13204900	13843600	28981300	102099000	43755600	222282000	56545600	23546400	161002000	1	1.06624	1	0.968646	1	1.27901	1	0.717237	1	1.04572	1	0.958669	8.09067e+07	6.74264e+07	8.81571e+07	1.44932e+07	2.82301e+07	1.29486e+07	1.1206e+08	8.92273e+07	9.9314e+07	6.20624e+07	4.80163e+07	7.19345e+07	5.13242e+07	4.93546e+07	4.88716e+07	5.47238e+07	6.31248e+07
197	VPS28	Q9UK41	Vacuolar protein sorting-associated protein 28 homolog OS=Homo sapiens GN=VPS28 PE=1 SV=1	3	4	3	9	7.23233	447336000	594108000	918597000	97408500	185719000	110162000	635717000	655266000	792404000	403144000	527442000	613381000	1	1.2961	1	1.10913	1	0.95495	1	1.07283	1	0.853802	1	1.02453	5.60708e+08	5.47808e+08	7.94801e+08	1.22096e+08	1.71246e+08	9.53159e+07	7.96832e+08	6.042e+08	6.85615e+08	5.05316e+08	4.86338e+08	5.30718e+08	3.55693e+08	4.00983e+08	4.40613e+08	4.61011e+08	3.82919e+08
198	USP9X	Q93008|Q93008-1	Probable ubiquitin carboxyl-terminal hydrolase FAF-X OS=Homo sapiens GN=USP9X PE=1 SV=3|Isoform 2 of Probable ubiquitin carboxyl-terminal hydrolase FAF-X OS=Homo sapiens GN=USP9X	3	4	3	39	7.88272	3705050000	1847010000	3426640000	516727000	523127000	379806000	4880610000	2131890000	3041350000	2572610000	1409730000	2219730000	1	0.83012	1	0.921908	1	0.865222	1	0.881339	1	0.789121	1	0.965996	2.85677e+09	2.41564e+09	3.39802e+09	3.98421e+08	6.84178e+08	3.76634e+08	3.76318e+09	2.78822e+09	3.01595e+09	1.9836e+09	1.84373e+09	2.20119e+09	1.81223e+09	1.76819e+09	1.88376e+09	1.50437e+09	1.52988e+09
199	SLC2A13	Q96QE2	Proton myo-inositol cotransporter OS=Homo sapiens GN=SLC2A13 PE=1 SV=3	3	4	3	4	6.36323	182086000	50563200	108926000	30636200	14764800	16366600	243373000	80251100	115948000	144727000	53707800	89644000	1	1.00146	1	1.04008	1	0.892037	1	0.891987	1	1.06974	1	1.02329	1.06171e+08	8.24157e+07	1.14611e+08	1.78634e+07	2.4066e+07	1.72208e+07	1.41906e+08	1.30806e+08	1.21999e+08	8.43878e+07	8.75413e+07	9.43226e+07	6.7351e+07	6.03264e+07	6.35368e+07	6.74491e+07	5.38134e+07
200	CHDH	Q8NE62	Choline dehydrogenase, mitochondrial OS=Homo sapiens GN=CHDH PE=1 SV=2	3	4	3	5	6.53169	186504000	116204000	65249300	41627300	39626000	10490200	291888000	146848000	74418700	191023000	85791200	55762900	1	1.32851	1	1.14461	1	1.04171	1	0.778658	1	1.14461	1	0.991756	1.03761e+08	1.06852e+08	1.27546e+08	2.31593e+07	3.64369e+07	2.05058e+07	1.62391e+08	1.3503e+08	1.4547e+08	1.06275e+08	7.88867e+07	1.09003e+08	6.58223e+07	7.82131e+07	7.07078e+07	8.74453e+07	8.14758e+07
201	AHCYL1	O43865	Adenosylhomocysteinase 2 OS=Homo sapiens GN=AHCYL1 PE=1 SV=2	3	4	3	6	7.32571	567431000	420161000	809672000	127813000	129434000	115268000	930043000	453139000	804544000	515245000	285478000	552728000	1	1.34071	1	0.968944	1	0.941071	1	0.839679	1	1.01356	1	0.909292	5.04109e+08	5.56495e+08	6.88101e+08	1.1355e+08	1.71433e+08	9.79607e+07	8.26256e+08	6.00174e+08	6.83743e+08	4.57747e+08	3.7811e+08	4.69737e+08	3.19788e+08	4.07342e+08	3.81462e+08	4.28744e+08	3.83337e+08
202	RBBP5	Q15291|Q15291-2	Retinoblastoma-binding protein 5 OS=Homo sapiens GN=RBBP5 PE=1 SV=2|Isoform 2 of Retinoblastoma-binding protein 5 OS=Homo sapiens GN=RBBP5	3	4	3	4	6.49936	177190000	192434000	176902000	25610100	54770300	20632400	217077000	184503000	149403000	111402000	129621000	105295000	1	0.860292	1	0.897567	1	0.869467	1	0.936362	1	0.830362	1	0.932803	1.79925e+08	1.58726e+08	2.11209e+08	2.60055e+07	4.51764e+07	2.46337e+07	2.20428e+08	1.52184e+08	1.78377e+08	1.13122e+08	1.06916e+08	1.25715e+08	1.14138e+08	1.16184e+08	1.17088e+08	9.8192e+07	1.01018e+08
203	AP3B1	O00203	AP-3 complex subunit beta-1 OS=Homo sapiens GN=AP3B1 PE=1 SV=3	3	4	3	30	7.69916	3700910000	1904480000	4343280000	463905000	611008000	441352000	5093510000	2615210000	3835590000	2917450000	1914120000	3191870000	1	0.746095	1	1.00178	1	0.980077	1	0.975516	1	0.723465	1	1.10142	3.2496e+09	2.41915e+09	3.89412e+09	4.07334e+08	7.76128e+08	3.9571e+08	4.47238e+09	3.32195e+09	3.43893e+09	2.56168e+09	2.4314e+09	2.86178e+09	2.06143e+09	1.77076e+09	2.15878e+09	1.53802e+09	1.73548e+09
204	IKBKG	A0A087X1B1|Q9Y6K9|Q9Y6K9-2	NF-kappa-B essential modulator OS=Homo sapiens GN=IKBKG PE=1 SV=1|NF-kappa-B essential modulator OS=Homo sapiens GN=IKBKG PE=1 SV=2|Isoform 2 of NF-kappa-B essential modulator OS=Homo sapiens GN=IKBKG	3	4	3	10	7.22002	580119000	633118000	606937000	111937000	218664000	94859700	868917000	600523000	538414000	472582000	450900000	365481000	1	1.1485	1	0.951233	1	1.05507	1	1.00074	1	1.11273	1	0.898442	5.55733e+08	5.56996e+08	7.20157e+08	1.07232e+08	1.92373e+08	1.12555e+08	8.32391e+08	5.2832e+08	6.38852e+08	4.52716e+08	3.96687e+08	4.33659e+08	3.52536e+08	4.07708e+08	3.99233e+08	4.04887e+08	4.30162e+08
205	GHDC	Q8N2G8|Q8N2G8-3	GH3 domain-containing protein OS=Homo sapiens GN=GHDC PE=1 SV=2|Isoform 3 of GH3 domain-containing protein OS=Homo sapiens GN=GHDC	3	4	3	8	6.99905	382405000	493662000	581790000	85688300	152179000	83002300	549339000	425869000	528872000	322784000	328229000	411261000	1	1.33374	1	1.02768	1	0.941705	1	1.02724	1	1.01572	1	1.02922	4.22057e+08	4.69912e+08	5.53773e+08	9.45733e+07	1.44858e+08	7.90052e+07	6.063e+08	4.05381e+08	5.03403e+08	3.56254e+08	3.12438e+08	3.91456e+08	2.67737e+08	3.43965e+08	3.06995e+08	3.57092e+08	3.23914e+08
206	LRP1	Q07954	Prolow-density lipoprotein receptor-related protein 1 OS=Homo sapiens GN=LRP1 PE=1 SV=2	3	4	3	84	8.35051	16709900000	12414100000	15141200000	944768000	1971780000	861581000	15574100000	11147100000	12707100000	5089340000	4895720000	6220170000	1	0.336531	1	0.57154	1	0.485214	1	0.585365	1	0.405122	1	0.647884	1.65324e+10	1.20831e+10	1.5723e+10	9.3473e+08	1.91921e+09	8.94688e+08	1.54086e+10	1.08499e+10	1.31954e+10	5.03526e+09	4.76519e+09	6.45918e+09	1.04875e+10	8.84456e+09	8.71635e+09	3.52937e+09	4.2915e+09
207	SRSF1	J3KTL2|Q07955	Serine/arginine-rich-splicing factor 1 OS=Homo sapiens GN=SRSF1 PE=1 SV=1|Serine/arginine-rich splicing factor 1 OS=Homo sapiens GN=SRSF1 PE=1 SV=2	3	4	3	14	8.00614	3002800000	2128800000	2161620000	342266000	639880000	274155000	3538900000	2159140000	1870850000	1783730000	1508030000	1382980000	1	0.67844	1	0.881554	1	0.918234	1	0.930896	1	0.902957	1	0.978405	2.57963e+09	2.01121e+09	2.66333e+09	2.94033e+08	6.04534e+08	3.37786e+08	3.04018e+09	2.03987e+09	2.30507e+09	1.53236e+09	1.42473e+09	1.70397e+09	1.63642e+09	1.47216e+09	1.47647e+09	1.11021e+09	1.35179e+09
208	MSH2	P43246	DNA mismatch repair protein Msh2 OS=Homo sapiens GN=MSH2 PE=1 SV=1	3	4	3	20	6.95239	872637000	732901000	1045190000	182763000	254862000	131853000	1304500000	816353000	840696000	675304000	599194000	619446000	1	1.2466	1	0.905406	1	1.06231	1	0.978276	1	0.898142	1	0.975228	7.96067e+08	7.44524e+08	1.12784e+09	1.66726e+08	2.58904e+08	1.42279e+08	1.19004e+09	8.293e+08	9.07172e+08	6.16049e+08	6.08697e+08	6.68427e+08	5.04995e+08	5.44975e+08	6.25237e+08	6.29529e+08	5.7893e+08
209	TRIM4	Q9C037|Q9C037-2	E3 ubiquitin-protein ligase TRIM4 OS=Homo sapiens GN=TRIM4 PE=1 SV=2|Isoform Beta of E3 ubiquitin-protein ligase TRIM4 OS=Homo sapiens GN=TRIM4	3	4	3	9	6.95485	897723000	677117000	421717000	165313000	229860000	61144100	1014320000	542667000	380930000	654226000	413936000	323685000	1	1.09607	1	1.12808	1	1.03703	1	1.01665	1	1.03225	1	1.12465	6.18603e+08	6.04467e+08	6.85556e+08	1.13914e+08	2.05198e+08	9.93977e+07	6.98947e+08	4.84443e+08	6.19251e+08	4.50814e+08	3.69524e+08	5.26192e+08	3.92418e+08	4.42456e+08	3.80051e+08	4.30118e+08	4.58838e+08
210	MATR3	A0A0R4J2E8|A8MXP9|P43243	Matrin-3 OS=Homo sapiens GN=MATR3 PE=1 SV=1|Matrin-3 OS=Homo sapiens GN=MATR3 PE=1 SV=1|Matrin-3 OS=Homo sapiens GN=MATR3 PE=1 SV=2	3	4	3	28	7.96235	3184620000	2795060000	3693110000	584207000	1065460000	561215000	4679260000	3181360000	3571380000	2738080000	2360350000	2975970000	1	1.0919	1	1.02343	1	1.16449	1	0.988862	1	1.0819	1	1.10289	3.14696e+09	2.80645e+09	3.72213e+09	5.77299e+08	1.0698e+09	5.65625e+08	4.62393e+09	3.19433e+09	3.59944e+09	2.7057e+09	2.36997e+09	2.99936e+09	1.99632e+09	2.05426e+09	2.06343e+09	2.17978e+09	2.39216e+09
211	PSMB9	A0A0G2JJA7|A2ACR1|P28065|P28065-2	Proteasome subunit beta type OS=Homo sapiens GN=PSMB9 PE=1 SV=1|Proteasome subunit beta type OS=Homo sapiens GN=PSMB9 PE=1 SV=1|Proteasome subunit beta type-9 OS=Homo sapiens GN=PSMB9 PE=1 SV=2|Isoform LMP2.S of Proteasome subunit beta type-9 OS=Homo sapiens GN=PSMB9	3	4	3	4	7.1946	890990000	364192000	756151000	134470000	91437300	83597600	1273660000	478344000	572499000	654968000	355458000	377174000	1	0.89831	1	0.899403	1	0.766978	1	0.990421	1	0.78711	1	0.871984	5.94182e+08	4.97822e+08	8.29504e+08	8.96751e+07	1.24988e+08	9.17072e+07	8.49376e+08	6.53859e+08	6.28036e+08	4.36784e+08	4.85883e+08	4.13763e+08	3.76927e+08	3.64394e+08	4.59851e+08	3.38597e+08	2.79482e+08
212	TOMM40	O96008	Mitochondrial import receptor subunit TOM40 homolog OS=Homo sapiens GN=TOMM40 PE=1 SV=1	3	4	3	7	7.37824	641737000	314309000	1113470000	123923000	91774100	160886000	735179000	300551000	895844000	451975000	223326000	737933000	1	1.14939	1	1.07525	1	0.891976	1	0.99036	1	1.0287	1	1.09025	5.84861e+08	5.50583e+08	6.97456e+08	1.1294e+08	1.60763e+08	1.00776e+08	6.70021e+08	5.26483e+08	5.61139e+08	4.11917e+08	3.91206e+08	4.62227e+08	3.71014e+08	4.03014e+08	3.86648e+08	4.26441e+08	3.59479e+08
213	NSDHL	Q15738	Sterol-4-alpha-carboxylate 3-dehydrogenase, decarboxylating OS=Homo sapiens GN=NSDHL PE=1 SV=2	3	4	3	12	7.69476	1138700000	2138510000	1834690000	198098000	571329000	214231000	1099020000	1356340000	1120280000	682080000	1191130000	1065820000	1	1.03549	1	1.08547	1	0.81614	1	1.17048	1	0.831323	1	1.25921	1.52155e+09	1.54593e+09	1.89936e+09	2.64702e+08	4.13013e+08	2.21783e+08	1.46853e+09	9.80498e+08	1.15977e+09	9.11406e+08	8.61067e+08	1.10339e+09	9.65214e+08	1.13158e+09	1.05295e+09	9.99467e+08	9.23531e+08
214	RARS	P54136	Arginine--tRNA ligase, cytoplasmic OS=Homo sapiens GN=RARS PE=1 SV=2	3	4	3	27	8.10363	5329320000	3314390000	4401960000	859539000	1039200000	638519000	6694930000	3535160000	4309240000	3925160000	2988380000	3527220000	1	0.959992	1	1.02541	1	0.957823	1	1.12668	1	1.03271	1	1.08336	4.42468e+09	3.71118e+09	4.73509e+09	7.13634e+08	1.16361e+09	6.8684e+08	5.55848e+09	3.95838e+09	4.63535e+09	3.25887e+09	3.34614e+09	3.79415e+09	2.80685e+09	2.7165e+09	2.62499e+09	2.69456e+09	2.60192e+09
215	GCLC	P48506	Glutamate--cysteine ligase catalytic subunit OS=Homo sapiens GN=GCLC PE=1 SV=2	3	4	3	8	6.68849	375379000	267065000	273353000	60559200	91220400	47991200	741117000	388231000	416413000	473953000	271585000	322728000	1	0.960249	1	1.1185	1	1.04343	1	0.932368	1	1.24994	1	1.02578	3.0113e+08	2.84474e+08	3.199e+08	4.85807e+07	9.71668e+07	5.61632e+07	5.94526e+08	4.13538e+08	4.8732e+08	3.80206e+08	2.89289e+08	3.77683e+08	1.91026e+08	2.08229e+08	1.77343e+08	1.83432e+08	2.17273e+08
216	DCXR	J3KS22|Q7Z4W1	L-xylulose reductase (Fragment) OS=Homo sapiens GN=DCXR PE=1 SV=7|L-xylulose reductase OS=Homo sapiens GN=DCXR PE=1 SV=2	3	4	3	5	7.0183	399652000	322013000	162800000	62336900	100338000	24497700	502038000	290834000	131581000	271913000	227255000	104912000	1	0.928404	1	0.947286	1	0.951879	1	1.04145	1	1.07133	1	1.05529	2.72651e+08	2.46787e+08	3.11372e+08	4.25276e+07	7.6898e+07	4.68543e+07	3.42501e+08	2.22892e+08	2.51662e+08	1.85505e+08	1.74166e+08	2.00655e+08	1.7296e+08	1.80643e+08	1.72615e+08	1.60577e+08	1.7195e+08
217	MARS	P56192	Methionine--tRNA ligase, cytoplasmic OS=Homo sapiens GN=MARS PE=1 SV=2	3	4	3	19	7.66799	2360060000	1142030000	1719290000	317309000	354949000	222563000	2801370000	1305890000	1671430000	1640270000	1028820000	1346650000	1	0.800264	1	1.02408	1	0.949463	1	1.05004	1	0.921625	1	1.06637	1.80334e+09	1.38351e+09	1.85733e+09	2.42458e+08	4.30002e+08	2.40433e+08	2.14055e+09	1.58202e+09	1.80563e+09	1.25334e+09	1.24636e+09	1.45477e+09	1.14397e+09	1.0127e+09	1.02965e+09	9.15479e+08	9.61519e+08
218	ITGA1	P56199	Integrin alpha-1 OS=Homo sapiens GN=ITGA1 PE=1 SV=2	3	4	3	10	6.82338	409599000	394850000	619336000	40934100	96849900	95028700	267103000	195774000	683088000	142701000	129647000	479171000	1	0.59484	1	0.934407	1	0.749302	1	0.882632	1	1.09239	1	0.928443	5.63314e+08	4.89158e+08	3.63512e+08	5.62959e+07	1.19982e+08	5.57759e+07	3.67342e+08	2.42533e+08	4.0093e+08	1.96254e+08	1.60612e+08	2.81243e+08	3.57345e+08	3.58052e+08	2.0152e+08	2.12563e+08	2.68289e+08
219	USP47	Q96K76|Q96K76-4	Ubiquitin carboxyl-terminal hydrolase 47 OS=Homo sapiens GN=USP47 PE=1 SV=3|Isoform 4 of Ubiquitin carboxyl-terminal hydrolase 47 OS=Homo sapiens GN=USP47	3	4	3	12	6.80212	783124000	378302000	759947000	103670000	100190000	73271100	1021750000	361839000	611749000	538441000	272982000	442487000	1	0.787946	1	0.921683	1	0.80905	1	1.00552	1	0.686436	1	0.957346	5.81828e+08	5.22356e+08	7.40784e+08	7.70224e+07	1.38341e+08	7.14235e+07	7.59117e+08	4.99624e+08	5.96323e+08	4.00039e+08	3.76931e+08	4.31329e+08	3.6909e+08	3.82352e+08	4.10668e+08	2.90823e+08	3.09342e+08
220	PRUNE2	A0A088AWP5|Q8WUY3|Q8WUY3-2|Q8WUY3-3|Q8WUY3-4|X6R9J3	Protein prune homolog 2 OS=Homo sapiens GN=PRUNE2 PE=1 SV=1|Protein prune homolog 2 OS=Homo sapiens GN=PRUNE2 PE=1 SV=3|Isoform 2 of Protein prune homolog 2 OS=Homo sapiens GN=PRUNE2|Isoform 3 of Protein prune homolog 2 OS=Homo sapiens GN=PRUNE2|Isoform 4 of Protein prune homolog 2 OS=Homo sapiens GN=PRUNE2|Protein prune homolog 2 OS=Homo sapiens GN=PRUNE2 PE=1 SV=1	3	4	3	21	7.00852	889162000	799098000	938331000	171233000	200333000	94134100	2047210000	900921000	1139540000	1090080000	583150000	671781000	1	1.14625	1	0.931288	1	0.765847	1	0.862711	1	0.714235	1	0.780261	6.91867e+08	8.81524e+08	1.09315e+09	1.33238e+08	2.20997e+08	1.09666e+08	1.59296e+09	9.9385e+08	1.32756e+09	8.48204e+08	6.43301e+08	7.82621e+08	4.38895e+08	6.45256e+08	6.06009e+08	5.03084e+08	4.94167e+08
221	SND1	Q7KZF4	Staphylococcal nuclease domain-containing protein 1 OS=Homo sapiens GN=SND1 PE=1 SV=1	3	4	3	45	8.34281	9279850000	5125770000	6542200000	1269540000	1464930000	758971000	11087500000	5182260000	5824460000	6208900000	3646640000	4741470000	1	0.81429	1	0.97942	1	0.873067	1	0.937877	1	0.825946	1	1.07745	6.92034e+09	5.91027e+09	7.60833e+09	9.46744e+08	1.68914e+09	8.82655e+08	8.26837e+09	5.9754e+09	6.77363e+09	4.63021e+09	4.20476e+09	5.51415e+09	4.39e+09	4.32618e+09	4.21783e+09	3.57474e+09	3.77705e+09
222	S100A4	P26447	Protein S100-A4 OS=Homo sapiens GN=S100A4 PE=1 SV=1	3	4	3	7	8.52676	6605710000	4956840000	7640310000	1489790000	1486580000	1080150000	4037260000	1996740000	3030550000	1643130000	1126420000	1253860000	1	1.34239	1	0.711825	1	0.916164	1	0.751884	1	1.00652	1	0.547607	5.54329e+09	5.86003e+09	7.70137e+09	1.25018e+09	1.75745e+09	1.08878e+09	3.38793e+09	2.36057e+09	3.05477e+09	1.37886e+09	1.33167e+09	1.26388e+09	3.51645e+09	4.28941e+09	4.2694e+09	4.72046e+09	3.9298e+09
223	IVD	A0A0A0MT83|P26440	Isovaleryl-CoA dehydrogenase, mitochondrial OS=Homo sapiens GN=IVD PE=1 SV=1|Isovaleryl-CoA dehydrogenase, mitochondrial OS=Homo sapiens GN=IVD PE=1 SV=1	3	4	3	12	7.6381	1381070000	705277000	957662000	180324000	191749000	97049900	1784280000	802579000	694728000	926851000	533491000	520235000	1	0.777162	1	0.908521	1	0.830545	1	0.885954	1	0.721495	1	0.99112	9.51706e+08	7.93698e+08	1.23489e+09	1.24263e+08	2.15789e+08	1.25145e+08	1.22956e+09	9.03199e+08	8.95843e+08	6.387e+08	6.00375e+08	6.70837e+08	6.03727e+08	5.80969e+08	6.84587e+08	4.69194e+08	4.82521e+08
224	RBBP6	Q7Z6E9|Q7Z6E9-2	E3 ubiquitin-protein ligase RBBP6 OS=Homo sapiens GN=RBBP6 PE=1 SV=1|Isoform 2 of E3 ubiquitin-protein ligase RBBP6 OS=Homo sapiens GN=RBBP6	3	4	3	7	6.46222	185835000	130425000	187570000	35579900	60452900	50280900	302656000	162982000	239410000	163280000	123175000	165706000	1	1.1396	1	0.943565	1	1.41594	1	1.00729	1	1.90849	1	0.916089	1.76929e+08	1.48842e+08	1.72634e+08	3.38748e+07	6.89894e+07	4.62771e+07	2.88151e+08	1.85996e+08	2.20346e+08	1.55455e+08	1.40568e+08	1.52511e+08	1.12237e+08	1.08949e+08	9.57031e+07	1.27905e+08	1.54266e+08
225	PTPN23	Q9H3S7	Tyrosine-protein phosphatase non-receptor type 23 OS=Homo sapiens GN=PTPN23 PE=1 SV=1	3	4	3	29	7.36604	1598760000	1595780000	1927230000	269438000	460229000	245472000	2013860000	1680610000	1647960000	1192450000	1140020000	1237450000	1	1.00311	1	1.03562	1	0.88103	1	0.904102	1	0.906815	1	0.993854	1.63077e+09	1.50723e+09	2.00041e+09	2.74833e+08	4.3469e+08	2.54793e+08	2.05418e+09	1.58735e+09	1.71053e+09	1.21632e+09	1.07676e+09	1.28444e+09	1.0345e+09	1.10326e+09	1.10896e+09	1.03772e+09	9.72001e+08
226	DDX23	Q9BUQ8	Probable ATP-dependent RNA helicase DDX23 OS=Homo sapiens GN=DDX23 PE=1 SV=3	3	4	3	21	7.42469	1560140000	1259840000	1736260000	237057000	383132000	204570000	1986840000	1276910000	1436620000	1093590000	906044000	1127470000	1	0.904405	1	0.962675	1	0.929015	1	0.945717	1	0.838837	1	1.03873	1.47197e+09	1.30186e+09	1.78087e+09	2.23659e+08	3.95911e+08	2.09826e+08	1.87455e+09	1.3195e+09	1.47353e+09	1.03178e+09	9.36264e+08	1.15644e+09	9.3376e+08	9.52933e+08	9.87258e+08	8.44498e+08	8.85289e+08
227	GOT1	P17174	Aspartate aminotransferase, cytoplasmic OS=Homo sapiens GN=GOT1 PE=1 SV=3	3	4	3	16	7.48226	1252360000	1337800000	1852110000	295200000	404790000	276858000	1638520000	1187480000	1454110000	909832000	857452000	983666000	1	1.40301	1	0.971175	1	0.924333	1	0.9624	1	1.06424	1	0.895348	1.28259e+09	1.36994e+09	1.76603e+09	3.02326e+08	4.14514e+08	2.63991e+08	1.67807e+09	1.21601e+09	1.38653e+09	9.31795e+08	8.7805e+08	9.37949e+08	8.13628e+08	1.00276e+09	9.79033e+08	1.14153e+09	9.26886e+08
228	HDDC2	Q7Z4H3|Q7Z4H3-2	HD domain-containing protein 2 OS=Homo sapiens GN=HDDC2 PE=1 SV=1|Isoform 2 of HD domain-containing protein 2 OS=Homo sapiens GN=HDDC2	3	4	3	5	6.65023	169143000	46222200	250314000	39237900	15663900	39941300	225669000	61020300	213259000	121632000	48463100	165300000	1	1.38078	1	0.942679	1	1.03524	1	1.05854	1	1.13602	1	1.0259	1.23401e+08	1.02418e+08	1.54845e+08	2.86266e+07	3.47076e+07	2.47078e+07	1.6464e+08	1.35207e+08	1.31923e+08	8.87384e+07	1.07383e+08	1.02255e+08	7.82808e+07	7.49674e+07	8.58412e+07	1.08089e+08	7.76089e+07
229	SMCHD1	A6NHR9	Structural maintenance of chromosomes flexible hinge domain-containing protein 1 OS=Homo sapiens GN=SMCHD1 PE=1 SV=2	3	4	3	21	6.96827	841843000	1128040000	1082790000	146489000	363562000	132127000	1177060000	1147890000	958885000	635293000	745419000	731904000	1	1.03573	1	0.943981	1	0.984563	1	0.86551	1	0.868756	1	1.01025	9.47712e+08	9.09224e+08	1.19331e+09	1.64911e+08	2.93039e+08	1.45613e+08	1.32509e+09	9.25224e+08	1.05676e+09	7.15186e+08	6.00824e+08	8.06608e+08	6.01193e+08	6.65531e+08	6.61533e+08	6.22676e+08	6.55258e+08
230	GSTA1	A0A087WXM2|A0A087WYQ6|P08263|P09210|Q16772|Q5JW85|Q7RTV2	Glutathione S-transferase A3 OS=Homo sapiens GN=GSTA3 PE=1 SV=1|Glutathione S-transferase A5 OS=Homo sapiens GN=GSTA5 PE=1 SV=1|Glutathione S-transferase A1 OS=Homo sapiens GN=GSTA1 PE=1 SV=3|Glutathione S-transferase A2 OS=Homo sapiens GN=GSTA2 PE=1 SV=4|Glutathione S-transferase A3 OS=Homo sapiens GN=GSTA3 PE=1 SV=3|Glutathione S-transferase A3 OS=Homo sapiens GN=GSTA3 PE=1 SV=1|Glutathione S-t…	2	4	2	2	6.65745	343824000	NA	168746000	66053500	NA	30652300	495484000	NA	174497000	473637000	NA	154762000	1	1.14349	1	1.67188	1	1.01014	1	1.0605	1	1.29324	1	1.17386	2.18093e+08	NA	2.66029e+08	4.18987e+07	NA	4.83234e+07	3.14293e+08	NA	2.75095e+08	3.00435e+08	NA	2.43983e+08	1.3835e+08	NA	1.47478e+08	1.58202e+08	NA
231	PGK1	P00558	Phosphoglycerate kinase 1 OS=Homo sapiens GN=PGK1 PE=1 SV=3	3	4	3	28	8.68139	10925800000	8705460000	8443910000	1518010000	2232430000	953255000	14957600000	7545430000	8708090000	7533570000	4798170000	5121990000	1	0.82698	1	0.8809	1	0.783386	1	0.847547	1	0.803741	1	0.778498	8.77792e+09	8.92885e+09	1.02471e+10	1.21959e+09	2.28972e+09	1.15682e+09	1.20171e+10	7.73905e+09	1.05677e+10	6.05256e+09	4.9213e+09	6.21579e+09	5.56839e+09	6.53572e+09	5.68068e+09	4.60495e+09	5.11999e+09
232	CDC27	G5EA36|P30260|P30260-2	Cell division cycle 27, isoform CRA_c OS=Homo sapiens GN=CDC27 PE=1 SV=1|Cell division cycle protein 27 homolog OS=Homo sapiens GN=CDC27 PE=1 SV=2|Isoform 2 of Cell division cycle protein 27 homolog OS=Homo sapiens GN=CDC27	3	4	3	10	6.78433	346073000	493117000	603899000	96011900	172779000	119766000	574747000	488748000	648605000	317280000	387002000	444976000	1	1.65132	1	0.965504	1	1.07036	1	1.05536	1	1.41195	1	0.908025	4.16233e+08	4.64422e+08	5.3313e+08	1.15477e+08	1.62725e+08	1.05731e+08	6.91267e+08	4.60307e+08	5.72597e+08	3.81603e+08	3.64482e+08	3.9283e+08	2.64043e+08	3.39946e+08	2.95551e+08	4.36019e+08	3.63865e+08
233	ACTR1B	P42025	Beta-centractin OS=Homo sapiens GN=ACTR1B PE=1 SV=1	3	4	3	6	7.15629	1525780000	1120080000	906848000	190073000	323245000	97190900	1686940000	1103320000	733190000	876731000	828859000	521052000	1	0.741485	1	0.908981	1	0.881602	1	1.00127	1	0.76303	1	0.940603	1.2079e+09	9.46001e+08	1.35629e+09	1.50473e+08	2.73007e+08	1.4536e+08	1.33548e+09	9.31846e+08	1.09657e+09	6.94073e+08	7.0004e+08	7.79291e+08	7.66246e+08	6.92451e+08	7.51887e+08	5.6816e+08	6.10466e+08
234	MAPK9	P45984|P45984-2|P45984-3|P45984-4	Mitogen-activated protein kinase 9 OS=Homo sapiens GN=MAPK9 PE=1 SV=2|Isoform Alpha-1 of Mitogen-activated protein kinase 9 OS=Homo sapiens GN=MAPK9|Isoform Beta-1 of Mitogen-activated protein kinase 9 OS=Homo sapiens GN=MAPK9|Isoform Beta-2 of Mitogen-activated protein kinase 9 OS=Homo sapiens GN=MAPK9	2	4	2	4	6.4909	121157000	210197000	NA	15105900	48707200	NA	137995000	213957000	NA	70683600	138502000	NA	1	0.742116	1	0.895866	1	0.707875	1	0.862783	1	0.826398	1	0.99948	2.45997e+08	210197000	NA	3.0671e+07	48707200	NA	2.80185e+08	213957000	NA	1.43516e+08	138502000	NA	1.56051e+08	1.53859e+08	NA	1.15808e+08	1.08913e+08
235	PRPF19	Q9UMS4	Pre-mRNA-processing factor 19 OS=Homo sapiens GN=PRPF19 PE=1 SV=1	3	4	3	10	7.77865	2143770000	1523280000	1376740000	387113000	470156000	196668000	3080830000	1519540000	1200160000	1807880000	1179700000	936428000	1	1.07481	1	1.02634	1	0.94287	1	1.03474	1	1.01703	1	1.03271	1.53586e+09	1.50329e+09	1.94722e+09	2.7734e+08	4.63985e+08	2.78162e+08	2.2072e+09	1.49959e+09	1.69747e+09	1.29522e+09	1.16422e+09	1.32446e+09	9.74296e+08	1.10037e+09	1.07948e+09	1.04719e+09	1.03751e+09
236	ECH1	Q13011	Delta(3,5)-Delta(2,4)-dienoyl-CoA isomerase, mitochondrial OS=Homo sapiens GN=ECH1 PE=1 SV=2	3	4	3	10	7.75177	944044000	820715000	1225070000	137483000	242335000	168178000	1262340000	1039830000	1245280000	718198000	674640000	1027350000	1	0.866823	1	0.995075	1	0.902014	1	0.864732	1	0.977369	1	1.09193	1.02411e+09	8.53198e+08	1.0863e+09	1.49143e+08	2.51926e+08	1.49128e+08	1.3694e+09	1.08099e+09	1.10422e+09	7.79107e+08	7.01342e+08	9.10978e+08	6.49655e+08	6.24522e+08	6.02212e+08	5.63136e+08	5.63328e+08
237	D2HGDH	Q8N465	D-2-hydroxyglutarate dehydrogenase, mitochondrial OS=Homo sapiens GN=D2HGDH PE=1 SV=3	3	4	3	5	6.56758	340685000	83989700	81038800	43550500	34299700	12749400	463616000	91220200	111676000	287764000	72647600	100460000	1	0.760876	1	1.08559	1	1.24754	1	1.06146	1	1.12008	1	1.19062	1.5078e+08	1.18616e+08	1.29654e+08	1.92745e+07	4.84405e+07	2.03977e+07	2.05186e+08	1.28828e+08	1.7867e+08	1.27358e+08	1.02598e+08	1.60725e+08	9.56491e+07	8.68244e+07	7.18759e+07	7.27771e+07	1.08317e+08
238	PRPF6	O94906	Pre-mRNA-processing factor 6 OS=Homo sapiens GN=PRPF6 PE=1 SV=1	3	4	3	22	7.18251	1754630000	1229340000	1340150000	310223000	397362000	188087000	2413840000	1305720000	1177450000	1408290000	915956000	895157000	1	1.05236	1	1.0204	1	0.987425	1	0.934968	1	0.999208	1	1.00623	1.35588e+09	1.26729e+09	1.68234e+09	2.39722e+08	4.09629e+08	2.36113e+08	1.86528e+09	1.34603e+09	1.4781e+09	1.08825e+09	9.44232e+08	1.12373e+09	8.60118e+08	9.27627e+08	9.32639e+08	9.05149e+08	9.15962e+08
239	PROSC	O94903	Proline synthase co-transcribed bacterial homolog protein OS=Homo sapiens GN=PROSC PE=1 SV=1	3	4	3	7	7.32398	504568000	630102000	1053630000	80606700	184328000	132489000	449214000	432813000	724519000	256131000	329731000	562932000	1	0.950879	1	0.997233	1	0.893655	1	1.01539	1	0.895245	1	1.02837	6.90433e+08	6.28491e+08	7.71966e+08	1.10299e+08	1.83857e+08	9.70711e+07	6.14689e+08	4.31706e+08	5.30835e+08	3.50481e+08	3.28888e+08	4.12445e+08	4.37985e+08	4.60041e+08	4.27954e+08	4.16471e+08	4.11118e+08
240	CES1	P23141|P23141-2|P23141-3	Liver carboxylesterase 1 OS=Homo sapiens GN=CES1 PE=1 SV=2|Isoform 2 of Liver carboxylesterase 1 OS=Homo sapiens GN=CES1|Isoform 3 of Liver carboxylesterase 1 OS=Homo sapiens GN=CES1	2	4	2	8	6.76478	1335440000	NA	268986000	111658000	NA	43147900	328767000	NA	46971800	218802000	NA	37756000	1	0.497668	1	1.16399	1	1.19607	1	1.12808	1	1.14204	1	1.06387	6.10951e+08	NA	5.87959e+08	5.10825e+07	NA	9.43142e+07	1.50408e+08	NA	1.02673e+08	1.001e+08	NA	8.25284e+07	3.87565e+08	NA	3.25947e+08	1.92878e+08	NA
241	ITCH	Q96J02|Q96J02-2|Q96J02-3	E3 ubiquitin-protein ligase Itchy homolog OS=Homo sapiens GN=ITCH PE=1 SV=2|Isoform 2 of E3 ubiquitin-protein ligase Itchy homolog OS=Homo sapiens GN=ITCH|Isoform 3 of E3 ubiquitin-protein ligase Itchy homolog OS=Homo sapiens GN=ITCH	3	4	3	6	6.7166	125524000	196220000	134976000	20642000	60489800	16577600	157646000	207766000	125849000	92264600	168516000	98683800	1	0.978811	1	1.02362	1	0.941735	1	1.08103	1	0.874411	1	1.03786	1.49476e+08	1.28226e+08	1.73453e+08	2.45808e+07	3.95289e+07	2.13032e+07	1.87727e+08	1.35771e+08	1.61724e+08	1.0987e+08	1.10122e+08	1.26815e+08	9.48217e+07	9.38584e+07	9.61568e+07	9.28126e+07	8.83897e+07
242	DDX56	Q9NY93|Q9NY93-2	Probable ATP-dependent RNA helicase DDX56 OS=Homo sapiens GN=DDX56 PE=1 SV=1|Isoform 2 of Probable ATP-dependent RNA helicase DDX56 OS=Homo sapiens GN=DDX56	3	4	3	8	6.76605	707349000	176286000	301256000	131162000	72250200	57164700	921139000	211097000	302986000	585545000	164095000	261206000	1	1.10369	1	1.11179	1	1.25202	1	1.03606	1	1.35096	1	1.14104	3.53187e+08	2.87251e+08	3.70272e+08	6.54906e+07	1.17729e+08	7.02608e+07	4.59934e+08	3.43974e+08	3.72398e+08	2.92369e+08	2.67386e+08	3.21047e+08	2.24049e+08	2.10261e+08	2.05267e+08	2.47281e+08	2.63251e+08
243	STK38L	Q9Y2H1	Serine/threonine-protein kinase 38-like OS=Homo sapiens GN=STK38L PE=1 SV=3	2	4	2	2	6.15275	231996000	NA	140382000	30731900	NA	22122700	260385000	NA	152489000	150816000	NA	106986000	1	0.788466	1	1.01302	1	1.05274	1	1.05336	1	1.12196	1	0.928603	1.87361e+08	NA	1.73826e+08	2.48192e+07	NA	2.73931e+07	2.10288e+08	NA	1.88817e+08	1.21799e+08	NA	1.32474e+08	1.18855e+08	NA	9.63635e+07	9.37127e+07	NA
244	GNL2	Q13823	Nucleolar GTP-binding protein 2 OS=Homo sapiens GN=GNL2 PE=1 SV=1	3	4	3	7	6.73315	351812000	137448000	219750000	105256000	88751600	55779800	487855000	164309000	207789000	378604000	198234000	196810000	1	1.78078	1	1.35732	1	1.97255	1	1.60801	1	1.80717	1	1.25362	2.23224e+08	1.77639e+08	2.67978e+08	6.67847e+07	1.14703e+08	6.80216e+07	3.09543e+08	2.12354e+08	2.53392e+08	2.40223e+08	2.56199e+08	2.40003e+08	1.41605e+08	1.30028e+08	1.48559e+08	2.52167e+08	2.56486e+08
245	PPID	Q08752	Peptidyl-prolyl cis-trans isomerase D OS=Homo sapiens GN=PPID PE=1 SV=3	3	4	3	13	7.2638	1311600000	1350150000	1456790000	213157000	346847000	166368000	1993870000	1238140000	1272350000	1150890000	817295000	882371000	1	0.967324	1	1.00954	1	0.784776	1	0.879794	1	0.813061	1	0.917881	1.19068e+09	1.32211e+09	1.63877e+09	1.93506e+08	3.39643e+08	1.8715e+08	1.81005e+09	1.21242e+09	1.43129e+09	1.04479e+09	8.0032e+08	9.92595e+08	7.55324e+08	9.67753e+08	9.08483e+08	7.30643e+08	7.59469e+08
246	RNF135	J3QS68|Q8IUD6|Q8IUD6-3	E3 ubiquitin-protein ligase RNF135 (Fragment) OS=Homo sapiens GN=RNF135 PE=1 SV=7|E3 ubiquitin-protein ligase RNF135 OS=Homo sapiens GN=RNF135 PE=1 SV=2|Isoform 3 of E3 ubiquitin-protein ligase RNF135 OS=Homo sapiens GN=RNF135	3	4	3	2	6.1025	61888800	32887500	49632700	8645750	11195500	7043080	70606200	34983500	50951000	34298600	21802100	31478700	1	0.831504	1	0.849614	1	1.03993	1	0.830629	1	1.01029	1	0.817722	5.08102e+07	3.95726e+07	5.02418e+07	7.09809e+06	1.34712e+07	7.12952e+06	5.79671e+07	4.20946e+07	5.15763e+07	2.81589e+07	2.62338e+07	3.1865e+07	3.22321e+07	2.89662e+07	2.78525e+07	2.68011e+07	3.01227e+07
247	XPO7	E7ESC6|Q9UIA9	Exportin-7 OS=Homo sapiens GN=XPO7 PE=1 SV=1|Exportin-7 OS=Homo sapiens GN=XPO7 PE=1 SV=3	3	4	3	18	7.30693	934898000	982378000	1466910000	186737000	297433000	198961000	1618220000	1026940000	1424750000	940339000	698219000	1026390000	1	1.18889	1	1.01633	1	0.924912	1	0.906189	1	0.965639	1	0.953488	9.53521e+08	1.06322e+09	1.3289e+09	1.90457e+08	3.21909e+08	1.80243e+08	1.65046e+09	1.11145e+09	1.29071e+09	9.59071e+08	7.55676e+08	9.29827e+08	6.04878e+08	7.78252e+08	7.36703e+08	7.19131e+08	7.19814e+08
248	DEK	P35659	Protein DEK OS=Homo sapiens GN=DEK PE=1 SV=1	3	4	3	12	7.51168	1661330000	1193220000	1726730000	343064000	485448000	276638000	2534950000	1510460000	1694160000	1259120000	980888000	1010090000	1	1.22912	1	0.868732	1	1.24283	1	0.86553	1	1.14061	1	0.789128	1.45987e+09	1.26517e+09	1.85327e+09	3.01463e+08	5.14719e+08	2.9691e+08	2.22755e+09	1.60154e+09	1.81831e+09	1.10644e+09	1.04003e+09	1.08411e+09	9.26089e+08	9.26075e+08	1.02739e+09	1.13827e+09	1.15095e+09
249	RPA1	P27694	Replication protein A 70 kDa DNA-binding subunit OS=Homo sapiens GN=RPA1 PE=1 SV=2	3	4	3	16	7.45416	1000570000	1097220000	2138050000	127495000	335510000	272831000	1124620000	1095830000	2074590000	563602000	780331000	1578730000	1	0.758437	1	0.876506	1	0.934117	1	0.949091	1	0.908503	1	1.0072	1.45845e+09	1.13858e+09	1.41353e+09	1.85839e+08	3.48156e+08	1.80377e+08	1.63927e+09	1.13714e+09	1.37157e+09	8.21518e+08	8.09744e+08	1.04374e+09	9.25188e+08	8.33413e+08	7.83616e+08	7.01696e+08	7.78506e+08
250	CETN2	P41208	Centrin-2 OS=Homo sapiens GN=CETN2 PE=1 SV=1	3	4	3	6	7.26932	858977000	420104000	957834000	168209000	173473000	189704000	1002570000	360664000	816602000	447607000	258864000	541377000	1	1.16558	1	0.780854	1	1.26143	1	0.956623	1	1.41006	1	0.877467	7.24677e+08	6.22715e+08	7.6594e+08	1.4191e+08	2.57137e+08	1.51698e+08	8.45819e+08	5.34608e+08	6.53002e+08	3.77624e+08	3.83711e+08	4.32916e+08	4.59708e+08	4.55813e+08	4.24613e+08	5.35826e+08	5.74979e+08
251	PHAX	Q9H814	Phosphorylated adapter RNA export protein OS=Homo sapiens GN=PHAX PE=1 SV=1	3	4	3	4	6.54053	147315000	94136300	127509000	37330000	44958500	27425600	193286000	102974000	137721000	121379000	87115600	85227900	1	1.50829	1	1.09833	1	1.45896	1	1.12756	1	1.53132	1	0.819074	1.20928e+08	1.04919e+08	1.39368e+08	3.06436e+07	5.0108e+07	2.99764e+07	1.58665e+08	1.14769e+08	1.5053e+08	9.96379e+07	9.70937e+07	9.31548e+07	7.67124e+07	7.6798e+07	7.72616e+07	1.15705e+08	1.12045e+08
252	TAOK1	Q7L7X3	Serine/threonine-protein kinase TAO1 OS=Homo sapiens GN=TAOK1 PE=1 SV=1	3	4	3	11	6.87694	350154000	134292000	126390000	96858600	49086400	20331400	557335000	146021000	115822000	401819000	128763000	103927000	1	1.64647	1	1.26096	1	1.11661	1	1.1753	1	1.14526	1	1.18762	1.57086e+08	1.68562e+08	2.24453e+08	4.34526e+07	6.16127e+07	3.61061e+07	2.50031e+08	1.83284e+08	2.05686e+08	1.80264e+08	1.61622e+08	1.84562e+08	9.96493e+07	1.23383e+08	1.2443e+08	1.64069e+08	1.37771e+08
253	SEPT10	B5ME97|E7EW69|E7EX04|Q9P0V9|Q9P0V9-2|Q9P0V9-3	Septin 10, isoform CRA_c OS=Homo sapiens GN=SEPT10 PE=1 SV=2|Septin-10 OS=Homo sapiens GN=SEPT10 PE=1 SV=1|Septin-10 OS=Homo sapiens GN=SEPT10 PE=1 SV=1|Septin-10 OS=Homo sapiens GN=SEPT10 PE=1 SV=2|Isoform 2 of Septin-10 OS=Homo sapiens GN=SEPT10|Isoform 3 of Septin-10 OS=Homo sapiens GN=SEPT10	3	4	3	10	7.54871	535546000	545642000	1074150000	68288200	163468000	83112400	1760430000	1125260000	1788510000	800293000	778473000	1195540000	1	0.758967	1	0.795093	1	0.915197	1	0.922067	1	0.550873	1	0.884737	6.18392e+08	5.67764e+08	8.94001e+08	7.8852e+07	1.70096e+08	6.91733e+07	2.03276e+09	1.17088e+09	1.48855e+09	9.24094e+08	8.10035e+08	9.95032e+08	3.92285e+08	4.1559e+08	4.95606e+08	2.97731e+08	3.80347e+08
254	SACS	Q9NZJ4	Sacsin OS=Homo sapiens GN=SACS PE=1 SV=2	3	4	3	22	6.75838	839303000	591503000	704362000	163025000	194686000	89666500	1765290000	816971000	636703000	856893000	553474000	444775000	1	1.15614	1	0.848982	1	1.00547	1	0.902948	1	0.906327	1	0.924581	6.10039e+08	6.07052e+08	9.44252e+08	1.18493e+08	1.99804e+08	1.20205e+08	1.28308e+09	8.38447e+08	8.5355e+08	6.22824e+08	5.68023e+08	5.96256e+08	3.86986e+08	4.44348e+08	5.23464e+08	4.47409e+08	4.46777e+08
255	THRAP3	Q9Y2W1	Thyroid hormone receptor-associated protein 3 OS=Homo sapiens GN=THRAP3 PE=1 SV=2	3	4	3	30	7.64762	2076800000	1013220000	1232710000	465222000	451445000	260971000	3495500000	1206830000	1350850000	2149300000	937536000	1058450000	1	1.33334	1	1.07541	1	1.3611	1	1.03541	1	1.50724	1	1.03706	1.32426e+09	1.2503e+09	1.56665e+09	2.96647e+08	5.57075e+08	3.31668e+08	2.22889e+09	1.48921e+09	1.7168e+09	1.37049e+09	1.1569e+09	1.34519e+09	8.40063e+08	9.15188e+08	8.68504e+08	1.12009e+09	1.24566e+09
256	ABI1	A0A0A0MRT6|Q8IZP0|Q8IZP0-12|Q8IZP0-2|Q8IZP0-3|Q8IZP0-4|Q8IZP0-5|Q8IZP0-6|Q8IZP0-9	Abl interactor 1 OS=Homo sapiens GN=ABI1 PE=1 SV=1|Abl interactor 1 OS=Homo sapiens GN=ABI1 PE=1 SV=4|Isoform 12 of Abl interactor 1 OS=Homo sapiens GN=ABI1|Isoform 2 of Abl interactor 1 OS=Homo sapiens GN=ABI1|Isoform 3 of Abl interactor 1 OS=Homo sapiens GN=ABI1|Isoform 4 of Abl interactor 1 OS=Homo sapiens GN=ABI1|Isoform 5 of Abl interactor 1 OS=Homo sapiens GN=ABI1|Isoform 6 of Abl interacto…	3	4	3	12	7.0704	355474000	424979000	293970000	96138400	172684000	45021700	595808000	547997000	299749000	410883000	478117000	230922000	1	1.60977	1	1.20615	1	1.24129	1	1.16286	1	1.09036	1	1.01965	3.16866e+08	3.0767e+08	4.5553e+08	8.56969e+07	1.25017e+08	6.97647e+07	5.31098e+08	3.96731e+08	4.64485e+08	3.66258e+08	3.4614e+08	3.57832e+08	2.01008e+08	2.25207e+08	2.52532e+08	3.23576e+08	2.79548e+08
257	H2AFY2	Q9P0M6	Core histone macro-H2A.2 OS=Homo sapiens GN=H2AFY2 PE=1 SV=3	3	4	3	8	7.38555	805383000	400390000	561988000	167610000	136908000	86671300	1446820000	623466000	659320000	853421000	464882000	539818000	1	1.23871	1	1.03166	1	1.04456	1	0.993807	1	1.09799	1	1.08366	5.48307e+08	4.90577e+08	6.73723e+08	1.14109e+08	1.67746e+08	1.03903e+08	9.84999e+08	7.63901e+08	7.90407e+08	5.81011e+08	5.69596e+08	6.47146e+08	3.47825e+08	3.59091e+08	3.73492e+08	4.30856e+08	3.75094e+08
258	CHAMP1	Q96JM3	Chromosome alignment-maintaining phosphoprotein 1 OS=Homo sapiens GN=CHAMP1 PE=1 SV=2	3	4	3	6	6.42685	73145300	135209000	88793500	23700500	57365000	14945700	172442000	182010000	97254700	93070200	120340000	57594300	1	1.92861	1	0.943964	1	1.29608	1	0.881225	1	1.19835	1	0.783809	7.61902e+07	8.95938e+07	1.28646e+08	2.46871e+07	3.80119e+07	2.16537e+07	1.7962e+08	1.20606e+08	1.40905e+08	9.69445e+07	7.97411e+07	8.34439e+07	4.83322e+07	6.55806e+07	7.13174e+07	9.32141e+07	8.49976e+07
259	MAP2K4	P45985|P45985-2	Dual specificity mitogen-activated protein kinase kinase 4 OS=Homo sapiens GN=MAP2K4 PE=1 SV=1|Isoform 2 of Dual specificity mitogen-activated protein kinase kinase 4 OS=Homo sapiens GN=MAP2K4	3	4	3	4	6.42408	198818000	25164000	61601100	32523400	7740660	8131140	269105000	29185300	69493900	159440000	17395700	45989800	1	0.973675	1	1.03625	1	0.939697	1	0.794419	1	0.939752	1	0.875904	6.67657e+07	6.15005e+07	7.50571e+07	1.09218e+07	1.89181e+07	9.90728e+06	9.0369e+07	7.13286e+07	8.4674e+07	5.3542e+07	4.25149e+07	5.60357e+07	4.23537e+07	4.5017e+07	4.16093e+07	4.12387e+07	4.23023e+07
260	UBE2Q1	Q7Z7E8	Ubiquitin-conjugating enzyme E2 Q1 OS=Homo sapiens GN=UBE2Q1 PE=1 SV=1	2	4	2	6	6.972	377551000	380307000	NA	39696600	110031000	NA	439843000	379200000	NA	211131000	265414000	NA	1	0.625823	1	0.839542	1	0.883833	1	0.932884	1	0.947257	1	0.998984	4.97956e+08	380307000	NA	5.23563e+07	110031000	NA	5.80114e+08	379200000	NA	2.78463e+08	265414000	NA	3.15885e+08	2.78376e+08	NA	1.97688e+08	2.46038e+08
261	DHX16	O60231	Putative pre-mRNA-splicing factor ATP-dependent RNA helicase DHX16 OS=Homo sapiens GN=DHX16 PE=1 SV=2	3	4	3	7	6.64316	328746000	127293000	263471000	66743900	48176000	41453200	473641000	134227000	237137000	277730000	107206000	183601000	1	1.20844	1	1.02556	1	1.15615	1	1.06451	1	1.12015	1	1.02475	2.11531e+08	1.95876e+08	2.66098e+08	4.29463e+07	7.41323e+07	4.18665e+07	3.04764e+08	2.06546e+08	2.39502e+08	1.78705e+08	1.64967e+08	1.85432e+08	1.34188e+08	1.43377e+08	1.47517e+08	1.62158e+08	1.65766e+08
262	ENOSF1	Q7L5Y1|Q7L5Y1-4|Q7L5Y1-5	Mitochondrial enolase superfamily member 1 OS=Homo sapiens GN=ENOSF1 PE=1 SV=1|Isoform 4 of Mitochondrial enolase superfamily member 1 OS=Homo sapiens GN=ENOSF1|Isoform 5 of Mitochondrial enolase superfamily member 1 OS=Homo sapiens GN=ENOSF1	3	4	3	6	6.96033	116636000	247471000	172197000	14152100	77440100	21613600	117814000	236256000	302853000	77364200	173302000	232809000	1	0.722208	1	1.1485	1	0.955941	1	0.977671	1	0.893618	1	1.01744	2.05781e+08	1.62471e+08	1.48662e+08	2.49686e+07	5.08414e+07	1.86596e+07	2.0786e+08	1.55108e+08	2.61461e+08	1.36494e+08	1.13777e+08	2.0099e+08	1.3054e+08	1.18925e+08	8.24137e+07	9.4277e+07	1.13685e+08
263	ATG7	O95352	Ubiquitin-like modifier-activating enzyme ATG7 OS=Homo sapiens GN=ATG7 PE=1 SV=1	3	4	3	14	7.19494	1346210000	820227000	1057010000	193472000	207718000	116425000	2045760000	766430000	897319000	982077000	511079000	647211000	1	0.85542	1	0.839612	1	0.773624	1	0.888766	1	0.784183	1	0.954642	9.60576e+08	9.79362e+08	1.24066e+09	1.3805e+08	2.48018e+08	1.36653e+08	1.45973e+09	9.15128e+08	1.05322e+09	7.00752e+08	6.10235e+08	7.59658e+08	6.09353e+08	7.16871e+08	6.87781e+08	5.21253e+08	5.54588e+08
264	RAP1A	P62834	Ras-related protein Rap-1A OS=Homo sapiens GN=RAP1A PE=1 SV=1	3	4	3	2	7.19064	483833000	365184000	270429000	95049000	91723000	22626800	601329000	347528000	223520000	385411000	233818000	165596000	1	1.1693	1	1.12099	1	0.767284	1	0.896727	1	0.59569	1	0.980562	3.13262e+08	3.32605e+08	4.5859e+08	6.15403e+07	8.35402e+07	3.83702e+07	3.89335e+08	3.16524e+08	3.79042e+08	2.49538e+08	2.12959e+08	2.80815e+08	1.98722e+08	2.43459e+08	2.54228e+08	2.32365e+08	1.86802e+08
265	OCIAD2	Q56VL3	OCIA domain-containing protein 2 OS=Homo sapiens GN=OCIAD2 PE=1 SV=1	3	4	3	3	7.22228	54260900	195324000	75726500	22174300	71613000	14602000	213545000	164669000	104907000	142613000	160335000	91164500	1	2.43241	1	1.16804	1	1.12002	1	1.29774	1	1.37282	1	1.15017	5.93102e+07	1.19825e+08	1.12931e+08	2.42377e+07	4.39323e+07	2.1776e+07	2.33417e+08	1.01019e+08	1.56448e+08	1.55884e+08	9.83603e+07	1.35954e+08	3.76242e+07	8.77091e+07	6.26056e+07	9.15174e+07	9.8236e+07
266	SMURF2	Q9HAU4	E3 ubiquitin-protein ligase SMURF2 OS=Homo sapiens GN=SMURF2 PE=1 SV=1	2	4	2	3	6.35464	148176000	NA	158692000	19645400	NA	18527000	190600000	NA	133323000	105821000	NA	101622000	1	0.789145	1	0.97104	1	1.01042	1	1.01199	1	0.83119	1	1.00884	1.41162e+08	NA	1.66577e+08	1.87155e+07	NA	1.94476e+07	1.81578e+08	NA	1.39948e+08	1.00812e+08	NA	1.06671e+08	8.95479e+07	NA	9.23452e+07	7.06663e+07	NA
267	EIF3B	P55884|P55884-2	Eukaryotic translation initiation factor 3 subunit B OS=Homo sapiens GN=EIF3B PE=1 SV=3|Isoform 2 of Eukaryotic translation initiation factor 3 subunit B OS=Homo sapiens GN=EIF3B	3	4	3	24	8.13934	4846100000	2827020000	4040490000	1184120000	1011230000	717888000	6738880000	2890490000	3855450000	4992080000	2395770000	3006300000	1	1.45438	1	1.29563	1	1.09272	1	1.1047	1	1.26495	1	1.03205	3.4651e+09	3.57205e+09	4.47221e+09	8.46679e+08	1.27773e+09	7.94593e+08	4.81849e+09	3.65225e+09	4.2674e+09	3.56948e+09	3.02715e+09	3.32752e+09	2.19813e+09	2.61466e+09	2.47925e+09	3.19691e+09	2.8571e+09
268	RPL26L1	Q9UNX3	60S ribosomal protein L26-like 1 OS=Homo sapiens GN=RPL26L1 PE=1 SV=1	3	4	3	3	7.42132	128616000	192485000	360106000	17799800	55125200	44839300	136079000	171284000	332349000	79645800	132199000	241930000	1	0.823747	1	1.02367	1	0.874869	1	1.02869	1	0.8865	1	0.963467	2.16117e+08	1.83352e+08	2.24982e+08	2.99096e+07	5.25095e+07	2.80141e+07	2.28658e+08	1.63157e+08	2.0764e+08	1.33831e+08	1.25926e+08	1.5115e+08	1.37097e+08	1.34209e+08	1.24723e+08	1.12933e+08	1.17415e+08
269	VPS13D	Q5THJ4|Q5THJ4-2	Vacuolar protein sorting-associated protein 13D OS=Homo sapiens GN=VPS13D PE=1 SV=2|Isoform 2 of Vacuolar protein sorting-associated protein 13D OS=Homo sapiens GN=VPS13D	3	4	3	5	6.65401	141954000	265102000	239652000	27088200	95986600	56816300	176186000	284951000	266189000	98297500	208424000	178066000	1	1.13581	1	0.975796	1	1.10608	1	0.974876	1	1.68788	1	0.885386	2.22504e+08	1.90383e+08	2.129e+08	4.24591e+07	6.89328e+07	5.0474e+07	2.76161e+08	2.04638e+08	2.36475e+08	1.54075e+08	1.4968e+08	1.58189e+08	1.41148e+08	1.39356e+08	1.18025e+08	1.60318e+08	1.54139e+08
270	HABP4	Q5JVS0	Intracellular hyaluronan-binding protein 4 OS=Homo sapiens GN=HABP4 PE=1 SV=1	3	4	3	8	6.91565	380413000	242542000	110632000	86130800	122841000	27011700	610501000	413713000	111510000	353109000	302755000	118205000	1	1.34765	1	1.0116	1	1.5472	1	0.975358	1	1.73829	1	1.40302	2.34079e+08	1.75052e+08	2.49112e+08	5.29987e+07	8.86589e+07	6.08227e+07	3.75659e+08	2.98592e+08	2.51089e+08	2.17278e+08	2.1851e+08	2.66164e+08	1.48491e+08	1.28134e+08	1.381e+08	2.00114e+08	1.98248e+08
271	MMAB	Q96EY8	Cob(I)yrinic acid a,c-diamide adenosyltransferase, mitochondrial OS=Homo sapiens GN=MMAB PE=1 SV=1	3	4	3	4	6.88019	425178000	204607000	378927000	46568700	48871700	35533400	288520000	205771000	183361000	148691000	138827000	143972000	1	0.651924	1	0.901357	1	0.72967	1	0.899211	1	0.667623	1	1.03923	3.61078e+08	2.28178e+08	4.00104e+08	3.9548e+07	5.45017e+07	3.75192e+07	2.45023e+08	2.29476e+08	1.93608e+08	1.26274e+08	1.5482e+08	1.52018e+08	2.29054e+08	1.67021e+08	2.21805e+08	1.49326e+08	1.2187e+08
272	DNAJA3	Q96EY1	DnaJ homolog subfamily A member 3, mitochondrial OS=Homo sapiens GN=DNAJA3 PE=1 SV=2	3	4	3	7	6.68478	275835000	234110000	292157000	65711200	72515400	39921600	455523000	261400000	284049000	282588000	226452000	244917000	1	1.41796	1	1.085	1	0.946237	1	1.15463	1	0.972841	1	1.14121	2.35471e+08	2.46697e+08	3.24776e+08	5.60955e+07	7.64142e+07	4.43788e+07	3.88865e+08	2.75454e+08	3.15763e+08	2.41236e+08	2.38627e+08	2.72262e+08	1.49374e+08	1.80577e+08	1.80046e+08	2.11807e+08	1.70868e+08
273	RAB12	Q6IQ22	Ras-related protein Rab-12 OS=Homo sapiens GN=RAB12 PE=1 SV=3	3	4	3	6	7.01673	527489000	263498000	713228000	90526000	94044600	103905000	629617000	294913000	555362000	337100000	228517000	407226000	1	1.02149	1	0.936419	1	1.0903	1	1.03275	1	1.03719	1	0.970512	4.73325e+08	3.71106e+08	5.64366e+08	8.12306e+07	1.32451e+08	8.22184e+07	5.64967e+08	4.15351e+08	4.39449e+08	3.02486e+08	3.2184e+08	3.22232e+08	3.0026e+08	2.71641e+08	3.12867e+08	3.06712e+08	2.96171e+08
274	OXCT1	P55809	Succinyl-CoA:3-ketoacid coenzyme A transferase 1, mitochondrial OS=Homo sapiens GN=OXCT1 PE=1 SV=1	3	4	3	16	7.9055	2623450000	1264080000	1794010000	327403000	359983000	198038000	5069580000	1890790000	2909360000	2613150000	1435800000	2315860000	1	0.74282	1	0.90153	1	0.869956	1	1.0121	1	0.785912	1	1.05355	1.91468e+09	1.60721e+09	1.93331e+09	2.3895e+08	4.577e+08	2.13415e+08	3.69995e+09	2.40404e+09	3.13526e+09	1.90717e+09	1.82555e+09	2.49568e+09	1.2146e+09	1.17644e+09	1.07177e+09	9.02233e+08	1.02345e+09
275	ATP11C	A0A067XG54|Q8NB49|Q8NB49-2|Q8NB49-3|Q8NB49-4	Phospholipid-transporting ATPase OS=Homo sapiens GN=ATP11C PE=1 SV=1|Phospholipid-transporting ATPase IG OS=Homo sapiens GN=ATP11C PE=1 SV=3|Isoform 2 of Phospholipid-transporting ATPase IG OS=Homo sapiens GN=ATP11C|Isoform 3 of Phospholipid-transporting ATPase IG OS=Homo sapiens GN=ATP11C|Isoform 4 of Phospholipid-transporting ATPase IG OS=Homo sapiens GN=ATP11C	3	4	3	14	6.98172	960172000	436584000	483519000	162212000	132479000	63472000	1332630000	682122000	503456000	764755000	419410000	417417000	1	1.00556	1	1.00369	1	0.926977	1	0.8195	1	0.934585	1	1.09736	6.08964e+08	4.87302e+08	6.83031e+08	1.02879e+08	1.47869e+08	8.96622e+07	8.45186e+08	7.61363e+08	7.11195e+08	4.85026e+08	4.68132e+08	5.89654e+08	3.86304e+08	3.56694e+08	3.78652e+08	3.88452e+08	3.30647e+08
276	HMCN1	Q96RW7|Q96RW7-2	Hemicentin-1 OS=Homo sapiens GN=HMCN1 PE=1 SV=2|Isoform 2 of Hemicentin-1 OS=Homo sapiens GN=HMCN1	3	4	3	16	7.05955	987916000	317807000	846751000	85577600	88719200	61159700	454557000	327728000	423356000	339337000	199420000	429375000	1	0.515601	1	1.30566	1	0.852793	1	0.811012	1	0.514233	1	1.34237	8.16781e+08	4.28557e+08	7.59496e+08	7.07531e+07	1.19636e+08	5.48574e+07	3.75815e+08	4.41935e+08	3.7973e+08	2.80554e+08	2.68914e+08	3.85129e+08	5.18135e+08	3.13694e+08	4.21041e+08	2.67151e+08	2.67516e+08
277	STAU2	A0A0A0MTC5|A0A0A0MTD1|E7EPX0|E7EVI1|E7EVJ4|E9PH62|F8VPI7|Q9NUL3|Q9NUL3-2|Q9NUL3-3|Q9NUL3-8	Double-stranded RNA-binding protein Staufen homolog 2 OS=Homo sapiens GN=STAU2 PE=1 SV=1|Double-stranded RNA-binding protein Staufen homolog 2 OS=Homo sapiens GN=STAU2 PE=1 SV=1|Double-stranded RNA-binding protein Staufen homolog 2 OS=Homo sapiens GN=STAU2 PE=1 SV=1|Double-stranded RNA-binding protein Staufen homolog 2 OS=Homo sapiens GN=STAU2 PE=1 SV=1|Double-stranded RNA-binding protein Staufen…	3	4	3	5	6.39941	148081000	108016000	81725900	20430500	39407200	10110600	179936000	118911000	73579100	105116000	94010100	60477200	1	0.821209	1	1.02174	1	1.11449	1	1.05372	1	0.88078	1	1.08787	1.16007e+08	8.86133e+07	1.27164e+08	1.60053e+07	3.23285e+07	1.57319e+07	1.40962e+08	9.75512e+07	1.14488e+08	8.2348e+07	7.71232e+07	9.41015e+07	7.35904e+07	6.48629e+07	7.04959e+07	6.04331e+07	7.22892e+07
278	MFSD8	Q8NHS3	Major facilitator superfamily domain-containing protein 8 OS=Homo sapiens GN=MFSD8 PE=1 SV=1	2	4	2	3	6.05675	101586000	101043000	NA	17342500	36043100	NA	126021000	111232000	NA	113669000	92882900	NA	1	1.01614	1	1.57756	1	1.0897	1	1.11296	1	1.18581	1	1.06355	1.12253e+08	101043000	NA	1.91636e+07	36043100	NA	1.39254e+08	111232000	NA	1.25605e+08	92882900	NA	7.12094e+07	7.39612e+07	NA	7.23584e+07	8.05952e+07
279	KDELR1	P24390|P24390-2	ER lumen protein-retaining receptor 1 OS=Homo sapiens GN=KDELR1 PE=1 SV=1|Isoform 2 of ER lumen protein-retaining receptor 1 OS=Homo sapiens GN=KDELR1	2	4	2	3	6.86928	135276000	NA	150190000	39096500	NA	59568500	168934000	NA	185444000	137493000	NA	136679000	1	1.72025	1	1.42348	1	1.24073	1	1.07005	1	2.82375	1	0.975507	1.46049e+08	NA	1.39112e+08	4.221e+07	NA	5.51747e+07	1.82387e+08	NA	1.71765e+08	1.48442e+08	NA	1.26597e+08	9.26479e+07	NA	7.71193e+07	1.59377e+08	NA
280	UCK2	Q9BZX2	Uridine-cytidine kinase 2 OS=Homo sapiens GN=UCK2 PE=1 SV=1	3	4	3	4	6.38147	113778000	62216300	100249000	108684000	28790100	18270800	202418000	60596000	93396700	225211000	64901100	72546300	1	5.68566	1	1.94594	1	1.41361	1	1.42751	1	1.29756	1	1.02808	5.7458e+07	9.39725e+07	1.31429e+08	5.48855e+07	4.3485e+07	2.39535e+07	1.02221e+08	9.15252e+07	1.22446e+08	1.13732e+08	9.80277e+07	9.51101e+07	3.64492e+07	6.87857e+07	7.28602e+07	2.07238e+08	9.7236e+07
281	FTL	P02792	Ferritin light chain OS=Homo sapiens GN=FTL PE=1 SV=2	3	4	3	12	8.07782	5781810000	2307590000	2605760000	721698000	633194000	323989000	3715010000	2473940000	1968680000	2094420000	1139110000	1220330000	1	0.74296	1	0.986034	1	0.838239	1	0.613689	1	0.88521	1	0.820434	3.86341e+09	2.58383e+09	3.48275e+09	4.82239e+08	7.08993e+08	4.33031e+08	2.48237e+09	2.77009e+09	2.63126e+09	1.39949e+09	1.27547e+09	1.63104e+09	2.4508e+09	1.8913e+09	1.93073e+09	1.82085e+09	1.58536e+09
282	FTH1	P02794	Ferritin heavy chain OS=Homo sapiens GN=FTH1 PE=1 SV=2	3	4	3	8	8.05362	1004390000	1107090000	1941640000	301947000	367292000	395139000	1694800000	1572770000	1834990000	1024150000	817035000	1105540000	1	1.78938	1	1.0569	1	1.01349	1	0.692385	1	1.44888	1	0.797411	1.09867e+09	1.21326e+09	1.61969e+09	3.30291e+08	4.02515e+08	3.2962e+08	1.85389e+09	1.7236e+09	1.53073e+09	1.12029e+09	8.95387e+08	9.22227e+08	6.96958e+08	8.88077e+08	8.97907e+08	1.24712e+09	9.00054e+08
283	NEMP1	O14524|O14524-2	Nuclear envelope integral membrane protein 1 OS=Homo sapiens GN=NEMP1 PE=1 SV=2|Isoform 2 of Nuclear envelope integral membrane protein 1 OS=Homo sapiens GN=NEMP1	3	4	3	3	6.38405	235835000	40781700	124365000	51766700	14700400	17089800	279860000	30777600	72074900	166842000	23868200	57713500	1	1.30652	1	1.04268	1	1.10117	1	1.03361	1	0.978339	1	1.05983	9.17247e+07	9.51387e+07	1.37066e+08	2.01339e+07	3.42942e+07	1.88351e+07	1.08848e+08	7.18004e+07	7.94354e+07	6.48908e+07	5.56816e+07	6.36074e+07	5.81867e+07	6.96394e+07	7.59849e+07	7.60221e+07	7.66846e+07
284	SRP72	O76094	Signal recognition particle subunit SRP72 OS=Homo sapiens GN=SRP72 PE=1 SV=3	3	4	3	22	7.71208	3460250000	1874730000	2790480000	623121000	705136000	463175000	4406100000	1968550000	2461150000	2833380000	1797990000	2201520000	1	1.07186	1	1.1247	1	1.14901	1	1.21734	1	1.18173	1	1.18393	2.67334e+09	2.24315e+09	3.01866e+09	4.81414e+08	8.43708e+08	5.01048e+08	3.40408e+09	2.35541e+09	2.6624e+09	2.18903e+09	2.15133e+09	2.38154e+09	1.69586e+09	1.64193e+09	1.67345e+09	1.81773e+09	1.8866e+09
285	PARVB	Q9HBI1	Beta-parvin OS=Homo sapiens GN=PARVB PE=1 SV=1	3	4	3	2	6.41576	148384000	31922700	46756800	26898800	14173000	9681420	197854000	37912200	46535100	147860000	38940100	31847500	1	1.079	1	1.30705	1	1.35629	1	1.36896	1	1.47416	1	0.905808	6.27744e+07	4.91066e+07	7.18471e+07	1.13796e+07	2.18023e+07	1.48766e+07	8.37029e+07	5.83202e+07	7.15064e+07	6.25527e+07	5.99014e+07	4.89373e+07	3.98217e+07	3.59449e+07	3.98298e+07	4.29675e+07	4.87516e+07
286	RABGAP1	Q9Y3P9	Rab GTPase-activating protein 1 OS=Homo sapiens GN=RABGAP1 PE=1 SV=3	3	4	3	14	7.17164	467859000	883647000	1142690000	91648500	270771000	133911000	619323000	833824000	1022480000	362987000	592293000	713426000	1	1.16596	1	1.02509	1	0.93608	1	0.946748	1	0.834331	1	0.923497	7.07066e+08	7.13696e+08	9.36157e+08	1.38507e+08	2.18694e+08	1.09708e+08	9.35971e+08	6.73455e+08	8.37674e+08	5.48575e+08	4.78378e+08	5.84479e+08	4.48537e+08	5.22409e+08	5.18977e+08	5.22976e+08	4.89017e+08
287	PDCD6IP	Q8WUM4	Programmed cell death 6-interacting protein OS=Homo sapiens GN=PDCD6IP PE=1 SV=1	3	4	3	51	8.37159	13172400000	8398890000	9640250000	1592710000	2192740000	1086550000	13769900000	7700060000	7519350000	7479050000	5329970000	5274370000	1	0.71969	1	0.949956	1	0.797544	1	0.922577	1	0.802439	1	0.928393	1.05191e+10	8.72113e+09	1.16258e+10	1.27189e+09	2.27687e+09	1.31034e+09	1.09962e+10	7.99549e+09	9.06809e+09	5.97255e+09	5.53447e+09	6.36072e+09	6.67292e+09	6.38367e+09	6.445e+09	4.80244e+09	5.09126e+09
288	NUP133	Q8WUM0	Nuclear pore complex protein Nup133 OS=Homo sapiens GN=NUP133 PE=1 SV=2	3	4	3	18	7.12225	1614060000	758297000	1569210000	287273000	229196000	193301000	2053460000	798637000	1271600000	1187130000	562602000	991572000	1	1.05937	1	1.01111	1	0.923331	1	0.93891	1	0.877008	1	1.03208	1.18028e+09	1.08157e+09	1.50452e+09	2.10068e+08	3.26906e+08	1.85333e+08	1.50159e+09	1.13911e+09	1.21918e+09	8.68089e+08	8.02449e+08	9.50697e+08	7.48726e+08	7.91686e+08	8.34062e+08	7.93181e+08	7.30988e+08
289	EDC3	Q96F86	Enhancer of mRNA-decapping protein 3 OS=Homo sapiens GN=EDC3 PE=1 SV=1	3	4	3	5	6.37198	276920000	132036000	233755000	59452900	48450700	39144800	427539000	151412000	226348000	287737000	126736000	193950000	1	1.27789	1	1.17709	1	1.12098	1	1.11561	1	1.19224	1	1.13411	1.9158e+08	1.84099e+08	2.4233e+08	4.1131e+07	6.75551e+07	4.05807e+07	2.95782e+08	2.11115e+08	2.34651e+08	1.99064e+08	1.76709e+08	2.01065e+08	1.21531e+08	1.34756e+08	1.3434e+08	1.55303e+08	1.51059e+08
290	SERPINH1	P50454	Serpin H1 OS=Homo sapiens GN=SERPINH1 PE=1 SV=2	3	4	3	29	8.72184	10784200000	4608910000	5145270000	1293380000	1342240000	709794000	6351190000	5581910000	5282700000	3343220000	3465030000	3771780000	1	0.713858	1	0.920657	1	0.889655	1	0.827363	1	0.982143	1	0.945	8.89585e+09	4.76872e+09	6.02845e+09	1.0669e+09	1.38878e+09	8.31629e+08	5.23907e+09	5.77545e+09	6.18947e+09	2.75781e+09	3.58518e+09	4.4192e+09	5.64319e+09	3.49059e+09	3.34198e+09	4.02844e+09	3.10542e+09
291	SERPINB8	P50452	Serpin B8 OS=Homo sapiens GN=SERPINB8 PE=1 SV=2	3	4	3	10	7.06441	514851000	560296000	1125170000	80818000	180374000	145802000	759115000	578178000	912871000	403718000	397832000	662752000	1	0.93433	1	0.930162	1	0.983436	1	0.917086	1	0.922562	1	0.960911	6.4221e+08	6.01476e+08	8.40276e+08	1.0081e+08	1.93631e+08	1.08885e+08	9.46897e+08	6.20673e+08	6.81731e+08	5.03586e+08	4.27072e+08	4.94942e+08	4.07394e+08	4.40267e+08	4.65823e+08	3.8064e+08	4.32974e+08
292	SERPINB9	P50453	Serpin B9 OS=Homo sapiens GN=SERPINB9 PE=1 SV=1	2	4	2	7	6.4138	19419700	NA	245861000	1833170	NA	22327600	17628900	NA	348916000	9059430	NA	268728000	1	0.561868	1	0.898801	1	1.02039	1	1.04038	1	0.646551	1	1.01937	8.08801e+07	NA	5.90324e+07	7.63488e+06	NA	5.36096e+06	7.34217e+07	NA	8.37764e+07	3.77312e+07	NA	6.45229e+07	5.13073e+07	NA	3.27257e+07	2.88279e+07	NA
293	LSM4	Q9Y4Z0|V9GZ56	U6 snRNA-associated Sm-like protein LSm4 OS=Homo sapiens GN=LSM4 PE=1 SV=1|U6 snRNA-associated Sm-like protein LSm4 (Fragment) OS=Homo sapiens GN=LSM4 PE=1 SV=1	3	4	3	4	7.43545	590695000	431207000	602307000	206156000	231459000	147481000	1190600000	629553000	822398000	791518000	507776000	607780000	1	2.07734	1	1.16274	1	1.63975	1	1.07501	1	1.74329	1	0.978151	4.90534e+08	4.93143e+08	6.34198e+08	1.71199e+08	2.64704e+08	1.5529e+08	9.88717e+08	7.19978e+08	8.65943e+08	6.57305e+08	5.80709e+08	6.39961e+08	3.11177e+08	3.60969e+08	3.5158e+08	6.46418e+08	5.91899e+08
294	FAM175B	Q15018	BRISC complex subunit Abro1 OS=Homo sapiens GN=FAM175B PE=1 SV=2	3	4	3	6	6.88835	229193000	325907000	116326000	43269500	103884000	15517500	339916000	370622000	127068000	293655000	307174000	95410500	1	1.12371	1	1.51096	1	0.973744	1	1.10465	1	0.949719	1	0.993806	1.86829e+08	1.89123e+08	2.45915e+08	3.52715e+07	6.02836e+07	3.28042e+07	2.77085e+08	2.15071e+08	2.68623e+08	2.39375e+08	1.78252e+08	2.01699e+08	1.18517e+08	1.38434e+08	1.36327e+08	1.33179e+08	1.34799e+08
295	CBX5	P45973	Chromobox protein homolog 5 OS=Homo sapiens GN=CBX5 PE=1 SV=1	3	4	3	7	7.03359	410742000	467175000	1533460000	91061000	184010000	230214000	560809000	437927000	1201050000	320773000	339686000	880113000	1	1.31958	1	1.00039	1	1.20324	1	1.03383	1	1.06883	1	0.969882	6.05539e+08	5.86585e+08	8.28415e+08	1.34247e+08	2.31043e+08	1.24368e+08	8.26776e+08	5.49861e+08	6.48839e+08	4.72902e+08	4.2651e+08	4.7546e+08	3.84131e+08	4.29367e+08	4.59248e+08	5.06894e+08	5.16631e+08
296	NAA30	Q147X3|Q147X3-2	N-alpha-acetyltransferase 30 OS=Homo sapiens GN=NAA30 PE=1 SV=1|Isoform 2 of N-alpha-acetyltransferase 30 OS=Homo sapiens GN=NAA30	3	4	3	4	6.24383	143985000	75480400	89146000	21566500	28462400	11918600	165000000	82820700	79109200	93786300	64133300	60991600	1	0.891531	1	0.994131	1	1.15193	1	1.03209	1	0.951862	1	1.02043	1.05997e+08	7.95991e+07	1.14829e+08	1.58765e+07	3.00155e+07	1.53524e+07	1.21467e+08	8.73399e+07	1.01901e+08	6.90423e+07	6.76328e+07	7.85634e+07	6.72405e+07	5.82647e+07	6.36577e+07	5.9947e+07	6.7117e+07
297	IFI35	P80217|P80217-2	Interferon-induced 35 kDa protein OS=Homo sapiens GN=IFI35 PE=1 SV=5|Isoform 2 of Interferon-induced 35 kDa protein OS=Homo sapiens GN=IFI35	3	4	3	6	7.07706	610637000	318667000	352340000	114233000	110185000	53424900	884135000	350028000	311434000	469750000	268898000	227250000	1	1.11348	1	0.929258	1	1.05627	1	1.0239	1	1.07952	1	0.965783	3.94246e+08	3.54016e+08	4.91238e+08	7.37523e+07	1.22408e+08	7.44858e+07	5.70824e+08	3.88856e+08	4.34206e+08	3.03285e+08	2.98727e+08	3.16835e+08	2.50095e+08	2.59132e+08	2.72327e+08	2.78475e+08	2.73713e+08
298	ALG11	Q2TAA5	GDP-Man:Man(3)GlcNAc(2)-PP-Dol alpha-1,2-mannosyltransferase OS=Homo sapiens GN=ALG11 PE=1 SV=2	3	4	3	5	6.45489	173338000	265687000	127936000	26266100	94166900	18952400	188364000	323916000	144420000	113709000	253074000	122557000	1	0.901936	1	1.05581	1	1.08272	1	1.04133	1	1.05468	1	1.12319	2.08654e+08	1.49344e+08	1.89078e+08	3.16176e+07	5.29317e+07	2.801e+07	2.26742e+08	1.82075e+08	2.1344e+08	1.36876e+08	1.42254e+08	1.81129e+08	1.32363e+08	1.09316e+08	1.04819e+08	1.19383e+08	1.18359e+08
299	UNC119B	A6NIH7	Protein unc-119 homolog B OS=Homo sapiens GN=UNC119B PE=1 SV=1	3	4	3	3	6.23203	59068800	85260000	98399700	9780200	26915700	22130000	78251800	94050700	124130000	47377100	65271300	82586900	1	0.985515	1	1.05892	1	0.964384	1	0.92498	1	1.60117	1	0.880595	8.40162e+07	7.5724e+07	7.78933e+07	1.39108e+07	2.39053e+07	1.75181e+07	1.11301e+08	8.35315e+07	9.82615e+07	6.73866e+07	5.7971e+07	6.53759e+07	5.32968e+07	5.54283e+07	4.31817e+07	5.25248e+07	5.34541e+07
300	SF3B2	Q13435	Splicing factor 3B subunit 2 OS=Homo sapiens GN=SF3B2 PE=1 SV=2	3	4	3	31	7.73639	2691950000	2433910000	2086270000	587240000	1113520000	393847000	4419820000	3380800000	2237160000	2542200000	2392970000	1603140000	1	1.29844	1	1.00599	1	1.3976	1	0.943387	1	1.34403	1	0.948453	2.35873e+09	2.02325e+09	2.86427e+09	5.14549e+08	9.25643e+08	5.40718e+08	3.87272e+09	2.81038e+09	3.07143e+09	2.22752e+09	1.98922e+09	2.20097e+09	1.49629e+09	1.48097e+09	1.58786e+09	1.94285e+09	2.06981e+09
301	PKN1	Q16512|Q16512-2	Serine/threonine-protein kinase N1 OS=Homo sapiens GN=PKN1 PE=1 SV=2|Isoform 2 of Serine/threonine-protein kinase N1 OS=Homo sapiens GN=PKN1	3	4	3	11	7.0278	755820000	472765000	562991000	109633000	178250000	83135000	965826000	489990000	589928000	544576000	390906000	454849000	1	0.86337	1	0.98616	1	1.15179	1	1.0633	1	1.05131	1	1.02049	6.27248e+08	5.02935e+08	6.37696e+08	9.09834e+07	1.89625e+08	9.41665e+07	8.0153e+08	5.21259e+08	6.68208e+08	4.51939e+08	4.15852e+08	5.15204e+08	3.97903e+08	3.68137e+08	3.53519e+08	3.43537e+08	4.24017e+08
302	AIDA	Q96BJ3	Axin interactor, dorsalization-associated protein OS=Homo sapiens GN=AIDA PE=1 SV=1	3	4	3	9	7.18599	1860120000	414094000	372711000	145905000	123281000	49843900	1856610000	430002000	355414000	939474000	317261000	267004000	1	0.466878	1	0.885018	1	0.909467	1	0.983373	1	0.952117	1	0.994317	8.21167e+08	5.24896e+08	6.66051e+08	6.44111e+07	1.56268e+08	8.90733e+07	8.19617e+08	5.4506e+08	6.35141e+08	4.14739e+08	4.02152e+08	4.77148e+08	5.20918e+08	3.84212e+08	3.69238e+08	2.43205e+08	3.49428e+08
303	CYC1	P08574	Cytochrome c1, heme protein, mitochondrial OS=Homo sapiens GN=CYC1 PE=1 SV=3	3	4	3	4	7.03689	514873000	154082000	612931000	143594000	51072600	157896000	775997000	168023000	587017000	482903000	129498000	485345000	1	1.66001	1	1.0884	1	1.01257	1	1.02723	1	1.83404	1	1.09431	3.36857e+08	3.59537e+08	4.0149e+08	9.39467e+07	1.19173e+08	1.03427e+08	5.07698e+08	3.92067e+08	3.84516e+08	3.1594e+08	3.02172e+08	3.17917e+08	2.13689e+08	2.63173e+08	2.22574e+08	3.54726e+08	2.66481e+08
304	ANGPTL2	Q9UKU9	Angiopoietin-related protein 2 OS=Homo sapiens GN=ANGPTL2 PE=2 SV=1	3	4	3	13	7.4709	716506000	643500000	826273000	498535000	713390000	309777000	819037000	491562000	577012000	2369800000	1530560000	1762440000	1	4.14142	1	5.06053	1	3.38663	1	4.14996	1	2.66917	1	4.0427	6.23083e+08	6.66088e+08	9.1794e+08	4.33533e+08	7.38431e+08	3.44144e+08	7.12246e+08	5.08816e+08	6.41026e+08	2.06081e+09	1.58428e+09	1.95797e+09	3.95261e+08	4.87561e+08	5.08878e+08	1.63694e+09	1.65119e+09
305	EIF4A3	P38919	Eukaryotic initiation factor 4A-III OS=Homo sapiens GN=EIF4A3 PE=1 SV=4	3	4	3	16	7.73062	2649980000	1627550000	2405590000	533373000	585911000	321231000	3370720000	1614030000	2294630000	1991630000	1209170000	1773010000	1	1.19802	1	1.03341	1	1.09973	1	0.998499	1	0.950706	1	1.02268	2.11014e+09	1.94743e+09	2.52479e+09	4.24717e+08	7.01067e+08	3.37148e+08	2.68405e+09	1.93126e+09	2.40833e+09	1.5859e+09	1.44682e+09	1.86086e+09	1.33859e+09	1.42548e+09	1.39967e+09	1.60365e+09	1.56764e+09
306	ELAVL1	Q15717|Q15717-2	ELAV-like protein 1 OS=Homo sapiens GN=ELAVL1 PE=1 SV=2|Isoform 2 of ELAV-like protein 1 OS=Homo sapiens GN=ELAVL1	3	4	3	13	7.78944	2551670000	1332240000	1799540000	434835000	434845000	253206000	3042750000	1375050000	1502920000	1780520000	1053000000	1170670000	1	1.01432	1	1.02345	1	0.997107	1	1.02066	1	1.00176	1	1.03096	1.83078e+09	1.56394e+09	2.13655e+09	3.11987e+08	5.10471e+08	3.00625e+08	2.18312e+09	1.61419e+09	1.78438e+09	1.27749e+09	1.23613e+09	1.38991e+09	1.16138e+09	1.14477e+09	1.18444e+09	1.17801e+09	1.14145e+09
307	NFS1	Q9Y697|Q9Y697-2	Cysteine desulfurase, mitochondrial OS=Homo sapiens GN=NFS1 PE=1 SV=3|Isoform Cytoplasmic of Cysteine desulfurase, mitochondrial OS=Homo sapiens GN=NFS1	3	4	3	11	7.36723	564971000	630595000	575115000	86463700	210890000	78052700	822400000	800992000	578773000	478298000	624237000	504701000	1	0.910923	1	1.01719	1	1.02163	1	1.03871	1	0.966237	1	1.15416	6.06911e+08	4.96665e+08	6.7974e+08	9.28822e+07	1.661e+08	9.2252e+07	8.8345e+08	6.30872e+08	6.84063e+08	5.13804e+08	4.91658e+08	5.96516e+08	3.85002e+08	3.63548e+08	3.76827e+08	3.50707e+08	3.71412e+08
308	ARHGAP10	A1A4S6	Rho GTPase-activating protein 10 OS=Homo sapiens GN=ARHGAP10 PE=1 SV=1	3	4	3	10	6.90218	451093000	473051000	745186000	54766000	168400000	103930000	533152000	579316000	830464000	318310000	436533000	760194000	1	0.722635	1	1.04421	1	1.08749	1	1.00432	1	0.992948	1	1.21156	6.30917e+08	4.46877e+08	5.63999e+08	7.6598e+07	1.59083e+08	7.866e+07	7.45688e+08	5.47263e+08	6.28542e+08	4.45202e+08	4.1238e+08	5.75357e+08	4.0023e+08	3.27104e+08	3.12663e+08	2.8922e+08	3.55721e+08
309	COL5A2	P05997	Collagen alpha-2(V) chain OS=Homo sapiens GN=COL5A2 PE=1 SV=3	3	4	3	6	7.0752	426622000	480473000	530945000	53478900	195374000	76506300	112765000	484221000	269294000	72360300	443076000	235577000	1	0.746128	1	1.12231	1	1.24219	1	1.21957	1	1.02588	1	1.15784	7.84615e+08	2.73995e+08	5.06246e+08	9.83549e+07	1.11414e+08	7.29473e+07	2.0739e+08	2.76133e+08	2.56767e+08	1.3308e+08	2.52669e+08	2.24618e+08	4.97731e+08	2.00558e+08	2.80647e+08	3.71371e+08	2.49131e+08
310	RIOK2	Q9BVS4|Q9BVS4-2	Serine/threonine-protein kinase RIO2 OS=Homo sapiens GN=RIOK2 PE=1 SV=2|Isoform 2 of Serine/threonine-protein kinase RIO2 OS=Homo sapiens GN=RIOK2	2	4	2	3	6.08676	155006000	NA	84055300	20561300	NA	10560600	164526000	NA	69197500	88094200	NA	52387800	1	0.789543	1	0.936485	1	1.0286	1	0.999227	1	0.894487	1	1.00203	1.11102e+08	NA	1.17271e+08	1.47375e+07	NA	1.47338e+07	1.17926e+08	NA	9.6542e+07	6.31425e+07	NA	7.30897e+07	7.04791e+07	NA	6.50115e+07	5.56463e+07	NA
311	LRPPRC	P42704	Leucine-rich PPR motif-containing protein, mitochondrial OS=Homo sapiens GN=LRPPRC PE=1 SV=3	3	4	3	58	7.9721	6843290000	4899020000	9087900000	1136540000	1569480000	1283700000	8529420000	6250150000	7661130000	5033430000	4604870000	6716050000	1	0.988539	1	1.03213	1	0.97867	1	0.981972	1	1.00566	1	1.16028	6.94387e+09	5.50948e+09	7.96389e+09	1.15324e+09	1.76505e+09	1.12493e+09	8.65478e+09	7.02898e+09	6.71358e+09	5.10741e+09	5.17868e+09	5.88539e+09	4.40493e+09	4.03282e+09	4.41493e+09	4.35445e+09	3.9468e+09
312	TGFBI	Q15582	Transforming growth factor-beta-induced protein ig-h3 OS=Homo sapiens GN=TGFBI PE=1 SV=1	3	4	3	29	8.32902	10297800000	5121080000	7572220000	689370000	1144210000	510751000	3558930000	3663200000	6008830000	2469550000	2502860000	3379460000	1	0.398457	1	1.21363	1	0.682549	1	0.910642	1	0.480216	1	0.744387	1.03671e+10	5.35202e+09	7.19703e+09	6.94011e+08	1.19581e+09	4.85444e+08	3.58289e+09	3.8284e+09	5.7111e+09	2.48617e+09	2.61573e+09	3.21201e+09	6.57652e+09	3.91756e+09	3.98981e+09	2.62046e+09	2.67392e+09
313	RAB11B	Q15907	Ras-related protein Rab-11B OS=Homo sapiens GN=RAB11B PE=1 SV=4	3	4	3	14	8.36972	4487780000	3948250000	4152080000	627106000	1262030000	633926000	5825810000	4167560000	4216440000	3213640000	3478460000	2934190000	1	0.831732	1	0.964781	1	0.976461	1	1.11244	1	1.08698	1	0.921051	4.42623e+09	3.59876e+09	4.61865e+09	6.18505e+08	1.15032e+09	7.0516e+08	5.74591e+09	3.79866e+09	4.69024e+09	3.16957e+09	3.17055e+09	3.26391e+09	2.80784e+09	2.63421e+09	2.56044e+09	2.33537e+09	2.5722e+09
314	CDC73	Q6P1J9	Parafibromin OS=Homo sapiens GN=CDC73 PE=1 SV=1	3	4	3	10	7.03766	897805000	473235000	436423000	166001000	176108000	73791200	1136650000	504873000	458039000	669784000	434619000	348509000	1	1.10053	1	1.03061	1	1.13682	1	1.14736	1	1.20378	1	1.00705	5.95851e+08	4.95689e+08	6.27798e+08	1.10171e+08	1.84464e+08	1.06149e+08	7.54366e+08	5.28828e+08	6.58892e+08	4.44519e+08	4.55241e+08	5.01333e+08	3.77986e+08	3.62833e+08	3.48032e+08	4.15985e+08	4.12476e+08
315	DTD1	Q8TEA8	D-tyrosyl-tRNA(Tyr) deacylase 1 OS=Homo sapiens GN=DTD1 PE=1 SV=2	3	4	3	7	7.23875	299190000	215533000	227887000	67352800	75452600	36582100	600586000	317428000	338953000	377992000	278372000	296408000	1	1.33993	1	1.10077	1	1.06942	1	1.16883	1	1.14288	1	1.15742	2.35827e+08	2.26927e+08	2.74601e+08	5.30887e+07	7.94412e+07	4.40809e+07	4.73393e+08	3.34208e+08	4.08434e+08	2.9794e+08	2.93087e+08	3.57167e+08	1.496e+08	1.66105e+08	1.5223e+08	2.00453e+08	1.77637e+08
316	RPS6KA3	P51812	Ribosomal protein S6 kinase alpha-3 OS=Homo sapiens GN=RPS6KA3 PE=1 SV=1	3	4	3	16	7.29828	1257030000	877743000	1648550000	195223000	263079000	202705000	1764520000	1061470000	1376200000	937188000	700194000	954977000	1	0.924398	1	0.928941	1	0.915606	1	0.87919	1	0.875412	1	0.918445	1.17777e+09	1.01981e+09	1.51439e+09	1.82913e+08	3.05659e+08	1.86209e+08	1.65326e+09	1.23327e+09	1.2642e+09	8.78092e+08	8.13522e+08	8.7726e+08	7.47131e+08	7.46476e+08	8.39531e+08	6.90647e+08	6.83478e+08
317	CDR2L	Q86X02	Cerebellar degeneration-related protein 2-like OS=Homo sapiens GN=CDR2L PE=1 SV=2	3	4	3	5	6.5109	108139000	111291000	61182900	20360100	36708500	8204750	137248000	113966000	53016600	77221600	84609000	44887800	1	1.12065	1	0.984058	1	1.00762	1	0.989494	1	0.954741	1	1.12062	8.81798e+07	7.96148e+07	1.04884e+08	1.66022e+07	2.62603e+07	1.40652e+07	1.11916e+08	8.15284e+07	9.08848e+07	6.29688e+07	6.05272e+07	7.69499e+07	5.5938e+07	5.82762e+07	5.81445e+07	6.26871e+07	5.87202e+07
318	RPS9	A0A024R4M0|P46781	40S ribosomal protein S9 OS=Homo sapiens GN=RPS9 PE=1 SV=1|40S ribosomal protein S9 OS=Homo sapiens GN=RPS9 PE=1 SV=3	3	4	3	18	8.48452	5717520000	2702600000	4715130000	860213000	961178000	728265000	6747330000	2897270000	4556000000	4076750000	2415200000	3479110000	1	0.895514	1	1.05674	1	1.08645	1	1.11106	1	1.09963	1	1.01071	4.48344e+09	3.50041e+09	4.64252e+09	6.74543e+08	1.24492e+09	7.1705e+08	5.29097e+09	3.75254e+09	4.48584e+09	3.19682e+09	3.12817e+09	3.42553e+09	2.84413e+09	2.56222e+09	2.57367e+09	2.54695e+09	2.78373e+09
319	TMOD3	Q9NYL9	Tropomodulin-3 OS=Homo sapiens GN=TMOD3 PE=1 SV=1	3	4	3	18	7.7106	2544120000	1425430000	2085340000	423970000	460273000	349318000	2374860000	1368360000	1865930000	1214890000	1011510000	1148150000	1	0.991908	1	0.894719	1	0.986414	1	0.985239	1	1.1926	1	0.814413	2.16761e+09	1.65241e+09	2.11135e+09	3.61226e+08	5.33566e+08	3.53675e+08	2.0234e+09	1.58626e+09	1.8892e+09	1.0351e+09	1.17258e+09	1.16247e+09	1.37505e+09	1.20953e+09	1.17047e+09	1.36393e+09	1.1931e+09
320	TBC1D23	Q9NUY8|Q9NUY8-2	TBC1 domain family member 23 OS=Homo sapiens GN=TBC1D23 PE=1 SV=3|Isoform 2 of TBC1 domain family member 23 OS=Homo sapiens GN=TBC1D23	3	4	3	10	7.01876	133574000	397448000	209156000	22629200	123688000	25319900	228741000	410705000	219909000	124007000	326775000	148626000	1	1.00837	1	0.948179	1	0.950686	1	1.06045	1	0.861871	1	0.894527	2.0339e+08	2.04332e+08	2.67181e+08	3.4457e+07	6.35893e+07	3.23443e+07	3.48299e+08	2.11148e+08	2.80917e+08	1.88823e+08	1.67998e+08	1.89859e+08	1.29023e+08	1.49567e+08	1.48117e+08	1.30103e+08	1.42191e+08
321	ADAM10	O14672	Disintegrin and metalloproteinase domain-containing protein 10 OS=Homo sapiens GN=ADAM10 PE=1 SV=1	3	4	3	13	7.19744	1099680000	547306000	1074680000	152301000	176879000	93334100	867313000	441477000	677311000	455815000	296782000	580556000	1	0.824347	1	0.91918	1	0.98727	1	0.895986	1	0.618318	1	1.13448	9.17722e+08	6.90391e+08	1.02087e+09	1.27101e+08	2.23121e+08	8.86606e+07	7.23803e+08	5.56895e+08	6.43396e+08	3.80394e+08	3.74371e+08	5.51486e+08	5.82169e+08	5.05351e+08	5.65937e+08	4.79909e+08	4.98917e+08
322	FTSJ3	Q8IY81	pre-rRNA processing protein FTSJ3 OS=Homo sapiens GN=FTSJ3 PE=1 SV=2	3	4	3	12	7.30587	1405060000	777030000	1380120000	309400000	311503000	289761000	1817420000	767000000	1347340000	1281200000	672240000	1190920000	1	1.31069	1	1.23296	1	1.22466	1	1.16816	1	1.49477	1	1.1699	1.13617e+09	1.06036e+09	1.25071e+09	2.50188e+08	4.25085e+08	2.62591e+08	1.46961e+09	1.04667e+09	1.221e+09	1.03601e+09	9.17356e+08	1.07925e+09	7.20741e+08	7.76156e+08	6.93355e+08	9.44667e+08	9.50524e+08
323	AKAP8L	Q9ULX6|Q9ULX6-2	A-kinase anchor protein 8-like OS=Homo sapiens GN=AKAP8L PE=1 SV=3|Isoform 2 of A-kinase anchor protein 8-like OS=Homo sapiens GN=AKAP8L	3	4	3	4	6.4634	44926000	49771500	172143000	8128780	23515100	30988700	57301700	56199800	156347000	35714500	46413400	131805000	1	1.07696	1	1.0901	1	1.4433	1	1.10073	1	1.28164	1	1.11579	7.65703e+07	5.96692e+07	8.42475e+07	1.38544e+07	2.81914e+07	1.5166e+07	9.7663e+07	6.73759e+07	7.65169e+07	6.08705e+07	5.56433e+07	6.45059e+07	4.85733e+07	4.36765e+07	4.67042e+07	5.23118e+07	6.30382e+07
324	IRAK1	D3YTB5|H7C224|P51617|P51617-2|P51617-3	Interleukin-1 receptor-associated kinase 1 OS=Homo sapiens GN=IRAK1 PE=1 SV=1|Interleukin-1 receptor-associated kinase 1 (Fragment) OS=Homo sapiens GN=IRAK1 PE=1 SV=1|Interleukin-1 receptor-associated kinase 1 OS=Homo sapiens GN=IRAK1 PE=1 SV=2|Isoform 2 of Interleukin-1 receptor-associated kinase 1 OS=Homo sapiens GN=IRAK1|Isoform 3 of Interleukin-1 receptor-associated kinase 1 OS=Homo sapiens G…	3	4	3	5	6.22573	44052600	45496000	270096000	7393980	15362000	37325400	55146800	47288000	231151000	33738300	38507900	178722000	1	0.999035	1	1.07002	1	1.03149	1	1.08535	1	0.983868	1	1.02335	8.07698e+07	6.92937e+07	9.67208e+07	1.35568e+07	2.33974e+07	1.33661e+07	1.01111e+08	7.2023e+07	8.27747e+07	6.18587e+07	5.86503e+07	6.4e+07	5.12374e+07	5.07214e+07	5.3619e+07	5.11879e+07	5.23185e+07
325	HTT	P42858	Huntingtin OS=Homo sapiens GN=HTT PE=1 SV=2	3	4	3	21	6.89836	348828000	513732000	963701000	52587000	147082000	120795000	439379000	592258000	899826000	233643000	400354000	680492000	1	0.897307	1	0.93004	1	0.874606	1	0.900959	1	0.892395	1	1.00094	5.69705e+08	4.7773e+08	6.34538e+08	8.58849e+07	1.36775e+08	7.95362e+07	7.17592e+08	5.50753e+08	5.92481e+08	3.81585e+08	3.72298e+08	4.48063e+08	3.61399e+08	3.49688e+08	3.51769e+08	3.24286e+08	3.05839e+08
326	CNRIP1	B8ZZB8|Q96F85|Q96F85-2	CB1 cannabinoid receptor-interacting protein 1 OS=Homo sapiens GN=CNRIP1 PE=1 SV=1|CB1 cannabinoid receptor-interacting protein 1 OS=Homo sapiens GN=CNRIP1 PE=1 SV=1|Isoform 2 of CB1 cannabinoid receptor-interacting protein 1 OS=Homo sapiens GN=CNRIP1	3	4	3	3	6.70427	375223000	380546000	137383000	46334800	95348800	12851500	544592000	360815000	132188000	250684000	234258000	75767400	1	0.735007	1	0.805088	1	0.765416	1	0.86533	1	0.665995	1	0.758633	2.54827e+08	2.42402e+08	3.17576e+08	3.14676e+07	6.07358e+07	2.97076e+07	3.69851e+08	2.29834e+08	3.05567e+08	1.70248e+08	1.49219e+08	1.75145e+08	1.61653e+08	1.77433e+08	1.76054e+08	1.18816e+08	1.3581e+08
327	VPS25	Q9BRG1	Vacuolar protein-sorting-associated protein 25 OS=Homo sapiens GN=VPS25 PE=1 SV=1	3	4	3	4	6.8437	91791000	275482000	180195000	12254800	85933100	25032600	101469000	288746000	173482000	58382200	248660000	138890000	1	0.794657	1	1.00632	1	0.952921	1	1.14779	1	0.989039	1	1.05964	1.8382e+08	1.38045e+08	1.79565e+08	2.45414e+07	4.30615e+07	2.49451e+07	2.03201e+08	1.44692e+08	1.72875e+08	1.16916e+08	1.24605e+08	1.38404e+08	1.16609e+08	1.01046e+08	9.95453e+07	9.26638e+07	9.62889e+07
328	UQCRFS1	P47985	Cytochrome b-c1 complex subunit Rieske, mitochondrial OS=Homo sapiens GN=UQCRFS1 PE=1 SV=2	3	4	3	6	7.42318	760684000	965043000	134317000	205754000	349476000	29079500	1164640000	1053560000	137439000	759458000	851060000	106749000	1	1.60997	1	1.14051	1	1.10627	1	1.07665	1	1.54137	1	1.02801	4.2419e+08	4.42659e+08	5.25112e+08	1.14737e+08	1.60302e+08	1.13686e+08	6.49454e+08	4.83261e+08	5.37317e+08	4.23507e+08	3.90376e+08	4.17335e+08	2.69091e+08	3.24016e+08	2.91106e+08	4.33228e+08	3.58449e+08
329	JUN	P05412	Transcription factor AP-1 OS=Homo sapiens GN=JUN PE=1 SV=2	2	4	2	3	6.36372	53606700	31757800	NA	21315100	28772800	NA	122400000	65056000	NA	73937400	51914000	NA	1	2.36669	1	1.0565	1	2.76772	1	1.06358	1	1.46309	1	0.959963	3.96216e+07	31757800	NA	1.57543e+07	28772800	NA	9.04679e+07	65056000	NA	5.46484e+07	51914000	NA	2.51345e+07	2.3246e+07	NA	5.94856e+07	6.43383e+07
330	COPG2	Q9UBF2	Coatomer subunit gamma-2 OS=Homo sapiens GN=COPG2 PE=1 SV=1	3	4	3	14	7.27226	1169840000	1089820000	1079330000	172404000	327189000	148571000	1301860000	1016900000	835422000	719817000	765529000	655552000	1	0.877192	1	0.967043	1	0.917136	1	1.00336	1	0.980009	1	1.03859	1.13318e+09	9.58946e+08	1.26632e+09	1.67001e+08	2.87898e+08	1.7431e+08	1.26106e+09	8.94783e+08	9.80152e+08	6.9726e+08	6.73599e+08	7.69121e+08	7.18848e+08	7.01927e+08	7.02006e+08	6.30568e+08	6.43762e+08
331	GRAMD4	Q6IC98	GRAM domain-containing protein 4 OS=Homo sapiens GN=GRAMD4 PE=1 SV=1	3	4	3	6	6.45509	175596000	196676000	170834000	27473000	54906800	21470700	367955000	271292000	213788000	197528000	188453000	184232000	1	0.931248	1	0.938906	1	0.852834	1	0.925844	1	0.894792	1	1.14057	1.69378e+08	1.69356e+08	2.05676e+08	2.65001e+07	4.72797e+07	2.58498e+07	3.54925e+08	2.33607e+08	2.57391e+08	1.90533e+08	1.62275e+08	2.21807e+08	1.07447e+08	1.23964e+08	1.14021e+08	1.0006e+08	1.05721e+08
332	RAB4A	P20338	Ras-related protein Rab-4A OS=Homo sapiens GN=RAB4A PE=1 SV=3	3	4	3	5	6.89537	351081000	111929000	460257000	40426400	37688700	48716400	404733000	127631000	470162000	217415000	94640600	367966000	1	0.68538	1	0.939526	1	1.02863	1	0.98831	1	0.753573	1	1.03586	2.9556e+08	2.0966e+08	2.91869e+08	3.40332e+07	7.05968e+07	3.08932e+07	3.40727e+08	2.39073e+08	2.98151e+08	1.83032e+08	1.77277e+08	2.33344e+08	1.87492e+08	1.53467e+08	1.61803e+08	1.28503e+08	1.5786e+08
333	PNPLA6	Q8IY17|Q8IY17-3|Q8IY17-4	Neuropathy target esterase OS=Homo sapiens GN=PNPLA6 PE=1 SV=2|Isoform 3 of Neuropathy target esterase OS=Homo sapiens GN=PNPLA6|Isoform 4 of Neuropathy target esterase OS=Homo sapiens GN=PNPLA6	3	4	3	19	7.35589	629008000	534926000	870834000	98532600	196984000	134784000	1320090000	911691000	1552650000	747171000	718697000	1314740000	1	0.93239	1	0.98993	1	1.12493	1	1.05068	1	1.10193	1	1.12075	7.12027e+08	5.87381e+08	7.00598e+08	1.11537e+08	2.163e+08	1.08436e+08	1.49432e+09	1.00109e+09	1.24913e+09	8.45786e+08	7.89172e+08	1.05773e+09	4.51684e+08	4.29949e+08	3.8839e+08	4.21145e+08	4.83664e+08
334	G3BP1	Q13283	Ras GTPase-activating protein-binding protein 1 OS=Homo sapiens GN=G3BP1 PE=1 SV=1	3	4	3	13	7.53381	783367000	1157450000	1750090000	127755000	445182000	221211000	934810000	1279810000	1657530000	590334000	1172400000	1348150000	1	0.970703	1	1.10449	1	1.17497	1	1.22096	1	0.899905	1	1.07651	1.22758e+09	9.37694e+08	1.37854e+09	2.00199e+08	3.60659e+08	1.74247e+08	1.4649e+09	1.03682e+09	1.30563e+09	9.25084e+08	9.49806e+08	1.06193e+09	7.78729e+08	6.86371e+08	7.64218e+08	7.55915e+08	8.06462e+08
335	NMI	Q13287	N-myc-interactor OS=Homo sapiens GN=NMI PE=1 SV=2	3	4	3	14	7.17335	1121760000	917887000	1131620000	239433000	307775000	165319000	1685320000	1009360000	1092040000	951408000	782286000	721528000	1	1.27045	1	0.987353	1	1.02432	1	1.03298	1	1.04009	1	0.874493	9.71159e+08	9.36708e+08	1.28084e+09	2.07288e+08	3.14086e+08	1.87119e+08	1.45906e+09	1.03006e+09	1.23604e+09	8.23677e+08	7.98326e+08	8.16673e+08	6.16067e+08	6.85649e+08	7.10059e+08	7.82683e+08	7.02321e+08
336	LRRC32	Q14392	Leucine-rich repeat-containing protein 32 OS=Homo sapiens GN=LRRC32 PE=1 SV=1	3	4	3	7	6.92038	698652000	432433000	573682000	83045600	136834000	58597000	268841000	246179000	117811000	160077000	225518000	112720000	1	0.707505	1	1.04141	1	0.96664	1	1.22096	1	0.727201	1	1.26636	6.19275e+08	3.57895e+08	7.82008e+08	7.36105e+07	1.13248e+08	7.98758e+07	2.38297e+08	2.03746e+08	1.60593e+08	1.4189e+08	1.86646e+08	1.53653e+08	3.92845e+08	2.61971e+08	4.33521e+08	2.7794e+08	2.53232e+08
337	TBCE	Q15813|Q15813-2	Tubulin-specific chaperone E OS=Homo sapiens GN=TBCE PE=1 SV=1|Isoform 2 of Tubulin-specific chaperone E OS=Homo sapiens GN=TBCE	3	4	3	8	7.18871	1010870000	518861000	408804000	154995000	143064000	48375400	1591330000	523936000	410462000	846625000	387997000	299527000	1	0.912633	1	0.930505	1	0.842304	1	0.987011	1	0.84248	1	0.965839	5.59323e+08	5.55217e+08	6.90457e+08	8.576e+07	1.53088e+08	8.17045e+07	8.80496e+08	5.60647e+08	6.93257e+08	4.68445e+08	4.15183e+08	5.05891e+08	3.54814e+08	4.06406e+08	3.82768e+08	3.23815e+08	3.42317e+08
338	EFTUD2	Q15029|Q15029-2|Q15029-3	116 kDa U5 small nuclear ribonucleoprotein component OS=Homo sapiens GN=EFTUD2 PE=1 SV=1|Isoform 2 of 116 kDa U5 small nuclear ribonucleoprotein component OS=Homo sapiens GN=EFTUD2|Isoform 3 of 116 kDa U5 small nuclear ribonucleoprotein component OS=Homo sapiens GN=EFTUD2	3	4	3	27	7.55048	4029580000	1784180000	3926090000	575465000	546190000	454766000	4867890000	1742040000	3126700000	2767660000	1331710000	2531860000	1	0.850028	1	0.994397	1	0.935179	1	1.01888	1	0.824666	1	1.07175	3.0305e+09	2.58711e+09	3.60023e+09	4.32787e+08	7.91989e+08	4.17021e+08	3.66097e+09	2.526e+09	2.86719e+09	2.08146e+09	1.93101e+09	2.32172e+09	1.92244e+09	1.8937e+09	1.99585e+09	1.63413e+09	1.77095e+09
339	PRPS1	P60891	Ribose-phosphate pyrophosphokinase 1 OS=Homo sapiens GN=PRPS1 PE=1 SV=2	3	4	3	4	6.85863	169268000	286964000	193528000	30532600	85854600	24806900	139097000	276685000	121725000	79564200	224988000	119480000	1	1.07365	1	1.00043	1	0.913957	1	1.08379	1	0.912597	1	1.29914	2.26372e+08	1.6865e+08	2.46228e+08	4.08331e+07	5.0457e+07	3.15621e+07	1.86023e+08	1.62609e+08	1.54872e+08	1.06406e+08	1.32226e+08	1.52016e+08	1.43602e+08	1.23448e+08	1.36501e+08	1.54178e+08	1.12826e+08
340	HPS6	Q86YV9	Hermansky-Pudlak syndrome 6 protein OS=Homo sapiens GN=HPS6 PE=1 SV=1	3	4	3	5	6.4561	125731000	135839000	101612000	18339800	40154800	15748600	150547000	149356000	99359800	95118100	119404000	84109900	1	0.868213	1	1.10504	1	0.903031	1	1.06554	1	1.10344	1	1.12041	1.27595e+08	1.05223e+08	1.29261e+08	1.86117e+07	3.11044e+07	2.00339e+07	1.52779e+08	1.15693e+08	1.26396e+08	9.65284e+07	9.24918e+07	1.06997e+08	8.09416e+07	7.70205e+07	7.16585e+07	7.02746e+07	6.95519e+07
341	SF3B4	Q15427	Splicing factor 3B subunit 4 OS=Homo sapiens GN=SF3B4 PE=1 SV=1	3	4	3	3	6.63939	134488000	93239500	64374000	46396400	40563100	15003600	210955000	87717400	62855300	168410000	67673100	45662600	1	2.0534	1	1.39626	1	1.32899	1	1.02826	1	1.65934	1	0.961524	7.71317e+07	9.47921e+07	1.10405e+08	2.66093e+07	4.12386e+07	2.5732e+07	1.20987e+08	8.91781e+07	1.078e+08	9.65866e+07	6.88e+07	7.83139e+07	4.89295e+07	6.93857e+07	6.12052e+07	1.00472e+08	9.22127e+07
342	BIRC6	Q9NR09	Baculoviral IAP repeat-containing protein 6 OS=Homo sapiens GN=BIRC6 PE=1 SV=2	3	4	3	13	6.49827	666960000	378117000	466011000	88862700	108305000	53158500	809194000	393561000	395186000	428834000	282603000	319502000	1	0.793037	1	0.926882	1	0.875008	1	0.957055	1	0.812133	1	1.07007	5.02785e+08	4.15511e+08	5.62545e+08	6.69887e+07	1.19016e+08	6.41703e+07	6.10007e+08	4.32483e+08	4.77049e+08	3.23274e+08	3.10551e+08	3.85687e+08	3.18948e+08	3.04145e+08	3.11858e+08	2.52937e+08	2.66129e+08
343	SORD	Q00796	Sorbitol dehydrogenase OS=Homo sapiens GN=SORD PE=1 SV=4	3	4	3	9	7.29621	527259000	283521000	620565000	65490100	82502300	45157500	796755000	293476000	453080000	379717000	216383000	358315000	1	0.739308	1	0.833534	1	0.888936	1	0.982704	1	0.518075	1	1.04672	4.18161e+08	3.66175e+08	6.05848e+08	5.19392e+07	1.06554e+08	4.40866e+07	6.31894e+08	3.79033e+08	4.42335e+08	3.01148e+08	2.79465e+08	3.49817e+08	2.65266e+08	2.68032e+08	3.35863e+08	1.96113e+08	2.38263e+08
344	PRSS23	O95084|O95084-2	Serine protease 23 OS=Homo sapiens GN=PRSS23 PE=1 SV=1|Isoform 2 of Serine protease 23 OS=Homo sapiens GN=PRSS23	3	4	3	5	6.70583	177391000	289651000	54084500	24241900	130357000	8496890	122484000	216707000	23817100	85384700	302383000	27792400	1	0.813409	1	1.21924	1	1.37483	1	1.85976	1	1.1185	1	1.54447	1.63363e+08	9.79439e+07	1.73679e+08	2.23249e+07	4.40795e+07	2.72857e+07	1.12798e+08	7.32783e+07	7.64828e+07	7.86326e+07	1.02249e+08	8.92486e+07	1.03632e+08	7.16927e+07	9.62824e+07	8.42948e+07	9.85652e+07
345	PLD1	Q13393|Q13393-2	Phospholipase D1 OS=Homo sapiens GN=PLD1 PE=1 SV=1|Isoform PLD1B of Phospholipase D1 OS=Homo sapiens GN=PLD1	2	4	2	8	6.45402	317359000	207459000	NA	34827500	56623400	NA	272769000	103635000	NA	151412000	69067900	NA	1	0.653199	1	0.970852	1	0.833784	1	0.888263	1	0.889597	1	1.01087	2.07908e+08	207459000	NA	2.28162e+07	5.66234e+07	NA	1.78696e+08	103635000	NA	9.9193e+07	69067900	NA	1.31889e+08	1.51855e+08	NA	8.61498e+07	1.26614e+08
346	OVCA2	Q8WZ82	Esterase OVCA2 OS=Homo sapiens GN=OVCA2 PE=1 SV=1	3	4	3	3	6.64519	132827000	94686200	87090400	18840700	32449500	21133900	157841000	92971800	91529100	90225100	73257900	67159900	1	0.844276	1	0.999759	1	1.04691	1	1.05021	1	1.72767	1	0.971164	1.15476e+08	9.40371e+07	1.00868e+08	1.63795e+07	3.2227e+07	2.44772e+07	1.37222e+08	9.23344e+07	1.06009e+08	7.8439e+07	7.27557e+07	7.77844e+07	7.32536e+07	6.8833e+07	5.59181e+07	6.18463e+07	7.20622e+07
347	THADA	Q6YHU6|Q6YHU6-3	Thyroid adenoma-associated protein OS=Homo sapiens GN=THADA PE=1 SV=1|Isoform 3 of Thyroid adenoma-associated protein OS=Homo sapiens GN=THADA	3	4	3	3	6.24092	133778000	78257600	121801000	18584000	24317700	17511900	156231000	88150700	116788000	84061200	81540000	100762000	1	0.826853	1	0.941058	1	0.949261	1	1.23287	1	1.02361	1	1.14193	1.21725e+08	8.8508e+07	1.18358e+08	1.69097e+07	2.75029e+07	1.70169e+07	1.42155e+08	9.9697e+07	1.13487e+08	7.64877e+07	9.22204e+07	9.7914e+07	7.7218e+07	6.47859e+07	6.56142e+07	6.38479e+07	6.14987e+07
348	MYH14	Q7Z406|Q7Z406-2|Q7Z406-6	Myosin-14 OS=Homo sapiens GN=MYH14 PE=1 SV=2|Isoform 2 of Myosin-14 OS=Homo sapiens GN=MYH14|Isoform 6 of Myosin-14 OS=Homo sapiens GN=MYH14	3	4	3	3	7.50945	1148920000	938288000	1231300000	107318000	198538000	150857000	1166860000	1028150000	1054640000	546472000	586719000	703464000	1	0.555977	1	0.8191	1	0.646394	1	0.760581	1	0.872272	1	0.882834	1.2403e+09	9.2639e+08	1.15523e+09	1.15854e+08	1.9602e+08	1.41537e+08	1.25967e+09	1.01511e+09	9.89486e+08	5.89936e+08	5.79279e+08	6.60005e+08	7.868e+08	6.78096e+08	6.40425e+08	4.37443e+08	4.38317e+08
349	DEF8	Q6ZN54	Differentially expressed in FDCP 8 homolog OS=Homo sapiens GN=DEF8 PE=1 SV=2	2	4	2	3	6.20416	183077000	NA	50592300	24332900	NA	7235980	209405000	NA	57682100	122288000	NA	40008200	1	0.791105	1	1.02137	1	1.05559	1	1.03093	1	1.01827	1	0.918015	9.91586e+07	NA	9.34088e+07	1.31792e+07	NA	1.33598e+07	1.13418e+08	NA	1.06499e+08	6.62339e+07	NA	7.38673e+07	6.29025e+07	NA	5.1783e+07	4.97625e+07	NA
350	ITPRIPL2	Q3MIP1	Inositol 1,4,5-trisphosphate receptor-interacting protein-like 2 OS=Homo sapiens GN=ITPRIPL2 PE=1 SV=1	3	4	3	4	6.5813	65133000	71433800	46842100	11657100	26050200	7948020	79624300	96860300	48929800	43728100	75435500	37391600	1	1.06528	1	0.960512	1	1.11403	1	1.03801	1	1.20802	1	1.01144	6.66794e+07	4.85606e+07	6.73078e+07	1.19339e+07	1.77089e+07	1.14206e+07	8.15147e+07	6.58456e+07	7.03076e+07	4.47663e+07	5.1281e+07	5.37283e+07	4.22989e+07	3.55453e+07	3.73134e+07	4.50601e+07	3.95985e+07
351	WDR48	Q8TAF3|Q8TAF3-3	WD repeat-containing protein 48 OS=Homo sapiens GN=WDR48 PE=1 SV=1|Isoform 3 of WD repeat-containing protein 48 OS=Homo sapiens GN=WDR48	3	4	3	6	6.7667	402772000	264055000	268195000	65791500	78615700	43155500	597912000	277795000	253329000	318085000	196486000	190269000	1	0.972264	1	0.930452	1	0.909504	1	0.942712	1	1.14561	1	0.994088	2.96068e+08	2.8188e+08	3.41782e+08	4.83617e+07	8.39225e+07	5.49965e+07	4.3951e+08	2.96547e+08	3.22838e+08	2.33816e+08	2.09749e+08	2.42475e+08	1.87814e+08	2.06329e+08	1.89474e+08	1.82605e+08	1.87657e+08
352	AKR1C3	A0A0A0MSS8|P42330	Aldo-keto reductase family 1 member C3 OS=Homo sapiens GN=AKR1C3 PE=1 SV=1|Aldo-keto reductase family 1 member C3 OS=Homo sapiens GN=AKR1C3 PE=1 SV=4	3	4	3	7	8.04533	1630550000	1196910000	1353780000	116254000	232736000	96861700	2292860000	1647890000	1520280000	1130470000	805333000	869245000	1	0.424373	1	0.862322	1	0.594007	1	0.651357	1	0.509395	1	0.756764	1.45989e+09	1.15063e+09	1.57285e+09	1.04086e+08	2.23737e+08	1.12536e+08	2.05288e+09	1.58417e+09	1.76629e+09	1.01215e+09	7.74193e+08	1.00991e+09	9.26101e+08	8.42234e+08	8.7194e+08	3.93012e+08	5.00293e+08
353	LGALS1	P09382	Galectin-1 OS=Homo sapiens GN=LGALS1 PE=1 SV=2	3	4	3	10	8.39236	9536690000	6850070000	9195140000	1238950000	1924380000	951979000	9930400000	5965760000	7797840000	4080400000	3845350000	4959310000	1	0.773268	1	0.718661	1	0.858194	1	0.859097	1	0.737088	1	0.84176	8.91713e+09	7.18465e+09	9.37606e+09	1.15846e+09	2.01837e+09	9.7071e+08	9.28526e+09	6.25715e+09	7.95127e+09	3.81531e+09	4.03317e+09	5.05689e+09	5.65669e+09	5.259e+09	5.1978e+09	4.37414e+09	4.51324e+09
354	PIR	O00625	Pirin OS=Homo sapiens GN=PIR PE=1 SV=1	2	4	2	5	6.22108	495014000	NA	82309100	52044100	NA	10731400	536108000	NA	70368800	284702000	NA	52546300	1	0.625789	1	0.928808	1	0.992905	1	1.03309	1	0.928237	1	0.988334	2.03959e+08	NA	1.99767e+08	2.14435e+07	NA	2.60455e+07	2.2089e+08	NA	1.70787e+08	1.17305e+08	NA	1.27532e+08	1.29384e+08	NA	1.10745e+08	8.09669e+07	NA
355	CYR61	A0A087WVM3|O00622	Protein CYR61 OS=Homo sapiens GN=CYR61 PE=1 SV=1|Protein CYR61 OS=Homo sapiens GN=CYR61 PE=1 SV=1	3	4	3	3	6.62821	174098000	84234200	30640100	27511900	95290800	15112900	248976000	101861000	34822300	172408000	159851000	72466700	1	0.940591	1	1.21112	1	3.45583	1	2.0916	1	3.51162	1	2.75437	1.08963e+08	5.90428e+07	6.98434e+07	1.7219e+07	6.67927e+07	3.44495e+07	1.55827e+08	7.1398e+07	7.93767e+07	1.07906e+08	1.12045e+08	1.65186e+08	6.91223e+07	4.32179e+07	3.8719e+07	6.50158e+07	1.49354e+08
356	KPNA4	O00629	Importin subunit alpha-3 OS=Homo sapiens GN=KPNA4 PE=1 SV=1	3	4	3	5	7.17435	517524000	410454000	373140000	55494300	290316000	53161400	671636000	470763000	393441000	296289000	344087000	318862000	1	0.638251	1	0.77156	1	2.16071	1	0.974177	1	1.01432	1	1.07267	5.34428e+08	3.12664e+08	4.74351e+08	5.73069e+07	2.21149e+08	6.75809e+07	6.93573e+08	3.58605e+08	5.00158e+08	3.05966e+08	2.62109e+08	4.0535e+08	3.39021e+08	2.28863e+08	2.62965e+08	2.16381e+08	4.94507e+08
357	SAC3D1	A6NKF1|F8WC89	SAC3 domain-containing protein 1 OS=Homo sapiens GN=SAC3D1 PE=1 SV=2|SAC3 domain-containing protein 1 OS=Homo sapiens GN=SAC3D1 PE=1 SV=1	2	4	2	2	6.12589	70603000	29079900	NA	11377300	10149700	NA	101982000	27498100	NA	49948100	19489300	NA	1	0.959157	1	0.85661	1	1.06623	1	0.944638	1	1.04002	1	1.00852	3.13064e+07	29079900	NA	5.04486e+06	10149700	NA	4.52203e+07	27498100	NA	2.21477e+07	19489300	NA	1.98596e+07	2.12858e+07	NA	1.90485e+07	2.26955e+07
358	EDEM3	Q9BZQ6|Q9BZQ6-2	ER degradation-enhancing alpha-mannosidase-like protein 3 OS=Homo sapiens GN=EDEM3 PE=1 SV=2|Isoform 2 of ER degradation-enhancing alpha-mannosidase-like protein 3 OS=Homo sapiens GN=EDEM3	3	4	3	9	6.84493	626706000	403064000	436779000	83116100	117557000	54557300	759110000	480152000	432965000	400214000	380967000	343569000	1	0.789396	1	0.922095	1	0.890972	1	1.0575	1	0.889286	1	1.05027	5.26173e+08	3.93372e+08	5.3305e+08	6.97831e+07	1.1473e+08	6.65823e+07	6.37338e+08	4.68606e+08	5.28395e+08	3.36014e+08	3.71806e+08	4.19295e+08	3.33785e+08	2.87939e+08	2.95506e+08	2.63488e+08	2.56546e+08
359	TTYH3	Q9C0H2|Q9C0H2-2|Q9C0H2-4	Protein tweety homolog 3 OS=Homo sapiens GN=TTYH3 PE=1 SV=3|Isoform 2 of Protein tweety homolog 3 OS=Homo sapiens GN=TTYH3|Isoform 4 of Protein tweety homolog 3 OS=Homo sapiens GN=TTYH3	3	4	3	9	7.93041	823723000	410806000	765810000	122062000	135297000	105750000	1429380000	804040000	1307940000	1096410000	676516000	1431380000	1	0.882009	1	1.34157	1	1.0061	1	1.12143	1	0.983127	1	1.44847	7.15544e+08	5.3919e+08	6.71677e+08	1.06032e+08	1.7758e+08	9.27513e+07	1.24166e+09	1.05532e+09	1.14717e+09	9.52419e+08	8.8794e+08	1.25544e+09	4.53914e+08	3.94675e+08	3.72357e+08	4.00357e+08	3.97083e+08
360	MTAP	Q13126	S-methyl-5'-thioadenosine phosphorylase OS=Homo sapiens GN=MTAP PE=1 SV=2	3	4	3	10	7.57952	1232640000	1333460000	1134780000	184215000	463352000	161120000	2522660000	1500610000	1270090000	1249870000	1085510000	795786000	1	0.889534	1	0.866551	1	1.0615	1	0.964135	1	1.01085	1	0.829284	1.13278e+09	1.12541e+09	1.46308e+09	1.69291e+08	3.9106e+08	2.07734e+08	2.31829e+09	1.26649e+09	1.63754e+09	1.14861e+09	9.1615e+08	1.02602e+09	7.18594e+08	8.23778e+08	8.11089e+08	6.39214e+08	8.74442e+08
361	IK	Q13123	Protein Red OS=Homo sapiens GN=IK PE=1 SV=3	3	4	3	10	7.16272	808030000	628246000	680583000	187249000	263479000	115228000	1162930000	757646000	674420000	700546000	555337000	464038000	1	1.37932	1	1.05359	1	1.28117	1	0.976927	1	1.20539	1	0.910678	6.73529e+08	6.04009e+08	8.49256e+08	1.5608e+08	2.53314e+08	1.43786e+08	9.69354e+08	7.28417e+08	8.41565e+08	5.83936e+08	5.33913e+08	5.79043e+08	4.27262e+08	4.42121e+08	4.70801e+08	5.89332e+08	5.66431e+08
362	CTPS2	Q9NRF8	CTP synthase 2 OS=Homo sapiens GN=CTPS2 PE=1 SV=1	3	4	3	9	6.66999	189765000	351021000	656026000	50833100	100313000	89450800	284059000	318398000	523178000	185641000	234833000	444572000	1	1.59443	1	1.14302	1	0.872999	1	0.983016	1	0.970764	1	1.12469	2.86265e+08	3.51068e+08	4.34821e+08	7.66829e+07	1.00327e+08	5.92889e+07	4.2851e+08	3.18441e+08	3.46768e+08	2.80044e+08	2.34865e+08	2.94667e+08	1.81596e+08	2.56974e+08	2.41051e+08	2.89541e+08	2.24338e+08
363	TRIM28	Q13263	Transcription intermediary factor 1-beta OS=Homo sapiens GN=TRIM28 PE=1 SV=5	3	4	3	25	7.9928	2190750000	1296950000	3448920000	645863000	856541000	757950000	3897350000	2252030000	3685950000	2561560000	1754970000	3034410000	1	1.75478	1	1.14954	1	2.0175	1	1.03865	1	1.56462	1	1.0896	2.11169e+09	1.6743e+09	2.77163e+09	6.22555e+08	1.10575e+09	6.09106e+08	3.7567e+09	2.90726e+09	2.96211e+09	2.46912e+09	2.26558e+09	2.43852e+09	1.33958e+09	1.22555e+09	1.53651e+09	2.35066e+09	2.47255e+09
364	TMEM199	Q8N511	Transmembrane protein 199 OS=Homo sapiens GN=TMEM199 PE=1 SV=1	2	4	2	2	6.45334	124509000	NA	45512900	35143600	NA	7697850	231501000	NA	54273000	159998000	NA	43127600	1	1.68004	1	1.20879	1	1.00487	1	1.02074	1	1.20416	1	1.05175	6.43009e+07	NA	8.81289e+07	1.81494e+07	NA	1.49057e+07	1.19555e+08	NA	1.05092e+08	8.26286e+07	NA	8.35101e+07	4.07901e+07	NA	4.8856e+07	6.85289e+07	NA
365	CTDSP1	Q9GZU7-2	Isoform 2 of Carboxy-terminal domain RNA polymerase II polypeptide A small phosphatase 1 OS=Homo sapiens GN=CTDSP1	2	4	2	2	6.18145	46620600	30102500	NA	6751840	10628600	NA	52591300	26928400	NA	24393400	18140500	NA	1	0.862022	1	0.811234	1	1.07861	1	0.897864	1	1.08495	1	0.986263	3.67719e+07	30102500	NA	5.3255e+06	10628600	NA	4.14813e+07	26928400	NA	1.92402e+07	18140500	NA	2.33267e+07	2.20343e+07	NA	2.01081e+07	2.37664e+07
366	PGAM5	Q96HS1	Serine/threonine-protein phosphatase PGAM5, mitochondrial OS=Homo sapiens GN=PGAM5 PE=1 SV=2	3	4	3	7	7.05608	268944000	695667000	337743000	51794000	190162000	50385200	392593000	620903000	287337000	216238000	485572000	247845000	1	1.14628	1	0.963335	1	0.835049	1	1.04232	1	1.0621	1	1.14164	3.61311e+08	3.87815e+08	4.50967e+08	6.95823e+07	1.0601e+08	6.72761e+07	5.27426e+08	3.46136e+08	3.83663e+08	2.90503e+08	2.70693e+08	3.30932e+08	2.29202e+08	2.83871e+08	2.50002e+08	2.6273e+08	2.37047e+08
367	LSM14B	Q9BX40	Protein LSM14 homolog B OS=Homo sapiens GN=LSM14B PE=1 SV=1	3	4	3	7	6.58653	35825600	223843000	244623000	15716800	161789000	66037600	61774400	289787000	270504000	38354200	252604000	218039000	1	2.61123	1	1.08591	1	2.20798	1	1.16181	1	1.92196	1	1.06685	1.16645e+08	1.09158e+08	1.54068e+08	5.11723e+07	7.88972e+07	4.15918e+07	2.01131e+08	1.41316e+08	1.70369e+08	1.24877e+08	1.23184e+08	1.37325e+08	7.39949e+07	7.99013e+07	8.54108e+07	1.93218e+08	1.7642e+08
368	EIF3C	B5ME19|Q99613|Q99613-2	Eukaryotic translation initiation factor 3 subunit C-like protein OS=Homo sapiens GN=EIF3CL PE=3 SV=1|Eukaryotic translation initiation factor 3 subunit C OS=Homo sapiens GN=EIF3C PE=1 SV=1|Isoform 2 of Eukaryotic translation initiation factor 3 subunit C OS=Homo sapiens GN=EIF3C	3	4	3	26	8.00434	4283040000	2084900000	2898790000	730235000	722389000	482516000	5002230000	2052670000	2439660000	3200810000	1762660000	2175680000	1	1.01481	1	1.11914	1	1.05846	1	1.14451	1	1.18507	1	1.18034	3.03666e+09	2.57367e+09	3.31212e+09	5.17733e+08	8.9174e+08	5.51317e+08	3.54656e+09	2.53388e+09	2.78753e+09	2.26936e+09	2.17588e+09	2.48591e+09	1.92634e+09	1.88386e+09	1.83614e+09	1.95487e+09	1.994e+09
369	PSME1	Q06323|Q06323-2|Q06323-3	Proteasome activator complex subunit 1 OS=Homo sapiens GN=PSME1 PE=1 SV=1|Isoform 2 of Proteasome activator complex subunit 1 OS=Homo sapiens GN=PSME1|Isoform 3 of Proteasome activator complex subunit 1 OS=Homo sapiens GN=PSME1	3	4	3	17	8.05092	2672920000	1577360000	2476210000	773322000	512169000	398477000	4173160000	1651020000	2252830000	2308920000	1163500000	1462170000	1	1.72206	1	0.96768	1	0.99191	1	0.93926	1	1.14569	1	0.859035	1.85787e+09	2.07515e+09	2.70796e+09	5.37513e+08	6.738e+08	4.3577e+08	2.90064e+09	2.17205e+09	2.46367e+09	1.60486e+09	1.53068e+09	1.59901e+09	1.17856e+09	1.51896e+09	1.50121e+09	2.02955e+09	1.50667e+09
370	KDELC2	Q7Z4H8	KDEL motif-containing protein 2 OS=Homo sapiens GN=KDELC2 PE=1 SV=2	3	4	3	16	7.60569	1655790000	1461080000	1555580000	219365000	388229000	180009000	2065990000	1496110000	1392180000	1047770000	1010040000	905535000	1	0.788562	1	0.887004	1	0.811715	1	0.899802	1	0.823858	1	0.860898	1.56009e+09	1.34723e+09	1.79052e+09	2.06686e+08	3.57978e+08	2.07196e+08	1.94658e+09	1.37953e+09	1.60245e+09	9.87209e+08	9.31338e+08	1.0423e+09	9.8966e+08	9.86144e+08	9.92612e+08	7.80409e+08	8.00468e+08
371	PRMT7	Q9NVM4|Q9NVM4-3	Protein arginine N-methyltransferase 7 OS=Homo sapiens GN=PRMT7 PE=1 SV=1|Isoform 3 of Protein arginine N-methyltransferase 7 OS=Homo sapiens GN=PRMT7	3	4	3	3	6.46597	156510000	90278000	73572100	29070900	33861200	18328500	223444000	96370600	80096300	148076000	84341600	62001900	1	1.10558	1	1.15905	1	1.1458	1	1.16646	1	1.77363	1	1.02455	1.03919e+08	9.40436e+07	1.06369e+08	1.93023e+07	3.52736e+07	2.64989e+07	1.48361e+08	1.0039e+08	1.15801e+08	9.83188e+07	8.78596e+07	8.96408e+07	6.59222e+07	6.88378e+07	5.89675e+07	7.28822e+07	7.88746e+07
372	SMN1	B4DP61|E7EQZ4|Q16637|Q16637-2|Q16637-3|Q16637-4	Survival motor neuron protein OS=Homo sapiens GN=SMN2 PE=1 SV=1|Survival motor neuron protein OS=Homo sapiens GN=SMN1 PE=1 SV=1|Survival motor neuron protein OS=Homo sapiens GN=SMN1 PE=1 SV=1|Isoform SMN-delta5 of Survival motor neuron protein OS=Homo sapiens GN=SMN1|Isoform SMN-delta7 of Survival motor neuron protein OS=Homo sapiens GN=SMN1|Isoform SMN-delta57 of Survival motor neuron protein OS…	2	4	2	2	6.79894	132259000	NA	67282200	41886500	NA	13899500	198173000	NA	72617300	139834000	NA	64305200	1	1.88505	1	1.23412	1	1.14274	1	1.03714	1	1.47079	1	1.17205	8.47576e+07	NA	1.0499e+08	2.68428e+07	NA	2.16893e+07	1.26998e+08	NA	1.13315e+08	8.9612e+07	NA	1.00344e+08	5.37671e+07	NA	5.8203e+07	1.01354e+08	NA
373	ATL1	Q8WXF7|Q8WXF7-2	Atlastin-1 OS=Homo sapiens GN=ATL1 PE=1 SV=1|Isoform 2 of Atlastin-1 OS=Homo sapiens GN=ATL1	3	4	3	9	7.21505	415251000	211769000	524079000	54180600	69286200	58076900	588081000	387618000	617245000	342731000	349251000	542662000	1	0.776617	1	1.01931	1	0.99948	1	1.2009	1	0.788964	1	1.16363	4.14721e+08	2.59975e+08	4.27447e+08	5.41115e+07	8.50582e+07	4.73684e+07	5.87331e+08	4.75853e+08	5.03434e+08	3.42294e+08	4.28753e+08	4.42603e+08	2.63084e+08	1.90296e+08	2.36963e+08	2.04315e+08	1.90197e+08
374	FLOT1	O75955	Flotillin-1 OS=Homo sapiens GN=FLOT1 PE=1 SV=3	3	4	3	24	7.71612	2364480000	2500680000	3627040000	330651000	669065000	408734000	3443980000	2804820000	3280240000	1811260000	1856130000	2264020000	1	0.832354	1	0.919831	1	0.817335	1	0.882014	1	0.802304	1	0.913516	2.6558e+09	2.42966e+09	3.32357e+09	3.7139e+08	6.50063e+08	3.74536e+08	3.86831e+09	2.72516e+09	3.00579e+09	2.03442e+09	1.80341e+09	2.07459e+09	1.68474e+09	1.77845e+09	1.84248e+09	1.4023e+09	1.45359e+09
375	SYNPO2	H0Y9Y3|Q9UMS6|Q9UMS6-2|Q9UMS6-3|Q9UMS6-4	Synaptopodin-2 (Fragment) OS=Homo sapiens GN=SYNPO2 PE=1 SV=1|Synaptopodin-2 OS=Homo sapiens GN=SYNPO2 PE=1 SV=2|Isoform 2 of Synaptopodin-2 OS=Homo sapiens GN=SYNPO2|Isoform 3 of Synaptopodin-2 OS=Homo sapiens GN=SYNPO2|Isoform 4 of Synaptopodin-2 OS=Homo sapiens GN=SYNPO2	3	4	3	9	6.85784	1150050000	269751000	790926000	273886000	271889000	270787000	751072000	222346000	836401000	343027000	138696000	448081000	1	1.41751	1	0.798794	1	3.07906	1	0.831393	1	2.43749	1	0.709061	8.52608e+08	4.89449e+08	5.87975e+08	2.0305e+08	4.93329e+08	2.01303e+08	5.56819e+08	4.03435e+08	6.21781e+08	2.54308e+08	2.51657e+08	3.33104e+08	5.40863e+08	3.58266e+08	3.25955e+08	7.6668e+08	1.10312e+09
376	PREX1	Q8TCU6	Phosphatidylinositol 3,4,5-trisphosphate-dependent Rac exchanger 1 protein OS=Homo sapiens GN=PREX1 PE=1 SV=3	3	4	3	5	6.44198	90102600	73866200	80430600	17724600	22061000	7733280	246343000	151623000	118382000	125845000	97322800	77596900	1	1.17088	1	0.893478	1	0.912366	1	0.855503	1	0.684531	1	0.867562	7.08684e+07	6.95939e+07	1.08538e+08	1.39409e+07	2.0785e+07	1.04357e+07	1.93756e+08	1.42853e+08	1.59751e+08	9.89809e+07	9.16938e+07	1.04714e+08	4.49563e+07	5.09411e+07	6.01699e+07	5.26385e+07	4.6477e+07
377	ZFYVE21	Q9BQ24|Q9BQ24-2	Zinc finger FYVE domain-containing protein 21 OS=Homo sapiens GN=ZFYVE21 PE=1 SV=1|Isoform 2 of Zinc finger FYVE domain-containing protein 21 OS=Homo sapiens GN=ZFYVE21	2	4	2	3	6.97137	426765000	NA	159313000	87522200	NA	24004800	444083000	NA	146301000	312024000	NA	119859000	1	1.22068	1	1.22889	1	0.972642	1	1.01228	1	1.07275	1	1.08434	2.47886e+08	NA	2.74276e+08	5.08372e+07	NA	4.13271e+07	2.57945e+08	NA	2.51874e+08	1.81239e+08	NA	2.06351e+08	1.5725e+08	NA	1.5205e+08	1.91952e+08	NA
378	ALG9	A0A087WZ62|Q9H6U8|Q9H6U8-3	Mannosyltransferase OS=Homo sapiens PE=3 SV=1|Alpha-1,2-mannosyltransferase ALG9 OS=Homo sapiens GN=ALG9 PE=1 SV=2|Isoform 3 of Alpha-1,2-mannosyltransferase ALG9 OS=Homo sapiens GN=ALG9	3	4	3	6	6.78721	421013000	259150000	355625000	47167900	80530900	49711200	478642000	281573000	352328000	236432000	205529000	280918000	1	0.666845	1	0.86394	1	0.949295	1	0.972868	1	0.995205	1	1.0553	3.9153e+08	2.81476e+08	3.52073e+08	4.38648e+07	8.74686e+07	4.92147e+07	4.45123e+08	3.0583e+08	3.48809e+08	2.19875e+08	2.23235e+08	2.78112e+08	2.48372e+08	2.06034e+08	1.95179e+08	1.65626e+08	1.95587e+08
379	SLC25A46	Q96AG3|Q96AG3-3	Solute carrier family 25 member 46 OS=Homo sapiens GN=SLC25A46 PE=1 SV=1|Isoform 3 of Solute carrier family 25 member 46 OS=Homo sapiens GN=SLC25A46	2	4	2	4	6.67665	68961400	141117000	NA	18002500	51725800	NA	84941000	129593000	NA	59043200	99709900	NA	1	1.55382	1	1.21574	1	1.11974	1	1.02548	1	1.21841	1	0.97998	1.36051e+08	141117000	NA	3.55163e+07	51725800	NA	1.67576e+08	129593000	NA	1.16484e+08	9.97099e+07	NA	8.63056e+07	1.03294e+08	NA	1.34103e+08	1.15663e+08
380	ABCB6	H7BXK9|Q9NP58|Q9NP58-4	ATP-binding cassette sub-family B member 6, mitochondrial (Fragment) OS=Homo sapiens GN=ABCB6 PE=1 SV=1|ATP-binding cassette sub-family B member 6, mitochondrial OS=Homo sapiens GN=ABCB6 PE=1 SV=1|Isoform 2 of ATP-binding cassette sub-family B member 6, mitochondrial OS=Homo sapiens GN=ABCB6	3	4	3	9	7.00498	424855000	212025000	155638000	70044200	80899600	23135300	569880000	399165000	139854000	356098000	267366000	108798000	1	0.981308	1	1.09288	1	1.1656	1	0.892741	1	1.0583	1	1.02965	2.59928e+08	1.74821e+08	3.0853e+08	4.28533e+07	6.6704e+07	4.58624e+07	3.48655e+08	3.29123e+08	2.77241e+08	2.17862e+08	2.20451e+08	2.15677e+08	1.64889e+08	1.27965e+08	1.7104e+08	1.61807e+08	1.49156e+08
381	LARP4B	Q92615	La-related protein 4B OS=Homo sapiens GN=LARP4B PE=1 SV=3	3	4	3	5	6.5676	218884000	93895500	129937000	61732500	55602900	34574500	395968000	140790000	180492000	255749000	124343000	148370000	1	1.6787	1	1.12964	1	1.80902	1	1.17712	1	1.89441	1	1.088	1.42654e+08	1.20373e+08	1.55517e+08	4.0233e+07	7.12825e+07	4.13811e+07	2.58065e+08	1.80492e+08	2.16025e+08	1.6668e+08	1.59407e+08	1.77579e+08	9.04941e+07	8.81105e+07	8.6214e+07	1.51913e+08	1.59393e+08
382	PHKB	Q93100-3|Q93100-4	Isoform 3 of Phosphorylase b kinase regulatory subunit beta OS=Homo sapiens GN=PHKB|Isoform 4 of Phosphorylase b kinase regulatory subunit beta OS=Homo sapiens GN=PHKB	3	4	3	8	6.98236	344252000	260446000	404051000	47373700	83377900	52107300	677581000	393153000	459518000	336931000	261775000	357852000	1	0.819096	1	0.869696	1	0.977964	1	0.887439	1	0.918148	1	1.03072	3.27924e+08	2.81857e+08	3.91947e+08	4.51268e+07	9.02324e+07	5.05463e+07	6.45444e+08	4.25474e+08	4.45752e+08	3.20951e+08	2.83296e+08	3.47132e+08	2.08023e+08	2.06313e+08	2.17283e+08	1.70391e+08	2.01767e+08
383	RBM14	Q96PK6	RNA-binding protein 14 OS=Homo sapiens GN=RBM14 PE=1 SV=2	3	4	3	15	7.36461	1384640000	475071000	845035000	352940000	308212000	231291000	2201680000	615090000	980098000	1340820000	518355000	751899000	1	1.51718	1	1.06513	1	1.9819	1	1.12321	1	1.94865	1	1.01539	8.58578e+08	6.94542e+08	9.32164e+08	2.18848e+08	4.50598e+08	2.55139e+08	1.3652e+09	8.99246e+08	1.08115e+09	8.31406e+08	7.57822e+08	8.29425e+08	5.4465e+08	5.08389e+08	5.16763e+08	8.26333e+08	1.00757e+09
384	TANC1	Q9C0D5|Q9C0D5-2	Protein TANC1 OS=Homo sapiens GN=TANC1 PE=1 SV=3|Isoform 2 of Protein TANC1 OS=Homo sapiens GN=TANC1	3	4	3	4	6.22675	148498000	51944000	81520600	21817800	26253000	13621800	182227000	72601000	55309000	108959000	63349400	59531100	1	0.874509	1	1.04578	1	1.54395	1	1.16298	1	1.18965	1	1.42459	9.6314e+07	6.02915e+07	1.08287e+08	1.41508e+07	3.04719e+07	1.80944e+07	1.1819e+08	8.42681e+07	7.34693e+07	7.06695e+07	7.35298e+07	7.90777e+07	6.1098e+07	4.4132e+07	6.00312e+07	5.34308e+07	6.81376e+07
385	ZFP91	A0A0A6YYC7|Q96JP5|Q96JP5-2	HCG2042749, isoform CRA_d OS=Homo sapiens GN=ZFP91-CNTF PE=4 SV=1|E3 ubiquitin-protein ligase ZFP91 OS=Homo sapiens GN=ZFP91 PE=1 SV=1|Isoform 2 of E3 ubiquitin-protein ligase ZFP91 OS=Homo sapiens GN=ZFP91	2	4	2	3	6.5312	134487000	122179000	NA	36476200	56594400	NA	193719000	141170000	NA	117267000	111427000	NA	1	1.61437	1	1.05875	1	1.41503	1	1.05201	1	1.19697	1	1.01741	1.33674e+08	122179000	NA	3.62557e+07	56594400	NA	1.92548e+08	141170000	NA	1.16558e+08	111427000	NA	8.47977e+07	8.94322e+07	NA	1.36895e+08	1.2655e+08
386	RCN3	Q96D15	Reticulocalbin-3 OS=Homo sapiens GN=RCN3 PE=1 SV=1	3	4	3	9	7.21368	522286000	353650000	548776000	58480500	73632900	49940500	626058000	300857000	605279000	243660000	158559000	332140000	1	0.666464	1	0.680703	1	0.636045	1	0.70243	1	0.6479	1	0.726285	4.74386e+08	4.47021e+08	4.77988e+08	5.31172e+07	9.30735e+07	4.34986e+07	5.68641e+08	3.80289e+08	5.27203e+08	2.21314e+08	2.00422e+08	2.89297e+08	3.00933e+08	3.27209e+08	2.64982e+08	2.00561e+08	2.0812e+08
387	CISD2	Q8N5K1	CDGSH iron-sulfur domain-containing protein 2 OS=Homo sapiens GN=CISD2 PE=1 SV=1	3	4	3	4	7.62953	964652000	754541000	689959000	152448000	231855000	83159800	1346690000	919478000	705510000	831072000	798843000	593364000	1	0.940643	1	1.07934	1	0.938692	1	1.15796	1	0.858105	1	1.11317	8.04933e+08	6.69801e+08	9.31476e+08	1.27207e+08	2.05816e+08	1.12269e+08	1.12372e+09	8.16215e+08	9.5247e+08	6.9347e+08	7.09128e+08	8.01068e+08	5.10619e+08	4.90279e+08	5.16381e+08	4.80311e+08	4.60221e+08
388	STXBP3	O00186	Syntaxin-binding protein 3 OS=Homo sapiens GN=STXBP3 PE=1 SV=2	3	4	3	16	7.71234	1076590000	1318220000	1365430000	180734000	417899000	170540000	1215190000	1092070000	1052270000	720317000	845791000	813420000	1	0.999225	1	1.03673	1	0.968441	1	1.03225	1	0.889216	1	1.02313	1.19495e+09	1.11291e+09	1.45713e+09	2.00604e+08	3.52811e+08	1.81993e+08	1.34879e+09	9.2198e+08	1.12294e+09	7.99509e+08	7.14059e+08	8.68049e+08	7.58032e+08	8.14622e+08	8.07789e+08	7.57445e+08	7.88914e+08
389	UQCRB	P14927	Cytochrome b-c1 complex subunit 7 OS=Homo sapiens GN=UQCRB PE=1 SV=2	3	4	3	9	7.71597	1318150000	1129540000	1177390000	390864000	377327000	237172000	1603560000	1032710000	934322000	1031440000	1082190000	869743000	1	1.76496	1	1.12498	1	1.02048	1	1.39668	1	1.43415	1	1.23207	1.12467e+09	1.1146e+09	1.39844e+09	3.33493e+08	3.72335e+08	2.817e+08	1.36819e+09	1.01905e+09	1.10974e+09	8.80045e+08	1.06787e+09	1.03303e+09	7.1345e+08	8.15858e+08	7.75252e+08	1.25921e+09	8.3257e+08
390	JUP	P14923	Junction plakoglobin OS=Homo sapiens GN=JUP PE=1 SV=3	2	4	2	3	6.11349	524629000	NA	299712000	36586900	NA	25405700	422354000	NA	260810000	183285000	NA	190919000	1	0.415095	1	0.758994	1	0.874542	1	0.935244	1	0.6035	1	0.968872	4.42289e+08	NA	3.55509e+08	3.08446e+07	NA	3.01355e+07	3.56066e+08	NA	3.09365e+08	1.54518e+08	NA	2.26462e+08	2.80571e+08	NA	1.97083e+08	1.16464e+08	NA
391	SUB1	P53999	Activated RNA polymerase II transcriptional coactivator p15 OS=Homo sapiens GN=SUB1 PE=1 SV=3	3	4	3	10	7.93975	2050590000	1679110000	2185810000	741844000	643402000	370497000	2701480000	1690440000	1846790000	1653150000	1415620000	1291210000	1	2.15332	1	1.07028	1	1.17056	1	1.11614	1	1.20676	1	0.925382	1.70368e+09	1.77618e+09	2.48711e+09	6.16342e+08	6.80598e+08	4.21568e+08	2.24445e+09	1.78817e+09	2.10136e+09	1.37348e+09	1.49746e+09	1.46919e+09	1.08075e+09	1.30012e+09	1.37878e+09	2.3272e+09	1.52187e+09
392	CCT2	P78371	T-complex protein 1 subunit beta OS=Homo sapiens GN=CCT2 PE=1 SV=4	3	4	3	31	8.40405	5827180000	5788420000	7652650000	1381600000	1899500000	1149170000	8002990000	5526000000	7216400000	5539870000	5071500000	6163310000	1	1.41123	1	1.2107	1	1.00246	1	1.2232	1	1.06911	1	1.13041	5.80029e+09	5.9774e+09	7.44506e+09	1.37522e+09	1.96152e+09	1.118e+09	7.96605e+09	5.70642e+09	7.02065e+09	5.5143e+09	5.23708e+09	5.99612e+09	3.67949e+09	4.37532e+09	4.12731e+09	5.1926e+09	4.3861e+09
393	MIOS	Q9NXC5	WD repeat-containing protein mio OS=Homo sapiens GN=MIOS PE=1 SV=2	3	4	3	10	6.69913	431496000	95419700	355152000	65103000	31293200	47597600	736596000	134853000	425124000	432358000	98526000	360512000	1	0.898045	1	1.0266	1	1.00185	1	0.973783	1	0.95416	1	1.12239	2.47759e+08	2.12314e+08	2.77985e+08	3.73812e+07	6.96291e+07	3.72556e+07	4.22943e+08	3.00055e+08	3.32753e+08	2.48254e+08	2.19226e+08	2.8218e+08	1.57169e+08	1.55409e+08	1.54106e+08	1.41145e+08	1.55696e+08
394	POFUT2	Q9Y2G5	GDP-fucose protein O-fucosyltransferase 2 OS=Homo sapiens GN=POFUT2 PE=1 SV=3	3	4	3	7	7.35122	631410000	173236000	492938000	73623000	41855600	59498400	745315000	210550000	523512000	382850000	137149000	354602000	1	0.694026	1	0.898414	1	0.738083	1	0.868179	1	0.859337	1	0.896512	4.14895e+08	3.21146e+08	4.0467e+08	4.83771e+07	7.75923e+07	4.88443e+07	4.89741e+08	3.90319e+08	4.29769e+08	2.51568e+08	2.54248e+08	2.91105e+08	2.63194e+08	2.35072e+08	2.24336e+08	1.82663e+08	1.73503e+08
395	SSRP1	Q08945	FACT complex subunit SSRP1 OS=Homo sapiens GN=SSRP1 PE=1 SV=1	3	4	3	13	7.44665	2157140000	1244680000	1340610000	454542000	413807000	189354000	2568240000	1048240000	1009270000	1566780000	808620000	746321000	1	1.25421	1	1.06699	1	1.01562	1	1.02815	1	1.00559	1	0.978723	1.39528e+09	1.39588e+09	1.84812e+09	2.94006e+08	4.64075e+08	2.61037e+08	1.66118e+09	1.17558e+09	1.39135e+09	1.01342e+09	9.06849e+08	1.02885e+09	8.85111e+08	1.02175e+09	1.02454e+09	1.11011e+09	1.03771e+09
396	SRP19	A0A087WYR0|P09132	Signal recognition particle 19 kDa protein OS=Homo sapiens GN=SRP19 PE=1 SV=1|Signal recognition particle 19 kDa protein OS=Homo sapiens GN=SRP19 PE=1 SV=3	2	4	2	2	7.229	172774000	NA	219943000	29392600	NA	41078600	193568000	NA	203470000	121450000	NA	165431000	1	1.01259	1	1.09737	1	1.0591	1	1.0767	1	1.32971	1	1.07611	1.94196e+08	NA	1.95681e+08	3.3037e+07	NA	3.65472e+07	2.17568e+08	NA	1.81025e+08	1.36508e+08	NA	1.47182e+08	1.23191e+08	NA	1.08479e+08	1.24742e+08	NA
397	PTRH2	J3KQ48|Q9Y3E5	Peptidyl-tRNA hydrolase 2, mitochondrial OS=Homo sapiens GN=PTRH2 PE=1 SV=1|Peptidyl-tRNA hydrolase 2, mitochondrial OS=Homo sapiens GN=PTRH2 PE=1 SV=1	3	4	3	6	7.3702	367884000	178447000	431328000	56093500	54972600	66646600	507869000	195309000	471270000	335254000	178281000	429492000	1	0.90756	1	1.15454	1	0.94108	1	1.21662	1	1.10007	1	1.20622	3.15944e+08	2.74458e+08	3.26544e+08	4.81739e+07	8.45498e+07	5.04559e+07	4.36165e+08	3.00392e+08	3.56783e+08	2.87921e+08	2.74202e+08	3.25154e+08	2.00423e+08	2.00897e+08	1.81026e+08	1.81896e+08	1.8906e+08
398	MPP6	Q9NZW5	MAGUK p55 subfamily member 6 OS=Homo sapiens GN=MPP6 PE=1 SV=2	3	4	3	12	7.16703	819952000	458842000	538929000	146840000	177196000	84745100	1417540000	535148000	893668000	825050000	519099000	657697000	1	1.06593	1	1.01797	1	1.17972	1	1.29285	1	1.11952	1	0.974072	6.13156e+08	5.42185e+08	6.09908e+08	1.09806e+08	2.09382e+08	9.59063e+07	1.06003e+09	6.32351e+08	1.01137e+09	6.16968e+08	6.13387e+08	7.44318e+08	3.88963e+08	3.96867e+08	3.38114e+08	4.14609e+08	4.68194e+08
399	HMGN1	P05114	Non-histone chromosomal protein HMG-14 OS=Homo sapiens GN=HMGN1 PE=1 SV=3	3	4	3	5	7.20956	168030000	265116000	223020000	191708000	382427000	305688000	585261000	744517000	723023000	426100000	494786000	337388000	1	6.7909	1	1.27336	1	4.40659	1	0.885757	1	9.75854	1	0.617617	2.02926e+08	2.18042e+08	2.24538e+08	2.31521e+08	3.14523e+08	3.07769e+08	7.06806e+08	6.12319e+08	7.27945e+08	5.14591e+08	4.06931e+08	3.39685e+08	1.28729e+08	1.59601e+08	1.24477e+08	8.74183e+08	7.03297e+08
400	RBM17	Q96I25	Splicing factor 45 OS=Homo sapiens GN=RBM17 PE=1 SV=1	3	4	3	6	6.74461	133281000	119361000	173540000	66841200	107916000	54526200	305015000	174218000	253971000	203905000	146090000	168614000	1	2.98504	1	1.16922	1	2.76193	1	1.11763	1	2.23695	1	0.878721	1.24295e+08	1.26918e+08	1.75007e+08	6.23346e+07	1.14748e+08	5.4987e+07	2.8445e+08	1.85248e+08	2.56117e+08	1.90157e+08	1.55339e+08	1.70039e+08	7.88481e+07	9.29009e+07	9.70183e+07	2.35364e+08	2.56586e+08
401	FUBP3	Q96I24	Far upstream element-binding protein 3 OS=Homo sapiens GN=FUBP3 PE=1 SV=2	3	4	3	18	7.69143	1497730000	1439290000	1359050000	340623000	566626000	214959000	1891440000	1691360000	1266120000	1238020000	1289120000	1046910000	1	1.35367	1	1.14478	1	1.20265	1	1.01585	1	1.12608	1	1.0944	1.40948e+09	1.22627e+09	1.69501e+09	3.20552e+08	4.82763e+08	2.68098e+08	1.77999e+09	1.44103e+09	1.57911e+09	1.16507e+09	1.09833e+09	1.30571e+09	8.9412e+08	8.97602e+08	9.39663e+08	1.21035e+09	1.0795e+09
402	AIFM2	Q9BRQ8	Apoptosis-inducing factor 2 OS=Homo sapiens GN=AIFM2 PE=1 SV=1	3	4	3	8	6.97986	475837000	622344000	572768000	140296000	228695000	123865000	548218000	479357000	470242000	381308000	372281000	376652000	1	1.75493	1	1.2165	1	1.12258	1	1.0351	1	1.53964	1	1.06013	4.95834e+08	5.58326e+08	6.12693e+08	1.46192e+08	2.0517e+08	1.32499e+08	5.71257e+08	4.30047e+08	5.03021e+08	3.97333e+08	3.33986e+08	4.02907e+08	3.14539e+08	4.08682e+08	3.39658e+08	5.51995e+08	4.58777e+08
403	CHCHD6	J3QTA6|Q9BRQ6	MICOS complex subunit OS=Homo sapiens GN=CHCHD6 PE=1 SV=1|MICOS complex subunit MIC25 OS=Homo sapiens GN=CHCHD6 PE=1 SV=1	3	4	3	6	6.60448	203416000	78832800	132410000	28247300	29816700	25815900	361248000	163649000	185629000	193728000	110851000	114467000	1	0.826543	1	0.93794	1	1.15543	1	0.902814	1	1.38809	1	0.816161	1.46298e+08	9.93562e+07	1.46076e+08	2.03156e+07	3.75792e+07	2.84804e+07	2.59811e+08	2.06253e+08	2.04788e+08	1.3933e+08	1.3971e+08	1.26281e+08	9.28059e+07	7.27265e+07	8.09803e+07	7.67081e+07	8.40301e+07
404	HNRNPF	P52597	Heterogeneous nuclear ribonucleoprotein F OS=Homo sapiens GN=HNRNPF PE=1 SV=3	3	4	3	13	8.0687	1611400000	3237770000	3252330000	304673000	1144360000	527302000	1676720000	2950100000	2331620000	955079000	2280100000	1728540000	1	1.12539	1	0.996246	1	1.07971	1	1.03012	1	1.15429	1	0.981213	2.5761e+09	2.18142e+09	3.01954e+09	4.87073e+08	7.71004e+08	4.8956e+08	2.68053e+09	1.98761e+09	2.16473e+09	1.52686e+09	1.5362e+09	1.60482e+09	1.63418e+09	1.59675e+09	1.67394e+09	1.8391e+09	1.72403e+09
405	SYMPK	Q92797	Symplekin OS=Homo sapiens GN=SYMPK PE=1 SV=2	3	4	3	8	6.89074	261112000	274029000	586994000	61429200	124214000	96312700	458001000	350545000	595286000	278751000	278713000	463229000	1	1.4003	1	1.06448	1	1.38473	1	1.05971	1	1.16815	1	1.02994	3.21987e+08	2.99338e+08	4.35769e+08	7.57506e+07	1.35686e+08	7.15001e+07	5.64778e+08	3.82921e+08	4.41925e+08	3.43738e+08	3.04455e+08	3.43889e+08	2.04257e+08	2.19109e+08	2.41577e+08	2.86021e+08	3.03405e+08
406	THG1L	Q9NWX6	Probable tRNA(His) guanylyltransferase OS=Homo sapiens GN=THG1L PE=1 SV=2	2	4	2	2	6.27822	50686200	84078200	NA	12091200	30807500	NA	70790200	92140200	NA	42189300	69158900	NA	1	1.41989	1	1.04236	1	1.11934	1	1.00039	1	1.04552	1	1.0211	8.78345e+07	84078200	NA	2.09529e+07	30807500	NA	1.22673e+08	9.21402e+07	NA	7.31102e+07	6.91589e+07	NA	5.5719e+07	6.15433e+07	NA	7.91146e+07	6.8888e+07
407	VPS4A	Q9UN37	Vacuolar protein sorting-associated protein 4A OS=Homo sapiens GN=VPS4A PE=1 SV=1	3	4	3	11	7.26687	880204000	590489000	782417000	118077000	133272000	82939400	1059040000	559554000	674521000	555511000	375372000	489244000	1	0.798465	1	0.91742	1	0.689472	1	0.894112	1	0.754698	1	0.960001	7.23223e+08	6.72861e+08	8.35672e+08	9.70184e+07	1.51863e+08	8.85846e+07	8.70164e+08	6.37611e+08	7.20432e+08	4.56438e+08	4.27736e+08	5.22544e+08	4.58786e+08	4.92519e+08	4.63271e+08	3.66324e+08	3.39578e+08
408	TYMP	P19971	Thymidine phosphorylase OS=Homo sapiens GN=TYMP PE=1 SV=2	3	4	3	12	7.20718	641342000	951911000	787670000	321728000	276669000	136514000	696831000	766106000	449352000	414916000	541352000	344574000	1	2.98588	1	1.04141	1	0.887879	1	0.941809	1	1.23391	1	1.01493	6.06441e+08	7.73803e+08	1.02474e+09	3.0422e+08	2.24903e+08	1.77601e+08	6.5891e+08	6.22763e+08	5.84594e+08	3.92337e+08	4.40062e+08	4.48281e+08	3.84703e+08	5.66406e+08	5.68082e+08	1.14868e+09	5.029e+08
409	GLRX	P35754	Glutaredoxin-1 OS=Homo sapiens GN=GLRX PE=1 SV=2	2	4	2	2	6.73999	186464000	NA	134819000	15435700	NA	14907000	295563000	NA	198839000	140442000	NA	103782000	1	0.492726	1	0.831065	1	0.969649	1	1.1251	1	0.787208	1	0.690815	1.63364e+08	NA	1.53882e+08	1.35235e+07	NA	1.70149e+07	2.58948e+08	NA	2.26955e+08	1.23044e+08	NA	1.18457e+08	1.03632e+08	NA	8.53077e+07	5.10623e+07	NA
410	SAMM50	Q9Y512	Sorting and assembly machinery component 50 homolog OS=Homo sapiens GN=SAMM50 PE=1 SV=3	3	4	3	14	7.50835	1105560000	984577000	983299000	230494000	315333000	153679000	1402750000	1319600000	904455000	922490000	952182000	724463000	1	1.24094	1	1.15019	1	0.978384	1	0.961722	1	1.1127	1	1.06016	1.0142e+09	8.66051e+08	1.21857e+09	2.11448e+08	2.77372e+08	1.90449e+08	1.28684e+09	1.16074e+09	1.12086e+09	8.46262e+08	8.37556e+08	8.978e+08	6.43373e+08	6.33929e+08	6.75535e+08	7.98388e+08	6.20227e+08
411	PRKAA1	Q13131|Q13131-2	5'-AMP-activated protein kinase catalytic subunit alpha-1 OS=Homo sapiens GN=PRKAA1 PE=1 SV=4|Isoform 2 of 5'-AMP-activated protein kinase catalytic subunit alpha-1 OS=Homo sapiens GN=PRKAA1	3	4	3	16	7.4067	1234210000	819530000	1434950000	194517000	255438000	193458000	1348620000	916721000	1197970000	774114000	726953000	959565000	1	0.938085	1	1.00393	1	0.952161	1	1.05692	1	0.959843	1	1.06016	1.1993e+09	9.21965e+08	1.31265e+09	1.89015e+08	2.87366e+08	1.7697e+08	1.31047e+09	1.0313e+09	1.09587e+09	7.52217e+08	8.17817e+08	8.77782e+08	7.6079e+08	6.74858e+08	7.27693e+08	7.13686e+08	6.42573e+08
412	RPL30	P62888	60S ribosomal protein L30 OS=Homo sapiens GN=RPL30 PE=1 SV=2	3	4	3	7	7.94201	2549150000	1318470000	2847020000	343818000	425589000	412759000	2699820000	1441850000	2754350000	1518910000	1094720000	2075880000	1	0.802799	1	0.983978	1	0.986075	1	1.01194	1	1.03218	1	0.997527	2.38972e+09	1.75428e+09	2.28251e+09	3.22314e+08	5.66263e+08	3.30916e+08	2.53096e+09	1.91844e+09	2.20821e+09	1.42391e+09	1.45657e+09	1.66427e+09	1.51595e+09	1.28409e+09	1.26535e+09	1.217e+09	1.26621e+09
413	MYL9	P24844	Myosin regulatory light polypeptide 9 OS=Homo sapiens GN=MYL9 PE=1 SV=4	3	4	3	2	7.18056	444306000	328140000	436076000	41798100	104277000	44669200	440059000	411328000	288931000	232766000	269678000	234932000	1	0.559949	1	0.925117	1	0.970776	1	0.873835	1	0.729283	1	1.07619	4.56583e+08	2.83722e+08	4.90784e+08	4.29531e+07	9.01619e+07	5.02732e+07	4.52219e+08	3.5565e+08	3.25179e+08	2.39198e+08	2.33174e+08	2.64405e+08	2.89639e+08	2.07678e+08	2.72075e+08	1.62183e+08	2.01609e+08
414	RBM10	A0A0A0MR66|P98175|P98175-2	RNA binding motif protein 10, isoform CRA_d OS=Homo sapiens GN=RBM10 PE=1 SV=1|RNA-binding protein 10 OS=Homo sapiens GN=RBM10 PE=1 SV=3|Isoform 2 of RNA-binding protein 10 OS=Homo sapiens GN=RBM10	3	4	3	12	7.00478	505547000	237962000	333149000	113503000	116461000	61425200	840831000	339669000	375646000	494905000	253599000	262323000	1	1.33635	1	1.02944	1	1.49507	1	0.995093	1	1.31268	1	0.924271	3.39601e+08	2.84277e+08	4.15141e+08	7.62457e+07	1.39128e+08	7.65428e+07	5.64828e+08	4.0578e+08	4.68097e+08	3.32452e+08	3.02958e+08	3.26884e+08	2.1543e+08	2.08085e+08	2.30142e+08	2.8789e+08	3.11102e+08
415	BROX	Q5VW32	BRO1 domain-containing protein BROX OS=Homo sapiens GN=BROX PE=1 SV=1	3	4	3	8	7.29872	694891000	803690000	1334300000	108174000	230595000	144929000	923494000	732915000	1126710000	497631000	497050000	778274000	1	0.926574	1	0.942456	1	0.876498	1	0.903896	1	0.773307	1	0.914244	8.38974e+08	8.20668e+08	1.08229e+09	1.30604e+08	2.35466e+08	1.17556e+08	1.11498e+09	7.48398e+08	9.13905e+08	6.00813e+08	5.07551e+08	6.31279e+08	5.32214e+08	6.00711e+08	5.99986e+08	4.93136e+08	5.26522e+08
416	FOCAD	Q5VW36	Focadhesin OS=Homo sapiens GN=FOCAD PE=1 SV=1	3	4	3	13	6.97465	516469000	401355000	760229000	68347200	112071000	89179300	684412000	542837000	702714000	348493000	384799000	550643000	1	0.787681	1	0.890562	1	0.85301	1	0.944793	1	0.835161	1	1.03713	5.7299e+08	4.3323e+08	6.34822e+08	7.58269e+07	1.20972e+08	7.44683e+07	7.59312e+08	5.85949e+08	5.86794e+08	3.86631e+08	4.1536e+08	4.59809e+08	3.63483e+08	3.17115e+08	3.51926e+08	2.86309e+08	2.70502e+08
417	VPRBP	Q9Y4B6|Q9Y4B6-2	Protein VPRBP OS=Homo sapiens GN=VPRBP PE=1 SV=3|Isoform 2 of Protein VPRBP OS=Homo sapiens GN=VPRBP	3	4	3	6	6.63114	206717000	174685000	71271000	43682000	62306600	11992800	296089000	189763000	74869700	170562000	136392000	47197000	1	1.25777	1	1.00751	1	1.0896	1	0.957964	1	1.198	1	0.834353	1.30727e+08	1.24607e+08	1.57992e+08	2.76244e+07	4.44449e+07	2.65854e+07	1.87246e+08	1.35363e+08	1.65969e+08	1.07863e+08	9.7292e+07	1.04625e+08	8.29285e+07	9.12097e+07	8.75859e+07	1.04305e+08	9.93824e+07
418	PLA2G4A	P47712	Cytosolic phospholipase A2 OS=Homo sapiens GN=PLA2G4A PE=1 SV=2	3	4	3	11	7.36704	976723000	1041440000	867135000	117995000	244303000	87822500	2237010000	880960000	917610000	1062600000	613234000	654531000	1	0.719062	1	0.830787	1	0.716612	1	0.927774	1	0.721057	1	0.944091	7.9438e+08	1.00641e+09	1.10329e+09	9.59667e+07	2.36084e+08	1.1174e+08	1.81939e+09	8.51324e+08	1.16752e+09	8.64224e+08	5.92604e+08	8.32789e+08	5.03925e+08	7.36666e+08	6.11632e+08	3.62353e+08	5.27904e+08
419	TBC1D5	Q92609|Q92609-2	TBC1 domain family member 5 OS=Homo sapiens GN=TBC1D5 PE=1 SV=1|Isoform 2 of TBC1 domain family member 5 OS=Homo sapiens GN=TBC1D5	3	4	3	16	7.23396	981990000	760150000	1130500000	169126000	307745000	182210000	1395490000	869275000	1279930000	752747000	603639000	871676000	1	1.02513	1	0.943431	1	1.23675	1	0.925533	1	1.1475	1	0.901385	9.75796e+08	8.24742e+08	1.04858e+09	1.68059e+08	3.33895e+08	1.69006e+08	1.38669e+09	9.4314e+08	1.18718e+09	7.47999e+08	6.54932e+08	8.08508e+08	6.19009e+08	6.03693e+08	5.81298e+08	6.34562e+08	7.46616e+08
420	COX7A2L	O14548	Cytochrome c oxidase subunit 7A-related protein, mitochondrial OS=Homo sapiens GN=COX7A2L PE=1 SV=2	2	4	2	3	7.01265	556074000	162739000	NA	138683000	62340600	NA	709315000	185912000	NA	462611000	175668000	NA	1	1.48445	1	1.14068	1	1.17022	1	1.25938	1	0.950275	1	1.11938	1.88103e+08	162739000	NA	4.69122e+07	62340600	NA	2.3994e+08	185912000	NA	1.56487e+08	175668000	NA	1.19325e+08	1.19121e+08	NA	1.77132e+08	1.39399e+08
421	FTO	Q9C0B1	Alpha-ketoglutarate-dependent dioxygenase FTO OS=Homo sapiens GN=FTO PE=1 SV=3	3	4	3	9	7.1641	674538000	741932000	1336560000	104268000	230516000	143539000	745642000	622517000	913363000	417822000	431932000	654480000	1	0.920065	1	0.980051	1	0.949132	1	0.924775	1	0.764596	1	0.948407	8.2364e+08	7.52674e+08	1.07898e+09	1.27316e+08	2.33854e+08	1.15877e+08	9.10461e+08	6.3153e+08	7.37343e+08	5.10179e+08	4.38186e+08	5.28351e+08	5.22487e+08	5.5094e+08	5.98155e+08	4.80722e+08	5.22915e+08
422	TANGO6	Q9C0B7	Transport and Golgi organization protein 6 homolog OS=Homo sapiens GN=TANGO6 PE=1 SV=2	2	4	2	4	6.08925	143359000	97612200	NA	21762900	26335000	NA	151322000	103906000	NA	87019700	81719000	NA	1	0.903578	1	1.00578	1	0.824174	1	1.04822	1	0.976355	1	1.04673	1.22394e+08	97612200	NA	1.85803e+07	26335000	NA	1.29192e+08	103906000	NA	7.42938e+07	81719000	NA	7.76422e+07	7.14499e+07	NA	7.01557e+07	5.88872e+07
423	APOD	C9JF17|P05090	Apolipoprotein D (Fragment) OS=Homo sapiens GN=APOD PE=1 SV=1|Apolipoprotein D OS=Homo sapiens GN=APOD PE=1 SV=1	3	4	3	2	6.74072	349905000	271864000	655690000	63190600	93639500	85984800	304814000	226800000	364275000	235677000	220547000	445861000	1	1.07492	1	1.35229	1	1.0522	1	1.29607	1	0.933627	1	1.61999	3.97512e+08	3.26401e+08	4.80728e+08	7.1788e+07	1.12424e+08	6.30409e+07	3.46286e+08	2.72297e+08	2.67073e+08	2.67742e+08	2.64789e+08	3.26889e+08	2.52167e+08	2.38918e+08	2.66501e+08	2.71059e+08	2.51389e+08
424	MRPS6	P82932	28S ribosomal protein S6, mitochondrial OS=Homo sapiens GN=MRPS6 PE=1 SV=3	3	4	3	6	7.30038	466597000	448630000	275626000	112223000	166614000	48772000	869246000	529541000	252828000	499041000	435815000	204976000	1	1.43157	1	1.00411	1	1.13452	1	1.09692	1	1.2598	1	1.07305	3.41096e+08	3.51316e+08	4.81477e+08	8.20383e+07	1.30473e+08	8.51974e+07	6.35444e+08	4.14677e+08	4.41653e+08	3.64813e+08	3.41281e+08	3.58062e+08	2.16379e+08	2.57155e+08	2.66916e+08	3.09762e+08	2.91748e+08
425	MRPS9	P82933	28S ribosomal protein S9, mitochondrial OS=Homo sapiens GN=MRPS9 PE=1 SV=2	3	4	3	13	7.222	711524000	569492000	989491000	160393000	208408000	164310000	1124770000	678759000	831371000	738675000	566169000	719850000	1	1.34174	1	1.14862	1	1.11793	1	1.11174	1	1.18223	1	1.14601	6.70871e+08	6.44754e+08	9.26949e+08	1.51229e+08	2.3595e+08	1.53925e+08	1.06051e+09	7.68461e+08	7.78824e+08	6.96471e+08	6.40992e+08	6.74351e+08	4.25575e+08	4.71945e+08	5.13872e+08	5.71013e+08	5.27604e+08
426	AK2	P54819	Adenylate kinase 2, mitochondrial OS=Homo sapiens GN=AK2 PE=1 SV=2	3	4	3	11	7.66636	1896930000	1360900000	2011460000	416918000	409676000	319928000	2012000000	1675010000	1646860000	1260740000	1194000000	1512180000	1	1.3082	1	1.09594	1	0.919611	1	0.950077	1	1.13238	1	1.21531	1.77283e+09	1.47302e+09	1.98843e+09	3.89643e+08	4.43429e+08	3.16266e+08	1.88038e+09	1.81301e+09	1.62801e+09	1.17826e+09	1.29237e+09	1.49487e+09	1.12462e+09	1.07822e+09	1.10233e+09	1.47122e+09	9.91542e+08
427	LCLAT1	Q6UWP7|Q6UWP7-3	Lysocardiolipin acyltransferase 1 OS=Homo sapiens GN=LCLAT1 PE=1 SV=1|Isoform 3 of Lysocardiolipin acyltransferase 1 OS=Homo sapiens GN=LCLAT1	3	4	3	6	7.01707	522794000	293696000	228590000	58491200	84654200	29542500	660024000	293263000	250101000	363026000	218717000	190549000	1	0.665938	1	0.96198	1	0.880522	1	0.994025	1	0.920111	1	1.0084	3.54844e+08	2.91852e+08	3.38912e+08	3.97006e+07	8.41226e+07	4.38002e+07	4.47988e+08	2.91422e+08	3.70804e+08	2.46402e+08	2.17344e+08	2.82511e+08	2.251e+08	2.13629e+08	1.87882e+08	1.49902e+08	1.88105e+08
428	PLAU	P00749	Urokinase-type plasminogen activator OS=Homo sapiens GN=PLAU PE=1 SV=2	3	4	3	3	6.58262	243977000	79918600	26636900	26541200	24716700	2212400	436584000	171967000	46108600	184469000	99579300	27276000	1	0.647509	1	0.738998	1	0.944783	1	0.771784	1	0.591331	1	0.782961	9.28401e+07	6.0261e+07	9.28342e+07	1.00997e+07	1.86371e+07	7.7106e+06	1.66132e+08	1.29668e+08	1.60696e+08	7.01956e+07	7.50858e+07	9.50616e+07	5.88943e+07	4.41097e+07	5.14644e+07	3.81346e+07	4.16741e+07
429	MED22	E7EN96|E9PGW7|Q15528|Q15528-2|Q5T8T7|Q5T8T8	Mediator of RNA polymerase II transcription subunit 22 (Fragment) OS=Homo sapiens GN=MED22 PE=1 SV=1|Mediator of RNA polymerase II transcription subunit 22 (Fragment) OS=Homo sapiens GN=MED22 PE=1 SV=1|Mediator of RNA polymerase II transcription subunit 22 OS=Homo sapiens GN=MED22 PE=1 SV=2|Isoform Surf5A of Mediator of RNA polymerase II transcription subunit 22 OS=Homo sapiens GN=MED22|Mediator …	2	4	2	2	6.38697	42878400	18986900	NA	7041860	4693960	NA	57463700	17367100	NA	31285300	13069000	NA	1	0.977513	1	0.952214	1	0.755223	1	1.00297	1	1.2206	1	1.011	1.88393e+07	18986900	NA	3.09395e+06	4693960	NA	2.52476e+07	17367100	NA	1.37457e+07	13069000	NA	1.19509e+07	1.3898e+07	NA	1.16822e+07	1.04961e+07
430	ACSL4	O60488|O60488-2	Long-chain-fatty-acid--CoA ligase 4 OS=Homo sapiens GN=ACSL4 PE=1 SV=2|Isoform Short of Long-chain-fatty-acid--CoA ligase 4 OS=Homo sapiens GN=ACSL4	3	4	3	14	7.71752	1218120000	1138360000	1446860000	166859000	320244000	144119000	1821790000	1327530000	1197720000	1025730000	1046860000	1010900000	1	0.81533	1	0.984743	1	0.859391	1	1.05103	1	0.709161	1	1.11711	1.20597e+09	1.04869e+09	1.5864e+09	1.65195e+08	2.95017e+08	1.58019e+08	1.80362e+09	1.22296e+09	1.31323e+09	1.0155e+09	9.64395e+08	1.1084e+09	7.65023e+08	7.67615e+08	8.79453e+08	6.23746e+08	6.59682e+08
431	RCN1	Q15293	Reticulocalbin-1 OS=Homo sapiens GN=RCN1 PE=1 SV=1	3	4	3	14	8.01403	3031290000	1543220000	1999560000	2144810000	1006200000	996009000	2907390000	1476590000	1528950000	2269290000	1347470000	1213540000	1	4.21148	1	1.36513	1	1.9918	1	1.21627	1	3.54633	1	1.05052	1.98467e+09	1.95037e+09	2.41649e+09	1.40426e+09	1.27167e+09	1.20369e+09	1.90354e+09	1.86616e+09	1.84775e+09	1.48576e+09	1.70298e+09	1.46658e+09	1.259e+09	1.42763e+09	1.33963e+09	5.30225e+09	2.84355e+09
432	PPP2R3A	Q06190	Serine/threonine-protein phosphatase 2A regulatory subunit B'' subunit alpha OS=Homo sapiens GN=PPP2R3A PE=1 SV=1	3	4	3	2	6.4448	25216500	13568100	37444900	7479800	6211100	10619700	47747100	17210200	47274000	30445800	13921900	34460900	1	1.76555	1	1.11524	1	1.39842	1	1.07816	1	2.01916	1	0.964819	2.17969e+07	2.25138e+07	2.61067e+07	6.46548e+06	1.03062e+07	7.40409e+06	4.12722e+07	2.85572e+07	3.29596e+07	2.63171e+07	2.31009e+07	2.40263e+07	1.38272e+07	1.64796e+07	1.44728e+07	2.44125e+07	2.30455e+07
433	SSR4	P51571	Translocon-associated protein subunit delta OS=Homo sapiens GN=SSR4 PE=1 SV=1	3	4	3	7	8.12876	2103130000	1132410000	1583280000	264516000	326801000	185246000	2195800000	1401030000	1532220000	1224430000	1062520000	1202780000	1	0.748617	1	0.97528	1	0.881595	1	1.01079	1	0.832993	1	1.03898	1.7778e+09	1.22875e+09	1.72616e+09	2.23598e+08	3.54603e+08	2.01964e+08	1.85613e+09	1.52022e+09	1.6705e+09	1.03502e+09	1.15291e+09	1.31132e+09	1.12777e+09	8.99417e+08	9.56932e+08	8.44267e+08	7.92922e+08
434	THOP1	P52888	Thimet oligopeptidase OS=Homo sapiens GN=THOP1 PE=1 SV=2	3	4	3	16	7.46718	1207500000	1452410000	1428050000	172500000	381124000	142679000	1714720000	1424330000	1213260000	872945000	983689000	786611000	1	0.850307	1	0.890393	1	0.801617	1	0.92049	1	0.711323	1	0.858119	1.25251e+09	1.19961e+09	1.66685e+09	1.7893e+08	3.14788e+08	1.66538e+08	1.77864e+09	1.17642e+09	1.41614e+09	9.05484e+08	8.12475e+08	9.1815e+08	7.94546e+08	8.7809e+08	9.24052e+08	6.75608e+08	7.03891e+08
435	DYNLRB1	Q9NP97	Dynein light chain roadblock-type 1 OS=Homo sapiens GN=DYNLRB1 PE=1 SV=3	2	4	2	3	6.51279	152825000	NA	186340000	17967500	NA	18421200	194674000	NA	170650000	96080000	NA	103749000	1	0.699789	1	0.863203	1	1.01297	1	0.980732	1	0.703821	1	0.804673	1.56074e+08	NA	1.82461e+08	1.83495e+07	NA	1.80377e+07	1.98813e+08	NA	1.67097e+08	9.81227e+07	NA	1.01589e+08	9.90076e+07	NA	1.01151e+08	6.92844e+07	NA
436	RUVBL2	Q9Y230	RuvB-like 2 OS=Homo sapiens GN=RUVBL2 PE=1 SV=3	3	4	3	24	7.89845	3853090000	2784970000	3774480000	623310000	875366000	478621000	5373440000	2792210000	3766110000	2869750000	1940570000	2499460000	1	0.962873	1	0.93407	1	0.960194	1	0.926303	1	0.902786	1	0.878405	3.31383e+09	3.09936e+09	3.94352e+09	5.36075e+08	9.74185e+08	5.00056e+08	4.6214e+09	3.10742e+09	3.93477e+09	2.46812e+09	2.15964e+09	2.6114e+09	2.10217e+09	2.26866e+09	2.18617e+09	2.02412e+09	2.17836e+09
437	APBB1IP	Q7Z5R6	Amyloid beta A4 precursor protein-binding family B member 1-interacting protein OS=Homo sapiens GN=APBB1IP PE=1 SV=1	3	4	3	8	6.90077	176831000	422972000	216111000	28920600	152245000	31431900	139672000	615024000	198517000	86024000	391196000	155099000	1	0.97347	1	1.0772	1	1.09957	1	0.847763	1	1.03549	1	1.03408	3.10474e+08	1.86366e+08	2.79354e+08	5.07779e+07	6.70809e+07	4.06301e+07	2.45232e+08	2.70986e+08	2.56611e+08	1.51038e+08	1.72365e+08	2.00487e+08	1.96953e+08	1.36416e+08	1.54865e+08	1.91728e+08	1.49998e+08
438	NDUFS3	O75489	NADH dehydrogenase [ubiquinone] iron-sulfur protein 3, mitochondrial OS=Homo sapiens GN=NDUFS3 PE=1 SV=1	3	4	3	17	7.90897	1573710000	1284180000	1237270000	255589000	423350000	192109000	1785260000	1396710000	1128610000	1047980000	1076540000	873048000	1	0.966699	1	1.02669	1	1.00708	1	1.0273	1	1.10544	1	1.02385	1.43772e+09	1.14919e+09	1.51338e+09	2.33503e+08	3.78848e+08	2.3498e+08	1.63099e+09	1.24989e+09	1.38047e+09	9.57424e+08	9.63377e+08	1.06788e+09	9.12039e+08	8.41181e+08	8.3897e+08	8.81667e+08	8.47135e+08
439	SRFBP1	Q8NEF9	Serum response factor-binding protein 1 OS=Homo sapiens GN=SRFBP1 PE=1 SV=1	3	4	3	5	6.61294	230780000	152383000	107338000	52798800	76599200	34151700	222628000	149739000	112966000	164801000	148315000	90299100	1	1.36176	1	1.2947	1	1.5356	1	1.32015	1	2.26521	1	1.05798	1.7934e+08	1.35702e+08	1.55104e+08	4.10302e+07	6.82141e+07	4.93495e+07	1.73005e+08	1.33347e+08	1.63237e+08	1.28068e+08	1.32079e+08	1.30483e+08	1.13767e+08	9.93308e+07	8.59851e+07	1.54923e+08	1.52532e+08
440	DIS3L2	Q8IYB7	DIS3-like exonuclease 2 OS=Homo sapiens GN=DIS3L2 PE=1 SV=4	3	4	3	5	6.52736	290602000	72555700	79528500	50184600	27823800	8447670	396925000	70431300	65128100	230752000	47378000	53495600	1	1.02789	1	1.01678	1	1.17148	1	0.896567	1	0.756249	1	1.08715	1.10194e+08	1.03242e+08	1.47393e+08	1.90297e+07	3.95914e+07	1.56564e+07	1.50511e+08	1.00219e+08	1.20705e+08	8.74997e+07	6.74157e+07	9.91455e+07	6.99032e+07	7.55706e+07	8.17103e+07	7.18527e+07	8.85294e+07
441	ATP1A1	P05023|P05023-4	Sodium/potassium-transporting ATPase subunit alpha-1 OS=Homo sapiens GN=ATP1A1 PE=1 SV=1|Isoform 4 of Sodium/potassium-transporting ATPase subunit alpha-1 OS=Homo sapiens GN=ATP1A1	3	4	3	36	8.25552	6941270000	5314840000	3886220000	1014360000	1476730000	393780000	8397980000	5162760000	3579600000	5033120000	3622330000	2995660000	1	0.869815	1	1.04822	1	0.848791	1	0.935143	1	0.721401	1	1.10764	5.14019e+09	4.69652e+09	5.93884e+09	7.5116e+08	1.30493e+09	6.01766e+08	6.21892e+09	4.56213e+09	5.47027e+09	3.72716e+09	3.20091e+09	4.5779e+09	3.26075e+09	3.43774e+09	3.29231e+09	2.83625e+09	2.91792e+09
442	SLC9A9	Q8IVB4	Sodium/hydrogen exchanger 9 OS=Homo sapiens GN=SLC9A9 PE=1 SV=1	2	4	2	3	6.27417	38181400	164858000	NA	7231020	40378600	NA	68448000	131092000	NA	34607300	75710100	NA	1	1.12725	1	0.88429	1	0.748223	1	0.76975	1	0.923273	1	1.04681	1.21047e+08	164858000	NA	2.29246e+07	40378600	NA	2.17002e+08	131092000	NA	1.09716e+08	75710100	NA	7.67878e+07	1.20672e+08	NA	8.65593e+07	9.02898e+07
443	DAD1	F5GXX5|P61803	Dolichyl-diphosphooligosaccharide--protein glycosyltransferase subunit DAD1 OS=Homo sapiens GN=DAD1 PE=1 SV=1|Dolichyl-diphosphooligosaccharide--protein glycosyltransferase subunit DAD1 OS=Homo sapiens GN=DAD1 PE=1 SV=3	3	4	3	4	7.76235	1083220000	376607000	832371000	171865000	117073000	102727000	1422230000	457251000	906303000	779421000	328846000	613994000	1	0.944375	1	0.958496	1	0.949638	1	0.958539	1	0.878654	1	0.896669	7.19758e+08	5.91081e+08	7.98158e+08	1.14198e+08	1.83745e+08	9.85045e+07	9.45017e+08	7.17651e+08	8.69051e+08	5.17895e+08	5.1612e+08	5.88757e+08	4.56588e+08	4.32658e+08	4.42474e+08	4.3119e+08	4.10868e+08
444	ARHGEF12	E9PMR6|Q9NZN5|Q9NZN5-2	Rho guanine nucleotide exchange factor 12 OS=Homo sapiens GN=ARHGEF12 PE=1 SV=1|Rho guanine nucleotide exchange factor 12 OS=Homo sapiens GN=ARHGEF12 PE=1 SV=1|Isoform 2 of Rho guanine nucleotide exchange factor 12 OS=Homo sapiens GN=ARHGEF12	3	4	3	14	6.76236	344459000	294706000	825612000	79308500	88813800	111309000	552092000	331121000	794655000	335417000	223841000	575662000	1	1.37043	1	1.06258	1	0.920622	1	0.901	1	0.959853	1	0.958806	3.79387e+08	4.12476e+08	5.35576e+08	8.73504e+07	1.24305e+08	7.22064e+07	6.08074e+08	4.63443e+08	5.15494e+08	3.69428e+08	3.13292e+08	3.73433e+08	2.40669e+08	3.01923e+08	2.96907e+08	3.2982e+08	2.77957e+08
445	CFAP20	Q9Y6A4	Cilia- and flagella-associated protein 20 OS=Homo sapiens GN=CFAP20 PE=1 SV=1	3	4	3	4	6.73369	118760000	244842000	179086000	26706000	71775200	23247500	164249000	220771000	171937000	97500900	168425000	114486000	1	1.33848	1	1.03823	1	0.895526	1	1.0168	1	0.924198	1	0.881302	1.5291e+08	1.66455e+08	2.0459e+08	3.43854e+07	4.87961e+07	2.65583e+07	2.1148e+08	1.5009e+08	1.96423e+08	1.25538e+08	1.14503e+08	1.3079e+08	9.70004e+07	1.21841e+08	1.13419e+08	1.29833e+08	1.09112e+08
446	PRKCDBP	Q969G5	Protein kinase C delta-binding protein OS=Homo sapiens GN=PRKCDBP PE=1 SV=3	3	4	3	11	8.32215	2533600000	1927320000	3284990000	708764000	923039000	693347000	3212430000	1542830000	3045580000	1765950000	1210860000	1945620000	1	1.66509	1	0.961463	1	1.46304	1	1.04604	1	1.50268	1	0.845531	2.36254e+09	2.378e+09	2.85519e+09	6.60911e+08	1.13888e+09	6.02631e+08	2.99554e+09	1.9036e+09	2.6471e+09	1.64672e+09	1.494e+09	1.69106e+09	1.49871e+09	1.74064e+09	1.58283e+09	2.49548e+09	2.54662e+09
447	RABL3	Q5HYI8	Rab-like protein 3 OS=Homo sapiens GN=RABL3 PE=1 SV=1	3	4	3	4	7.02588	314376000	255192000	198823000	44190100	74695400	27618000	370047000	307390000	190485000	215644000	235355000	157564000	1	0.836661	1	1.01922	1	0.894163	1	1.02048	1	0.988954	1	1.09481	2.73129e+08	2.09934e+08	2.78184e+08	3.83922e+07	6.14484e+07	3.86419e+07	3.21495e+08	2.52875e+08	2.66518e+08	1.87351e+08	1.93615e+08	2.20456e+08	1.73263e+08	1.53667e+08	1.54217e+08	1.44962e+08	1.37403e+08
448	AP5B1	Q2VPB7	AP-5 complex subunit beta-1 OS=Homo sapiens GN=AP5B1 PE=1 SV=4	2	4	2	3	6.2536	78706500	NA	12232900	16860400	NA	1358730	109974000	NA	12629000	71995000	NA	11121700	1	1.27506	1	1.14499	1	1.03187	1	0.969251	1	0.790777	1	1.16558	2.75012e+07	NA	3.50097e+07	5.89128e+06	NA	3.88859e+06	3.84266e+07	NA	3.61433e+07	2.51561e+07	NA	3.18295e+07	1.74458e+07	NA	1.94083e+07	2.22444e+07	NA
449	WDR36	A0A0A0MTB8|Q8NI36	WD repeat-containing protein 36 OS=Homo sapiens GN=WDR36 PE=1 SV=1|WD repeat-containing protein 36 OS=Homo sapiens GN=WDR36 PE=1 SV=1	3	4	3	9	6.87225	288720000	327562000	546348000	74000200	142993000	101641000	437803000	336271000	469274000	308898000	303120000	434680000	1	1.52556	1	1.23403	1	1.33356	1	1.20143	1	1.32449	1	1.22598	3.37363e+08	3.37587e+08	4.53687e+08	8.64675e+07	1.47369e+08	8.44027e+07	5.11562e+08	3.46563e+08	3.89685e+08	3.6094e+08	3.12397e+08	3.60958e+08	2.1401e+08	2.47106e+08	2.5151e+08	3.26486e+08	3.2953e+08
450	GEMIN5	Q8TEQ6	Gem-associated protein 5 OS=Homo sapiens GN=GEMIN5 PE=1 SV=3	3	4	3	16	6.98985	184979000	543415000	645692000	55937800	199527000	86128400	297467000	521169000	586603000	205944000	453714000	509143000	1	1.79993	1	1.21087	1	1.12166	1	1.16031	1	0.949667	1	1.14878	3.3054e+08	3.85047e+08	5.09967e+08	9.99556e+07	1.41379e+08	6.80241e+07	5.31545e+08	3.69284e+08	4.63298e+08	3.68002e+08	3.21488e+08	4.02121e+08	2.09682e+08	2.81846e+08	2.8271e+08	3.77414e+08	3.16134e+08
451	MAOA	P21397	Amine oxidase [flavin-containing] A OS=Homo sapiens GN=MAOA PE=1 SV=1	3	4	3	6	6.48613	61234300	98758000	193548000	9016350	25580300	24031200	82392600	74690300	187334000	49586500	50785800	178584000	1	0.876415	1	1.0526	1	0.791267	1	0.906254	1	0.883969	1	1.26173	9.83047e+07	1.10433e+08	1.07816e+08	1.44747e+07	2.86044e+07	1.33865e+07	1.32272e+08	8.35203e+07	1.04354e+08	7.96055e+07	5.67897e+07	9.94799e+07	6.23608e+07	8.08346e+07	5.97696e+07	5.4654e+07	6.39618e+07
452	ACO1	P21399	Cytoplasmic aconitate hydratase OS=Homo sapiens GN=ACO1 PE=1 SV=3	3	4	3	32	8.0309	3756140000	3297950000	3719880000	452936000	722482000	295900000	4622020000	2808330000	2992300000	2786470000	2143090000	2374380000	1	0.717743	1	1.05441	1	0.669226	1	1.0171	1	0.566326	1	1.05024	3.32746e+09	3.24819e+09	4.26343e+09	4.01244e+08	7.11582e+08	3.39137e+08	4.09452e+09	2.76596e+09	3.42954e+09	2.46846e+09	2.11076e+09	2.72133e+09	2.11082e+09	2.3776e+09	2.36352e+09	1.51503e+09	1.59115e+09
453	CDC42EP1	Q00587|Q00587-2	Cdc42 effector protein 1 OS=Homo sapiens GN=CDC42EP1 PE=1 SV=1|Isoform 2 of Cdc42 effector protein 1 OS=Homo sapiens GN=CDC42EP1	3	4	3	3	6.27845	52215800	35264400	48976700	15927700	22277500	15026800	83680800	72380600	93514800	57807100	51365900	67509400	1	1.81562	1	1.20821	1	1.92983	1	0.945855	1	2.18438	1	0.955489	5.14547e+07	3.76465e+07	4.65562e+07	1.56955e+07	2.37824e+07	1.42842e+07	8.24611e+07	7.727e+07	8.88932e+07	5.69645e+07	5.48357e+07	6.4173e+07	3.26409e+07	2.75564e+07	2.58093e+07	5.92636e+07	5.31793e+07
454	AKAP12	Q02952|Q02952-2|Q02952-3	A-kinase anchor protein 12 OS=Homo sapiens GN=AKAP12 PE=1 SV=4|Isoform 2 of A-kinase anchor protein 12 OS=Homo sapiens GN=AKAP12|Isoform 3 of A-kinase anchor protein 12 OS=Homo sapiens GN=AKAP12	3	4	3	51	8.0162	4553570000	2932210000	3127630000	539456000	1008080000	438206000	9510940000	5003340000	6217780000	4781050000	2920070000	3721280000	1	0.705144	1	0.8792	1	1.05024	1	0.777867	1	0.997501	1	0.792134	3.78783e+09	3.09322e+09	3.5642e+09	4.48739e+08	1.06343e+09	4.99372e+08	7.91155e+09	5.27808e+09	7.08568e+09	3.97705e+09	3.08041e+09	4.24071e+09	2.40286e+09	2.26417e+09	1.97588e+09	1.69436e+09	2.37792e+09
455	UBE3B	Q7Z3V4	Ubiquitin-protein ligase E3B OS=Homo sapiens GN=UBE3B PE=1 SV=3	3	4	3	4	6.19344	45169900	108792000	146441000	7869410	30994400	18615400	68372700	116245000	155713000	37642800	76253800	126878000	1	1.03697	1	0.962913	1	0.870314	1	0.874297	1	0.905024	1	1.07846	8.48242e+07	8.54531e+07	9.92798e+07	1.47779e+07	2.43452e+07	1.26203e+07	1.28397e+08	9.13072e+07	1.05566e+08	7.06892e+07	5.98952e+07	8.60171e+07	5.38093e+07	6.25497e+07	5.50377e+07	5.57988e+07	5.44379e+07
456	MIA3	Q5JRA6	Melanoma inhibitory activity protein 3 OS=Homo sapiens GN=MIA3 PE=1 SV=1	3	4	3	31	7.49363	1839570000	1901930000	1701390000	248111000	546284000	173576000	2600270000	1974060000	1688620000	1274680000	1310770000	1194490000	1	0.802793	1	0.857375	1	0.877432	1	0.884989	1	0.726334	1	0.936251	1.78564e+09	1.59898e+09	2.08486e+09	2.40838e+08	4.5927e+08	2.12697e+08	2.52405e+09	1.65962e+09	2.06921e+09	1.23731e+09	1.10198e+09	1.46371e+09	1.13275e+09	1.17042e+09	1.15578e+09	9.09361e+08	1.02696e+09
457	HIP1R	O75146	Huntingtin-interacting protein 1-related protein OS=Homo sapiens GN=HIP1R PE=1 SV=2	3	4	3	6	6.27522	217924000	56460100	41971400	19152700	18236900	4039470	200557000	37537500	35561600	95090400	30958500	28021700	1	0.523117	1	0.829253	1	0.986732	1	1.09922	1	0.685206	1	1.04293	9.19661e+07	6.80467e+07	8.25211e+07	8.08263e+06	2.19794e+07	7.94211e+06	8.46371e+07	4.52409e+07	6.99186e+07	4.01291e+07	3.73117e+07	5.50942e+07	5.83399e+07	4.98087e+07	4.57472e+07	3.05186e+07	4.91478e+07
458	PEF1	Q9UBV8	Peflin OS=Homo sapiens GN=PEF1 PE=1 SV=1	3	4	3	4	7.13259	553274000	495037000	630930000	102482000	141244000	78620400	642942000	464365000	536117000	387567000	341757000	370420000	1	1.10251	1	1.0543	1	0.87161	1	0.980912	1	0.887165	1	0.914485	5.26191e+08	5.00117e+08	6.56665e+08	9.74655e+07	1.42693e+08	8.18272e+07	6.1147e+08	4.6913e+08	5.57984e+08	3.68596e+08	3.45264e+08	3.85529e+08	3.33796e+08	3.66074e+08	3.64035e+08	3.68013e+08	3.19074e+08
459	GBF1	Q92538|Q92538-2|Q92538-3	Golgi-specific brefeldin A-resistance guanine nucleotide exchange factor 1 OS=Homo sapiens GN=GBF1 PE=1 SV=2|Isoform 2 of Golgi-specific brefeldin A-resistance guanine nucleotide exchange factor 1 OS=Homo sapiens GN=GBF1|Isoform 3 of Golgi-specific brefeldin A-resistance guanine nucleotide exchange factor 1 OS=Homo sapiens GN=GBF1	3	4	3	30	7.44359	2623220000	1596340000	2675540000	324348000	432809000	306840000	2896880000	1655150000	2434870000	1564100000	1167180000	1695340000	1	0.735953	1	0.944326	1	0.828248	1	0.93988	1	0.81649	1	0.921558	2.37565e+09	1.88466e+09	2.50239e+09	2.93737e+08	5.10981e+08	2.86983e+08	2.62348e+09	1.9541e+09	2.2773e+09	1.41649e+09	1.37799e+09	1.58563e+09	1.50702e+09	1.37953e+09	1.38725e+09	1.1091e+09	1.14259e+09
460	DNAJB2	C9JXB9|P25686|P25686-2	DnaJ homolog subfamily B member 2 (Fragment) OS=Homo sapiens GN=DNAJB2 PE=1 SV=1|DnaJ homolog subfamily B member 2 OS=Homo sapiens GN=DNAJB2 PE=1 SV=3|Isoform 2 of DnaJ homolog subfamily B member 2 OS=Homo sapiens GN=DNAJB2	3	4	3	6	6.54187	175106000	260998000	50749800	34407600	101205000	9259580	235959000	310972000	51601600	136466000	244654000	36967500	1	1.16957	1	1.01152	1	1.18455	1	1.04858	1	1.29899	1	0.948197	1.35925e+08	1.12931e+08	1.51099e+08	2.67087e+07	4.37902e+07	2.75688e+07	1.83162e+08	1.34554e+08	1.53635e+08	1.05931e+08	1.05859e+08	1.10064e+08	8.62259e+07	8.26627e+07	8.37644e+07	1.00847e+08	9.79184e+07
461	PPIF	P30405	Peptidyl-prolyl cis-trans isomerase F, mitochondrial OS=Homo sapiens GN=PPIF PE=1 SV=1	3	4	3	7	7.54193	1055360000	1219270000	1747710000	120343000	353659000	230425000	782553000	1033470000	1354760000	461594000	744841000	1096100000	1	0.678725	1	1.03165	1	0.886083	1	0.960589	1	0.938665	1	1.07085	1.54152e+09	1.08589e+09	1.3435e+09	1.75779e+08	3.1497e+08	1.77132e+08	1.14304e+09	9.20412e+08	1.04143e+09	6.74229e+08	6.63358e+08	8.42594e+08	9.7788e+08	7.94844e+08	7.44795e+08	6.63712e+08	7.04298e+08
462	AKT2	P31751	RAC-beta serine/threonine-protein kinase OS=Homo sapiens GN=AKT2 PE=1 SV=2	3	4	3	6	6.66395	422584000	378014000	595235000	56505900	109965000	56391200	566638000	390167000	516266000	273810000	263264000	354732000	1	0.795893	1	0.845146	1	0.888661	1	0.899317	1	0.674487	1	0.909428	4.46042e+08	3.85088e+08	5.53571e+08	5.96426e+07	1.12023e+08	5.24441e+07	5.98093e+08	3.97469e+08	4.8013e+08	2.8901e+08	2.68191e+08	3.29902e+08	2.82953e+08	2.81876e+08	3.06883e+08	2.252e+08	2.50492e+08
463	SEC24D	O94855|O94855-2	Protein transport protein Sec24D OS=Homo sapiens GN=SEC24D PE=1 SV=2|Isoform 2 of Protein transport protein Sec24D OS=Homo sapiens GN=SEC24D	3	4	3	18	7.72894	1986090000	888042000	1618070000	251009000	234647000	182232000	2200500000	1025840000	1623080000	1145720000	627737000	1147450000	1	0.752254	1	0.910637	1	0.807181	1	0.815587	1	0.801822	1	0.935697	1.53839e+09	1.20337e+09	1.54157e+09	1.94428e+08	3.17965e+08	1.73617e+08	1.70447e+09	1.39009e+09	1.54635e+09	8.87457e+08	8.50633e+08	1.0932e+09	9.759e+08	8.80837e+08	8.54601e+08	7.34124e+08	7.10995e+08
464	STARD5	Q9NSY2	StAR-related lipid transfer protein 5 OS=Homo sapiens GN=STARD5 PE=1 SV=2	3	4	3	3	6.32836	414993000	290974000	233265000	51421300	64779900	28710500	663748000	140017000	212402000	415158000	108631000	147274000	1	0.737524	1	1.09395	1	0.680105	1	1.03406	1	0.876277	1	0.917718	2.44357e+08	3.64612e+08	3.16147e+08	3.0278e+07	8.1174e+07	3.89117e+07	3.90829e+08	1.75452e+08	2.87871e+08	2.44454e+08	1.36123e+08	1.99603e+08	1.55011e+08	2.66887e+08	1.75262e+08	1.14324e+08	1.81511e+08
465	BMP2K	Q9NSY1	BMP-2-inducible protein kinase OS=Homo sapiens GN=BMP2K PE=1 SV=2	3	4	3	10	6.8241	115983000	342113000	375151000	27030000	149162000	62410700	117893000	300708000	358062000	70006000	225456000	306322000	1	1.38716	1	1.03857	1	1.33192	1	0.999284	1	1.18441	1	1.1323	2.55841e+08	2.21923e+08	2.62179e+08	5.96241e+07	9.6759e+07	4.36164e+07	2.60054e+08	1.95064e+08	2.50236e+08	1.54423e+08	1.4625e+08	2.14077e+08	1.62296e+08	1.62443e+08	1.45344e+08	2.2513e+08	2.16361e+08
466	GAS2L1	A0A5E8|Q99501	GAS2-like protein 1 OS=Homo sapiens GN=GAS2L1 PE=1 SV=1|GAS2-like protein 1 OS=Homo sapiens GN=GAS2L1 PE=1 SV=2	2	4	2	2	6.20638	34600300	NA	31769500	6211970	NA	5083280	50533400	NA	44490400	27890600	NA	29623200	1	1.06862	1	0.965311	1	1.03683	1	1.00485	1	1.13916	1	0.881266	3.31069e+07	NA	3.32026e+07	5.94385e+06	NA	5.31258e+06	4.83523e+07	NA	4.64973e+07	2.66868e+07	NA	3.09595e+07	2.10018e+07	NA	1.84065e+07	2.24429e+07	NA
467	NT5DC3	Q86UY8|Q86UY8-2	5'-nucleotidase domain-containing protein 3 OS=Homo sapiens GN=NT5DC3 PE=1 SV=1|Isoform 2 of 5'-nucleotidase domain-containing protein 3 OS=Homo sapiens GN=NT5DC3	3	4	3	5	7.02369	60848900	72065300	182914000	11495800	28926200	20290900	154364000	137043000	262790000	80412900	112896000	209704000	1	1.1245	1	0.911103	1	1.22618	1	1.09798	1	0.789778	1	1.05618	8.83253e+07	7.53505e+07	1.20519e+08	1.66867e+07	3.02449e+07	1.33693e+07	2.24067e+08	1.4329e+08	1.73148e+08	1.16723e+08	1.18043e+08	1.3817e+08	5.60303e+07	5.51549e+07	6.68118e+07	6.30062e+07	6.76299e+07
468	PLOD3	O60568	Procollagen-lysine,2-oxoglutarate 5-dioxygenase 3 OS=Homo sapiens GN=PLOD3 PE=1 SV=1	3	4	3	22	7.91523	4011590000	2125320000	2910670000	437690000	655173000	301332000	3562170000	1809670000	2223070000	1981760000	1465070000	2053000000	1	0.649417	1	0.973026	1	0.941719	1	1.07902	1	0.73706	1	1.2223	3.30048e+09	2.36694e+09	3.17666e+09	3.60103e+08	7.29657e+08	3.28869e+08	2.93072e+09	2.0154e+09	2.42622e+09	1.63046e+09	1.63163e+09	2.24061e+09	2.0937e+09	1.73255e+09	1.76104e+09	1.35968e+09	1.63157e+09
469	TMEM192	Q8IY95|Q8IY95-2	Transmembrane protein 192 OS=Homo sapiens GN=TMEM192 PE=1 SV=1|Isoform 2 of Transmembrane protein 192 OS=Homo sapiens GN=TMEM192	3	4	3	5	7.15121	476448000	478641000	592747000	73283500	128346000	72870500	449099000	433506000	503523000	309842000	271904000	390663000	1	0.915513	1	1.20666	1	0.819148	1	0.835973	1	0.875251	1	1.02689	5.16042e+08	4.69197e+08	5.58283e+08	7.93736e+07	1.25814e+08	6.86336e+07	4.86421e+08	4.24952e+08	4.74247e+08	3.35591e+08	2.66539e+08	3.67949e+08	3.27358e+08	3.43441e+08	3.09495e+08	2.99701e+08	2.81329e+08
470	GREM1	O60565	Gremlin-1 OS=Homo sapiens GN=GREM1 PE=1 SV=1	3	4	3	4	7.27548	115327000	184658000	260519000	40245500	565803000	329381000	71967300	196684000	156691000	74788700	1436390000	811302000	1	2.07711	1	1.81756	1	9.36024	1	9.73364	1	9.00139	1	6.85299	3.45129e+08	9.4255e+07	1.70551e+08	1.20439e+08	2.88803e+08	2.15632e+08	2.1537e+08	1.00393e+08	1.02579e+08	2.23813e+08	7.33177e+08	5.31124e+08	2.18937e+08	6.89925e+07	9.4548e+07	4.54756e+08	6.45786e+08
471	DHX37	Q8IY37	Probable ATP-dependent RNA helicase DHX37 OS=Homo sapiens GN=DHX37 PE=1 SV=1	3	4	3	7	6.65548	180098000	45341500	214068000	51053600	17435600	38484100	264167000	45128700	196637000	181614000	39992100	157912000	1	1.6873	1	1.20243	1	1.17471	1	1.18112	1	1.27991	1	1.0629	1.06726e+08	1.1267e+08	1.45371e+08	3.02544e+07	4.33261e+07	2.6134e+07	1.56546e+08	1.12141e+08	1.33533e+08	1.07625e+08	9.93773e+07	1.07236e+08	6.77031e+07	8.2472e+07	8.05889e+07	1.14235e+08	9.68807e+07
472	SLC15A3	Q8IY34	Solute carrier family 15 member 3 OS=Homo sapiens GN=SLC15A3 PE=2 SV=2	2	4	2	2	5.83581	55090800	2183400	NA	4143520	406756	NA	33862700	2756290	NA	21722200	1776710	NA	1	0.447676	1	1.12194	1	0.569102	1	0.859139	1	1.03852	1	0.974639	3.93018e+06	2183400	NA	295599	406756	NA	2.41577e+06	2756290	NA	1.54966e+06	1776710	NA	2.49316e+06	1.5982e+06	NA	1.11613e+06	909539
473	MICALL2	Q8IY33	MICAL-like protein 2 OS=Homo sapiens GN=MICALL2 PE=1 SV=1	3	4	3	6	6.43904	117107000	71513000	117074000	21322200	40405900	24154900	155055000	169777000	150839000	79552000	104633000	96459400	1	1.08373	1	0.897332	1	1.72603	1	0.821413	1	1.46891	1	0.846394	1.25184e+08	6.72814e+07	1.16408e+08	2.27928e+07	3.8015e+07	2.40175e+07	1.6575e+08	1.59731e+08	1.49981e+08	8.50389e+07	9.84416e+07	9.59109e+07	7.94122e+07	4.92485e+07	6.45332e+07	8.60617e+07	8.50045e+07
474	DDB1	Q16531	DNA damage-binding protein 1 OS=Homo sapiens GN=DDB1 PE=1 SV=1	3	4	3	37	8.08119	5873530000	3488440000	5456770000	989149000	1023090000	725992000	7181190000	3462250000	4832640000	3946560000	2400000000	3376480000	1	1.00239	1	0.961192	1	0.895926	1	0.9239	1	0.947211	1	0.924744	4.71002e+09	4.29408e+09	5.52807e+09	7.93204e+08	1.25937e+09	7.35479e+08	5.75864e+09	4.26184e+09	4.89579e+09	3.16477e+09	2.95427e+09	3.4206e+09	2.98786e+09	3.14317e+09	3.06459e+09	2.995e+09	2.81605e+09
475	NQO1	B4DLR8|P15559|P15559-2|P15559-3	NAD(P)H dehydrogenase [quinone] 1 OS=Homo sapiens GN=NQO1 PE=1 SV=1|NAD(P)H dehydrogenase [quinone] 1 OS=Homo sapiens GN=NQO1 PE=1 SV=1|Isoform 2 of NAD(P)H dehydrogenase [quinone] 1 OS=Homo sapiens GN=NQO1|Isoform 3 of NAD(P)H dehydrogenase [quinone] 1 OS=Homo sapiens GN=NQO1	3	4	3	13	8.03215	3544970000	887419000	2339380000	402483000	311551000	396533000	2732470000	1639380000	2444620000	1678960000	1166200000	1712800000	1	0.675785	1	1.07466	1	1.07248	1	0.948125	1	1.20678	1	0.927336	2.75204e+09	1.29235e+09	2.06922e+09	3.12456e+08	4.53714e+08	3.5074e+08	2.12127e+09	2.38744e+09	2.16231e+09	1.30341e+09	1.69834e+09	1.515e+09	1.74579e+09	9.45974e+08	1.14711e+09	1.17978e+09	1.01454e+09
476	DYRK1A	Q13627|Q13627-2|Q13627-5	Dual specificity tyrosine-phosphorylation-regulated kinase 1A OS=Homo sapiens GN=DYRK1A PE=1 SV=2|Isoform 1 of Dual specificity tyrosine-phosphorylation-regulated kinase 1A OS=Homo sapiens GN=DYRK1A|Isoform 4 of Dual specificity tyrosine-phosphorylation-regulated kinase 1A OS=Homo sapiens GN=DYRK1A	3	4	3	5	6.27882	298111000	79764900	222087000	52636400	27173500	31568500	372195000	83868000	194405000	231161000	66276600	153240000	1	1.05095	1	1.08626	1	1.04069	1	1.05326	1	1.012	1	1.04329	1.72207e+08	1.49914e+08	2.04559e+08	3.0406e+07	5.10713e+07	2.9077e+07	2.15002e+08	1.57626e+08	1.79062e+08	1.33533e+08	1.24564e+08	1.41146e+08	1.09242e+08	1.09734e+08	1.13401e+08	1.14808e+08	1.142e+08
477	DPYSL3	Q14195-2	Isoform LCRMP-4 of Dihydropyrimidinase-related protein 3 OS=Homo sapiens GN=DPYSL3	3	4	3	24	8.38994	3900810000	3100660000	5002550000	510608000	886421000	554809000	3833610000	3511230000	3183920000	1833320000	2268780000	2254070000	1	0.779124	1	0.836408	1	0.873324	1	0.861202	1	0.789591	1	0.937016	4.16973e+09	2.96376e+09	4.8961e+09	5.45809e+08	8.47283e+08	5.43003e+08	4.09789e+09	3.3562e+09	3.11617e+09	1.95971e+09	2.16861e+09	2.20611e+09	2.64512e+09	2.1694e+09	2.71425e+09	2.06088e+09	1.89459e+09
478	NOTCH2	Q04721	Neurogenic locus notch homolog protein 2 OS=Homo sapiens GN=NOTCH2 PE=1 SV=3	3	4	3	14	7.25837	666461000	427267000	686727000	81067200	134398000	85332800	662175000	513116000	601185000	373189000	414746000	469066000	1	0.72401	1	0.985698	1	0.960911	1	1.0773	1	0.884672	1	1.03268	6.73427e+08	4.41391e+08	6.57877e+08	8.19145e+07	1.38841e+08	8.17479e+07	6.69096e+08	5.30077e+08	5.75929e+08	3.7709e+08	4.28456e+08	4.4936e+08	4.27197e+08	3.23088e+08	3.64707e+08	3.09295e+08	3.10459e+08
479	LAMTOR1	Q6IAA8	Ragulator complex protein LAMTOR1 OS=Homo sapiens GN=LAMTOR1 PE=1 SV=2	3	4	3	8	7.3854	641958000	728301000	782288000	108277000	269549000	118923000	768667000	1013920000	830593000	492343000	754969000	632344000	1	1.00393	1	1.12026	1	1.13062	1	0.992424	1	1.0823	1	1.00764	7.81603e+08	5.73565e+08	8.15859e+08	1.31831e+08	2.1228e+08	1.24026e+08	9.35875e+08	7.98501e+08	8.66237e+08	5.99443e+08	5.94567e+08	6.5948e+08	4.9582e+08	4.19836e+08	4.52287e+08	4.97769e+08	4.74675e+08
480	DHCR7	Q9UBM7	7-dehydrocholesterol reductase OS=Homo sapiens GN=DHCR7 PE=1 SV=1	3	4	3	5	7.30254	745907000	1105690000	516833000	78525600	215560000	48723700	375985000	553053000	255801000	215856000	389574000	210412000	1	0.626614	1	1.00411	1	0.595559	1	0.938848	1	0.671182	1	1.0887	8.19215e+08	6.6983e+08	7.76793e+08	8.62432e+07	1.30587e+08	7.32311e+07	4.12937e+08	3.35041e+08	3.84466e+08	2.3707e+08	2.36005e+08	3.16246e+08	5.1968e+08	4.90301e+08	4.3063e+08	3.25639e+08	2.92003e+08
481	ACOX3	O15254	Peroxisomal acyl-coenzyme A oxidase 3 OS=Homo sapiens GN=ACOX3 PE=1 SV=2	3	4	3	10	6.91308	333159000	665068000	220131000	66196700	210561000	33176600	262815000	801328000	290427000	164092000	695548000	275675000	1	1.18266	1	1.09201	1	0.967167	1	1.15688	1	1.073	1	1.25632	4.61911e+08	3.06361e+08	3.44673e+08	9.17789e+07	9.69941e+07	5.19467e+07	3.64382e+08	3.69129e+08	4.5474e+08	2.27507e+08	3.20402e+08	4.31642e+08	2.93019e+08	2.24249e+08	1.91076e+08	3.46541e+08	2.16887e+08
482	STAG2	Q8N3U4|Q8N3U4-2	Cohesin subunit SA-2 OS=Homo sapiens GN=STAG2 PE=1 SV=3|Isoform 2 of Cohesin subunit SA-2 OS=Homo sapiens GN=STAG2	3	4	3	6	6.77287	167657000	486089000	323782000	23755300	148697000	12089600	205752000	479305000	216638000	103577000	287364000	173193000	1	0.843359	1	0.880455	1	0.934493	1	0.799084	1	0.265833	1	1.05813	2.61039e+08	2.29976e+08	4.39544e+08	3.69866e+07	7.03507e+07	1.6412e+07	3.20353e+08	2.26766e+08	2.94093e+08	1.61268e+08	1.35956e+08	2.35115e+08	1.65594e+08	1.68337e+08	2.43669e+08	1.39655e+08	1.5731e+08
483	GABARAPL2	P60520	Gamma-aminobutyric acid receptor-associated protein-like 2 OS=Homo sapiens GN=GABARAPL2 PE=1 SV=1	3	4	3	5	7.25634	425776000	308276000	766268000	53888200	81742800	83520800	380250000	287318000	434911000	220282000	197455000	358355000	1	0.753332	1	1.01321	1	0.810027	1	0.915962	1	0.776005	1	1.09057	4.76508e+08	3.71496e+08	5.68169e+08	6.0309e+07	9.85063e+07	6.19287e+07	4.25557e+08	3.4624e+08	3.22476e+08	2.46529e+08	2.37948e+08	2.65712e+08	3.02279e+08	2.71927e+08	3.14976e+08	2.27716e+08	2.20268e+08
484	NME3	Q13232	Nucleoside diphosphate kinase 3 OS=Homo sapiens GN=NME3 PE=1 SV=2	3	4	3	6	7.28443	670713000	149809000	245950000	88192700	55939400	39435900	756621000	192403000	248063000	411864000	136023000	170911000	1	0.782654	1	0.952058	1	1.1407	1	0.942264	1	1.14155	1	0.911905	3.37701e+08	2.28383e+08	3.20424e+08	4.44046e+07	8.52793e+07	5.13772e+07	3.80955e+08	2.93317e+08	3.23177e+08	2.07372e+08	2.07366e+08	2.22663e+08	2.14225e+08	1.67171e+08	1.77633e+08	1.67664e+08	1.90691e+08
485	MANF	A8K878|P55145	Mesencephalic astrocyte-derived neurotrophic factor OS=Homo sapiens GN=MANF PE=1 SV=1|Mesencephalic astrocyte-derived neurotrophic factor OS=Homo sapiens GN=MANF PE=1 SV=3	3	4	3	7	7.85488	2382410000	1247080000	1905390000	210615000	407161000	420219000	2579210000	1276700000	2337310000	1072560000	843283000	1426800000	1	0.526195	1	0.727315	1	0.997382	1	0.880352	1	1.57015	1	0.807957	2.32793e+09	1.53823e+09	1.5809e+09	2.05798e+08	5.02217e+08	3.48656e+08	2.52023e+09	1.57476e+09	1.93927e+09	1.04803e+09	1.04016e+09	1.18382e+09	1.47675e+09	1.12595e+09	8.76404e+08	7.77058e+08	1.123e+09
486	FCHSD1	Q86WN1	F-BAR and double SH3 domains protein 1 OS=Homo sapiens GN=FCHSD1 PE=1 SV=1	3	4	3	7	6.84117	345745000	239074000	268203000	47609900	96720200	37325600	427231000	252156000	240846000	288102000	229754000	212219000	1	0.819625	1	1.17943	1	1.23587	1	1.21441	1	0.990817	1	1.16624	2.97836e+08	2.28388e+08	3.25913e+08	4.10127e+07	9.23971e+07	4.5357e+07	3.6803e+08	2.40885e+08	2.92669e+08	2.4818e+08	2.19485e+08	2.57883e+08	1.88936e+08	1.67175e+08	1.80676e+08	1.54857e+08	2.06607e+08
487	SLMAP	Q14BN4|Q14BN4-2|Q14BN4-3	Sarcolemmal membrane-associated protein OS=Homo sapiens GN=SLMAP PE=1 SV=1|Isoform 2 of Sarcolemmal membrane-associated protein OS=Homo sapiens GN=SLMAP|Isoform 3 of Sarcolemmal membrane-associated protein OS=Homo sapiens GN=SLMAP	3	4	3	16	6.75921	486222000	397743000	735512000	67446500	130328000	86364600	635090000	437012000	659968000	366436000	344283000	555348000	1	0.825655	1	1.00914	1	1.00098	1	1.05001	1	0.835981	1	1.11374	5.34546e+08	4.34908e+08	6.11848e+08	7.41498e+07	1.42506e+08	7.18439e+07	6.9821e+08	4.77847e+08	5.49006e+08	4.02855e+08	3.76453e+08	4.61976e+08	3.39096e+08	3.18343e+08	3.3919e+08	2.79977e+08	3.18655e+08
488	RANBP2	P49792	E3 SUMO-protein ligase RanBP2 OS=Homo sapiens GN=RANBP2 PE=1 SV=2	3	4	3	29	7.19649	2298570000	1479260000	2911010000	460990000	517387000	404024000	3365880000	1858130000	2836280000	1862580000	1247640000	2071040000	1	1.19373	1	0.967842	1	1.06847	1	0.894922	1	0.988129	1	0.966454	2.06585e+09	1.84935e+09	2.59076e+09	4.14316e+08	6.46831e+08	3.59577e+08	3.0251e+09	2.32301e+09	2.52426e+09	1.674e+09	1.55978e+09	1.8432e+09	1.3105e+09	1.35368e+09	1.43624e+09	1.56439e+09	1.44636e+09
489	FXR2	P51116	Fragile X mental retardation syndrome-related protein 2 OS=Homo sapiens GN=FXR2 PE=1 SV=2	3	4	3	10	6.96458	709219000	351902000	252473000	181822000	178981000	48038100	1236060000	495331000	273426000	718949000	425454000	209381000	1	1.52595	1	1.01729	1	1.55373	1	1.1448	1	1.35463	1	1.01354	3.87227e+08	3.29347e+08	4.9408e+08	9.92732e+07	1.67509e+08	9.40087e+07	6.74878e+08	4.63583e+08	5.35084e+08	3.9254e+08	3.98185e+08	4.0975e+08	2.45643e+08	2.41075e+08	2.73903e+08	3.74838e+08	3.74564e+08
490	SRSF4	A0A0D9SEM4|Q08170	Serine/arginine-rich-splicing factor 4 (Fragment) OS=Homo sapiens GN=SRSF4 PE=1 SV=1|Serine/arginine-rich splicing factor 4 OS=Homo sapiens GN=SRSF4 PE=1 SV=2	3	4	3	8	7.67881	1165360000	873644000	1426550000	161262000	242038000	169320000	1137950000	807967000	1003110000	578394000	561256000	732560000	1	0.823656	1	0.888973	1	0.846328	1	0.925847	1	0.845029	1	0.966577	1.17576e+09	9.39362e+08	1.31502e+09	1.627e+08	2.60245e+08	1.56082e+08	1.1481e+09	8.68744e+08	9.24684e+08	5.83553e+08	6.03475e+08	6.75286e+08	7.45855e+08	6.87591e+08	7.29006e+08	6.14328e+08	5.81928e+08
491	REEP5	Q00765	Receptor expression-enhancing protein 5 OS=Homo sapiens GN=REEP5 PE=1 SV=3	3	4	3	8	8.05388	2450020000	1361740000	1881560000	292576000	376044000	220855000	2337530000	1739310000	1809180000	1560510000	1581580000	1801440000	1	0.710793	1	1.16761	1	0.843595	1	1.21195	1	0.835679	1	1.31789	2.2028e+09	1.42908e+09	1.99411e+09	2.63053e+08	3.94641e+08	2.34066e+08	2.10166e+09	1.82532e+09	1.9174e+09	1.40305e+09	1.65979e+09	1.9092e+09	1.39737e+09	1.04606e+09	1.10547e+09	9.93243e+08	8.82448e+08
492	FTSJ1	Q9UET6|Q9UET6-2	Putative tRNA (cytidine(32)/guanosine(34)-2'-O)-methyltransferase OS=Homo sapiens GN=FTSJ1 PE=1 SV=2|Isoform 2 of Putative tRNA (cytidine(32)/guanosine(34)-2'-O)-methyltransferase OS=Homo sapiens GN=FTSJ1	2	4	2	2	6.30725	74795300	NA	101577000	12641200	NA	22191000	90786600	NA	109859000	52712800	NA	93334400	1	1.00598	1	1.01551	1	1.08333	1	1.05123	1	1.55536	1	1.12447	9.17076e+07	NA	8.28446e+07	1.54996e+07	NA	1.80986e+07	1.11315e+08	NA	8.95993e+07	6.46319e+07	NA	7.61221e+07	5.81759e+07	NA	4.59265e+07	5.85236e+07	NA
493	LIG3	P49916|P49916-2|P49916-3|P49916-4	DNA ligase 3 OS=Homo sapiens GN=LIG3 PE=1 SV=2|Isoform 2 of DNA ligase 3 OS=Homo sapiens GN=LIG3|Isoform 3 of DNA ligase 3 OS=Homo sapiens GN=LIG3|Isoform 4 of DNA ligase 3 OS=Homo sapiens GN=LIG3	3	4	3	5	6.61221	196579000	199355000	307901000	31491100	68532000	42993600	225538000	198182000	273040000	118977000	148613000	227982000	1	0.953508	1	0.922638	1	1.05016	1	0.999458	1	0.99413	1	1.10514	2.41834e+08	1.96585e+08	2.5381e+08	3.87408e+07	6.75796e+07	3.54406e+07	2.7746e+08	1.95428e+08	2.25073e+08	1.46367e+08	1.46548e+08	1.87931e+08	1.53411e+08	1.43895e+08	1.40704e+08	1.46278e+08	1.51113e+08
494	RPSA	A0A0C4DG17|C9J9K3|P08865	40S ribosomal protein SA OS=Homo sapiens GN=RPSA PE=1 SV=1|40S ribosomal protein SA (Fragment) OS=Homo sapiens GN=RPSA PE=1 SV=7|40S ribosomal protein SA OS=Homo sapiens GN=RPSA PE=1 SV=4	3	4	3	14	8.22625	3866880000	1446040000	1733600000	546150000	476557000	290906000	3803600000	1537150000	1761300000	2123590000	1301600000	1206110000	1	0.840669	1	0.976481	1	1.00676	1	1.12858	1	1.19469	1	0.906348	2.48975e+09	1.74617e+09	2.22971e+09	3.51647e+08	5.75469e+08	3.74155e+08	2.449e+09	1.85619e+09	2.26533e+09	1.3673e+09	1.57175e+09	1.55126e+09	1.5794e+09	1.27816e+09	1.23608e+09	1.32776e+09	1.28679e+09
495	CTSK	P43235	Cathepsin K OS=Homo sapiens GN=CTSK PE=1 SV=1	3	4	3	11	8.62244	4976600000	2207170000	2964390000	1011270000	1581710000	602175000	912318000	666788000	604555000	1097570000	1120300000	1245220000	1	1.20951	1	2.10414	1	2.18918	1	2.23933	1	1.44623	1	2.72616	4.21944e+09	2.20639e+09	3.49758e+09	8.57412e+08	1.58115e+09	7.10485e+08	7.73515e+08	6.66551e+08	7.13293e+08	9.30582e+08	1.1199e+09	1.46919e+09	2.67666e+09	1.61502e+09	1.93895e+09	3.23743e+09	3.53557e+09
496	NAMPT	P43490	Nicotinamide phosphoribosyltransferase OS=Homo sapiens GN=NAMPT PE=1 SV=1	3	4	3	18	7.84573	1663020000	1924720000	2089750000	305388000	546924000	307238000	2551950000	2248880000	3199280000	1333650000	1513400000	2172430000	1	1.09302	1	0.914024	1	0.868059	1	0.896932	1	1.04672	1	0.898742	1.9125e+09	1.84474e+09	1.89593e+09	3.51202e+08	5.24196e+08	2.78743e+08	2.93479e+09	2.15543e+09	2.90256e+09	1.53372e+09	1.45051e+09	1.97094e+09	1.21322e+09	1.35031e+09	1.05105e+09	1.32608e+09	1.17214e+09
497	PIEZO1	Q92508	Piezo-type mechanosensitive ion channel component 1 OS=Homo sapiens GN=PIEZO1 PE=1 SV=4	3	4	3	10	6.83823	315057000	222552000	267521000	33902200	69479300	33286300	307464000	237620000	237334000	160556000	190709000	199489000	1	0.64049	1	0.913314	1	0.953704	1	1.0697	1	0.885846	1	1.1125	3.16655e+08	2.08331e+08	2.84341e+08	3.40742e+07	6.50395e+07	3.53791e+07	3.09024e+08	2.22436e+08	2.52256e+08	1.6137e+08	1.78522e+08	2.12031e+08	2.00874e+08	1.52493e+08	1.5763e+08	1.28658e+08	1.45433e+08
498	DDX54	Q8TDD1|Q8TDD1-2	ATP-dependent RNA helicase DDX54 OS=Homo sapiens GN=DDX54 PE=1 SV=2|Isoform 2 of ATP-dependent RNA helicase DDX54 OS=Homo sapiens GN=DDX54	3	4	3	9	6.78528	239523000	263446000	354108000	70165900	127164000	75011100	324005000	301511000	342700000	249316000	282007000	333199000	1	1.74362	1	1.34582	1	1.47456	1	1.2466	1	1.50813	1	1.28686	2.72433e+08	2.48968e+08	3.29437e+08	7.98065e+07	1.20175e+08	6.9785e+07	3.68522e+08	2.84941e+08	3.18824e+08	2.83571e+08	2.66509e+08	3.09985e+08	1.72821e+08	1.82239e+08	1.8263e+08	3.01335e+08	2.68722e+08
499	PDLIM5	Q96HC4	PDZ and LIM domain protein 5 OS=Homo sapiens GN=PDLIM5 PE=1 SV=5	3	4	3	14	7.54875	964220000	544974000	702582000	122668000	178750000	131910000	2045530000	1771840000	1757530000	1331620000	1628340000	1251710000	1	0.757232	1	1.13858	1	1.00198	1	1.22488	1	1.33669	1	0.942633	9.17645e+08	5.36661e+08	7.49677e+08	1.16743e+08	1.76023e+08	1.40752e+08	1.94673e+09	1.74481e+09	1.87534e+09	1.2673e+09	1.6035e+09	1.33561e+09	5.8212e+08	3.92824e+08	4.15598e+08	4.408e+08	3.93602e+08
500	NAB2	Q15742|Q15742-3	NGFI-A-binding protein 2 OS=Homo sapiens GN=NAB2 PE=1 SV=1|Isoform 3 of NGFI-A-binding protein 2 OS=Homo sapiens GN=NAB2	3	4	3	6	6.55302	358191000	93920800	165227000	70831500	58922500	31381700	631052000	128896000	210377000	313299000	85983000	113003000	1	1.17702	1	0.868324	1	1.9165	1	0.889089	1	1.35222	1	0.710941	1.82221e+08	1.43686e+08	2.12298e+08	3.60338e+07	9.01432e+07	4.03219e+07	3.21033e+08	1.97193e+08	2.7031e+08	1.59383e+08	1.31542e+08	1.45196e+08	1.15594e+08	1.05175e+08	1.17691e+08	1.36057e+08	2.01567e+08
501	KDELC1	Q6UW63	KDEL motif-containing protein 1 OS=Homo sapiens GN=KDELC1 PE=1 SV=1	3	4	3	5	6.76859	542934000	110264000	261009000	36792200	26502000	23480500	309964000	117210000	208287000	176888000	88962700	148734000	1	0.40335	1	0.998102	1	0.734234	1	1.01161	1	0.640475	1	0.945126	3.48087e+08	1.73094e+08	2.59338e+08	2.35883e+07	4.16032e+07	2.33302e+07	1.98725e+08	1.83998e+08	2.06953e+08	1.13407e+08	1.39655e+08	1.47782e+08	2.20814e+08	1.26701e+08	1.43769e+08	8.90653e+07	9.30281e+07
502	TMEM205	K7ELQ9|Q6UW68	Transmembrane protein 205 (Fragment) OS=Homo sapiens GN=TMEM205 PE=1 SV=1|Transmembrane protein 205 OS=Homo sapiens GN=TMEM205 PE=1 SV=1	3	4	3	3	6.63946	245794000	117313000	199833000	39753600	51011400	22669700	302532000	96278300	158236000	164985000	83316900	146261000	1	0.962674	1	0.953808	1	1.32834	1	1.15339	1	0.807661	1	1.22339	1.7825e+08	1.51889e+08	2.12828e+08	2.88293e+07	6.60461e+07	2.41439e+07	2.19396e+08	1.24655e+08	1.68526e+08	1.19647e+08	1.07873e+08	1.55772e+08	1.13075e+08	1.11179e+08	1.17985e+08	1.08854e+08	1.47684e+08
503	COLGALT1	Q8NBJ5	Procollagen galactosyltransferase 1 OS=Homo sapiens GN=COLGALT1 PE=1 SV=1	3	4	3	21	7.85701	4398990000	2858890000	2199480000	502619000	943098000	302835000	3271060000	2717260000	1459290000	1929680000	2389930000	1344350000	1	0.68008	1	1.03177	1	1.00774	1	1.17227	1	0.980249	1	1.2193	3.67999e+09	2.25977e+09	3.32629e+09	4.20467e+08	7.45459e+08	4.57979e+08	2.73641e+09	2.14782e+09	2.20689e+09	1.61428e+09	1.88909e+09	2.03307e+09	2.33445e+09	1.6541e+09	1.84399e+09	1.58761e+09	1.66691e+09
504	EMG1	Q92979	Ribosomal RNA small subunit methyltransferase NEP1 OS=Homo sapiens GN=EMG1 PE=1 SV=4	3	4	3	4	6.49651	156735000	150035000	67405200	40354700	65279700	16675500	194514000	135576000	71281400	131974000	131494000	58568400	1	1.53251	1	1.18666	1	1.32915	1	1.29269	1	1.76131	1	1.0875	1.17365e+08	1.10325e+08	1.22416e+08	3.02181e+07	4.80022e+07	3.02847e+07	1.45654e+08	9.96932e+07	1.29456e+08	9.88237e+07	9.66916e+07	1.06367e+08	7.4452e+07	8.07556e+07	6.78636e+07	1.14098e+08	1.07337e+08
505	CHERP	J3QK89|Q8IWX8	Calcium homeostasis endoplasmic reticulum protein OS=Homo sapiens GN=CHERP PE=1 SV=1|Calcium homeostasis endoplasmic reticulum protein OS=Homo sapiens GN=CHERP PE=1 SV=3	3	4	3	6	7.12121	333261000	413469000	375863000	64877000	234712000	92915200	541999000	676354000	538866000	329553000	517258000	411846000	1	1.15872	1	1.06344	1	1.73413	1	1.01931	1	1.75998	1	1.01157	4.23319e+08	3.05008e+08	4.01124e+08	8.24088e+07	1.73142e+08	9.916e+07	6.88464e+08	4.98932e+08	5.75083e+08	4.18609e+08	3.81571e+08	4.39526e+08	2.68538e+08	2.23259e+08	2.22371e+08	3.11161e+08	3.8716e+08
506	BDH2	Q9BUT1	3-hydroxybutyrate dehydrogenase type 2 OS=Homo sapiens GN=BDH2 PE=1 SV=2	3	4	3	7	7.80306	1385490000	981054000	1307160000	175675000	224928000	136577000	2057110000	1254480000	1618480000	1099200000	729896000	1041300000	1	0.754711	1	0.93456	1	0.700391	1	0.775478	1	0.743874	1	0.85155	1.21195e+09	1.10248e+09	1.32976e+09	1.5367e+08	2.52767e+08	1.38938e+08	1.79944e+09	1.40974e+09	1.64646e+09	9.61516e+08	8.20233e+08	1.0593e+09	7.68813e+08	8.06987e+08	7.37177e+08	5.80231e+08	5.65206e+08
507	STON1	A0A0A6YYG5|Q53S48|Q9Y6Q2|Q9Y6Q2-2|Q9Y6Q2-3	Protein STON1-GTF2A1L OS=Homo sapiens GN=STON1-GTF2A1L PE=4 SV=1|Protein STON1-GTF2A1L OS=Homo sapiens GN=ALF PE=4 SV=1|Stonin-1 OS=Homo sapiens GN=STON1 PE=1 SV=2|Isoform 2 of Stonin-1 OS=Homo sapiens GN=STON1|Isoform 3 of Stonin-1 OS=Homo sapiens GN=STON1	2	4	2	2	6.26508	169299000	97784900	NA	13711800	24023600	NA	102113000	45893500	NA	50477500	43490500	NA	1	0.482074	1	0.864579	1	0.750509	1	1.26303	1	0.939015	1	0.985037	1.33948e+08	9.77849e+07	NA	1.08487e+07	24023600	NA	8.0791e+07	45893500	NA	3.99374e+07	43490500	NA	8.49716e+07	7.15763e+07	NA	4.09626e+07	5.37187e+07
508	NCDN	Q9UBB6|Q9UBB6-2|Q9UBB6-3	Neurochondrin OS=Homo sapiens GN=NCDN PE=1 SV=1|Isoform 2 of Neurochondrin OS=Homo sapiens GN=NCDN|Isoform 3 of Neurochondrin OS=Homo sapiens GN=NCDN	3	4	3	9	7.07579	1037580000	476471000	703495000	127642000	149200000	93465800	1613850000	513059000	765521000	909477000	400728000	634893000	1	0.732227	1	0.985636	1	0.956582	1	1.04101	1	0.945893	1	1.0977	7.19492e+08	6.30962e+08	7.66108e+08	8.85112e+07	1.97576e+08	1.01785e+08	1.1191e+09	6.79413e+08	8.33655e+08	6.30661e+08	5.3066e+08	6.914e+08	4.56419e+08	4.61849e+08	4.24707e+08	3.34202e+08	4.41797e+08
509	TUBGCP3	Q96CW5	Gamma-tubulin complex component 3 OS=Homo sapiens GN=TUBGCP3 PE=1 SV=2	3	4	3	11	6.89729	136466000	344855000	460458000	31486200	116510000	64749700	175893000	347397000	368110000	100732000	266318000	274441000	1	1.37331	1	1.00163	1	1.03209	1	1.02175	1	1.00115	1	0.986763	2.56362e+08	2.45076e+08	3.44903e+08	5.91494e+07	8.27993e+07	4.85003e+07	3.30429e+08	2.46882e+08	2.7573e+08	1.89233e+08	1.89262e+08	2.05568e+08	1.62627e+08	1.7939e+08	1.91203e+08	2.23338e+08	1.85146e+08
510	GOT2	P00505	Aspartate aminotransferase, mitochondrial OS=Homo sapiens GN=GOT2 PE=1 SV=3	3	4	3	17	8.26779	5210700000	3778180000	3440940000	919462000	1202750000	496991000	7172800000	3816050000	2722980000	4281870000	3004830000	2282720000	1	1.0503	1	1.04408	1	0.972484	1	1.04949	1	1.0283	1	1.10956	3.83903e+09	3.60847e+09	4.89002e+09	6.77423e+08	1.14873e+09	7.06288e+08	5.28463e+09	3.64464e+09	3.8697e+09	3.15471e+09	2.86986e+09	3.24404e+09	2.43534e+09	2.64132e+09	2.71087e+09	2.55783e+09	2.56864e+09
511	PRRC2A	P48634|P48634-2|P48634-3	Protein PRRC2A OS=Homo sapiens GN=PRRC2A PE=1 SV=3|Isoform 2 of Protein PRRC2A OS=Homo sapiens GN=PRRC2A|Isoform 3 of Protein PRRC2A OS=Homo sapiens GN=PRRC2A	3	4	3	8	6.51561	228096000	60646200	132989000	80926700	58462600	61376300	398414000	118228000	237901000	259211000	90898800	152739000	1	2.11178	1	1.13791	1	2.94486	1	1.02473	1	3.28576	1	0.849758	1.40987e+08	9.9695e+07	1.30884e+08	5.0021e+07	9.61055e+07	6.04046e+07	2.46261e+08	1.94353e+08	2.34135e+08	1.60219e+08	1.49427e+08	1.50321e+08	8.94368e+07	7.29745e+07	7.25578e+07	1.8887e+08	2.14899e+08
512	CCDC127	Q96BQ5	Coiled-coil domain-containing protein 127 OS=Homo sapiens GN=CCDC127 PE=1 SV=1	3	4	3	5	6.83002	191706000	137349000	236246000	39850500	41670600	33236400	303227000	161855000	230812000	198693000	120463000	190714000	1	1.23729	1	1.14605	1	0.926817	1	0.991972	1	1.00161	1	1.09362	1.66336e+08	1.69833e+08	2.20199e+08	3.45768e+07	5.15261e+07	3.09789e+07	2.63099e+08	2.00135e+08	2.15134e+08	1.72399e+08	1.48954e+08	1.7776e+08	1.05518e+08	1.24314e+08	1.22072e+08	1.30556e+08	1.15216e+08
513	HSD17B7	P56937|P56937-2|P56937-3	3-keto-steroid reductase OS=Homo sapiens GN=HSD17B7 PE=1 SV=1|Isoform 2 of 3-keto-steroid reductase OS=Homo sapiens GN=HSD17B7|Isoform 3 of 3-keto-steroid reductase OS=Homo sapiens GN=HSD17B7	3	4	3	3	6.23549	539254000	60405400	249636000	59074500	15876600	23661600	484540000	88808400	278463000	309070000	49003400	199531000	1	0.652049	1	1.11562	1	0.802918	1	0.735435	1	0.674819	1	0.948385	2.39929e+08	1.56273e+08	2.16875e+08	2.62839e+07	4.10737e+07	2.05564e+07	2.15586e+08	2.29753e+08	2.41919e+08	1.37514e+08	1.26775e+08	1.73346e+08	1.52202e+08	1.14388e+08	1.20229e+08	9.92434e+07	9.18442e+07
514	IKBIP	Q70UQ0|Q70UQ0-4	Inhibitor of nuclear factor kappa-B kinase-interacting protein OS=Homo sapiens GN=IKBIP PE=1 SV=1|Isoform 4 of Inhibitor of nuclear factor kappa-B kinase-interacting protein OS=Homo sapiens GN=IKBIP	3	4	3	36	8.18263	9336460000	4402090000	6524190000	1059780000	1353510000	852130000	8154070000	5113310000	7010540000	4444110000	3353660000	5010280000	1	0.675628	1	0.953231	1	0.939274	1	0.874156	1	0.929886	1	0.945915	7.99383e+09	5.15864e+09	6.50245e+09	9.07378e+08	1.58613e+09	8.49291e+08	6.98148e+09	5.9921e+09	6.98718e+09	3.80503e+09	3.93003e+09	4.99359e+09	5.07099e+09	3.77601e+09	3.60476e+09	3.4261e+09	3.54671e+09
515	TMEM106B	Q9NUM4	Transmembrane protein 106B OS=Homo sapiens GN=TMEM106B PE=1 SV=2	3	4	3	6	7.07914	172292000	127127000	154212000	88381300	45811400	23462800	327855000	155241000	153246000	253805000	113807000	134044000	1	3.0533	1	1.35396	1	1.10084	1	0.97709	1	1.08321	1	1.15771	1.10346e+08	1.52523e+08	2.00691e+08	5.66047e+07	5.49631e+07	3.05345e+07	2.09978e+08	1.86253e+08	1.99434e+08	1.62552e+08	1.36542e+08	1.74445e+08	6.99995e+07	1.11643e+08	1.11257e+08	2.13729e+08	1.22902e+08
516	RAB24	F8W8H5|Q969Q5	Ras-related protein Rab-24 OS=Homo sapiens GN=RAB24 PE=1 SV=1|Ras-related protein Rab-24 OS=Homo sapiens GN=RAB24 PE=1 SV=1	3	4	3	3	6.55608	128342000	96166100	31321600	21683000	31930500	5470970	172217000	129774000	30564700	102467000	94446200	22338400	1	1.0056	1	1.04063	1	1.01432	1	0.969993	1	1.24357	1	0.967327	7.58856e+07	6.07714e+07	8.38255e+07	1.28206e+07	2.01782e+07	1.46419e+07	1.01828e+08	8.20097e+07	8.17998e+07	6.05863e+07	5.96845e+07	5.97839e+07	4.8139e+07	4.44833e+07	4.64703e+07	4.84085e+07	4.51201e+07
517	NDUFS7	F5GXJ1|F5H5N1|O75251|O75251-2	NADH dehydrogenase [ubiquinone] iron-sulfur protein 7, mitochondrial OS=Homo sapiens GN=NDUFS7 PE=1 SV=1|NADH dehydrogenase [ubiquinone] iron-sulfur protein 7, mitochondrial OS=Homo sapiens GN=NDUFS7 PE=1 SV=1|NADH dehydrogenase [ubiquinone] iron-sulfur protein 7, mitochondrial OS=Homo sapiens GN=NDUFS7 PE=1 SV=3|Isoform 2 of NADH dehydrogenase [ubiquinone] iron-sulfur protein 7, mitochondrial OS…	3	4	3	4	7.31788	869734000	438862000	849395000	120362000	141772000	115536000	844546000	481279000	692669000	499369000	353167000	574279000	1	0.823715	1	1.03416	1	0.986852	1	0.978037	1	0.968407	1	1.09733	7.64212e+08	5.51203e+08	7.69659e+08	1.05759e+08	1.78063e+08	1.0469e+08	7.4208e+08	6.04478e+08	6.27646e+08	4.38782e+08	4.43572e+08	5.20369e+08	4.84788e+08	4.03468e+08	4.26675e+08	3.99327e+08	3.98164e+08
518	BOK	Q9UMX3	Bcl-2-related ovarian killer protein OS=Homo sapiens GN=BOK PE=1 SV=1	2	4	2	2	6.52541	112445000	NA	97159100	14000100	NA	6304970	241539000	NA	157890000	110349000	NA	137140000	1	0.74108	1	0.799041	1	0.883382	1	0.909783	1	0.462008	1	1.14961	9.73694e+07	NA	1.12202e+08	1.21231e+07	NA	7.28116e+06	2.09156e+08	NA	1.82336e+08	9.55544e+07	NA	1.58373e+08	6.17675e+07	NA	6.22014e+07	4.57746e+07	NA
519	CD47	Q08722|Q08722-3|Q08722-4	Leukocyte surface antigen CD47 OS=Homo sapiens GN=CD47 PE=1 SV=1|Isoform OA3-305 of Leukocyte surface antigen CD47 OS=Homo sapiens GN=CD47|Isoform OA3-312 of Leukocyte surface antigen CD47 OS=Homo sapiens GN=CD47	3	4	3	6	7.93472	1097190000	1243740000	1460050000	219663000	473483000	214487000	1332620000	1433340000	1141340000	876561000	1108620000	979882000	1	1.19165	1	1.15044	1	1.16296	1	1.03087	1	1.04588	1	1.13632	1.23496e+09	1.03679e+09	1.55608e+09	2.47246e+08	3.947e+08	2.28595e+08	1.49996e+09	1.19485e+09	1.21641e+09	9.86631e+08	9.24156e+08	1.04433e+09	7.83415e+08	7.58909e+08	8.62644e+08	9.33557e+08	8.82581e+08
520	HMGN2	P05204	Non-histone chromosomal protein HMG-17 OS=Homo sapiens GN=HMGN2 PE=1 SV=3	3	4	3	6	7.93346	1265640000	851569000	870203000	343332000	371778000	231840000	1527200000	894217000	711069000	828532000	601225000	488520000	1	1.61465	1	0.948858	1	1.33369	1	0.89612	1	1.89679	1	0.90931	9.66765e+08	8.72051e+08	1.11247e+09	2.62256e+08	3.8072e+08	2.96385e+08	1.16656e+09	9.15725e+08	9.09032e+08	6.32878e+08	6.15686e+08	6.24525e+08	6.1328e+08	6.38322e+08	6.16718e+08	9.90231e+08	8.5132e+08
521	CPM	P14384	Carboxypeptidase M OS=Homo sapiens GN=CPM PE=1 SV=2	3	4	3	6	6.70728	443075000	527422000	244008000	44780300	81538800	23318800	710793000	248694000	280181000	287816000	140102000	136396000	1	0.601566	1	0.708206	1	0.472276	1	0.750846	1	0.680382	1	0.644324	3.19513e+08	4.87941e+08	3.65749e+08	3.22923e+07	7.54351e+07	3.49531e+07	5.12572e+08	2.30078e+08	4.1997e+08	2.07552e+08	1.29614e+08	2.04447e+08	2.02687e+08	3.57162e+08	2.0276e+08	1.2193e+08	1.68679e+08
522	SERINC3	Q13530|Q13530-2	Serine incorporator 3 OS=Homo sapiens GN=SERINC3 PE=2 SV=2|Isoform 2 of Serine incorporator 3 OS=Homo sapiens GN=SERINC3	3	4	3	3	7.33633	413313000	164247000	358383000	63523900	50891500	45419700	520912000	158175000	298277000	315036000	116161000	238604000	1	0.914812	1	1.05775	1	0.946537	1	0.978801	1	0.902292	1	1.05876	2.80592e+08	2.56622e+08	3.37875e+08	4.31254e+07	7.95135e+07	4.28206e+07	3.53639e+08	2.47135e+08	2.81208e+08	2.13873e+08	1.81491e+08	2.2495e+08	1.77997e+08	1.87841e+08	1.87307e+08	1.62834e+08	1.77799e+08
523	EML1	F8W717|O00423|O00423-3	Echinoderm microtubule-associated protein-like 1 OS=Homo sapiens GN=EML1 PE=1 SV=1|Echinoderm microtubule-associated protein-like 1 OS=Homo sapiens GN=EML1 PE=1 SV=3|Isoform 3 of Echinoderm microtubule-associated protein-like 1 OS=Homo sapiens GN=EML1	3	4	3	21	7.37783	888287000	623009000	1200900000	138056000	193112000	156295000	2285510000	1072670000	2047240000	1347490000	817840000	1858690000	1	0.925073	1	1.03117	1	0.946901	1	1.01619	1	0.926592	1	1.20166	8.42311e+08	8.12519e+08	9.71065e+08	1.30911e+08	2.51854e+08	1.26382e+08	2.16722e+09	1.39896e+09	1.65543e+09	1.27775e+09	1.06661e+09	1.50296e+09	5.34331e+08	5.94745e+08	5.38329e+08	4.94295e+08	5.63165e+08
524	TXNRD2	D3YTF8|Q9NNW7|Q9NNW7-2	Thioredoxin reductase 2, mitochondrial OS=Homo sapiens GN=TXNRD2 PE=1 SV=3|Thioredoxin reductase 2, mitochondrial OS=Homo sapiens GN=TXNRD2 PE=1 SV=3|Isoform 2 of Thioredoxin reductase 2, mitochondrial OS=Homo sapiens GN=TXNRD2	3	4	3	5	7.22203	175056000	210517000	242699000	28289200	73448900	33599900	165458000	206544000	170273000	114401000	167260000	163363000	1	0.961873	1	1.20929	1	1.06583	1	1.07932	1	0.985645	1	1.26984	2.17841e+08	1.69555e+08	2.42149e+08	3.52033e+07	5.91572e+07	3.35238e+07	2.05897e+08	1.66355e+08	1.69887e+08	1.42361e+08	1.34714e+08	1.62993e+08	1.3819e+08	1.2411e+08	1.3424e+08	1.32921e+08	1.3228e+08
525	KIF13A	Q9H1H9|Q9H1H9-2|Q9H1H9-3|Q9H1H9-4	Kinesin-like protein KIF13A OS=Homo sapiens GN=KIF13A PE=1 SV=2|Isoform 2 of Kinesin-like protein KIF13A OS=Homo sapiens GN=KIF13A|Isoform 3 of Kinesin-like protein KIF13A OS=Homo sapiens GN=KIF13A|Isoform 4 of Kinesin-like protein KIF13A OS=Homo sapiens GN=KIF13A	3	4	3	15	7.03596	1218950000	561126000	878830000	153530000	181712000	109994000	1957170000	546208000	919164000	1011250000	413297000	637025000	1	0.749689	1	0.903687	1	0.989266	1	1.0085	1	0.891076	1	0.917287	8.26892e+08	7.62384e+08	9.53517e+08	1.04149e+08	2.46886e+08	1.19342e+08	1.32767e+09	7.42115e+08	9.97279e+08	6.85996e+08	5.61533e+08	6.91162e+08	5.2455e+08	5.58048e+08	5.28601e+08	3.93249e+08	5.52057e+08
526	LSM14A	Q8ND56|Q8ND56-2	Protein LSM14 homolog A OS=Homo sapiens GN=LSM14A PE=1 SV=3|Isoform 2 of Protein LSM14 homolog A OS=Homo sapiens GN=LSM14A	3	4	3	7	7.01586	157108000	45950700	201278000	55072300	42325600	85633800	364037000	112113000	439375000	196814000	91986100	318860000	1	2.08645	1	0.94558	1	2.81385	1	1.09355	1	3.029	1	0.96052	1.32202e+08	9.1169e+07	1.20559e+08	4.63419e+07	8.39766e+07	5.1292e+07	3.06327e+08	2.22439e+08	2.63172e+08	1.65614e+08	1.82506e+08	1.90987e+08	8.38642e+07	6.67337e+07	6.68344e+07	1.74979e+08	1.87778e+08
527	BYSL	Q13895	Bystin OS=Homo sapiens GN=BYSL PE=1 SV=3	3	4	3	9	6.93302	350727000	523178000	465461000	80951300	210194000	76679200	504965000	463784000	405025000	300116000	606538000	494346000	1	1.37382	1	1.03948	1	1.22733	1	1.74307	1	1.17286	1	1.61544	4.31243e+08	3.9285e+08	5.04142e+08	9.95351e+07	1.57833e+08	8.30515e+07	6.20889e+08	3.48252e+08	4.38684e+08	3.69013e+08	4.55445e+08	5.35428e+08	2.73564e+08	2.87557e+08	2.79481e+08	3.75827e+08	3.52927e+08
528	ARHGEF7	B1ALK7|Q14155-1	Rho guanine nucleotide exchange factor 7 OS=Homo sapiens GN=ARHGEF7 PE=1 SV=1|Isoform 1 of Rho guanine nucleotide exchange factor 7 OS=Homo sapiens GN=ARHGEF7	3	4	3	13	7.11753	391631000	560151000	768562000	80819000	225677000	105668000	633561000	728698000	743221000	404339000	648057000	705073000	1	1.22832	1	1.11621	1	1.23076	1	1.18533	1	0.978847	1	1.25562	5.31048e+08	4.6111e+08	6.8853e+08	1.0959e+08	1.85775e+08	9.46646e+07	8.59102e+08	5.99856e+08	6.65828e+08	5.4828e+08	5.33473e+08	6.31652e+08	3.36877e+08	3.37522e+08	3.817e+08	4.13791e+08	4.15407e+08
529	MED27	Q6P2C8|Q6P2C8-2	Mediator of RNA polymerase II transcription subunit 27 OS=Homo sapiens GN=MED27 PE=1 SV=1|Isoform 2 of Mediator of RNA polymerase II transcription subunit 27 OS=Homo sapiens GN=MED27	2	4	2	2	6.46045	146956000	NA	191086000	28325000	NA	28254100	191419000	NA	162559000	113978000	NA	122247000	1	1.14725	1	1.04142	1	1.01618	1	1.04257	1	1.0527	1	0.995334	1.5005e+08	NA	1.87145e+08	2.89214e+07	NA	2.76715e+07	1.9545e+08	NA	1.59207e+08	1.16378e+08	NA	1.19726e+08	9.51863e+07	NA	1.03748e+08	1.09202e+08	NA
530	MDH1	P40925|P40925-3	Malate dehydrogenase, cytoplasmic OS=Homo sapiens GN=MDH1 PE=1 SV=4|Isoform 3 of Malate dehydrogenase, cytoplasmic OS=Homo sapiens GN=MDH1	3	4	3	22	8.56666	5642200000	8235680000	7115300000	1032460000	1989100000	806233000	7862490000	6547050000	5811140000	4360270000	4231640000	3640300000	1	1.08918	1	0.969932	1	0.737814	1	0.86146	1	0.806711	1	0.82912	5.79602e+09	6.89051e+09	8.27866e+09	1.06061e+09	1.66421e+09	9.38053e+08	8.07683e+09	5.4777e+09	6.76127e+09	4.47914e+09	3.54047e+09	4.23549e+09	3.67678e+09	5.0437e+09	4.58943e+09	4.00466e+09	3.72131e+09
531	MAP2K2	P36507	Dual specificity mitogen-activated protein kinase kinase 2 OS=Homo sapiens GN=MAP2K2 PE=1 SV=1	3	4	3	14	7.61068	1309990000	717554000	990197000	212139000	203368000	120003000	1420360000	851529000	937589000	792901000	610433000	651541000	1	0.963888	1	0.976357	1	0.8658	1	0.955456	1	0.862821	1	0.919752	1.03059e+09	8.04557e+08	1.12254e+09	1.66894e+08	2.28026e+08	1.36041e+08	1.11742e+09	9.54776e+08	1.0629e+09	6.2379e+08	6.84447e+08	7.38619e+08	6.5377e+08	5.88917e+08	6.22299e+08	6.30161e+08	5.09885e+08
532	CCDC92	Q53HC0|Q53HC0-2	Coiled-coil domain-containing protein 92 OS=Homo sapiens GN=CCDC92 PE=1 SV=2|Isoform 2 of Coiled-coil domain-containing protein 92 OS=Homo sapiens GN=CCDC92	3	4	3	5	6.13448	87585700	78895000	216287000	17225300	37159600	21532300	134380000	84771800	242812000	71841000	65008000	179742000	1	1.1706	1	0.93503	1	1.43884	1	1.02209	1	0.708778	1	0.979763	1.10048e+08	9.65914e+07	1.40603e+08	2.16428e+07	4.54946e+07	1.39976e+07	1.68842e+08	1.03786e+08	1.57846e+08	9.0265e+07	7.95895e+07	1.16846e+08	6.98101e+07	7.07027e+07	7.79459e+07	8.17195e+07	1.0173e+08
533	COA3	Q9Y2R0	Cytochrome c oxidase assembly factor 3 homolog, mitochondrial OS=Homo sapiens GN=COA3 PE=1 SV=1	3	4	3	5	7.60631	238003000	309407000	387683000	55240900	95679200	57762600	362027000	280992000	361436000	214833000	222173000	259563000	1	1.3815	1	1.03788	1	0.944663	1	1.05383	1	1.06077	1	0.950502	2.65499e+08	2.97679e+08	3.61226e+08	6.16227e+07	9.20525e+07	5.38206e+07	4.03851e+08	2.70341e+08	3.3677e+08	2.39652e+08	2.13752e+08	2.41849e+08	1.68423e+08	2.17894e+08	2.00252e+08	2.32676e+08	2.05837e+08
534	MRPS17	I3L0E3|Q9Y2R5	HCG1984214, isoform CRA_a OS=Homo sapiens GN=hCG_1984214 PE=3 SV=1|28S ribosomal protein S17, mitochondrial OS=Homo sapiens GN=MRPS17 PE=1 SV=1	2	4	2	3	6.69886	46299600	NA	61769800	8031550	NA	11887600	63416500	NA	54942300	42906500	NA	46480200	1	1.03251	1	1.18334	1	1.26121	1	1.15171	1	1.37015	1	1.1197	5.00115e+07	NA	5.71852e+07	8.67546e+06	NA	1.10053e+07	6.85007e+07	NA	5.08644e+07	4.63464e+07	NA	4.30304e+07	3.17255e+07	NA	3.17017e+07	3.2757e+07	NA
535	AP1B1	Q10567|Q10567-2|Q10567-3	AP-1 complex subunit beta-1 OS=Homo sapiens GN=AP1B1 PE=1 SV=2|Isoform B of AP-1 complex subunit beta-1 OS=Homo sapiens GN=AP1B1|Isoform C of AP-1 complex subunit beta-1 OS=Homo sapiens GN=AP1B1	3	4	3	9	7.29781	1213460000	1018950000	664054000	200475000	269354000	107358000	1781620000	1034830000	707695000	1145850000	733387000	501114000	1	0.983351	1	1.12487	1	0.807533	1	0.944574	1	1.15102	1	0.937199	8.80668e+08	9.18919e+08	1.01459e+09	1.45495e+08	2.42911e+08	1.6403e+08	1.29301e+09	9.3324e+08	1.08127e+09	8.316e+08	6.6139e+08	7.65641e+08	5.58663e+08	6.72628e+08	5.6246e+08	5.49362e+08	5.43169e+08
536	TP53RK	Q96S44	TP53-regulating kinase OS=Homo sapiens GN=TP53RK PE=1 SV=2	3	4	3	5	7.12228	200092000	209399000	405115000	44306600	65872700	60708000	303298000	212247000	419053000	201951000	172011000	304339000	1	1.31799	1	1.16457	1	0.960994	1	1.08016	1	1.06689	1	0.961236	2.30129e+08	2.45415e+08	3.00546e+08	5.09577e+07	7.72025e+07	4.50379e+07	3.48828e+08	2.48752e+08	3.10886e+08	2.32267e+08	2.01596e+08	2.25782e+08	1.45985e+08	1.79638e+08	1.66613e+08	1.92407e+08	1.72631e+08
537	WWTR1	C9J038|C9JQS8|C9JR84|Q9GZV5	WW domain-containing transcription regulator protein 1 (Fragment) OS=Homo sapiens GN=WWTR1 PE=1 SV=1|WW domain-containing transcription regulator protein 1 (Fragment) OS=Homo sapiens GN=WWTR1 PE=1 SV=1|WW domain-containing transcription regulator protein 1 (Fragment) OS=Homo sapiens GN=WWTR1 PE=1 SV=1|WW domain-containing transcription regulator protein 1 OS=Homo sapiens GN=WWTR1 PE=1 SV=1	3	4	3	2	5.79818	4425040	1823670	1272360	499664	385237	170010	6978800	2768800	2195610	4777700	2066500	1937250	1	0.672101	1	1.19736	1	0.645314	1	0.994754	1	0.951294	1	1.16781	2.40983e+06	2.05525e+06	2.07311e+06	272112	434156	277004	3.80059e+06	3.1204e+06	3.5774e+06	2.60189e+06	2.32891e+06	3.15644e+06	1.52871e+06	1.5044e+06	1.14927e+06	1.02745e+06	970808
538	SMARCA5	O60264	SWI/SNF-related matrix-associated actin-dependent regulator of chromatin subfamily A member 5 OS=Homo sapiens GN=SMARCA5 PE=1 SV=1	3	4	3	15	7.06403	832467000	509770000	1279910000	164296000	182512000	179985000	1174200000	458219000	925911000	672611000	342220000	692743000	1	1.17472	1	1.00187	1	1.09372	1	0.995415	1	1.00117	1	0.990249	7.23187e+08	7.30502e+08	1.02813e+09	1.42728e+08	2.6154e+08	1.44579e+08	1.02006e+09	6.5663e+08	7.4377e+08	5.84315e+08	4.90403e+08	5.56469e+08	4.58763e+08	5.34711e+08	5.69964e+08	5.38917e+08	5.84825e+08
539	URI1	O94763|O94763-2|O94763-3|O94763-4	Unconventional prefoldin RPB5 interactor 1 OS=Homo sapiens GN=URI1 PE=1 SV=3|Isoform 2 of Unconventional prefoldin RPB5 interactor 1 OS=Homo sapiens GN=URI1|Isoform 3 of Unconventional prefoldin RPB5 interactor 1 OS=Homo sapiens GN=URI1|Isoform 4 of Unconventional prefoldin RPB5 interactor 1 OS=Homo sapiens GN=URI1	3	4	3	4	6.50629	184067000	107942000	224220000	32688600	50939500	30589800	205986000	114009000	208940000	124609000	92186100	161821000	1	1.05705	1	1.05803	1	1.44163	1	1.0777	1	0.971298	1	1.02507	1.75433e+08	1.31539e+08	1.93052e+08	3.11554e+07	6.20753e+07	2.63376e+07	1.96324e+08	1.38932e+08	1.79896e+08	1.18764e+08	1.12339e+08	1.39327e+08	1.11288e+08	9.62835e+07	1.07022e+08	1.17637e+08	1.38805e+08
540	FAM134C	Q86VR2	Protein FAM134C OS=Homo sapiens GN=FAM134C PE=1 SV=1	3	4	3	4	6.90551	411739000	78003000	326479000	66484800	26145700	53300700	448869000	83391800	290721000	279724000	72742100	263561000	1	0.961112	1	1.08993	1	1.02395	1	1.16261	1	1.16233	1	1.1999	2.38069e+08	1.84135e+08	2.39193e+08	3.84418e+07	6.17199e+07	3.90505e+07	2.59538e+08	1.96856e+08	2.12995e+08	1.61738e+08	1.71716e+08	1.93097e+08	1.51022e+08	1.34783e+08	1.32601e+08	1.45149e+08	1.38011e+08
541	SPRYD4	Q8WW59	SPRY domain-containing protein 4 OS=Homo sapiens GN=SPRYD4 PE=1 SV=2	3	4	3	6	6.90999	403121000	403706000	262596000	69057500	143046000	43295900	546220000	492198000	266773000	324846000	364644000	199576000	1	1.01965	1	1.04015	1	1.08243	1	0.987418	1	1.17384	1	0.990166	3.59983e+08	2.99534e+08	3.96333e+08	6.16676e+07	1.06135e+08	6.53461e+07	4.87768e+08	3.65192e+08	4.02638e+08	2.90084e+08	2.70552e+08	3.01218e+08	2.2836e+08	2.19252e+08	2.19715e+08	2.32846e+08	2.37325e+08
542	OAS2	A0A087X0V5|P29728|P29728-2	2'-5'-oligoadenylate synthase 2 OS=Homo sapiens GN=OAS2 PE=1 SV=1|2'-5'-oligoadenylate synthase 2 OS=Homo sapiens GN=OAS2 PE=1 SV=3|Isoform p69 of 2'-5'-oligoadenylate synthase 2 OS=Homo sapiens GN=OAS2	3	4	3	7	6.28737	91803500	320318000	173806000	16676100	123361000	24421300	48673100	411197000	87503100	31436600	318688000	72245500	1	1.08121	1	1.12963	1	1.17648	1	1.03297	1	1.00036	1	1.09277	2.13706e+08	1.08746e+08	2.19925e+08	3.88197e+07	4.18804e+07	3.09014e+07	1.13304e+08	1.39599e+08	1.10722e+08	7.31801e+07	1.08193e+08	9.14157e+07	1.35567e+08	7.95998e+07	1.2192e+08	1.46576e+08	9.36479e+07
543	CROCC	Q5TZA2	Rootletin OS=Homo sapiens GN=CROCC PE=1 SV=1	3	4	3	25	6.8032	400853000	512179000	661707000	70235600	167251000	90016300	500953000	519773000	617518000	273001000	353541000	394532000	1	1.04291	1	0.953137	1	0.997555	1	0.906563	1	0.968514	1	0.845618	5.0346e+08	4.52393e+08	5.96474e+08	8.82139e+07	1.47728e+08	8.11422e+07	6.29182e+08	4.59101e+08	5.56641e+08	3.42881e+08	3.12273e+08	3.55638e+08	3.19376e+08	3.31142e+08	3.30667e+08	3.3308e+08	3.30332e+08
544	MSN	P26038	Moesin OS=Homo sapiens GN=MSN PE=1 SV=3	3	4	3	43	8.79529	16336500000	7652650000	10364100000	1292680000	1908150000	758876000	14540000000	8216690000	8324790000	7984190000	6528930000	6921720000	1	0.470984	1	0.960405	1	0.761711	1	1.05905	1	0.521302	1	1.10048	1.29054e+10	8.04074e+09	1.24863e+10	1.02119e+09	2.00492e+09	9.14267e+08	1.14862e+10	8.63338e+09	1.00294e+10	6.30731e+09	6.86003e+09	8.33905e+09	8.18673e+09	5.88564e+09	6.92202e+09	3.85581e+09	4.48316e+09
545	TBCD	J3KR97|Q9BTW9|Q9BTW9-4	Tubulin-specific chaperone D OS=Homo sapiens GN=TBCD PE=1 SV=1|Tubulin-specific chaperone D OS=Homo sapiens GN=TBCD PE=1 SV=2|Isoform 4 of Tubulin-specific chaperone D OS=Homo sapiens GN=TBCD	3	4	3	15	7.45119	701790000	1057090000	840126000	129140000	291404000	101806000	1207620000	986703000	852948000	586465000	635259000	590881000	1	1.09529	1	0.849376	1	0.842119	1	0.858097	1	0.862739	1	0.916894	7.44145e+08	8.51111e+08	9.84056e+08	1.36934e+08	2.34623e+08	1.19247e+08	1.2805e+09	7.94439e+08	9.99075e+08	6.2186e+08	5.11476e+08	6.9211e+08	4.72058e+08	6.22994e+08	5.4553e+08	5.17038e+08	5.24635e+08
546	AK1	P00568|Q5T9B7	Adenylate kinase isoenzyme 1 OS=Homo sapiens GN=AK1 PE=1 SV=3|Adenylate kinase isoenzyme 1 OS=Homo sapiens GN=AK1 PE=1 SV=1	3	4	3	12	7.9928	1819080000	1052700000	1586930000	171904000	216395000	131786000	3378680000	1681420000	2393030000	1415710000	846800000	1189950000	1	0.562481	1	0.73285	1	0.62796	1	0.671238	1	0.591237	1	0.658146	1.48321e+09	1.25781e+09	1.62891e+09	1.40164e+08	2.58559e+08	1.35272e+08	2.75484e+09	2.00904e+09	2.45633e+09	1.15431e+09	1.0118e+09	1.22143e+09	9.4089e+08	9.20692e+08	9.03015e+08	5.29233e+08	5.78158e+08
547	DIAPH1	A0A0G2JH68|A0A140T8Z0	Protein diaphanous homolog 1 OS=Homo sapiens GN=DIAPH1 PE=1 SV=1|Protein diaphanous homolog 1 OS=Homo sapiens GN=DIAPH1 PE=1 SV=1	3	4	3	37	7.51979	2053150000	2721400000	2622780000	343168000	716543000	326533000	3249690000	3356750000	2365670000	1747960000	2285190000	1619890000	1	0.994855	1	0.940757	1	0.80434	1	0.907351	1	0.886371	1	0.906302	2.254e+09	2.14873e+09	3.02579e+09	3.76739e+08	5.6576e+08	3.76707e+08	3.56759e+09	2.65038e+09	2.72917e+09	1.91896e+09	1.80431e+09	1.8688e+09	1.42985e+09	1.57282e+09	1.6774e+09	1.4225e+09	1.26508e+09
548	IRAK4	Q9NWZ3	Interleukin-1 receptor-associated kinase 4 OS=Homo sapiens GN=IRAK4 PE=1 SV=1	3	4	3	11	7.12852	926008000	360060000	1154590000	185806000	122632000	151367000	1496190000	422379000	927368000	865290000	315442000	692611000	1	1.19431	1	1.01149	1	1.04044	1	0.995381	1	0.93337	1	0.988505	6.46092e+08	6.23175e+08	9.56121e+08	1.2964e+08	2.12246e+08	1.25348e+08	1.04392e+09	7.31034e+08	7.67958e+08	6.03728e+08	5.45952e+08	5.73554e+08	4.09857e+08	4.5615e+08	5.30044e+08	4.89498e+08	4.74598e+08
549	USP25	Q9UHP3|Q9UHP3-1|Q9UHP3-3	Ubiquitin carboxyl-terminal hydrolase 25 OS=Homo sapiens GN=USP25 PE=1 SV=4|Isoform USP25b of Ubiquitin carboxyl-terminal hydrolase 25 OS=Homo sapiens GN=USP25|Isoform USP25m of Ubiquitin carboxyl-terminal hydrolase 25 OS=Homo sapiens GN=USP25	3	4	3	7	6.16448	385473000	268060000	40884800	76752500	95026000	4792980	625346000	308364000	41350300	381994000	256329000	27263300	1	1.18515	1	1.06838	1	1.08293	1	1.10791	1	0.83463	1	0.872653	1.46262e+08	1.39219e+08	2.07471e+08	2.91225e+07	4.93526e+07	2.43221e+07	2.37277e+08	1.60152e+08	2.09833e+08	1.44941e+08	1.33127e+08	1.38348e+08	9.27829e+07	1.01905e+08	1.15016e+08	1.09961e+08	1.10356e+08
550	PFDN4	Q9NQP4	Prefoldin subunit 4 OS=Homo sapiens GN=PFDN4 PE=1 SV=1	3	4	3	4	6.75741	213008000	195914000	245312000	27233700	43861500	18443800	279862000	153775000	188518000	98950200	101099000	103852000	1	0.761	1	0.618387	1	0.683924	1	0.87626	1	0.535281	1	0.729128	1.99608e+08	1.92251e+08	2.66768e+08	2.55205e+07	4.30414e+07	2.00569e+07	2.62257e+08	1.509e+08	2.05006e+08	9.27255e+07	9.92087e+07	1.12935e+08	1.26624e+08	1.40723e+08	1.47888e+08	9.63609e+07	9.6244e+07
551	HOOK3	Q86VS8	Protein Hook homolog 3 OS=Homo sapiens GN=HOOK3 PE=1 SV=2	3	4	3	27	7.37864	2143390000	1998800000	1692680000	446273000	637524000	242147000	3095640000	2245330000	1445600000	1880540000	1769380000	1098580000	1	1.23929	1	1.06248	1	0.974354	1	1.0503	1	1.01848	1	1.00583	1.77816e+09	1.69817e+09	2.40157e+09	3.70229e+08	5.41636e+08	3.43557e+08	2.56815e+09	1.90762e+09	2.05101e+09	1.5601e+09	1.50325e+09	1.55866e+09	1.128e+09	1.24302e+09	1.33135e+09	1.39792e+09	1.21114e+09
552	UBLCP1	Q8WVY7	Ubiquitin-like domain-containing CTD phosphatase 1 OS=Homo sapiens GN=UBLCP1 PE=1 SV=2	3	4	3	7	7.30686	739802000	1027840000	492710000	181771000	330618000	79366200	1080160000	1032180000	439189000	709878000	853748000	358360000	1	1.46246	1	1.14943	1	0.982631	1	1.10242	1	1.14682	1	1.07996	6.3928e+08	6.8037e+08	8.61382e+08	1.57073e+08	2.1885e+08	1.38752e+08	9.33392e+08	6.83243e+08	7.67814e+08	6.13422e+08	5.65131e+08	6.26504e+08	4.05536e+08	4.98015e+08	4.77524e+08	5.93078e+08	4.89365e+08
553	TGFBRAP1	Q8WUH2	Transforming growth factor-beta receptor-associated protein 1 OS=Homo sapiens GN=TGFBRAP1 PE=1 SV=1	3	4	3	9	6.71904	262875000	327277000	325076000	39815300	107507000	47130000	292888000	313717000	241467000	166040000	246985000	199307000	1	0.901518	1	0.991515	1	1.00349	1	1.04931	1	1.0322	1	1.09246	3.11816e+08	2.55184e+08	3.51477e+08	4.7228e+07	8.38252e+07	5.09577e+07	3.47417e+08	2.44611e+08	2.61078e+08	1.96953e+08	1.92579e+08	2.15494e+08	1.97805e+08	1.86789e+08	1.94848e+08	1.78325e+08	1.8744e+08
554	TMEM263	Q8WUH6	Transmembrane protein 263 OS=Homo sapiens GN=TMEM263 PE=1 SV=1	3	4	3	4	6.64476	253942000	21714000	252681000	60420000	11734100	56837200	378302000	38263800	367175000	192893000	27232500	202510000	1	1.41619	1	0.891797	1	1.65082	1	0.948574	1	1.60144	1	0.729987	1.26165e+08	8.69351e+07	1.27032e+08	3.00182e+07	4.69792e+07	2.85741e+07	1.8795e+08	1.53195e+08	1.84592e+08	9.58342e+07	1.09029e+08	1.01809e+08	8.00343e+07	6.36345e+07	7.04226e+07	1.13343e+08	1.05049e+08
555	CD2AP	Q9Y5K6	CD2-associated protein OS=Homo sapiens GN=CD2AP PE=1 SV=1	3	4	3	14	6.7608	483149000	498763000	252330000	135747000	290936000	54159800	784332000	847716000	336335000	539834000	777292000	255159000	1	1.67233	1	1.20378	1	1.78194	1	1.2221	1	1.52812	1	1.00411	4.11433e+08	3.11798e+08	4.73993e+08	1.15597e+08	1.81876e+08	1.01737e+08	6.67909e+08	5.29943e+08	6.31794e+08	4.59704e+08	4.85918e+08	4.79307e+08	2.60998e+08	2.28229e+08	2.62767e+08	4.36475e+08	4.0669e+08
556	ATP6V1D	Q9Y5K8	V-type proton ATPase subunit D OS=Homo sapiens GN=ATP6V1D PE=1 SV=1	3	4	3	11	7.70291	745961000	1031670000	820702000	73851700	259373000	91888400	929362000	1267810000	923708000	574767000	996601000	699856000	1	0.589275	1	1.08167	1	0.768022	1	1.04771	1	0.797123	1	1.0028	9.53549e+08	7.16302e+08	9.24705e+08	9.44034e+07	1.80086e+08	1.03533e+08	1.18799e+09	8.80257e+08	1.04076e+09	7.34715e+08	6.91953e+08	7.88545e+08	6.04896e+08	5.24316e+08	5.12628e+08	3.5645e+08	4.02686e+08
557	CEP97	E9PG22|Q8IW35|Q8IW35-2	Centrosomal protein of 97 kDa OS=Homo sapiens GN=CEP97 PE=1 SV=1|Centrosomal protein of 97 kDa OS=Homo sapiens GN=CEP97 PE=1 SV=1|Isoform 2 of Centrosomal protein of 97 kDa OS=Homo sapiens GN=CEP97	2	4	2	3	6.36763	112733000	NA	34399800	22806800	NA	6781030	247678000	NA	43985600	138108000	NA	35996800	1	1.20417	1	0.975258	1	1.04144	1	1.00284	1	1.40343	1	1.08317	5.6879e+07	NA	6.81797e+07	1.15071e+07	NA	1.34399e+07	1.24965e+08	NA	8.71786e+07	6.96818e+07	NA	7.1345e+07	3.60819e+07	NA	3.77967e+07	4.34487e+07	NA
558	PDS5B	Q9NTI5|Q9NTI5-2	Sister chromatid cohesion protein PDS5 homolog B OS=Homo sapiens GN=PDS5B PE=1 SV=1|Isoform 2 of Sister chromatid cohesion protein PDS5 homolog B OS=Homo sapiens GN=PDS5B	3	4	3	18	7.19429	1904910000	843120000	1491190000	341883000	277575000	174206000	2485600000	912061000	1049060000	1225730000	513332000	715130000	1	1.06826	1	0.862485	1	1.00573	1	0.750147	1	0.831726	1	0.902249	1.2333e+09	1.12604e+09	1.72455e+09	2.21345e+08	3.70719e+08	2.01468e+08	1.60925e+09	1.21812e+09	1.21323e+09	7.93575e+08	6.85588e+08	8.27041e+08	7.82358e+08	8.24236e+08	9.56036e+08	8.35761e+08	8.28957e+08
559	LETM1	O95202	LETM1 and EF-hand domain-containing protein 1, mitochondrial OS=Homo sapiens GN=LETM1 PE=1 SV=1	3	4	3	20	7.52146	2058250000	1691720000	1726940000	685242000	789806000	317685000	3657610000	2163350000	2037380000	2178100000	1583930000	1620160000	1	1.98162	1	1.04152	1	1.4262	1	0.975846	1	1.30969	1	1.05251	1.64039e+09	1.68754e+09	2.17222e+09	5.46125e+08	7.87853e+08	3.99598e+08	2.91505e+09	2.158e+09	2.56271e+09	1.73591e+09	1.58001e+09	2.03791e+09	1.0406e+09	1.23524e+09	1.20421e+09	2.06207e+09	1.7617e+09
560	PARP9	Q8IXQ6|Q8IXQ6-2	Poly [ADP-ribose] polymerase 9 OS=Homo sapiens GN=PARP9 PE=1 SV=2|Isoform 2 of Poly [ADP-ribose] polymerase 9 OS=Homo sapiens GN=PARP9	3	4	3	13	7.09961	850535000	788229000	1359330000	133562000	241335000	165603000	896513000	911448000	928305000	518476000	643599000	750126000	1	0.934684	1	1.01149	1	0.935314	1	0.941143	1	0.867349	1	1.06951	9.91179e+08	7.61855e+08	1.20683e+09	1.55648e+08	2.3326e+08	1.47024e+08	1.04476e+09	8.80951e+08	8.24159e+08	6.04211e+08	6.22064e+08	6.6597e+08	6.28767e+08	5.5766e+08	6.69028e+08	5.87698e+08	5.21588e+08
561	TLN1	Q9Y490	Talin-1 OS=Homo sapiens GN=TLN1 PE=1 SV=3	3	4	3	110	8.59059	33143600000	20802000000	24976000000	2568120000	4270340000	1843920000	33708800000	19672600000	21729500000	14046200000	10458700000	12513000000	1	0.4612	1	0.728792	1	0.627115	1	0.708578	1	0.525617	1	0.762173	2.815e+10	2.15296e+10	2.84127e+10	2.18119e+09	4.41971e+09	2.09764e+09	2.86301e+10	2.03607e+10	2.47195e+10	1.19299e+10	1.08245e+10	1.42348e+10	1.78573e+10	1.57592e+10	1.57511e+10	8.2358e+09	9.88283e+09
562	KIF3A	A0A087X011|E9PES4|J3KPF9|Q9Y496	Kinesin-like protein OS=Homo sapiens GN=KIF3A PE=1 SV=1|Kinesin-like protein OS=Homo sapiens GN=KIF3A PE=1 SV=1|Kinesin-like protein OS=Homo sapiens GN=KIF3A PE=1 SV=1|Kinesin-like protein KIF3A OS=Homo sapiens GN=KIF3A PE=1 SV=4	3	4	3	9	6.81593	301612000	420496000	344689000	60678400	148393000	51179200	449222000	565185000	365110000	278204000	505107000	324056000	1	1.19746	1	1.08315	1	1.07806	1	1.19115	1	1.0571	1	1.17473	3.5516e+08	2.96399e+08	4.15277e+08	7.14511e+07	1.04599e+08	6.16601e+07	5.28976e+08	3.98387e+08	4.3988e+08	3.27596e+08	3.56039e+08	3.90419e+08	2.253e+08	2.16957e+08	2.30217e+08	2.69787e+08	2.33892e+08
563	PAFAH2	Q5SY00|Q99487	Platelet-activating factor acetylhydrolase 2, cytoplasmic (Fragment) OS=Homo sapiens GN=PAFAH2 PE=1 SV=7|Platelet-activating factor acetylhydrolase 2, cytoplasmic OS=Homo sapiens GN=PAFAH2 PE=1 SV=1	2	4	2	2	6.58096	27081600	NA	32515500	5753760	NA	5780710	32621600	NA	31504100	20315600	NA	28537100	1	1.26459	1	1.08921	1	1.15099	1	0.99731	1	1.26573	1	1.1989	2.88012e+07	NA	3.05742e+07	6.1191e+06	NA	5.43557e+06	3.46929e+07	NA	2.96231e+07	2.16056e+07	NA	2.68333e+07	1.82704e+07	NA	1.69494e+07	2.31046e+07	NA
564	BMPR2	Q13873|Q13873-2	Bone morphogenetic protein receptor type-2 OS=Homo sapiens GN=BMPR2 PE=1 SV=2|Isoform 2 of Bone morphogenetic protein receptor type-2 OS=Homo sapiens GN=BMPR2	2	4	2	4	6.59937	152590000	NA	82552700	20903600	NA	9306210	153163000	NA	45139300	81722800	NA	37655600	1	0.815397	1	0.933206	1	1.05111	1	1.03097	1	0.802587	1	1.10412	9.95077e+07	NA	1.2659e+08	1.36318e+07	NA	1.42706e+07	9.98813e+07	NA	6.92188e+07	5.32934e+07	NA	5.7743e+07	6.3124e+07	NA	7.01778e+07	5.14711e+07	NA
565	MAPKAPK2	P49137	MAP kinase-activated protein kinase 2 OS=Homo sapiens GN=MAPKAPK2 PE=1 SV=1	3	4	3	5	6.76607	295068000	250059000	253304000	43001900	79825500	29686900	341752000	326263000	239367000	182556000	210208000	174466000	1	0.86744	1	0.934271	1	0.975189	1	0.858724	1	0.834398	1	0.964691	2.85946e+08	2.11317e+08	3.09306e+08	4.16726e+07	6.74579e+07	3.62503e+07	3.31187e+08	2.75714e+08	2.92288e+08	1.76913e+08	1.7764e+08	2.13038e+08	1.81394e+08	1.54679e+08	1.7147e+08	1.57348e+08	1.50841e+08
566	ROCK1	Q13464	Rho-associated protein kinase 1 OS=Homo sapiens GN=ROCK1 PE=1 SV=1	3	4	3	43	7.44362	3321600000	1793370000	2980270000	447907000	540842000	328801000	4083330000	1892160000	2470190000	2069040000	1208430000	1697010000	1	0.802628	1	0.886222	1	0.921277	1	0.851208	1	0.785467	1	0.909276	2.61871e+09	2.18152e+09	3.1076e+09	3.53125e+08	6.57901e+08	3.42849e+08	3.21925e+09	2.3017e+09	2.57573e+09	1.63121e+09	1.46998e+09	1.76951e+09	1.66121e+09	1.59683e+09	1.72276e+09	1.33334e+09	1.47112e+09
567	SERPINF1	P36955	Pigment epithelium-derived factor OS=Homo sapiens GN=SERPINF1 PE=1 SV=4	3	4	3	6	6.9329	396302000	355208000	933830000	29603500	66574200	59062800	361566000	406379000	794470000	125424000	170315000	471463000	1	0.444622	1	0.60671	1	0.572549	1	0.558591	1	0.450294	1	0.785438	5.90373e+08	3.99553e+08	5.57283e+08	4.41005e+07	7.48855e+07	3.5247e+07	5.38627e+08	4.57112e+08	4.74117e+08	1.86845e+08	1.91577e+08	2.81356e+08	3.74511e+08	2.92464e+08	3.08941e+08	1.66516e+08	1.6745e+08
568	DLST	P36957	Dihydrolipoyllysine-residue succinyltransferase component of 2-oxoglutarate dehydrogenase complex, mitochondrial OS=Homo sapiens GN=DLST PE=1 SV=4	3	4	3	14	8.1396	1739750000	1517850000	2605420000	347275000	640306000	392640000	2836580000	2306080000	2639090000	1714200000	1736510000	2110280000	1	1.18812	1	1.05695	1	1.28869	1	1.00363	1	1.07292	1	1.05835	1.88207e+09	1.53053e+09	2.38845e+09	3.75685e+08	6.45654e+08	3.59942e+08	3.06863e+09	2.32534e+09	2.41931e+09	1.85443e+09	1.75101e+09	1.93454e+09	1.19392e+09	1.12031e+09	1.32408e+09	1.41852e+09	1.44373e+09
569	ZC3H7B	Q9UGR2|Q9UGR2-2	Zinc finger CCCH domain-containing protein 7B OS=Homo sapiens GN=ZC3H7B PE=1 SV=1|Isoform 2 of Zinc finger CCCH domain-containing protein 7B OS=Homo sapiens GN=ZC3H7B	3	4	3	8	6.82495	320668000	244317000	376660000	51794300	85936100	52211200	609888000	295528000	409869000	334037000	219169000	325550000	1	0.961391	1	0.957927	1	1.07451	1	0.988445	1	0.986881	1	1.05127	2.90982e+08	2.7844e+08	3.64218e+08	4.69993e+07	9.79387e+07	5.04865e+07	5.53427e+08	3.36804e+08	3.9633e+08	3.03113e+08	2.4978e+08	3.14796e+08	1.84588e+08	2.03812e+08	2.01911e+08	1.77461e+08	2.18999e+08
570	POGZ	Q7Z3K3|Q7Z3K3-2|Q7Z3K3-3|Q7Z3K3-5|Q7Z3K3-6|Q7Z3K3-7	Pogo transposable element with ZNF domain OS=Homo sapiens GN=POGZ PE=1 SV=2|Isoform 2 of Pogo transposable element with ZNF domain OS=Homo sapiens GN=POGZ|Isoform 3 of Pogo transposable element with ZNF domain OS=Homo sapiens GN=POGZ|Isoform 5 of Pogo transposable element with ZNF domain OS=Homo sapiens GN=POGZ|Isoform 6 of Pogo transposable element with ZNF domain OS=Homo sapiens GN=POGZ|Isoform…	3	4	3	7	6.45262	144592000	122804000	315824000	23629900	43535000	40198200	184195000	139618000	274353000	102315000	103574000	207036000	1	0.972728	1	0.971515	1	1.08297	1	0.988738	1	0.906175	1	0.998798	1.79554e+08	1.45683e+08	2.14387e+08	2.93435e+07	5.16457e+07	2.72873e+07	2.28733e+08	1.65629e+08	1.86236e+08	1.27054e+08	1.2287e+08	1.4054e+08	1.13902e+08	1.06636e+08	1.1885e+08	1.10796e+08	1.15484e+08
571	GTF3C4	Q9UKN8	General transcription factor 3C polypeptide 4 OS=Homo sapiens GN=GTF3C4 PE=1 SV=2	3	4	3	4	6.39549	29783700	128588000	53495700	6315060	42569200	8427400	42274100	143059000	47879800	24531200	97657700	31848100	1	1.26204	1	1.01492	1	1.01131	1	0.909836	1	1.12157	1	0.880385	5.44107e+07	5.27915e+07	7.13263e+07	1.15367e+07	1.74767e+07	1.12363e+07	7.72289e+07	5.87325e+07	6.38386e+07	4.48151e+07	4.00931e+07	4.24634e+07	3.45161e+07	3.86422e+07	3.95411e+07	4.35607e+07	3.90793e+07
572	MAP7D1	Q3KQU3|Q3KQU3-2	MAP7 domain-containing protein 1 OS=Homo sapiens GN=MAP7D1 PE=1 SV=1|Isoform 2 of MAP7 domain-containing protein 1 OS=Homo sapiens GN=MAP7D1	3	4	3	16	7.3065	430490000	311368000	579511000	90794500	162144000	111137000	589901000	459958000	682425000	386896000	456128000	563506000	1	1.25537	1	1.1471	1	1.5908	1	1.32172	1	1.36536	1	1.09291	4.75483e+08	3.29458e+08	4.95866e+08	1.00284e+08	1.71564e+08	9.50957e+07	6.51555e+08	4.86681e+08	5.83925e+08	4.27333e+08	4.82628e+08	4.82171e+08	3.01629e+08	2.41156e+08	2.74893e+08	3.78654e+08	3.83631e+08
573	TCEB2	Q15370|Q15370-2	Transcription elongation factor B polypeptide 2 OS=Homo sapiens GN=TCEB2 PE=1 SV=1|Isoform 2 of Transcription elongation factor B polypeptide 2 OS=Homo sapiens GN=TCEB2	3	4	3	7	7.44745	1078130000	1026330000	1898560000	144428000	247282000	140600000	1546560000	1014760000	1580560000	746402000	686457000	999125000	1	0.797359	1	0.8441	1	0.736029	1	0.901617	1	0.527244	1	0.836663	1.1559e+09	1.10493e+09	1.64485e+09	1.54846e+08	2.66221e+08	1.21812e+08	1.65811e+09	1.09248e+09	1.36935e+09	8.0024e+08	7.39031e+08	8.65611e+08	7.33258e+08	8.08786e+08	9.11857e+08	5.8467e+08	5.9529e+08
574	LRPAP1	P30533	Alpha-2-macroglobulin receptor-associated protein OS=Homo sapiens GN=LRPAP1 PE=1 SV=1	3	4	3	24	8.12643	3377370000	2321080000	2479330000	202356000	460443000	239661000	3872670000	2453250000	3077240000	1441330000	1203610000	1636370000	1	0.356625	1	0.65094	1	0.606004	1	0.653907	1	0.688198	1	0.70382	3.25779e+09	2.34762e+09	2.54128e+09	1.95191e+08	4.65708e+08	2.45649e+08	3.73555e+09	2.4813e+09	3.15413e+09	1.3903e+09	1.21737e+09	1.67726e+09	2.06662e+09	1.71841e+09	1.40881e+09	7.37007e+08	1.04136e+09
575	TSPAN4	A8MVV6|E9PN41|J3KQ42|O14817	Tetraspanin OS=Homo sapiens GN=TSPAN4 PE=1 SV=1|Tetraspanin-4 (Fragment) OS=Homo sapiens GN=TSPAN4 PE=1 SV=1|Tetraspanin OS=Homo sapiens GN=TSPAN4 PE=1 SV=1|Tetraspanin-4 OS=Homo sapiens GN=TSPAN4 PE=1 SV=1	2	4	2	2	6.76527	329699000	78861200	NA	61952900	25306600	NA	685213000	79887500	NA	423442000	58333400	NA	1	1.11845	1	1.08083	1	0.980302	1	0.973219	1	1.08679	1	0.942842	6.56208e+07	7.88612e+07	NA	1.23306e+07	25306600	NA	1.3638e+08	79887500	NA	8.42786e+07	5.83334e+07	NA	4.16274e+07	5.77246e+07	NA	4.65583e+07	5.65876e+07
576	CARM1	Q86X55|Q86X55-1	Histone-arginine methyltransferase CARM1 OS=Homo sapiens GN=CARM1 PE=1 SV=3|Isoform 1 of Histone-arginine methyltransferase CARM1 OS=Homo sapiens GN=CARM1	3	4	3	12	7.68057	1010340000	880018000	900064000	229540000	250961000	129802000	1284690000	778559000	705990000	717497000	557513000	459290000	1	1.35227	1	0.976809	1	0.871173	1	0.954411	1	1.02674	1	0.861053	8.1812e+08	8.70796e+08	1.12331e+09	1.85869e+08	2.48331e+08	1.61997e+08	1.04027e+09	7.704e+08	8.81098e+08	5.80991e+08	5.5167e+08	5.73209e+08	5.18985e+08	6.37403e+08	6.22728e+08	7.0181e+08	5.55288e+08
577	AQR	O60306	Intron-binding protein aquarius OS=Homo sapiens GN=AQR PE=1 SV=4	3	4	3	14	6.74925	462277000	745187000	749277000	84115500	257920000	107701000	573356000	673842000	599370000	324352000	502712000	485632000	1	1.08305	1	0.989419	1	1.05733	1	0.994336	1	1.02336	1	1.07239	6.12454e+08	5.69947e+08	7.39439e+08	1.11442e+08	1.97267e+08	1.06287e+08	7.59618e+08	5.15379e+08	5.915e+08	4.29722e+08	3.84493e+08	4.79256e+08	3.88518e+08	4.17188e+08	4.09922e+08	4.20784e+08	4.41104e+08
578	PEX14	O75381|O75381-2	Peroxisomal membrane protein PEX14 OS=Homo sapiens GN=PEX14 PE=1 SV=1|Isoform 2 of Peroxisomal membrane protein PEX14 OS=Homo sapiens GN=PEX14	3	4	3	6	7.09505	582141000	139832000	639091000	176539000	44808400	100009000	884330000	172187000	667005000	561601000	135411000	511320000	1	1.80504	1	1.11071	1	0.97891	1	1.04816	1	1.11411	1	1.01462	3.32887e+08	3.45699e+08	4.52067e+08	1.00951e+08	1.10777e+08	7.07423e+07	5.05688e+08	4.25688e+08	4.71812e+08	3.21141e+08	3.34769e+08	3.61687e+08	2.11171e+08	2.53044e+08	2.50612e+08	3.81172e+08	2.47707e+08
579	TRAPPC13	A5PLN9|A5PLN9-2|A5PLN9-4|A5PLN9-5|A5PLN9-7	Trafficking protein particle complex subunit 13 OS=Homo sapiens GN=TRAPPC13 PE=1 SV=2|Isoform 2 of Trafficking protein particle complex subunit 13 OS=Homo sapiens GN=TRAPPC13|Isoform 3 of Trafficking protein particle complex subunit 13 OS=Homo sapiens GN=TRAPPC13|Isoform 4 of Trafficking protein particle complex subunit 13 OS=Homo sapiens GN=TRAPPC13|Isoform 5 of Trafficking protein particle comp…	3	4	3	3	6.78281	210519000	46752900	133536000	33834600	14688300	21819200	241946000	52015900	126472000	145854000	37279800	97738800	1	0.956629	1	1.05436	1	0.959738	1	0.955233	1	1.1633	1	1.02286	1.15696e+08	9.52378e+07	1.19281e+08	1.85946e+07	2.99207e+07	1.949e+07	1.32967e+08	1.05959e+08	1.12971e+08	8.01575e+07	7.59406e+07	8.73053e+07	7.3393e+07	6.97119e+07	6.61258e+07	7.02099e+07	6.69051e+07
580	SLC25A1	P53007	Tricarboxylate transport protein, mitochondrial OS=Homo sapiens GN=SLC25A1 PE=1 SV=2	3	4	3	7	7.97124	1074270000	665064000	1243880000	152584000	194197000	143128000	1209200000	609455000	918978000	687468000	471091000	738668000	1	0.845414	1	0.994357	1	0.892008	1	1.03023	1	0.819212	1	1.06386	9.54264e+08	8.17945e+08	1.13858e+09	1.35539e+08	2.38838e+08	1.31011e+08	1.07412e+09	7.49553e+08	8.41181e+08	6.10672e+08	5.79382e+08	6.76135e+08	6.0535e+08	5.98717e+08	6.31192e+08	5.11771e+08	5.3406e+08
581	BLVRA	P53004	Biliverdin reductase A OS=Homo sapiens GN=BLVRA PE=1 SV=2	3	4	3	11	7.78092	1761260000	1591170000	1745620000	241041000	377946000	168903000	1448660000	991216000	1199450000	778625000	695175000	853211000	1	0.814594	1	0.940048	1	0.725609	1	0.934755	1	0.688871	1	0.94149	1.67446e+09	1.56844e+09	1.86272e+09	2.29162e+08	3.72547e+08	1.80233e+08	1.37727e+09	9.77057e+08	1.27991e+09	7.40252e+08	6.85245e+08	9.10445e+08	1.06222e+09	1.14806e+09	1.03263e+09	8.65274e+08	8.33045e+08
582	KTN1	Q86UP2	Kinectin OS=Homo sapiens GN=KTN1 PE=1 SV=1	3	4	3	81	8.03558	11073200000	7718020000	9539180000	1390420000	2194420000	1067850000	17761900000	13666100000	12504700000	8382570000	7850240000	8339720000	1	0.747389	1	0.825421	1	0.868567	1	0.765615	1	0.796984	1	0.882714	1.01865e+10	7.52474e+09	1.06359e+10	1.27908e+09	2.13947e+09	1.19062e+09	1.63396e+10	1.33239e+10	1.39423e+10	7.71133e+09	7.65365e+09	9.29852e+09	6.46194e+09	5.50794e+09	5.8962e+09	4.82959e+09	4.78401e+09
583	DDX42	Q86XP3	ATP-dependent RNA helicase DDX42 OS=Homo sapiens GN=DDX42 PE=1 SV=1	3	4	3	18	7.33847	1513790000	585407000	1161160000	279495000	203400000	180250000	1852010000	619320000	1058130000	1058590000	497663000	812632000	1	1.09896	1	0.999706	1	1.06141	1	1.07101	1	1.10518	1	1.01647	1.02782e+09	8.6666e+08	1.15518e+09	1.8977e+08	3.01122e+08	1.79321e+08	1.25747e+09	9.16867e+08	1.05268e+09	7.18755e+08	7.36761e+08	8.08444e+08	6.52013e+08	6.34376e+08	6.40394e+08	7.16537e+08	6.73332e+08
584	PPP2R4	A6PVN5|Q15257-2	Serine/threonine-protein phosphatase 2A activator OS=Homo sapiens GN=PPP2R4 PE=1 SV=1|Isoform 1 of Serine/threonine-protein phosphatase 2A activator OS=Homo sapiens GN=PPP2R4	3	4	3	11	7.64189	989603000	393620000	881646000	195993000	107212000	101655000	1578100000	484189000	886303000	844143000	328538000	579116000	1	1.17884	1	0.935555	1	0.832062	1	0.904363	1	0.82089	1	0.864818	6.32257e+08	6.26386e+08	8.67155e+08	1.2522e+08	1.70612e+08	9.99842e+07	1.00825e+09	7.70513e+08	8.71736e+08	5.39322e+08	5.22818e+08	5.69598e+08	4.0108e+08	4.585e+08	4.80724e+08	4.72808e+08	3.81501e+08
585	SDF2	Q99470	Stromal cell-derived factor 2 OS=Homo sapiens GN=SDF2 PE=1 SV=2	3	4	3	4	7.23731	87531100	350553000	282445000	33987700	117503000	65777200	123305000	411225000	358496000	105753000	285269000	248163000	1	2.31118	1	1.50003	1	1.02396	1	0.924585	1	1.65803	1	0.916208	1.78882e+08	2.14444e+08	2.25928e+08	6.94586e+07	7.18801e+07	5.26152e+07	2.51991e+08	2.51559e+08	2.86761e+08	2.16121e+08	1.74508e+08	1.98506e+08	1.13476e+08	1.56968e+08	1.25247e+08	2.62263e+08	1.6073e+08
586	PRUNE	Q86TP1	Protein prune homolog OS=Homo sapiens GN=PRUNE PE=1 SV=2	2	4	2	2	6.17851	19206300	16415200	NA	2449580	4898170	NA	26131200	17436900	NA	13427300	11591000	NA	1	0.75914	1	0.898705	1	0.911543	1	0.885979	1	1.27244	1	0.983797	1.91311e+07	16415200	NA	2.43999e+06	4898170	NA	2.60289e+07	17436900	NA	1.33747e+07	11591000	NA	1.21361e+07	1.20156e+07	NA	9.21297e+06	1.09527e+07
587	MP68	P56378	6.8 kDa mitochondrial proteolipid OS=Homo sapiens GN=MP68 PE=1 SV=1	2	4	2	2	7.08486	26712200	NA	286733000	3183680	NA	38259500	26634300	NA	291496000	16922500	NA	231358000	1	0.709404	1	1.11125	1	0.978628	1	1.02013	1	0.949975	1	1.05049	9.17082e+07	NA	8.35178e+07	1.09302e+07	NA	1.1144e+07	9.14408e+07	NA	8.49051e+07	5.80983e+07	NA	6.73885e+07	5.81763e+07	NA	4.62997e+07	4.12705e+07	NA
588	DDX39A	O00148	ATP-dependent RNA helicase DDX39A OS=Homo sapiens GN=DDX39A PE=1 SV=2	3	4	3	5	6.80057	146941000	479851000	413320000	29193100	132906000	50889600	206286000	453592000	336915000	118569000	310950000	222248000	1	1.18253	1	1.00529	1	0.846112	1	0.913686	1	0.876583	1	0.87309	2.66853e+08	2.86385e+08	3.81341e+08	5.30163e+07	7.9321e+07	4.69522e+07	3.74627e+08	2.70713e+08	3.10847e+08	2.15328e+08	1.85581e+08	2.05052e+08	1.69282e+08	2.09627e+08	2.11404e+08	2.0018e+08	1.77368e+08
589	PSMB1	P20618	Proteasome subunit beta type-1 OS=Homo sapiens GN=PSMB1 PE=1 SV=2	3	4	3	8	8.06417	760016000	818187000	752936000	94124900	247158000	121980000	903719000	899207000	739924000	506024000	675190000	516659000	1	0.73715	1	0.979322	1	0.922809	1	1.00078	1	1.1534	1	0.924184	8.53585e+08	6.60209e+08	8.30817e+08	1.05713e+08	1.99436e+08	1.34597e+08	1.01498e+09	7.25585e+08	8.16459e+08	5.68323e+08	5.44822e+08	5.70101e+08	5.41482e+08	4.83258e+08	4.60579e+08	3.99154e+08	4.45954e+08
590	PCBP1	Q15365	Poly(rC)-binding protein 1 OS=Homo sapiens GN=PCBP1 PE=1 SV=2	3	4	3	7	8.25694	657165000	503800000	671314000	109395000	228071000	93320200	546698000	595099000	606692000	342227000	432718000	455780000	1	0.990825	1	1.09485	1	1.38293	1	0.969143	1	0.989693	1	0.994326	7.16745e+08	4.51181e+08	6.87295e+08	1.19313e+08	2.0425e+08	9.55417e+07	5.96262e+08	5.32945e+08	6.21134e+08	3.73254e+08	3.87523e+08	4.6663e+08	4.54676e+08	3.30254e+08	3.81015e+08	4.50504e+08	4.5672e+08
591	TMED2	Q15363	Transmembrane emp24 domain-containing protein 2 OS=Homo sapiens GN=TMED2 PE=1 SV=1	3	4	3	8	8.11845	1400320000	860259000	1441340000	145077000	266729000	179190000	1212400000	1019910000	1650670000	677517000	822705000	1212940000	1	0.616659	1	0.977377	1	0.947176	1	1.07511	1	0.885111	1	0.97257	1.55717e+09	9.23016e+08	1.20803e+09	1.61327e+08	2.86187e+08	1.50185e+08	1.3482e+09	1.09431e+09	1.38348e+09	7.53405e+08	8.82723e+08	1.0166e+09	9.8781e+08	6.75627e+08	6.69695e+08	6.09142e+08	6.39937e+08
592	WASL	O00401	Neural Wiskott-Aldrich syndrome protein OS=Homo sapiens GN=WASL PE=1 SV=2	3	4	3	6	7.34667	1054710000	603667000	352120000	244092000	301896000	74836600	2226800000	1255440000	627651000	1302780000	857530000	433829000	1	1.37751	1	1.02324	1	1.52774	1	0.910385	1	1.51312	1	0.914833	6.40676e+08	5.12198e+08	6.83196e+08	1.48272e+08	2.56152e+08	1.45201e+08	1.35265e+09	1.06521e+09	1.21779e+09	7.91364e+08	7.27594e+08	8.41731e+08	4.06421e+08	3.74917e+08	3.78743e+08	5.59848e+08	5.72776e+08
593	CD109	Q6YHK3	CD109 antigen OS=Homo sapiens GN=CD109 PE=1 SV=2	3	4	3	31	7.98597	6333790000	5501500000	6280960000	520582000	1023510000	383171000	6186910000	3795710000	4438340000	2421580000	2016930000	2130250000	1	0.489215	1	0.684562	1	0.56833	1	0.708223	1	0.434327	1	0.63526	5.87054e+09	5.27579e+09	7.0665e+09	4.82507e+08	9.81519e+08	4.31093e+08	5.73441e+09	3.63999e+09	4.99343e+09	2.24447e+09	1.93418e+09	2.39668e+09	3.72405e+09	3.86176e+09	3.91745e+09	1.82186e+09	2.19476e+09
594	ZC3H15	Q8WU90	Zinc finger CCCH domain-containing protein 15 OS=Homo sapiens GN=ZC3H15 PE=1 SV=1	3	4	3	12	7.28858	1336600000	425282000	793064000	298214000	178759000	172958000	1876460000	479419000	820091000	1115070000	366042000	570672000	1	1.32801	1	1.03932	1	1.28405	1	1.01762	1	1.55268	1	0.921014	7.64769e+08	6.84228e+08	8.615e+08	1.70631e+08	2.87602e+08	1.87883e+08	1.07366e+09	7.71328e+08	8.9086e+08	6.38015e+08	5.88918e+08	6.19917e+08	4.85141e+08	5.00839e+08	4.77589e+08	6.44271e+08	6.43101e+08
595	MYCBP	A0A087WV05|Q99417	Uncharacterized protein OS=Homo sapiens PE=4 SV=1|C-Myc-binding protein OS=Homo sapiens GN=MYCBP PE=1 SV=3	2	4	2	3	6.3221	121446000	NA	23349500	22607100	NA	4541080	195537000	NA	25599700	93243700	NA	19787200	1	1.10799	1	0.834024	1	1.19702	1	1.12457	1	1.38462	1	1.02304	5.16661e+07	NA	5.48852e+07	9.61761e+06	NA	1.06742e+07	8.31862e+07	NA	6.01745e+07	3.96681e+07	NA	4.65117e+07	3.2775e+07	NA	3.04267e+07	3.63144e+07	NA
596	TGM2	P21980	Protein-glutamine gamma-glutamyltransferase 2 OS=Homo sapiens GN=TGM2 PE=1 SV=2	3	4	3	13	7.29464	1494660000	506858000	575649000	87638000	86420100	66376800	779858000	329454000	597983000	430801000	166742000	411489000	1	0.348999	1	0.96616	1	0.520857	1	0.674562	1	0.820935	1	0.910775	1.03158e+09	7.23422e+08	5.84377e+08	6.04855e+07	1.23345e+08	6.73832e+07	5.38238e+08	4.70219e+08	6.0705e+08	2.97328e+08	2.37986e+08	4.17728e+08	6.54394e+08	5.29529e+08	3.23961e+08	2.28383e+08	2.75808e+08
597	NELFB	A0A0X1KG71	Negative elongation factor B OS=Homo sapiens GN=NELFB PE=1 SV=1	3	4	3	9	6.81021	507035000	198101000	504231000	118450000	85364600	83664100	768898000	209015000	437077000	460131000	165322000	341396000	1	1.3905	1	1.04665	1	1.31638	1	1.05421	1	1.1813	1	1.03381	3.39591e+08	3.25812e+08	4.57754e+08	7.93328e+07	1.40397e+08	7.59524e+07	5.14975e+08	3.43762e+08	3.96789e+08	3.08176e+08	2.71901e+08	3.09928e+08	2.15424e+08	2.38487e+08	2.53764e+08	2.99546e+08	3.13939e+08
598	PLEKHJ1	Q9NW61	Pleckstrin homology domain-containing family J member 1 OS=Homo sapiens GN=PLEKHJ1 PE=2 SV=1	3	4	3	5	6.3268	127725000	101227000	127626000	21725500	31168800	15786400	167252000	115916000	124327000	91602100	94992500	108032000	1	1.01244	1	0.957904	1	0.940618	1	1.09224	1	0.880632	1	1.15008	1.20954e+08	1.00823e+08	1.3531e+08	2.05738e+07	3.10444e+07	1.67369e+07	1.58386e+08	1.15453e+08	1.31812e+08	8.67463e+07	9.46135e+07	1.14536e+08	7.67289e+07	7.38002e+07	7.50117e+07	7.76831e+07	6.94178e+07
599	APIP	Q96GX9	Methylthioribulose-1-phosphate dehydratase OS=Homo sapiens GN=APIP PE=1 SV=1	3	4	3	5	7.03575	401363000	222545000	215681000	76234400	60859500	28390200	544528000	189966000	167802000	294208000	126839000	108448000	1	1.13054	1	0.944979	1	0.835411	1	0.889916	1	0.937145	1	0.855394	2.33632e+08	2.55027e+08	3.23332e+08	4.43758e+07	6.97423e+07	4.25603e+07	3.16968e+08	2.17693e+08	2.51555e+08	1.71258e+08	1.45352e+08	1.62577e+08	1.48208e+08	1.86674e+08	1.79245e+08	1.67555e+08	1.55949e+08
600	TNFAIP6	P98066	Tumor necrosis factor-inducible gene 6 protein OS=Homo sapiens GN=TNFAIP6 PE=1 SV=2	3	4	3	3	6.52442	145973000	71248600	162976000	130295000	73502300	76803100	317444000	117396000	148099000	355358000	140332000	270186000	1	5.31287	1	1.95788	1	3.15148	1	1.59322	1	3.3551	1	2.41464	9.89276e+07	1.07828e+08	1.58899e+08	8.83024e+07	1.11239e+08	7.4882e+07	2.15135e+08	1.77668e+08	1.44395e+08	2.4083e+08	2.1238e+08	2.63428e+08	6.2756e+07	7.89278e+07	8.8089e+07	3.33414e+08	2.48739e+08
601	NTAN1	Q96AB6	Protein N-terminal asparagine amidohydrolase OS=Homo sapiens GN=NTAN1 PE=1 SV=3	3	4	3	8	7.03301	412117000	334932000	657595000	72007200	86989200	67602800	580596000	334862000	435610000	326617000	210087000	298134000	1	1.03999	1	0.983904	1	0.793411	1	0.836191	1	0.731908	1	0.905848	3.79661e+08	3.9718e+08	6.01939e+08	6.63363e+07	1.03156e+08	6.18812e+07	5.34871e+08	3.97097e+08	3.98742e+08	3.00894e+08	2.49132e+08	2.72901e+08	2.40843e+08	2.90727e+08	3.33697e+08	2.50474e+08	2.30666e+08
602	MPST	P25325|P25325-2	3-mercaptopyruvate sulfurtransferase OS=Homo sapiens GN=MPST PE=1 SV=3|Isoform 2 of 3-mercaptopyruvate sulfurtransferase OS=Homo sapiens GN=MPST	3	4	3	8	7.57078	710007000	776569000	709652000	126274000	218806000	89676700	669858000	728179000	600127000	390909000	502104000	460403000	1	1.05858	1	1.02066	1	0.860734	1	0.919025	1	0.899673	1	1.0154	7.5166e+08	6.44585e+08	8.07582e+08	1.33682e+08	1.81618e+08	1.02052e+08	7.09156e+08	6.04419e+08	6.82943e+08	4.13842e+08	4.16767e+08	5.23937e+08	4.76825e+08	4.71821e+08	4.47698e+08	5.04759e+08	4.06113e+08
603	NUP93	Q8N1F7	Nuclear pore complex protein Nup93 OS=Homo sapiens GN=NUP93 PE=1 SV=2	3	4	3	29	7.49498	2152020000	1521020000	1960580000	324233000	440212000	281797000	2620960000	1566750000	1744910000	1354970000	1081470000	1271000000	1	0.896778	1	0.904185	1	0.884131	1	0.919998	1	1.0233	1	0.964082	1.90145e+09	1.63378e+09	2.06579e+09	2.86481e+08	4.72848e+08	2.96919e+08	2.31579e+09	1.6829e+09	1.83855e+09	1.1972e+09	1.16165e+09	1.33921e+09	1.20621e+09	1.19589e+09	1.14521e+09	1.0817e+09	1.05732e+09
604	S100A11	P31949	Protein S100-A11 OS=Homo sapiens GN=S100A11 PE=1 SV=2	3	4	3	7	8.67743	2587970000	1794200000	2972150000	488296000	548259000	417825000	2534490000	1508420000	2411890000	1281110000	1063470000	1649040000	1	1.12305	1	0.884064	1	0.933479	1	0.939669	1	1.00086	1	0.904931	2.42709e+09	2.13674e+09	2.66112e+09	4.57941e+08	6.52929e+08	3.741e+08	2.37693e+09	1.7964e+09	2.15949e+09	1.20147e+09	1.2665e+09	1.47647e+09	1.53966e+09	1.56404e+09	1.47524e+09	1.7291e+09	1.46e+09
605	STIP1	P31948	Stress-induced-phosphoprotein 1 OS=Homo sapiens GN=STIP1 PE=1 SV=1	3	4	3	42	8.21884	10465700000	7265230000	9425490000	1633060000	2015050000	1287270000	12209300000	6295190000	8119220000	6732980000	4766320000	5320920000	1	0.928769	1	0.964505	1	0.847278	1	1.00913	1	0.972335	1	0.867389	8.74998e+09	8.12313e+09	1.0083e+10	1.36534e+09	2.25299e+09	1.37707e+09	1.02077e+10	7.03855e+09	8.68563e+09	5.62919e+09	5.32914e+09	5.69212e+09	5.55066e+09	5.94595e+09	5.58972e+09	5.15528e+09	5.03787e+09
606	HACD2	Q6Y1H2	Very-long-chain (3R)-3-hydroxyacyl-CoA dehydratase 2 OS=Homo sapiens GN=HACD2 PE=1 SV=1	3	4	3	5	7.34352	305068000	230165000	242318000	75308800	89990000	39690100	419640000	291968000	243089000	298686000	247844000	230724000	1	1.46934	1	1.24488	1	1.19439	1	1.1314	1	1.16613	1	1.25623	2.51274e+08	2.23196e+08	3.03381e+08	6.20292e+07	8.72653e+07	4.96918e+07	3.45643e+08	2.83128e+08	3.04346e+08	2.46017e+08	2.4034e+08	2.88865e+08	1.59399e+08	1.63374e+08	1.68185e+08	2.34211e+08	1.95132e+08
607	GPD2	P43304	Glycerol-3-phosphate dehydrogenase, mitochondrial OS=Homo sapiens GN=GPD2 PE=1 SV=3	3	4	3	26	7.52577	2152090000	1633130000	3334880000	332909000	492710000	396830000	2782270000	1798530000	2322950000	1560890000	1325140000	1868020000	1	0.920744	1	0.981208	1	0.921638	1	0.98201	1	0.847178	1	1.06435	2.17533e+09	1.86306e+09	2.89207e+09	3.36504e+08	5.6208e+08	3.44138e+08	2.81232e+09	2.05175e+09	2.0145e+09	1.57775e+09	1.51171e+09	1.61998e+09	1.37995e+09	1.36372e+09	1.60327e+09	1.27058e+09	1.25686e+09
608	GNA13	Q14344	Guanine nucleotide-binding protein subunit alpha-13 OS=Homo sapiens GN=GNA13 PE=1 SV=2	3	4	3	11	7.45158	1166390000	901436000	873416000	152393000	290494000	113552000	1085340000	752489000	730701000	597354000	570970000	552433000	1	0.77767	1	0.962618	1	0.984446	1	1.01131	1	0.925601	1	1.00065	1.06589e+09	8.28719e+08	1.03964e+09	1.39262e+08	2.67061e+08	1.35162e+08	9.91821e+08	6.91787e+08	8.69761e+08	5.45882e+08	5.24911e+08	6.57567e+08	6.76159e+08	6.06604e+08	5.76342e+08	5.25828e+08	5.97169e+08
609	RMDN1	Q96DB5	Regulator of microtubule dynamics protein 1 OS=Homo sapiens GN=RMDN1 PE=1 SV=1	3	4	3	12	7.54669	1043550000	986140000	1025230000	264378000	336899000	159472000	1972630000	1225290000	1189140000	1213100000	912771000	925900000	1	1.50795	1	1.07557	1	1.04364	1	0.992876	1	1.10742	1	1.03056	8.92644e+08	9.73899e+08	1.21361e+09	2.26147e+08	3.32717e+08	1.88775e+08	1.68737e+09	1.21008e+09	1.40764e+09	1.03768e+09	9.01441e+08	1.09603e+09	5.6626e+08	7.12872e+08	6.72791e+08	8.5389e+08	7.43982e+08
610	ICT1	Q14197	Peptidyl-tRNA hydrolase ICT1, mitochondrial OS=Homo sapiens GN=ICT1 PE=1 SV=1	3	4	3	6	7.03433	565760000	632597000	197958000	99441400	228785000	33500400	781612000	697024000	189631000	475039000	573405000	160481000	1	1.04619	1	1.06298	1	1.10482	1	1.09644	1	1.20483	1	1.1201	4.18389e+08	3.62651e+08	4.66941e+08	7.35386e+07	1.31157e+08	7.90204e+07	5.78016e+08	3.99586e+08	4.473e+08	3.513e+08	3.28718e+08	3.78541e+08	2.65411e+08	2.65453e+08	2.58858e+08	2.77669e+08	2.93276e+08
611	ARCN1	B0YIW6|P48444	Archain 1, isoform CRA_a OS=Homo sapiens GN=ARCN1 PE=1 SV=1|Coatomer subunit delta OS=Homo sapiens GN=ARCN1 PE=1 SV=1	3	4	3	27	8.07353	4716930000	2824960000	5347600000	555203000	760443000	608870000	4312910000	2789980000	4688620000	2156580000	1982910000	3170950000	1	0.700594	1	0.874547	1	0.822326	1	0.94727	1	0.810618	1	0.89513	4.70482e+09	3.37142e+09	4.49237e+09	5.53778e+08	9.07542e+08	5.11494e+08	4.30184e+09	3.32967e+09	3.93878e+09	2.15104e+09	2.36648e+09	2.66382e+09	2.98456e+09	2.4678e+09	2.49043e+09	2.09097e+09	2.02934e+09
612	KHDRBS1	Q07666|Q07666-2	KH domain-containing, RNA-binding, signal transduction-associated protein 1 OS=Homo sapiens GN=KHDRBS1 PE=1 SV=1|Isoform 2 of KH domain-containing, RNA-binding, signal transduction-associated protein 1 OS=Homo sapiens GN=KHDRBS1	3	4	3	8	7.48445	962004000	682803000	1198650000	141140000	212850000	161048000	1420120000	657298000	1277950000	819848000	473150000	872415000	1	0.873267	1	1.00971	1	0.952287	1	0.959419	1	0.956562	1	0.903547	8.89264e+08	8.63153e+08	1.02576e+09	1.30468e+08	2.69071e+08	1.37819e+08	1.31274e+09	8.30912e+08	1.09362e+09	7.57857e+08	5.98124e+08	7.46581e+08	5.64116e+08	6.31808e+08	5.6865e+08	4.92624e+08	6.01663e+08
613	INTS1	Q8N201	Integrator complex subunit 1 OS=Homo sapiens GN=INTS1 PE=1 SV=2	3	4	3	12	6.92128	432477000	297182000	244943000	75035100	116216000	35257500	565392000	326057000	210023000	361778000	286658000	194573000	1	1.0327	1	1.11913	1	1.19463	1	1.17177	1	1.02479	1	1.22619	3.18917e+08	2.62425e+08	3.76156e+08	5.53323e+07	1.02624e+08	5.41445e+07	4.16931e+08	2.87923e+08	3.2253e+08	2.66782e+08	2.53132e+08	2.98803e+08	2.02309e+08	1.92089e+08	2.08529e+08	2.08925e+08	2.29475e+08
614	TPI1	P60174|P60174-1	Triosephosphate isomerase OS=Homo sapiens GN=TPI1 PE=1 SV=3|Isoform 2 of Triosephosphate isomerase OS=Homo sapiens GN=TPI1	3	4	3	16	8.60677	5653500000	2878360000	6061150000	861356000	792939000	774061000	7382060000	3007620000	6151570000	3590820000	1903970000	3709870000	1	0.906858	1	0.850754	1	0.841559	1	0.843741	1	0.909223	1	0.798205	4.59904e+09	4.15094e+09	5.16659e+09	7.00701e+08	1.14351e+09	6.59818e+08	6.0052e+09	4.33734e+09	5.24367e+09	2.92108e+09	2.74575e+09	3.16233e+09	2.91746e+09	3.03839e+09	2.8642e+09	2.64572e+09	2.55698e+09
615	TOMM20	Q15388	Mitochondrial import receptor subunit TOM20 homolog OS=Homo sapiens GN=TOMM20 PE=1 SV=1	3	4	3	3	7.26918	182691000	127237000	220241000	34657400	50891000	57307300	237920000	130851000	238294000	140537000	111122000	211100000	1	1.12915	1	1.03311	1	1.22185	1	1.13187	1	1.85252	1	1.17251	1.87128e+08	1.59592e+08	1.71426e+08	3.54992e+07	6.38321e+07	4.46055e+07	2.43699e+08	1.64125e+08	1.85478e+08	1.43951e+08	1.39379e+08	1.64311e+08	1.18707e+08	1.16818e+08	9.50334e+07	1.34039e+08	1.42734e+08
616	PLXNC1	O60486	Plexin-C1 OS=Homo sapiens GN=PLXNC1 PE=1 SV=1	3	4	3	12	6.78878	353148000	495065000	1120100000	65661400	129362000	107568000	179826000	282374000	240291000	106481000	191664000	192142000	1	1.10669	1	1.03564	1	0.798241	1	0.904665	1	0.683717	1	1.05834	5.17392e+08	4.33924e+08	8.72253e+08	9.61995e+07	1.13386e+08	8.37662e+07	2.6346e+08	2.47501e+08	1.87121e+08	1.56004e+08	1.67993e+08	1.49626e+08	3.28214e+08	3.17623e+08	4.8355e+08	3.63232e+08	2.5354e+08
617	LBR	Q14739	Lamin-B receptor OS=Homo sapiens GN=LBR PE=1 SV=2	3	4	3	9	7.16028	620756000	715973000	1156960000	107103000	257471000	195849000	560993000	458114000	716286000	347610000	381491000	561680000	1	1.02696	1	1.08373	1	1.09855	1	1.1099	1	1.20518	1	1.03787	7.87862e+08	7.23766e+08	9.01752e+08	1.35935e+08	2.60274e+08	1.52648e+08	7.12011e+08	4.63101e+08	5.58284e+08	4.41186e+08	3.85644e+08	4.37782e+08	4.99791e+08	5.29781e+08	4.99903e+08	5.13266e+08	5.81992e+08
618	SNX1	Q13596	Sorting nexin-1 OS=Homo sapiens GN=SNX1 PE=1 SV=3	3	4	3	18	7.69294	2383730000	1346440000	2115820000	431587000	511528000	318841000	2787370000	1603070000	2343930000	1599250000	1066080000	1527840000	1	1.07767	1	1.00348	1	1.16057	1	0.886358	1	1.07287	1	0.86273	2.01763e+09	1.60114e+09	2.1021e+09	3.65302e+08	6.08292e+08	3.16773e+08	2.35927e+09	1.90632e+09	2.32873e+09	1.35363e+09	1.26775e+09	1.51793e+09	1.27991e+09	1.172e+09	1.16534e+09	1.37931e+09	1.36019e+09
619	PDP1	Q9P0J1|Q9P0J1-2	[Pyruvate dehydrogenase [acetyl-transferring]]-phosphatase 1, mitochondrial OS=Homo sapiens GN=PDP1 PE=1 SV=3|Isoform 2 of [Pyruvate dehydrogenase [acetyl-transferring]]-phosphatase 1, mitochondrial OS=Homo sapiens GN=PDP1	3	4	3	7	7.09491	732504000	525914000	653023000	96283100	149339000	73320600	898259000	460406000	528821000	480505000	298878000	391536000	1	0.782373	1	0.935587	1	0.867457	1	0.865217	1	0.79937	1	0.979952	6.1197e+08	5.69205e+08	7.22195e+08	8.04396e+07	1.61632e+08	8.10872e+07	7.50449e+08	4.98305e+08	5.84837e+08	4.01437e+08	3.2348e+08	4.3301e+08	3.88211e+08	4.16645e+08	4.00363e+08	3.03726e+08	3.61422e+08
620	AIFM1	O95831|O95831-3	Apoptosis-inducing factor 1, mitochondrial OS=Homo sapiens GN=AIFM1 PE=1 SV=1|Isoform 3 of Apoptosis-inducing factor 1, mitochondrial OS=Homo sapiens GN=AIFM1	3	4	3	20	7.79225	1463640000	1258810000	2007990000	224072000	388679000	254890000	1753010000	1502920000	1891680000	1075530000	1151860000	1787720000	1	0.911228	1	1.07307	1	0.943236	1	1.02149	1	0.903736	1	1.25082	1.6371e+09	1.30148e+09	1.73638e+09	2.50627e+08	4.01853e+08	2.20412e+08	1.96076e+09	1.55386e+09	1.6358e+09	1.20299e+09	1.1909e+09	1.5459e+09	1.03852e+09	9.52652e+08	9.62594e+08	9.46324e+08	8.98576e+08
621	PPP1R10	Q96QC0	Serine/threonine-protein phosphatase 1 regulatory subunit 10 OS=Homo sapiens GN=PPP1R10 PE=1 SV=1	3	4	3	8	6.95941	511147000	199320000	324943000	92209100	74890200	52540600	751536000	228399000	364929000	432638000	180459000	277961000	1	1.07375	1	1.00685	1	1.14779	1	1.05307	1	1.15117	1	1.00813	3.26043e+08	2.84032e+08	3.57488e+08	5.88171e+07	1.06719e+08	5.78029e+07	4.79379e+08	3.25469e+08	4.01479e+08	2.75965e+08	2.57155e+08	3.05801e+08	2.0683e+08	2.07905e+08	1.9818e+08	2.22083e+08	2.38632e+08
622	SLC25A17	O43808	Peroxisomal membrane protein PMP34 OS=Homo sapiens GN=SLC25A17 PE=1 SV=1	3	4	3	3	6.65466	169564000	75712600	146457000	30704200	33942700	21596500	190175000	89393700	154517000	123822000	80332700	112651000	1	1.0778	1	1.13876	1	1.36952	1	1.19773	1	1.04984	1	0.96494	1.35466e+08	9.71083e+07	1.42931e+08	2.45298e+07	4.35346e+07	2.10765e+07	1.51932e+08	1.14656e+08	1.50797e+08	9.89222e+07	1.03034e+08	1.09939e+08	8.59345e+07	7.10811e+07	7.92364e+07	9.26201e+07	9.73469e+07
623	ARHGEF18	Q6ZSZ5	Rho guanine nucleotide exchange factor 18 OS=Homo sapiens GN=ARHGEF18 PE=1 SV=3	2	4	2	6	6.62165	206729000	NA	306565000	42078700	NA	32633100	265584000	NA	278897000	164983000	NA	209327000	1	1.21153	1	1.08649	1	0.957308	1	1.01623	1	0.757855	1	0.993397	2.18057e+08	NA	2.90639e+08	4.43844e+07	NA	3.09379e+07	2.80137e+08	NA	2.64409e+08	1.74023e+08	NA	1.98453e+08	1.38327e+08	NA	1.61122e+08	1.67588e+08	NA
624	MRPS21	A0A075B746|P82921	28S ribosomal protein S21, mitochondrial OS=Homo sapiens GN=MRPS21 PE=1 SV=1|28S ribosomal protein S21, mitochondrial OS=Homo sapiens GN=MRPS21 PE=1 SV=2	3	4	3	3	6.57599	142448000	120912000	142966000	31588800	41618600	20761100	244034000	155491000	128535000	152306000	130663000	101372000	1	1.31993	1	1.09158	1	1.0515	1	1.12	1	1.03387	1	1.04385	1.21018e+08	1.16171e+08	1.7515e+08	2.68366e+07	3.99868e+07	2.54348e+07	2.07321e+08	1.49394e+08	1.5747e+08	1.29393e+08	1.2554e+08	1.24192e+08	7.67693e+07	8.50347e+07	9.70977e+07	1.0133e+08	8.94137e+07
625	NES	P48681	Nestin OS=Homo sapiens GN=NES PE=1 SV=2	3	4	3	35	7.19937	426752000	203368000	951185000	79838500	86839800	131588000	1170240000	532476000	4079180000	416314000	302224000	1724910000	1	1.11355	1	0.622206	1	1.30445	1	0.756486	1	0.984922	1	0.559674	5.129e+08	3.79973e+08	4.23582e+08	9.59554e+07	1.62252e+08	5.85988e+07	1.40647e+09	9.94879e+08	1.81654e+09	5.00355e+08	5.64676e+08	7.68138e+08	3.25365e+08	2.78132e+08	2.34821e+08	3.6231e+08	3.62808e+08
626	SYT11	Q9BT88	Synaptotagmin-11 OS=Homo sapiens GN=SYT11 PE=1 SV=2	3	4	3	3	6.3955	66639800	91269300	124431000	14222400	37088500	17210700	149299000	112399000	114096000	82613700	93951600	86910600	1	1.27032	1	0.967794	1	1.24138	1	1.11407	1	0.984737	1	1.00819	7.68758e+07	7.96208e+07	1.23643e+08	1.6407e+07	3.2355e+07	1.71018e+07	1.72232e+08	9.80538e+07	1.13374e+08	9.53033e+07	8.19608e+07	8.63604e+07	4.87671e+07	5.82806e+07	6.85441e+07	6.19498e+07	7.23483e+07
627	PLEKHF2	Q9H8W4	Pleckstrin homology domain-containing family F member 2 OS=Homo sapiens GN=PLEKHF2 PE=1 SV=1	3	4	3	4	6.41825	168685000	122023000	136644000	24552000	33107400	12097200	198191000	127226000	113262000	104385000	93350500	87789600	1	0.866332	1	0.921175	1	0.828844	1	0.977941	1	0.630296	1	1.02589	1.40066e+08	1.17127e+08	1.71443e+08	2.03866e+07	3.17789e+07	1.5178e+07	1.64567e+08	1.22121e+08	1.42106e+08	8.66754e+07	8.96047e+07	1.10147e+08	8.88529e+07	8.57341e+07	9.50425e+07	7.69761e+07	7.10602e+07
628	PAK2	Q13177	Serine/threonine-protein kinase PAK 2 OS=Homo sapiens GN=PAK2 PE=1 SV=3	3	4	3	13	7.60887	2099140000	898020000	1578560000	342971000	278827000	207335000	3126120000	925232000	1610220000	1668240000	676857000	1066560000	1	0.972501	1	0.933342	1	0.948503	1	0.975031	1	0.935108	1	0.876681	1.37524e+09	1.30143e+09	1.6626e+09	2.24696e+08	4.04083e+08	2.18373e+08	2.04806e+09	1.34087e+09	1.69595e+09	1.09294e+09	9.80918e+08	1.12334e+09	8.72401e+08	9.52619e+08	9.21695e+08	8.48411e+08	9.03562e+08
629	BCCIP	Q9P287	BRCA2 and CDKN1A-interacting protein OS=Homo sapiens GN=BCCIP PE=1 SV=1	3	4	3	2	6.28134	115414000	80455100	226356000	19692800	24912200	40147700	154236000	68317800	209379000	84288400	57197400	144887000	1	1.0156	1	0.955807	1	0.945906	1	1.11587	1	1.26275	1	0.915879	1.2446e+08	1.20916e+08	1.39665e+08	2.12363e+07	3.74407e+07	2.47718e+07	1.66325e+08	1.02675e+08	1.2919e+08	9.08948e+07	8.59623e+07	8.93977e+07	7.89527e+07	8.85081e+07	7.74262e+07	8.01844e+07	8.37204e+07
630	STK26	B4E0Y9|Q8NBY1|Q9P289	Serine/threonine-protein kinase 26 OS=Homo sapiens GN=STK26 PE=1 SV=1|Serine/threonine-protein kinase 26 OS=Homo sapiens GN=STK26 PE=1 SV=1|Serine/threonine-protein kinase 26 OS=Homo sapiens GN=STK26 PE=1 SV=2	2	4	2	3	6.42983	134797000	NA	143272000	58854300	NA	43934700	414861000	NA	255953000	495252000	NA	358652000	1	2.59879	1	2.08791	1	1.02197	1	1.0299	1	2.18322	1	1.85462	1.18408e+08	NA	1.63102e+08	5.16988e+07	NA	5.00156e+07	3.64422e+08	NA	2.91379e+08	4.35039e+08	NA	4.08292e+08	7.51138e+07	NA	9.04187e+07	1.95205e+08	NA
631	INTS5	Q6P9B9	Integrator complex subunit 5 OS=Homo sapiens GN=INTS5 PE=1 SV=1	3	4	3	4	6.40814	173362000	85171800	60658200	36199700	32160300	12691300	269983000	98580200	74166100	171906000	78847500	55605600	1	1.24287	1	1.11363	1	1.15349	1	1.06603	1	1.48959	1	0.992327	9.56604e+07	9.03852e+07	1.03588e+08	1.99748e+07	3.41289e+07	2.16734e+07	1.48975e+08	1.04614e+08	1.26656e+08	9.4857e+07	8.36738e+07	9.49595e+07	6.06834e+07	6.61599e+07	5.7426e+07	7.54215e+07	7.63148e+07
632	NAA16	Q6N069	N-alpha-acetyltransferase 16, NatA auxiliary subunit OS=Homo sapiens GN=NAA16 PE=1 SV=2	3	4	3	7	7.19705	177035000	275074000	259208000	34952000	101469000	44623900	236657000	282809000	239980000	142724000	214669000	176531000	1	1.17513	1	1.05479	1	1.12687	1	1.01169	1	1.22566	1	0.973616	2.26276e+08	2.08356e+08	2.6774e+08	4.46737e+07	7.6858e+07	4.60926e+07	3.02482e+08	2.14215e+08	2.47879e+08	1.82422e+08	1.62602e+08	1.82341e+08	1.43541e+08	1.52512e+08	1.48427e+08	1.6868e+08	1.71861e+08
633	PDGFRA	P16234	Platelet-derived growth factor receptor alpha OS=Homo sapiens GN=PDGFRA PE=1 SV=1	3	4	3	5	6.95872	219191000	301525000	493750000	35789600	80281500	44924000	294511000	438460000	517103000	114285000	203443000	294220000	1	0.97187	1	0.678697	1	0.813358	1	0.618422	1	0.647771	1	0.753072	3.22916e+08	2.62682e+08	3.8471e+08	5.27259e+07	6.99395e+07	3.50029e+07	4.33879e+08	3.81977e+08	4.02905e+08	1.68367e+08	1.77235e+08	2.29244e+08	2.04846e+08	1.92277e+08	2.13271e+08	1.99084e+08	1.5639e+08
634	SMC1A	Q14683	Structural maintenance of chromosomes protein 1A OS=Homo sapiens GN=SMC1A PE=1 SV=2	3	4	3	34	7.19531	2321320000	2545010000	2263370000	316053000	793225000	236392000	2735390000	2534090000	1610170000	1370640000	1651950000	1178370000	1	0.810399	1	0.876379	1	0.952131	1	0.868854	1	0.74358	1	0.968616	2.34575e+09	1.94254e+09	2.93445e+09	3.1938e+08	6.05448e+08	3.06482e+08	2.76418e+09	1.93421e+09	2.08758e+09	1.38507e+09	1.26089e+09	1.52775e+09	1.48806e+09	1.4219e+09	1.62677e+09	1.20592e+09	1.35383e+09
635	ADH5	P11766	Alcohol dehydrogenase class-3 OS=Homo sapiens GN=ADH5 PE=1 SV=4	3	4	3	13	8.31894	4365320000	6007330000	5169960000	742314000	1530300000	562453000	5079860000	4690250000	4265120000	2622140000	2860590000	2778920000	1	1.01215	1	0.902801	1	0.778188	1	0.81289	1	0.77455	1	0.862356	4.67597e+09	4.94923e+09	5.85835e+09	7.95139e+08	1.26076e+09	6.37345e+08	5.44136e+09	3.86413e+09	4.83303e+09	2.80874e+09	2.35674e+09	3.14894e+09	2.96626e+09	3.62272e+09	3.24769e+09	3.00231e+09	2.81916e+09
636	SLC25A6	P12236	ADP/ATP translocase 3 OS=Homo sapiens GN=SLC25A6 PE=1 SV=4	3	4	3	4	7.2974	951710000	324980000	491593000	85368200	104782000	69944000	766503000	346797000	372253000	415106000	273264000	346108000	1	0.533907	1	0.947181	1	0.984963	1	1.05022	1	1.01297	1	1.23059	6.90812e+08	3.96853e+08	5.54597e+08	6.19657e+07	1.27956e+08	7.89082e+07	5.56377e+08	4.23495e+08	4.19962e+08	3.0131e+08	3.33699e+08	3.90466e+08	4.38225e+08	2.90487e+08	3.07452e+08	2.33971e+08	2.86119e+08
637	SLC25A4	P12235	ADP/ATP translocase 1 OS=Homo sapiens GN=SLC25A4 PE=1 SV=4	3	4	3	3	7.15809	337340000	166935000	388251000	60978700	59606500	52543600	738818000	389079000	471209000	442021000	294541000	397640000	1	1.07593	1	1.04639	1	1.09078	1	1.00897	1	0.963513	1	1.11691	2.77637e+08	2.14046e+08	3.67912e+08	5.01865e+07	7.64281e+07	4.97911e+07	6.0806e+08	4.98881e+08	4.46524e+08	3.63791e+08	3.77664e+08	3.76809e+08	1.76122e+08	1.56677e+08	2.03959e+08	1.89495e+08	1.70899e+08
638	EXOG	Q9Y2C4	Nuclease EXOG, mitochondrial OS=Homo sapiens GN=EXOG PE=1 SV=2	3	4	3	7	6.81888	150271000	157679000	200414000	13907900	44218800	20756000	291718000	225169000	271815000	171982000	185915000	230977000	1	0.550884	1	1.03112	1	0.856688	1	1.10047	1	0.737337	1	1.1247	1.76585e+08	1.43449e+08	1.87467e+08	1.63433e+07	4.02282e+07	1.94151e+07	3.42801e+08	2.04848e+08	2.54255e+08	2.02098e+08	1.69137e+08	2.16055e+08	1.12019e+08	1.05001e+08	1.03926e+08	6.17096e+07	8.99535e+07
639	TCEB3	A0A024RAC6	Transcription elongation factor B (SIII), polypeptide 3 (110kDa, elongin A), isoform CRA_a OS=Homo sapiens GN=TCEB3 PE=1 SV=1	3	4	3	5	6.5146	190198000	130576000	192081000	34333500	51700800	29315300	260808000	141965000	197576000	130009000	115783000	152881000	1	1.07445	1	0.871847	1	1.20955	1	1.08701	1	1.08658	1	1.02414	1.75654e+08	1.43325e+08	1.89485e+08	3.1708e+07	5.67488e+07	2.8919e+07	2.40864e+08	1.55826e+08	1.94905e+08	1.20067e+08	1.27088e+08	1.50814e+08	1.11428e+08	1.04911e+08	1.05044e+08	1.19724e+08	1.26895e+08
640	BAG5	Q9UL15	BAG family molecular chaperone regulator 5 OS=Homo sapiens GN=BAG5 PE=1 SV=1	3	4	3	7	6.5776	416603000	89941400	361028000	63104500	25280500	40412700	556489000	98611800	337829000	292420000	69101800	247480000	1	0.901596	1	0.919048	1	0.858649	1	0.933969	1	0.796943	1	0.969583	2.34902e+08	2.06726e+08	2.78575e+08	3.55815e+07	5.81059e+07	3.11831e+07	3.13777e+08	2.26654e+08	2.60674e+08	1.64881e+08	1.58827e+08	1.9096e+08	1.49013e+08	1.51318e+08	1.54433e+08	1.34349e+08	1.29929e+08
641	NT5E	P21589	5'-nucleotidase OS=Homo sapiens GN=NT5E PE=1 SV=1	3	4	3	24	8.47398	9063850000	6658500000	6385900000	760848000	1290510000	543374000	10447000000	4219900000	7547640000	4146090000	2732410000	3854670000	1	0.499642	1	0.694121	1	0.592072	1	0.86301	1	0.605797	1	0.675955	7.55292e+09	7.31126e+09	6.97918e+09	6.34015e+08	1.41702e+09	5.93856e+08	8.7055e+09	4.63359e+09	8.24885e+09	3.45494e+09	3.00028e+09	4.21279e+09	4.79129e+09	5.35167e+09	3.86904e+09	2.39393e+09	3.16858e+09
642	NARS	K7ENF0|O43776	Asparagine--tRNA ligase, cytoplasmic OS=Homo sapiens GN=NARS PE=1 SV=1|Asparagine--tRNA ligase, cytoplasmic OS=Homo sapiens GN=NARS PE=1 SV=1	3	4	3	21	7.89075	1556610000	1657710000	4821900000	427476000	600416000	920173000	2294490000	1703120000	4045420000	1650620000	1643470000	4082360000	1	1.63458	1	1.2582	1	1.10645	1	1.28614	1	1.35863	1	1.33564	2.0786e+09	2.1588e+09	2.77283e+09	5.70823e+08	7.8191e+08	5.29146e+08	3.06391e+09	2.21794e+09	2.32632e+09	2.20413e+09	2.14026e+09	2.34756e+09	1.31858e+09	1.58019e+09	1.53717e+09	2.15533e+09	1.74841e+09
643	AGL	P35573	Glycogen debranching enzyme OS=Homo sapiens GN=AGL PE=1 SV=3	3	4	3	23	7.45677	1265380000	964613000	1610520000	202711000	294182000	202994000	1652540000	1078870000	1362490000	1034200000	752366000	1105130000	1	0.953521	1	1.09456	1	0.93165	1	0.929463	1	0.897362	1	1.07355	1.21095e+09	1.08425e+09	1.49722e+09	1.93991e+08	3.30668e+08	1.88713e+08	1.58145e+09	1.21268e+09	1.26664e+09	9.89712e+08	8.45679e+08	1.02738e+09	7.6818e+08	7.93646e+08	8.30012e+08	7.32476e+08	7.394e+08
644	EIF4A2	Q14240|Q14240-2	Eukaryotic initiation factor 4A-II OS=Homo sapiens GN=EIF4A2 PE=1 SV=2|Isoform 2 of Eukaryotic initiation factor 4A-II OS=Homo sapiens GN=EIF4A2	3	4	3	11	7.72007	1235080000	747684000	1512060000	382711000	275959000	247623000	2114320000	854190000	1391250000	1466570000	706546000	1142120000	1	1.84438	1	1.21317	1	1.1275	1	1.10245	1	1.16593	1	1.08655	9.32896e+08	1.04605e+09	1.43086e+09	2.89074e+08	3.86081e+08	2.34326e+08	1.59701e+09	1.19506e+09	1.31654e+09	1.10775e+09	9.88494e+08	1.08079e+09	5.91794e+08	7.65683e+08	7.93226e+08	1.09149e+09	8.63307e+08
645	HSPBP1	Q9NZL4|Q9NZL4-3	Hsp70-binding protein 1 OS=Homo sapiens GN=HSPBP1 PE=1 SV=1|Isoform 3 of Hsp70-binding protein 1 OS=Homo sapiens GN=HSPBP1	3	4	3	6	6.79857	168331000	324470000	188062000	42796900	104155000	31914400	332737000	325940000	195809000	181572000	251486000	117298000	1	1.51329	1	0.954412	1	0.980608	1	1.02837	1	1.20819	1	0.792866	1.78458e+08	2.16572e+08	2.65768e+08	4.53716e+07	6.95196e+07	4.51011e+07	3.52755e+08	2.17553e+08	2.76716e+08	1.92496e+08	1.67858e+08	1.65764e+08	1.13207e+08	1.58526e+08	1.47333e+08	1.71315e+08	1.55451e+08
646	AHCY	P23526	Adenosylhomocysteinase OS=Homo sapiens GN=AHCY PE=1 SV=4	3	4	3	14	8.01949	2773920000	1576580000	2071370000	476034000	470264000	310706000	3057970000	1568470000	1779850000	1994830000	1236070000	1425800000	1	1.02145	1	1.14093	1	0.911204	1	1.05036	1	1.06793	1	1.06027	2.10362e+09	1.83956e+09	2.34092e+09	3.61004e+08	5.48705e+08	3.51139e+08	2.31903e+09	1.83009e+09	2.01147e+09	1.51279e+09	1.44225e+09	1.61134e+09	1.33446e+09	1.34651e+09	1.29773e+09	1.36309e+09	1.22695e+09
647	CFL1	P23528	Cofilin-1 OS=Homo sapiens GN=CFL1 PE=1 SV=3	3	4	3	15	8.60966	7091000000	3515210000	5571140000	1787690000	1106660000	1023250000	9285020000	3123890000	4840160000	5673200000	2177990000	3293320000	1	1.50058	1	1.06864	1	0.961729	1	0.929249	1	1.30764	1	0.900567	4.58881e+09	5.09821e+09	5.93588e+09	1.15687e+09	1.60502e+09	1.09024e+09	6.00863e+09	4.53067e+09	5.15704e+09	3.67131e+09	3.1588e+09	3.50893e+09	2.91097e+09	3.73177e+09	3.29067e+09	4.36814e+09	3.58895e+09
648	UQCRC2	P22695	Cytochrome b-c1 complex subunit 2, mitochondrial OS=Homo sapiens GN=UQCRC2 PE=1 SV=3	3	4	3	18	8.03951	2705480000	2381720000	2907190000	501299000	826465000	428012000	3313430000	2585890000	2481730000	1980180000	2013570000	2052340000	1	1.10288	1	1.04524	1	1.06004	1	1.03784	1	1.04817	1	1.09455	2.66119e+09	2.26141e+09	3.11281e+09	4.93092e+08	7.84718e+08	4.58284e+08	3.25919e+09	2.45527e+09	2.65726e+09	1.94776e+09	1.91186e+09	2.1975e+09	1.68816e+09	1.6553e+09	1.72565e+09	1.86183e+09	1.75469e+09
649	PRKACB	P22694	cAMP-dependent protein kinase catalytic subunit beta OS=Homo sapiens GN=PRKACB PE=1 SV=2	3	4	3	5	7.08407	571396000	148311000	660425000	120748000	43540600	107603000	728211000	148422000	585865000	453059000	141229000	445904000	1	1.25781	1	1.08814	1	0.896831	1	1.26823	1	1.15998	1	1.00736	3.66505e+08	3.42572e+08	4.45761e+08	7.74503e+07	1.00571e+08	7.26278e+07	4.6709e+08	3.42828e+08	3.95436e+08	2.90602e+08	3.26213e+08	3.00968e+08	2.32497e+08	2.50755e+08	2.47116e+08	2.92439e+08	2.24885e+08
650	UQCRC1	P31930	Cytochrome b-c1 complex subunit 1, mitochondrial OS=Homo sapiens GN=UQCRC1 PE=1 SV=3	3	4	3	14	7.82194	812709000	1281860000	2210100000	101698000	427880000	306570000	942645000	1339940000	1894850000	536453000	1151140000	1744940000	1	0.74482	1	0.99534	1	1.0197	1	1.14502	1	0.987571	1	1.21884	1.45508e+09	1.08201e+09	1.46242e+09	1.82081e+08	3.6117e+08	2.02856e+08	1.68772e+09	1.13103e+09	1.25382e+09	9.60469e+08	9.71667e+08	1.15462e+09	9.23048e+08	7.92004e+08	8.10719e+08	6.87504e+08	8.07604e+08
651	VPS26B	Q4G0F5	Vacuolar protein sorting-associated protein 26B OS=Homo sapiens GN=VPS26B PE=1 SV=2	3	4	3	7	7.07938	542590000	450931000	580621000	80196900	118245000	73379100	688550000	510205000	587813000	389189000	332046000	390589000	1	0.879751	1	0.988583	1	0.801055	1	0.867412	1	0.899767	1	0.879473	5.23447e+08	4.63696e+08	5.85287e+08	7.73675e+07	1.21592e+08	7.39688e+07	6.64257e+08	5.24648e+08	5.92537e+08	3.75458e+08	3.41446e+08	3.93728e+08	3.32055e+08	3.39415e+08	3.24465e+08	2.92126e+08	2.7189e+08
652	MFGE8	F5GZN3|Q08431|Q08431-2	Lactadherin OS=Homo sapiens GN=MFGE8 PE=1 SV=1|Lactadherin OS=Homo sapiens GN=MFGE8 PE=1 SV=2|Isoform 2 of Lactadherin OS=Homo sapiens GN=MFGE8	3	4	3	7	7.61796	1818550000	338579000	1147590000	238195000	233204000	177773000	1444770000	680952000	760066000	1070870000	366816000	634476000	1	0.779617	1	1.29636	1	2.1041	1	0.717966	1	1.10288	1	1.10486	1.15527e+09	5.19309e+08	1.17778e+09	1.51318e+08	3.57686e+08	1.82449e+08	9.17818e+08	1.04444e+09	7.80059e+08	6.80291e+08	5.62619e+08	6.51166e+08	7.32859e+08	3.80122e+08	6.52923e+08	5.7135e+08	7.99814e+08
653	CD3EAP	O15446|O15446-2	DNA-directed RNA polymerase I subunit RPA34 OS=Homo sapiens GN=CD3EAP PE=1 SV=1|Isoform 2 of DNA-directed RNA polymerase I subunit RPA34 OS=Homo sapiens GN=CD3EAP	2	4	2	5	6.50706	218682000	NA	70088900	52312700	NA	22646700	259157000	NA	75841700	147983000	NA	62177100	1	1.42386	1	0.998704	1	1.19935	1	1.16399	1	2.30041	1	1.08509	1.31466e+08	NA	1.16587e+08	3.1449e+07	NA	3.76708e+07	1.55798e+08	NA	1.26156e+08	8.89634e+07	NA	1.03426e+08	8.3397e+07	NA	6.46321e+07	1.18746e+08	NA
654	PDLIM1	O00151	PDZ and LIM domain protein 1 OS=Homo sapiens GN=PDLIM1 PE=1 SV=4	3	4	3	5	6.64094	211731000	291425000	557663000	53108000	197538000	144910000	42105200	37249300	89580400	26145200	28427600	67802100	1	1.49296	1	1.08604	1	2.07068	1	1.01717	1	1.85002	1	1.00178	3.28601e+08	3.03613e+08	3.449e+08	8.24223e+07	2.058e+08	8.9623e+07	6.53462e+07	3.88072e+07	5.54031e+07	4.05767e+07	2.96165e+07	4.19338e+07	2.08452e+08	2.22238e+08	1.91202e+08	3.11212e+08	4.60184e+08
655	NSUN2	Q08J23	tRNA (cytosine(34)-C(5))-methyltransferase OS=Homo sapiens GN=NSUN2 PE=1 SV=2	3	4	3	18	7.2144	1378590000	739795000	807656000	249169000	266377000	145124000	1759800000	852368000	846316000	1106120000	702423000	678135000	1	1.0758	1	1.09933	1	1.09996	1	1.09836	1	1.27927	1	1.06054	9.85235e+08	8.15749e+08	1.02489e+09	1.78073e+08	2.93726e+08	1.84157e+08	1.25767e+09	9.3988e+08	1.07395e+09	7.9051e+08	7.7454e+08	8.6053e+08	6.24997e+08	5.9711e+08	5.68166e+08	6.72373e+08	6.56794e+08
656	SELO	A0A087X0Q9|Q9BVL4	Selenoprotein O OS=Homo sapiens GN=SELO PE=1 SV=1|Selenoprotein O OS=Homo sapiens GN=SELO PE=2 SV=3	3	4	3	4	6.46674	116805000	61794100	118303000	20900800	20843900	15804800	154658000	78532600	112238000	91102800	58232100	87019000	1	1.06506	1	1.03026	1	1.03044	1	0.98829	1	0.951138	1	1.02616	9.56489e+07	7.86616e+07	1.13491e+08	1.71152e+07	2.65335e+07	1.51619e+07	1.26646e+08	9.99691e+07	1.07673e+08	7.46019e+07	7.41273e+07	8.34795e+07	6.06761e+07	5.75785e+07	6.29159e+07	6.46238e+07	5.93311e+07
657	DOCK1	A0A096LNH6|Q14185	Dedicator of cytokinesis protein 1 OS=Homo sapiens GN=DOCK1 PE=1 SV=1|Dedicator of cytokinesis protein 1 OS=Homo sapiens GN=DOCK1 PE=1 SV=2	3	4	3	29	7.13242	972756000	2522650000	2756650000	163224000	693407000	302630000	1189290000	2001860000	1837540000	674468000	1382800000	1438870000	1	0.998743	1	0.991885	1	0.839694	1	0.920657	1	0.781593	1	1.0364	1.67063e+09	1.74475e+09	2.32075e+09	2.80324e+08	4.79584e+08	2.54777e+08	2.04251e+09	1.38455e+09	1.54698e+09	1.15834e+09	9.56391e+08	1.21135e+09	1.05979e+09	1.27712e+09	1.28655e+09	1.05845e+09	1.07239e+09
658	PTRHD1	Q6GMV3	Putative peptidyl-tRNA hydrolase PTRHD1 OS=Homo sapiens GN=PTRHD1 PE=1 SV=1	3	4	3	4	7.01012	238935000	210838000	210464000	81691600	63158000	30972800	435433000	174612000	191037000	236648000	151068000	151163000	1	2.03503	1	0.950538	1	0.915101	1	1.15311	1	1.04774	1	1.0473	1.69588e+08	2.31488e+08	2.70074e+08	5.79819e+07	6.93439e+07	3.97453e+07	3.09056e+08	1.91714e+08	2.45145e+08	1.67965e+08	1.65864e+08	1.93977e+08	1.0758e+08	1.69444e+08	1.49721e+08	2.18929e+08	1.55058e+08
659	SMYD5	Q6GMV2	SET and MYND domain-containing protein 5 OS=Homo sapiens GN=SMYD5 PE=1 SV=2	3	4	3	5	6.71191	148890000	423641000	239661000	47838300	143066000	44376200	284181000	415689000	264129000	177929000	296163000	169246000	1	1.91242	1	1.09506	1	1.03164	1	0.949586	1	1.31827	1	0.848094	1.9616e+08	2.61611e+08	2.94573e+08	6.30263e+07	8.83476e+07	5.45439e+07	3.74404e+08	2.567e+08	3.24648e+08	2.34419e+08	1.8289e+08	2.08024e+08	1.24437e+08	1.91493e+08	1.63302e+08	2.37976e+08	1.97552e+08
660	TST	Q16762	Thiosulfate sulfurtransferase OS=Homo sapiens GN=TST PE=1 SV=4	3	4	3	9	7.41219	578519000	665159000	1163970000	116176000	202251000	116038000	746066000	955320000	815095000	523513000	570898000	674908000	1	1.19529	1	1.22726	1	0.92887	1	0.796492	1	0.709756	1	1.09592	6.87339e+08	6.11199e+08	1.06618e+09	1.38029e+08	1.85844e+08	1.06289e+08	8.86402e+08	8.77821e+08	7.46617e+08	6.21986e+08	5.24585e+08	6.18207e+08	4.36022e+08	4.47384e+08	5.91058e+08	5.21172e+08	4.15561e+08
661	ARIH1	Q9Y4X5	E3 ubiquitin-protein ligase ARIH1 OS=Homo sapiens GN=ARIH1 PE=1 SV=2	3	4	3	8	7.24228	898811000	845253000	756596000	167139000	242711000	96292300	1340870000	891783000	694545000	806603000	610200000	510198000	1	1.10684	1	1.05211	1	0.877187	1	0.911979	1	0.906104	1	0.972254	7.47328e+08	7.71927e+08	9.96395e+08	1.3897e+08	2.21656e+08	1.26812e+08	1.11488e+09	8.1442e+08	9.14677e+08	6.70661e+08	5.57265e+08	6.71903e+08	4.74077e+08	5.65033e+08	5.52371e+08	5.24726e+08	4.9564e+08
662	PFKM	P08237	ATP-dependent 6-phosphofructokinase, muscle type OS=Homo sapiens GN=PFKM PE=1 SV=2	3	4	3	18	7.54029	2051040000	2040270000	2351550000	292579000	561156000	267263000	2758730000	1923200000	1888940000	1536670000	1390400000	1512010000	1	0.849069	1	0.974225	1	0.840206	1	0.963579	1	0.809161	1	1.05944	2.02328e+09	1.9216e+09	2.53103e+09	2.88619e+08	5.28517e+08	2.87661e+08	2.72139e+09	1.81134e+09	2.03311e+09	1.51587e+09	1.30953e+09	1.62741e+09	1.28349e+09	1.40657e+09	1.40312e+09	1.08978e+09	1.18181e+09
663	HSP90AB1	P08238	Heat shock protein HSP 90-beta OS=Homo sapiens GN=HSP90AB1 PE=1 SV=4	3	4	3	21	8.64124	9052430000	3885640000	8713730000	1410140000	958609000	936800000	11349900000	3102070000	7161310000	6383810000	2486670000	5035130000	1	0.927195	1	0.98373	1	0.753648	1	1.06841	1	0.765408	1	0.930593	6.16147e+09	6.2996e+09	7.8965e+09	9.59801e+08	1.55415e+09	8.48941e+08	7.72522e+09	5.02924e+09	6.48967e+09	4.34509e+09	4.03152e+09	4.5629e+09	3.90861e+09	4.61116e+09	4.37757e+09	3.62404e+09	3.4752e+09
664	COPS3	Q9UNS2	COP9 signalosome complex subunit 3 OS=Homo sapiens GN=COPS3 PE=1 SV=3	3	4	3	8	7.21646	790994000	771950000	977373000	109771000	212062000	130980000	745987000	739253000	824116000	413635000	527697000	593440000	1	0.826016	1	0.969782	1	0.839196	1	0.951401	1	0.954103	1	0.953082	9.12697e+08	7.16865e+08	9.12134e+08	1.2666e+08	1.9693e+08	1.22237e+08	8.60765e+08	6.86501e+08	7.69107e+08	4.77277e+08	4.90042e+08	5.53828e+08	5.78981e+08	5.24729e+08	5.05659e+08	4.78247e+08	4.4035e+08
665	TKT	P29401|P29401-2	Transketolase OS=Homo sapiens GN=TKT PE=1 SV=3|Isoform 2 of Transketolase OS=Homo sapiens GN=TKT	3	4	3	27	8.62675	12091900000	6505450000	8083120000	933678000	1370030000	729414000	10148500000	5400860000	6290090000	5025780000	2987520000	3946260000	1	0.459596	1	0.866143	1	0.643343	1	0.737259	1	0.642459	1	0.830368	9.6097e+09	7.31344e+09	9.04731e+09	7.42014e+08	1.54019e+09	8.16422e+08	8.06524e+09	6.07166e+09	7.0404e+09	3.9941e+09	3.35857e+09	4.41699e+09	6.09604e+09	5.35327e+09	5.01555e+09	2.80171e+09	3.44399e+09
666	RAB5A	P20339|P20339-2	Ras-related protein Rab-5A OS=Homo sapiens GN=RAB5A PE=1 SV=2|Isoform 2 of Ras-related protein Rab-5A OS=Homo sapiens GN=RAB5A	3	4	3	7	7.40725	600364000	390499000	342943000	58779100	104551000	29488300	691992000	401985000	329181000	371389000	325293000	246794000	1	0.58275	1	0.938676	1	0.817896	1	1.07854	1	0.612179	1	0.992296	4.70247e+08	3.49193e+08	4.89627e+08	4.60399e+07	9.34918e+07	4.21011e+07	5.42017e+08	3.59464e+08	4.69978e+08	2.90898e+08	2.90884e+08	3.52353e+08	2.98307e+08	2.55601e+08	2.71434e+08	1.73839e+08	2.09055e+08
667	NARS2	Q96I59	Probable asparagine--tRNA ligase, mitochondrial OS=Homo sapiens GN=NARS2 PE=1 SV=3	3	4	3	4	6.72046	215405000	83942400	163187000	30340000	29690200	23503400	213925000	85149800	114062000	129636000	62176900	98116100	1	0.838366	1	1.05987	1	1.08049	1	0.973234	1	1.02541	1	1.13852	1.53569e+08	1.15211e+08	1.66773e+08	2.16304e+07	4.07497e+07	2.40198e+07	1.52514e+08	1.16868e+08	1.16568e+08	9.24218e+07	8.53377e+07	1.00272e+08	9.74187e+07	8.43317e+07	9.24536e+07	8.16725e+07	9.11197e+07
668	TRIM56	Q9BRZ2	E3 ubiquitin-protein ligase TRIM56 OS=Homo sapiens GN=TRIM56 PE=1 SV=3	3	4	3	10	7.26033	321081000	338640000	344769000	48011500	113959000	51273600	416491000	391990000	362285000	243443000	288234000	271542000	1	0.89003	1	1.0223	1	1.02802	1	0.980036	1	1.05881	1	0.992038	3.52863e+08	2.87967e+08	3.6892e+08	5.27638e+07	9.69066e+07	5.48653e+07	4.57716e+08	3.33334e+08	3.87663e+08	2.6754e+08	2.45104e+08	2.90564e+08	2.23843e+08	2.10785e+08	2.04518e+08	1.99227e+08	2.16691e+08
669	NDUFAF4	Q9P032	NADH dehydrogenase [ubiquinone] 1 alpha subcomplex assembly factor 4 OS=Homo sapiens GN=NDUFAF4 PE=1 SV=1	3	4	3	5	6.71615	286946000	303110000	280681000	69185100	116749000	60757700	296047000	309642000	227931000	222561000	293173000	229783000	1	1.43511	1	1.31485	1	1.17664	1	1.26193	1	1.54113	1	1.33431	2.99579e+08	2.52788e+08	3.22363e+08	7.22309e+07	9.73666e+07	6.97804e+07	3.0908e+08	2.58236e+08	2.6178e+08	2.32359e+08	2.44501e+08	2.63907e+08	1.90042e+08	1.85035e+08	1.78708e+08	2.72731e+08	2.1772e+08
670	FAM103A1	Q9BTL3	RNMT-activating mini protein OS=Homo sapiens GN=FAM103A1 PE=1 SV=1	2	4	2	3	6.59412	175918000	NA	87878500	104696000	NA	47818200	274540000	NA	132596000	211942000	NA	101889000	1	3.54237	1	1.3502	1	1.39213	1	1.07764	1	3.87401	1	1.01704	1.21848e+08	NA	1.26874e+08	7.25168e+07	NA	6.90374e+07	1.90158e+08	NA	1.91435e+08	1.468e+08	NA	1.47102e+08	7.7296e+07	NA	7.03352e+07	2.73811e+08	NA
671	H2AFV	P0C0S5|Q71UI9	Histone H2A.Z OS=Homo sapiens GN=H2AFZ PE=1 SV=2|Histone H2A.V OS=Homo sapiens GN=H2AFV PE=1 SV=3	3	4	3	2	7.73311	585281000	510235000	1243940000	189164000	144791000	166551000	1151060000	443460000	988486000	521552000	258325000	496035000	1	1.92375	1	0.792479	1	0.866884	1	0.776397	1	0.953231	1	0.664176	5.10656e+08	7.45247e+08	9.76125e+08	1.65045e+08	2.11481e+08	1.30693e+08	1.0043e+09	6.47716e+08	7.75669e+08	4.55052e+08	3.77309e+08	3.89241e+08	3.23941e+08	5.45504e+08	5.41134e+08	6.2318e+08	4.72889e+08
672	RPL27A	P46776	60S ribosomal protein L27a OS=Homo sapiens GN=RPL27A PE=1 SV=2	3	4	3	7	8.40318	1133760000	820913000	1263550000	205921000	287749000	185247000	1484630000	886934000	1191700000	851503000	709738000	903334000	1	1.08107	1	1.00313	1	1.0708	1	1.06654	1	1.04378	1	1.00328	1.05679e+09	9.0823e+08	1.22526e+09	1.91941e+08	3.18356e+08	1.79633e+08	1.38384e+09	9.81273e+08	1.15558e+09	7.93695e+08	7.8523e+08	8.75956e+08	6.70388e+08	6.64804e+08	6.79244e+08	7.24735e+08	7.11868e+08
673	RPL5	P46777	60S ribosomal protein L5 OS=Homo sapiens GN=RPL5 PE=1 SV=3	3	4	3	19	8.62636	7014340000	4572920000	6225520000	948101000	1412930000	759156000	7614720000	4663660000	5453380000	4167440000	3504470000	4025880000	1	0.804529	1	0.957201	1	0.94388	1	1.00154	1	0.868172	1	0.977095	6.24071e+09	4.83745e+09	6.61463e+09	8.43533e+08	1.49466e+09	8.06605e+08	6.77487e+09	4.93344e+09	5.79423e+09	3.7078e+09	3.70719e+09	4.27751e+09	3.95887e+09	3.5409e+09	3.66695e+09	3.18503e+09	3.34218e+09
674	RPL21	P46778	60S ribosomal protein L21 OS=Homo sapiens GN=RPL21 PE=1 SV=2	3	4	3	10	8.43243	2682640000	1874360000	2592100000	388289000	584778000	371043000	3181410000	1870870000	2344400000	1751330000	1400400000	1706580000	1	0.861522	1	0.9628	1	0.953076	1	0.997655	1	1.01911	1	0.963466	2.4447e+09	2.03661e+09	2.61778e+09	3.5385e+08	6.35398e+08	3.74719e+08	2.89923e+09	2.03282e+09	2.36763e+09	1.596e+09	1.52162e+09	1.72349e+09	1.55083e+09	1.49075e+09	1.45122e+09	1.33607e+09	1.4208e+09
675	RPL28	P46779	60S ribosomal protein L28 OS=Homo sapiens GN=RPL28 PE=1 SV=3	3	4	3	9	8.39496	2614920000	1297600000	1672710000	255777000	408788000	228992000	1161300000	1403460000	1571060000	687313000	1081810000	1179570000	1	0.582206	1	1.03514	1	0.962381	1	1.02736	1	0.974653	1	0.993739	2.77109e+09	1.24077e+09	1.65074e+09	2.71053e+08	3.90884e+08	2.25984e+08	1.23066e+09	1.34199e+09	1.55042e+09	7.28362e+08	1.03443e+09	1.16408e+09	1.75788e+09	9.08214e+08	9.15119e+08	1.02345e+09	8.74048e+08
676	RBM19	Q9Y4C8	Probable RNA-binding protein 19 OS=Homo sapiens GN=RBM19 PE=1 SV=3	3	4	3	6	6.57085	177989000	137062000	190807000	49057600	59092200	38701800	252056000	136878000	166952000	169941000	122091000	138844000	1	1.64054	1	1.1792	1	1.31705	1	1.18884	1	1.44407	1	1.10072	1.53222e+08	1.52125e+08	1.99703e+08	4.22312e+07	6.55865e+07	4.05061e+07	2.16982e+08	1.51921e+08	1.74735e+08	1.46293e+08	1.35509e+08	1.45317e+08	9.7198e+07	1.11352e+08	1.10709e+08	1.59457e+08	1.46657e+08
677	BCR	P11274|P11274-2	Breakpoint cluster region protein OS=Homo sapiens GN=BCR PE=1 SV=2|Isoform 2 of Breakpoint cluster region protein OS=Homo sapiens GN=BCR	3	4	3	10	6.63588	353771000	274314000	320455000	69654200	85201500	47041400	589722000	316560000	310081000	344963000	218327000	221663000	1	1.17192	1	1.02309	1	0.948831	1	0.919228	1	1.04511	1	0.946149	2.8228e+08	2.90512e+08	3.79222e+08	5.55783e+07	9.02325e+07	5.56681e+07	4.70549e+08	3.35252e+08	3.66945e+08	2.75252e+08	2.31219e+08	2.62313e+08	1.79068e+08	2.12648e+08	2.10229e+08	2.09854e+08	2.01767e+08
678	CMC1	Q7Z7K0	COX assembly mitochondrial protein homolog OS=Homo sapiens GN=CMC1 PE=1 SV=1	2	4	2	3	7.05678	477529000	306321000	NA	105037000	126780000	NA	566919000	301937000	NA	345658000	232513000	NA	1	1.30923	1	1.06638	1	1.26434	1	1.02637	1	1.3039	1	0.937878	3.46553e+08	306321000	NA	7.62277e+07	126780000	NA	4.11426e+08	301937000	NA	2.50852e+08	232513000	NA	2.19841e+08	2.2422e+08	NA	2.87822e+08	2.8349e+08
679	HNRNPA0	Q13151	Heterogeneous nuclear ribonucleoprotein A0 OS=Homo sapiens GN=HNRNPA0 PE=1 SV=1	3	4	3	8	7.64676	1596890000	496954000	660365000	333856000	204360000	141902000	1378700000	571085000	665514000	797525000	408088000	479336000	1	1.24439	1	1.01172	1	1.25623	1	0.952412	1	1.52987	1	0.953289	9.537e+08	6.62099e+08	8.29928e+08	1.99387e+08	2.72272e+08	1.78338e+08	8.23392e+08	7.60865e+08	8.36399e+08	4.763e+08	5.43702e+08	6.02416e+08	6.04992e+08	4.84642e+08	4.60086e+08	7.52848e+08	6.08822e+08
680	OSBPL3	Q9H4L5|Q9H4L5-2	Oxysterol-binding protein-related protein 3 OS=Homo sapiens GN=OSBPL3 PE=1 SV=1|Isoform 1b of Oxysterol-binding protein-related protein 3 OS=Homo sapiens GN=OSBPL3	3	4	3	14	7.26919	718530000	947691000	975992000	127084000	321416000	131163000	654448000	562751000	564382000	403120000	493298000	486439000	1	1.05274	1	1.07733	1	1.03607	1	1.16833	1	0.956787	1	1.14077	8.23295e+08	7.93321e+08	1.01754e+09	1.45613e+08	2.6906e+08	1.36747e+08	7.4987e+08	4.71084e+08	5.8841e+08	4.61897e+08	4.12944e+08	5.07149e+08	5.22268e+08	5.80693e+08	5.64095e+08	5.49811e+08	6.0164e+08
681	DDX51	Q8N8A6	ATP-dependent RNA helicase DDX51 OS=Homo sapiens GN=DDX51 PE=1 SV=3	3	4	3	3	6.31808	80186900	60392400	86617600	17730500	28632300	13441000	119330000	61287000	83543000	76191300	60382000	73917600	1	1.31611	1	1.11672	1	1.44832	1	1.31314	1	1.10478	1	1.17106	7.20152e+07	6.46613e+07	9.00789e+07	1.59236e+07	3.06562e+07	1.39781e+07	1.07169e+08	6.56191e+07	8.68814e+07	6.84268e+07	6.46502e+07	7.68714e+07	4.56838e+07	4.73306e+07	4.9937e+07	6.01248e+07	6.85497e+07
682	FAF1	Q9UNN5	FAS-associated factor 1 OS=Homo sapiens GN=FAF1 PE=1 SV=2	3	4	3	11	6.89153	488046000	373535000	771968000	99794800	134962000	107323000	679783000	375281000	772223000	405772000	287493000	513456000	1	1.21709	1	1.044	1	1.10375	1	1.02104	1	0.989792	1	0.880039	4.87636e+08	4.67886e+08	6.16815e+08	9.9711e+07	1.69052e+08	8.57529e+07	6.79212e+08	4.70073e+08	6.17019e+08	4.05431e+08	3.60111e+08	4.1026e+08	3.09338e+08	3.42482e+08	3.41943e+08	3.76491e+08	3.78014e+08
683	CTSZ	Q9UBR2	Cathepsin Z OS=Homo sapiens GN=CTSZ PE=1 SV=1	3	4	3	4	7.28808	810418000	289694000	409132000	93614200	86251200	60418100	569510000	241347000	320999000	371059000	199902000	306412000	1	0.687554	1	1.13954	1	0.909526	1	1.10394	1	1.05137	1	1.26341	5.58205e+08	3.8105e+08	4.51582e+08	6.44802e+07	1.13451e+08	6.66869e+07	3.92271e+08	3.17456e+08	3.54305e+08	2.5558e+08	2.62942e+08	3.38204e+08	3.54104e+08	2.7892e+08	2.50343e+08	2.43466e+08	2.53685e+08
684	NDUFB7	P17568	NADH dehydrogenase [ubiquinone] 1 beta subcomplex subunit 7 OS=Homo sapiens GN=NDUFB7 PE=1 SV=4	3	4	3	4	7.20895	425732000	86166600	277666000	58853200	26346600	75996400	367299000	94975200	275249000	224571000	68946900	208704000	1	0.822825	1	1.06935	1	0.934061	1	0.967557	1	1.94859	1	1.00357	2.69921e+08	1.87591e+08	2.01164e+08	3.73139e+07	5.73585e+07	5.50579e+07	2.32873e+08	2.06768e+08	1.99413e+08	1.42382e+08	1.50102e+08	1.51202e+08	1.71228e+08	1.37312e+08	1.11519e+08	1.40891e+08	1.28258e+08
685	ATAD3A	Q9NVI7-2	Isoform 2 of ATPase family AAA domain-containing protein 3A OS=Homo sapiens GN=ATAD3A	3	4	3	24	7.41182	2259820000	419104000	481559000	313834000	127820000	61789500	2676290000	501412000	444911000	1538570000	379104000	340855000	1	0.826609	1	1.00548	1	0.93168	1	1.00771	1	0.913515	1	1.014	8.22293e+08	6.2757e+08	8.83805e+08	1.14196e+08	1.91399e+08	1.13402e+08	9.73836e+08	7.50819e+08	8.16545e+08	5.59848e+08	5.67674e+08	6.25571e+08	5.21632e+08	4.59367e+08	4.89954e+08	4.31186e+08	4.27983e+08
686	YWHAB	P31946|P31946-2	14-3-3 protein beta/alpha OS=Homo sapiens GN=YWHAB PE=1 SV=3|Isoform Short of 14-3-3 protein beta/alpha OS=Homo sapiens GN=YWHAB	3	4	3	7	8.29757	2157460000	2123210000	599483000	425970000	776104000	103345000	2227670000	1855730000	565160000	1220540000	1281620000	342157000	1	1.1752	1	0.958273	1	1.11665	1	0.920484	1	1.22733	1	0.801301	1.43536e+09	1.26225e+09	1.51569e+09	2.83397e+08	4.61393e+08	2.61289e+08	1.48207e+09	1.10323e+09	1.42891e+09	8.12024e+08	7.61922e+08	8.65083e+08	9.10536e+08	9.23935e+08	8.40249e+08	1.07006e+09	1.03171e+09
687	EHD1	Q9H4M9	EH domain-containing protein 1 OS=Homo sapiens GN=EHD1 PE=1 SV=2	3	4	3	18	7.89976	3345020000	2154600000	3031440000	574009000	684360000	435483000	4356700000	1975480000	2657540000	2503880000	1506740000	1787130000	1	1.0214	1	1.00518	1	0.970304	1	1.01657	1	1.02276	1	0.890057	2.65574e+09	2.52834e+09	3.25382e+09	4.55728e+08	8.03069e+08	4.67429e+08	3.45895e+09	2.31815e+09	2.85249e+09	1.98793e+09	1.7681e+09	1.91823e+09	1.6847e+09	1.85069e+09	1.80382e+09	1.72075e+09	1.79573e+09
688	ENG	P17813|P17813-2	Endoglin OS=Homo sapiens GN=ENG PE=1 SV=2|Isoform Short of Endoglin OS=Homo sapiens GN=ENG	3	4	3	9	7.65641	835831000	238530000	252191000	81070800	64764400	26440800	915655000	350406000	380003000	412214000	278769000	237406000	1	0.577324	1	0.78737	1	0.829436	1	1.06034	1	0.746441	1	0.826887	4.83033e+08	2.79697e+08	3.72158e+08	4.68515e+07	7.59417e+07	3.90186e+07	5.29164e+08	4.10881e+08	5.60769e+08	2.38222e+08	3.2688e+08	3.50339e+08	3.06418e+08	2.04732e+08	2.06313e+08	1.76903e+08	1.69812e+08
689	BAZ1A	Q9NRL2|Q9NRL2-2	Bromodomain adjacent to zinc finger domain protein 1A OS=Homo sapiens GN=BAZ1A PE=1 SV=2|Isoform 2 of Bromodomain adjacent to zinc finger domain protein 1A OS=Homo sapiens GN=BAZ1A	3	4	3	3	6.12756	105311000	89789200	99227400	18849200	34397300	15578200	132952000	89542200	73400200	82772800	78125500	78971500	1	1.06535	1	1.08888	1	1.17028	1	1.16289	1	1.11773	1	1.42402	9.76838e+07	8.35157e+07	1.15011e+08	1.7484e+07	3.1994e+07	1.80561e+07	1.23323e+08	8.32859e+07	8.50755e+07	7.6778e+07	7.26669e+07	9.1533e+07	6.1967e+07	6.11316e+07	6.37585e+07	6.60166e+07	7.15411e+07
690	HDGFRP3	A0A024R216|Q9Y3E1	Hepatoma-derived growth factor, related protein 3, isoform CRA_a OS=Homo sapiens GN=HDGFRP3 PE=1 SV=1|Hepatoma-derived growth factor-related protein 3 OS=Homo sapiens GN=HDGFRP3 PE=1 SV=1	3	4	3	4	7.19391	242048000	253994000	616809000	60355500	88668300	109746000	616431000	447515000	823561000	337312000	345108000	558081000	1	1.48419	1	0.957051	1	1.06644	1	1.02783	1	1.26674	1	0.896898	2.97169e+08	3.01453e+08	4.23304e+08	7.41e+07	1.05236e+08	7.53166e+07	7.56808e+08	5.31134e+08	5.65194e+08	4.14127e+08	4.09592e+08	3.83e+08	1.88513e+08	2.20657e+08	2.34667e+08	2.79789e+08	2.35316e+08
691	GOLT1B	Q9Y3E0	Vesicle transport protein GOT1B OS=Homo sapiens GN=GOLT1B PE=1 SV=1	3	4	3	2	7.21715	91187800	92310000	106093000	16709300	35243600	17694300	121438000	124593000	110625000	85979800	104021000	92779500	1	1.09068	1	1.23831	1	1.16633	1	1.11275	1	1.1874	1	1.11004	1.00495e+08	7.97317e+07	1.11455e+08	1.84147e+07	3.04412e+07	1.85885e+07	1.33832e+08	1.07616e+08	1.16216e+08	9.47552e+07	8.98469e+07	9.74683e+07	6.37501e+07	5.83617e+07	6.1787e+07	6.95306e+07	6.8069e+07
692	LOXL2	Q9Y4K0	Lysyl oxidase homolog 2 OS=Homo sapiens GN=LOXL2 PE=1 SV=1	3	4	3	5	6.83128	164059000	134356000	180543000	48773100	53560900	37859500	250392000	191698000	211222000	206328000	216609000	199988000	1	1.76951	1	1.4412	1	1.21781	1	1.50602	1	1.49295	1	1.25316	1.54976e+08	1.37646e+08	1.86557e+08	4.60729e+07	5.48723e+07	3.91205e+07	2.3653e+08	1.96391e+08	2.18258e+08	1.94905e+08	2.21912e+08	2.06649e+08	9.83111e+07	1.00753e+08	1.03421e+08	1.73963e+08	1.22699e+08
693	CHMP7	Q8WUX9	Charged multivesicular body protein 7 OS=Homo sapiens GN=CHMP7 PE=1 SV=1	3	4	3	6	6.70491	171667000	190546000	247545000	35967600	51671100	36511100	268092000	203220000	224278000	141210000	162895000	159058000	1	1.24709	1	0.921233	1	0.828395	1	1.06835	1	1.05008	1	0.938665	1.81283e+08	1.85173e+08	2.41216e+08	3.79824e+07	5.0214e+07	3.55776e+07	2.8311e+08	1.97489e+08	2.18544e+08	1.4912e+08	1.58301e+08	1.54991e+08	1.14999e+08	1.35542e+08	1.33723e+08	1.43415e+08	1.12282e+08
694	HNRPLL	B7WPG3|C9IYN3|D6W592|Q8WVV9|Q8WVV9-4|Q8WVV9-5	Heterogeneous nuclear ribonucleoprotein L-like OS=Homo sapiens GN=HNRNPLL PE=1 SV=1|Heterogeneous nuclear ribonucleoprotein L-like OS=Homo sapiens GN=HNRNPLL PE=1 SV=2|Heterogeneous nuclear ribonucleoprotein L-like OS=Homo sapiens GN=HNRPLL PE=1 SV=1|Heterogeneous nuclear ribonucleoprotein L-like OS=Homo sapiens GN=HNRNPLL PE=1 SV=1|Isoform 4 of Heterogeneous nuclear ribonucleoprotein L-like OS=H…	3	4	3	11	7.1701	884314000	479926000	611808000	115563000	151774000	78540100	1267140000	571879000	607601000	654152000	405611000	476566000	1	0.777833	1	0.902905	1	0.966079	1	0.945317	1	0.913959	1	1.03812	6.65101e+08	5.40121e+08	7.22797e+08	8.69161e+07	1.7081e+08	9.27882e+07	9.53029e+08	6.43608e+08	7.17827e+08	4.91994e+08	4.56485e+08	5.63021e+08	4.21916e+08	3.95357e+08	4.00697e+08	3.2818e+08	3.81946e+08
695	PPIL3	Q9H2H8	Peptidyl-prolyl cis-trans isomerase-like 3 OS=Homo sapiens GN=PPIL3 PE=1 SV=1	3	4	3	3	6.06341	168417000	42530600	241541000	16382600	14042700	14666800	291980000	66817600	171439000	124029000	49439200	119415000	1	0.57899	1	0.742947	1	1.00865	1	0.986172	1	0.43231	1	0.921915	1.18235e+08	7.96515e+07	1.83712e+08	1.15012e+07	2.62992e+07	1.11553e+07	2.04981e+08	1.25136e+08	1.30394e+08	8.70729e+07	9.259e+07	9.08252e+07	7.50038e+07	5.83031e+07	1.01844e+08	4.34264e+07	5.88072e+07
696	DDAH2	O95865	N(G),N(G)-dimethylarginine dimethylaminohydrolase 2 OS=Homo sapiens GN=DDAH2 PE=1 SV=1	3	4	3	8	7.58211	150262000	811361000	720414000	15150700	230491000	84807000	143662000	843168000	677120000	67502300	543588000	436552000	1	0.600147	1	0.821797	1	0.86782	1	0.859266	1	0.838108	1	0.85332	5.23206e+08	3.57899e+08	4.69043e+08	5.27541e+07	1.01672e+08	5.52156e+07	5.00225e+08	3.71929e+08	4.40855e+08	2.3504e+08	2.39782e+08	2.84228e+08	3.31902e+08	2.61974e+08	2.60023e+08	1.9919e+08	2.27346e+08
697	SNRPA	P09012	U1 small nuclear ribonucleoprotein A OS=Homo sapiens GN=SNRPA PE=1 SV=3	3	4	3	7	7.79977	598309000	640048000	663168000	183982000	230365000	180734000	907272000	647245000	795313000	609406000	534629000	631959000	1	1.83031	1	1.17478	1	1.0995	1	1.10092	1	1.94029	1	1.0517	5.89076e+08	6.58578e+08	6.54611e+08	1.81143e+08	2.37034e+08	1.78402e+08	8.93271e+08	6.65983e+08	7.85051e+08	6.00002e+08	5.50107e+08	6.23804e+08	3.73688e+08	4.82064e+08	3.62896e+08	6.83963e+08	5.30027e+08
698	ITPR2	Q14571	Inositol 1,4,5-trisphosphate receptor type 2 OS=Homo sapiens GN=ITPR2 PE=1 SV=2	3	4	3	22	6.62018	192898000	134901000	472070000	27071500	44273900	66497100	232146000	201171000	584912000	138936000	122009000	481900000	1	0.835331	1	1.04675	1	1.00259	1	0.808348	1	1.00287	1	1.09046	2.65261e+08	1.92059e+08	2.41125e+08	3.7227e+07	6.30329e+07	3.39655e+07	3.19232e+08	2.86408e+08	2.98762e+08	1.91056e+08	1.73705e+08	2.46146e+08	1.68272e+08	1.40583e+08	1.33672e+08	1.40562e+08	1.40947e+08
699	ITPR3	Q14573	Inositol 1,4,5-trisphosphate receptor type 3 OS=Homo sapiens GN=ITPR3 PE=1 SV=2	3	4	3	42	7.65194	2483590000	2834190000	2620350000	443591000	966509000	373504000	4384460000	3084640000	2225100000	2633720000	2646570000	1858100000	1	1.06311	1	1.05061	1	1.04176	1	1.14354	1	1.01481	1	1.10525	2.36613e+09	2.345e+09	3.32419e+09	4.22611e+08	7.99688e+08	4.7383e+08	4.1771e+09	2.55223e+09	2.82278e+09	2.50916e+09	2.18977e+09	2.3572e+09	1.50098e+09	1.71649e+09	1.84283e+09	1.5957e+09	1.78817e+09
700	LAMP1	P11279	Lysosome-associated membrane glycoprotein 1 OS=Homo sapiens GN=LAMP1 PE=1 SV=3	3	4	3	9	8.23315	1380960000	1443880000	2447190000	222587000	459506000	383746000	1203290000	1502210000	2121470000	757568000	1034390000	1543670000	1	0.959384	1	1.10113	1	0.972187	1	0.917753	1	1.11642	1	0.963073	1.87945e+09	1.41886e+09	1.82983e+09	3.02935e+08	4.51544e+08	2.86937e+08	1.63765e+09	1.47618e+09	1.58628e+09	1.03103e+09	1.01647e+09	1.15424e+09	1.19225e+09	1.03857e+09	1.0144e+09	1.14383e+09	1.00969e+09
701	QSOX1	O00391	Sulfhydryl oxidase 1 OS=Homo sapiens GN=QSOX1 PE=1 SV=3	3	4	3	9	6.662	289796000	211327000	360419000	82692800	114791000	73841300	508908000	192859000	365801000	458131000	249580000	455979000	1	1.69844	1	1.57448	1	1.65937	1	1.72481	1	1.45862	1	1.64984	2.49524e+08	2.69118e+08	3.287e+08	7.12011e+07	1.46183e+08	6.73429e+07	4.38186e+08	2.456e+08	3.33609e+08	3.94465e+08	3.17832e+08	4.1585e+08	1.58288e+08	1.96989e+08	1.82221e+08	2.68843e+08	3.26876e+08
702	NEK7	Q8TDX7	Serine/threonine-protein kinase Nek7 OS=Homo sapiens GN=NEK7 PE=1 SV=1	3	4	3	7	7.3019	1408250000	686717000	994013000	114598000	184216000	106553000	754704000	524675000	608711000	423452000	398448000	463595000	1	0.484363	1	0.981331	1	0.819482	1	1.01217	1	0.763175	1	1.00802	1.27281e+09	7.33464e+08	1.02969e+09	1.03576e+08	1.96756e+08	1.10378e+08	6.82119e+08	5.60391e+08	6.30561e+08	3.82726e+08	4.25572e+08	4.80236e+08	8.07422e+08	5.36879e+08	5.7083e+08	3.91086e+08	4.39962e+08
703	VPS26A	O75436	Vacuolar protein sorting-associated protein 26A OS=Homo sapiens GN=VPS26A PE=1 SV=2	3	4	3	17	7.76228	1587450000	2425860000	2495700000	408417000	768514000	355809000	2366700000	2352160000	2225820000	1457230000	1699130000	1423340000	1	1.53136	1	1.07689	1	0.967778	1	0.96279	1	1.01502	1	0.84637	1.78884e+09	2.02327e+09	2.65541e+09	4.60231e+08	6.40974e+08	3.78579e+08	2.66695e+09	1.9618e+09	2.36826e+09	1.6421e+09	1.41715e+09	1.51443e+09	1.13478e+09	1.48099e+09	1.47208e+09	1.73775e+09	1.43327e+09
704	PMPCB	O75439	Mitochondrial-processing peptidase subunit beta OS=Homo sapiens GN=PMPCB PE=1 SV=2	3	4	3	10	7.39537	1017340000	941481000	1185500000	135201000	285172000	149473000	1284600000	1014430000	1135880000	933891000	824719000	1030230000	1	0.79102	1	1.2715	1	0.925305	1	1.08357	1	0.897659	1	1.20045	1.06389e+09	9.11501e+08	1.17092e+09	1.41387e+08	2.76091e+08	1.47634e+08	1.34338e+09	9.82127e+08	1.12191e+09	9.76621e+08	7.98457e+08	1.01756e+09	6.74891e+08	6.67198e+08	6.4912e+08	5.33852e+08	6.17362e+08
705	SAMD9L	Q8IVG5	Sterile alpha motif domain-containing protein 9-like OS=Homo sapiens GN=SAMD9L PE=1 SV=2	3	4	3	7	6.63201	260466000	233202000	311230000	38940600	92598100	34101500	459839000	299982000	299894000	267250000	235167000	260826000	1	0.889868	1	1.01648	1	1.213	1	1.04485	1	0.780086	1	1.15113	2.56037e+08	2.18023e+08	3.38657e+08	3.82785e+07	8.65709e+07	3.71066e+07	4.5202e+08	2.80456e+08	3.26322e+08	2.62706e+08	2.1986e+08	2.83811e+08	1.6242e+08	1.59588e+08	1.87741e+08	1.44533e+08	1.93579e+08
706	BRK1	Q8WUW1|Q8WUW1-2	Protein BRICK1 OS=Homo sapiens GN=BRK1 PE=1 SV=1|Isoform 2 of Protein BRICK1 OS=Homo sapiens GN=BRK1	3	4	3	4	6.77007	37376700	91356200	580171000	7889960	24404900	62185600	78616100	102483000	540620000	43237800	80051200	407806000	1	1.25646	1	0.961922	1	0.816072	1	1.04109	1	0.763105	1	0.998397	1.00615e+08	1.18988e+08	1.65475e+08	2.12391e+07	3.17864e+07	1.77364e+07	2.11627e+08	1.3348e+08	1.54194e+08	1.16392e+08	1.04263e+08	1.16313e+08	6.38262e+07	8.70964e+07	9.1734e+07	8.01949e+07	7.10769e+07
707	SLC39A11	J3QLB2|Q8N1S5	Zinc transporter ZIP11 (Fragment) OS=Homo sapiens GN=SLC39A11 PE=1 SV=7|Zinc transporter ZIP11 OS=Homo sapiens GN=SLC39A11 PE=2 SV=3	3	4	3	3	6.89897	229289000	189767000	19717600	54769100	51964300	3854860	564643000	165597000	21683900	293880000	117831000	15849800	1	1.42176	1	0.910299	1	0.836516	1	0.948373	1	1.39189	1	0.967449	7.33969e+07	1.10197e+08	1.06074e+08	1.7532e+07	3.01756e+07	2.07378e+07	1.80746e+08	9.6162e+07	1.16652e+08	9.40729e+07	6.84243e+07	8.52665e+07	4.65603e+07	8.0662e+07	5.88041e+07	6.61975e+07	6.74751e+07
708	EARS2	H3BTB7|Q5JPH6|Q5JPH6-2	Probable glutamate--tRNA ligase, mitochondrial OS=Homo sapiens GN=EARS2 PE=1 SV=1|Probable glutamate--tRNA ligase, mitochondrial OS=Homo sapiens GN=EARS2 PE=1 SV=2|Isoform 2 of Probable glutamate--tRNA ligase, mitochondrial OS=Homo sapiens GN=EARS2	3	4	3	7	6.96343	353102000	321055000	159429000	54315600	112186000	21719700	489762000	445344000	151141000	257100000	305081000	138349000	1	0.915584	1	0.918132	1	1.06745	1	0.913044	1	0.969922	1	1.21153	2.79597e+08	2.13075e+08	3.03377e+08	4.30087e+07	7.44546e+07	4.13303e+07	3.87808e+08	2.95562e+08	2.87606e+08	2.0358e+08	2.02473e+08	2.63264e+08	1.77366e+08	1.55966e+08	1.68183e+08	1.62393e+08	1.66486e+08
709	BORCS5	G3V1P3|Q969J3	Loss of heterozygosity, 12, chromosomal region 1, isoform CRA_c OS=Homo sapiens GN=BORCS5 PE=1 SV=1|Loss of heterozygosity 12 chromosomal region 1 protein OS=Homo sapiens GN=LOH12CR1 PE=1 SV=1	3	4	3	4	6.35106	76494000	134434000	122453000	12890700	47019000	20073700	92367500	153900000	112015000	61278800	119646000	88163400	1	1.00305	1	1.16032	1	1.06845	1	1.03617	1	1.1671	1	1.04173	1.11368e+08	9.15898e+07	1.23452e+08	1.87677e+07	3.2034e+07	2.02374e+07	1.34479e+08	1.04852e+08	1.12929e+08	8.92164e+07	8.15147e+07	8.88824e+07	7.0648e+07	6.70416e+07	6.84378e+07	7.08635e+07	7.16306e+07
710	ARFGEF2	Q9Y6D5	Brefeldin A-inhibited guanine nucleotide-exchange protein 2 OS=Homo sapiens GN=ARFGEF2 PE=1 SV=3	3	4	3	10	6.7607	272414000	247171000	436582000	50327600	77580900	59160500	347182000	264261000	417478000	205103000	198391000	350285000	1	1.09964	1	1.03324	1	0.958842	1	1.0006	1	0.964754	1	1.11053	3.05673e+08	2.75321e+08	3.49298e+08	5.64721e+07	8.64165e+07	4.73328e+07	3.89569e+08	2.94357e+08	3.34014e+08	2.30144e+08	2.20986e+08	2.80254e+08	1.93908e+08	2.01529e+08	1.9364e+08	2.13229e+08	1.93234e+08
711	MAD1L1	Q9Y6D9	Mitotic spindle assembly checkpoint protein MAD1 OS=Homo sapiens GN=MAD1L1 PE=1 SV=2	3	4	3	9	6.87334	274449000	295828000	292274000	47621200	92647300	43235200	332961000	308969000	261658000	186939000	210520000	188958000	1	1.03279	1	0.981962	1	0.956716	1	0.908135	1	1.05317	1	0.955813	2.86618e+08	2.53921e+08	3.26053e+08	4.97327e+07	7.9523e+07	4.82321e+07	3.47724e+08	2.65201e+08	2.91899e+08	1.95228e+08	1.80698e+08	2.10797e+08	1.8182e+08	1.85865e+08	1.80754e+08	1.87782e+08	1.7782e+08
712	TMEM11	P17152	Transmembrane protein 11, mitochondrial OS=Homo sapiens GN=TMEM11 PE=1 SV=1	3	4	3	4	6.79949	230678000	250466000	84740600	38154900	88393900	13819800	277368000	311813000	76108100	169797000	232055000	66599900	1	0.984505	1	1.07068	1	1.07811	1	0.991902	1	1.16108	1	1.1582	1.81243e+08	1.40354e+08	1.92468e+08	2.99782e+07	4.95336e+07	3.13884e+07	2.17928e+08	1.74732e+08	1.72861e+08	1.33409e+08	1.30037e+08	1.51266e+08	1.14974e+08	1.02736e+08	1.06698e+08	1.13192e+08	1.10761e+08
713	EHD4	Q9H223	EH domain-containing protein 4 OS=Homo sapiens GN=EHD4 PE=1 SV=1	3	4	3	14	7.45488	1791540000	1791770000	2488890000	310977000	543572000	276155000	1627140000	1445470000	1463850000	1061560000	1004380000	1182600000	1	1.03318	1	1.14106	1	0.926754	1	0.926107	1	0.789946	1	1.06926	1.88293e+09	1.71045e+09	2.48068e+09	3.2684e+08	5.18901e+08	2.75244e+08	1.71014e+09	1.37986e+09	1.45902e+09	1.11571e+09	9.58794e+08	1.1787e+09	1.19446e+09	1.25201e+09	1.37521e+09	1.23409e+09	1.1603e+09
714	AHNAK2	Q8IVF2-3	Isoform 3 of Protein AHNAK2 OS=Homo sapiens GN=AHNAK2	3	4	3	140	8.26408	9344600000	5485820000	7824380000	2524560000	5046360000	1891500000	18598400000	11198200000	18423300000	8607190000	8008280000	9441230000	1	1.60805	1	0.80942	1	2.81013	1	0.953154	1	1.7211	1	0.67827	8.73997e+09	5.69816e+09	8.05392e+09	2.36121e+09	5.24169e+09	1.94699e+09	1.7395e+10	1.16317e+10	1.89638e+10	8.05028e+09	8.31826e+09	9.7182e+09	5.54431e+09	4.17093e+09	4.46484e+09	8.91552e+09	1.17208e+10
715	SCFD2	Q8WU76|Q8WU76-2	Sec1 family domain-containing protein 2 OS=Homo sapiens GN=SCFD2 PE=1 SV=2|Isoform 2 of Sec1 family domain-containing protein 2 OS=Homo sapiens GN=SCFD2	3	4	3	4	6.87869	28798200	238750000	186740000	4615560	75874100	24527400	37844700	274138000	183186000	21654600	229490000	152379000	1	0.953966	1	1.00077	1	0.970823	1	1.11575	1	0.935114	1	1.10097	1.12236e+08	9.20031e+07	1.2434e+08	1.79883e+07	2.92383e+07	1.63315e+07	1.47493e+08	1.0564e+08	1.21974e+08	8.43948e+07	8.84348e+07	1.01461e+08	7.11981e+07	6.73442e+07	6.89305e+07	6.79206e+07	6.53793e+07
716	TNPO1	Q92973|Q92973-2	Transportin-1 OS=Homo sapiens GN=TNPO1 PE=1 SV=2|Isoform 2 of Transportin-1 OS=Homo sapiens GN=TNPO1	3	4	3	7	7.41115	1601470000	881779000	1612580000	228408000	252630000	181127000	2161310000	784152000	1321070000	1123760000	597751000	1019260000	1	0.848919	1	0.909378	1	0.875215	1	1.016	1	0.799673	1	1.02118	1.25181e+09	1.17718e+09	1.54532e+09	1.78538e+08	3.37263e+08	1.73572e+08	1.68942e+09	1.04685e+09	1.26597e+09	8.78402e+08	7.98002e+08	9.76745e+08	7.94102e+08	8.6167e+08	8.56676e+08	6.74129e+08	7.54147e+08
717	RPL35	P42766	60S ribosomal protein L35 OS=Homo sapiens GN=RPL35 PE=1 SV=2	3	4	3	8	8.49673	3105060000	1694430000	2308300000	330229000	514264000	186882000	3077410000	1690510000	1890050000	1959390000	1579880000	1661860000	1	0.633022	1	1.11359	1	0.927155	1	1.2456	1	0.576402	1	1.16376	2.52214e+09	1.75715e+09	2.74036e+09	2.68235e+08	5.33299e+08	2.21862e+08	2.49968e+09	1.75308e+09	2.24382e+09	1.59155e+09	1.63836e+09	1.97292e+09	1.59995e+09	1.28619e+09	1.51917e+09	1.01281e+09	1.1925e+09
718	NDUFS8	E9PKH6|E9PPW7|O00217	NADH dehydrogenase [ubiquinone] iron-sulfur protein 8, mitochondrial (Fragment) OS=Homo sapiens GN=NDUFS8 PE=1 SV=1|NADH dehydrogenase [ubiquinone] iron-sulfur protein 8, mitochondrial (Fragment) OS=Homo sapiens GN=NDUFS8 PE=1 SV=1|NADH dehydrogenase [ubiquinone] iron-sulfur protein 8, mitochondrial OS=Homo sapiens GN=NDUFS8 PE=1 SV=1	3	4	3	2	6.92734	400793000	70327200	345064000	56849500	17823900	38556600	459215000	72425000	258568000	236100000	50355900	201781000	1	0.844268	1	0.899224	1	0.774228	1	0.926689	1	0.795517	1	1.03287	2.13429e+08	1.80564e+08	2.52383e+08	3.02733e+07	4.57625e+07	2.82006e+07	2.4454e+08	1.8595e+08	1.89119e+08	1.25727e+08	1.29288e+08	1.47584e+08	1.35391e+08	1.32168e+08	1.39913e+08	1.14307e+08	1.02329e+08
719	ACBD3	Q9H3P7	Golgi resident protein GCP60 OS=Homo sapiens GN=ACBD3 PE=1 SV=4	3	4	3	13	7.63886	1337930000	999265000	1225120000	130106000	293139000	163258000	1083180000	1061150000	1124110000	583155000	837690000	790874000	1	0.578812	1	0.941611	1	0.896154	1	1.05215	1	0.948738	1	0.931194	1.49634e+09	9.00901e+08	1.21503e+09	1.4551e+08	2.64283e+08	1.61913e+08	1.21143e+09	9.56694e+08	1.11485e+09	6.52199e+08	7.55231e+08	7.84359e+08	9.49221e+08	6.59439e+08	6.73574e+08	5.49421e+08	5.90959e+08
720	COL2A1	P02458|P02458-1	Collagen alpha-1(II) chain OS=Homo sapiens GN=COL2A1 PE=1 SV=3|Isoform 1 of Collagen alpha-1(II) chain OS=Homo sapiens GN=COL2A1	3	4	3	8	7.07917	201776000	64807200	98084500	47534300	28985500	29281800	412948000	161383000	106166000	448732000	157962000	277632000	1	1.4022	1	1.90055	1	1.3663	1	1.30457	1	2.12543	1	3.46119	1.15851e+08	9.18414e+07	1.20547e+08	2.72921e+07	4.10767e+07	3.59876e+07	2.37096e+08	2.28704e+08	1.30479e+08	2.57642e+08	2.23856e+08	3.41213e+08	7.34914e+07	6.72258e+07	6.68275e+07	1.0305e+08	9.18509e+07
721	WRNIP1	Q96S55|Q96S55-2	ATPase WRNIP1 OS=Homo sapiens GN=WRNIP1 PE=1 SV=2|Isoform 2 of ATPase WRNIP1 OS=Homo sapiens GN=WRNIP1	3	4	3	8	6.75145	315500000	269317000	385791000	64521800	82239200	57696400	425786000	288857000	361490000	219183000	185019000	227061000	1	1.21725	1	0.900334	1	0.932835	1	0.8537	1	1.06475	1	0.831358	3.02318e+08	2.90465e+08	3.733e+08	6.1826e+07	8.8697e+07	5.58283e+07	4.07996e+08	3.11539e+08	3.49786e+08	2.10025e+08	1.99548e+08	2.19709e+08	1.91779e+08	2.12614e+08	2.06946e+08	2.33444e+08	1.98334e+08
722	SYDE1	M0QXZ8|Q6ZW31|Q6ZW31-2	Rho GTPase-activating protein SYDE1 OS=Homo sapiens GN=SYDE1 PE=1 SV=1|Rho GTPase-activating protein SYDE1 OS=Homo sapiens GN=SYDE1 PE=1 SV=1|Isoform 2 of Rho GTPase-activating protein SYDE1 OS=Homo sapiens GN=SYDE1	3	4	3	2	6.28016	56180300	21305400	66274300	15464100	15620300	9324060	94602100	33148400	68818300	61571800	26754300	48914700	1	1.63838	1	1.13833	1	2.2397	1	1.07573	1	1.00164	1	0.940756	4.11683e+07	3.17693e+07	6.06525e+07	1.13319e+07	2.3292e+07	8.53313e+06	6.93234e+07	4.94288e+07	6.29807e+07	4.51191e+07	3.98944e+07	4.47654e+07	2.61156e+07	2.32544e+07	3.36239e+07	4.27873e+07	5.20828e+07
723	FECH	P22830|P22830-2	Ferrochelatase, mitochondrial OS=Homo sapiens GN=FECH PE=1 SV=2|Isoform 2 of Ferrochelatase, mitochondrial OS=Homo sapiens GN=FECH	3	4	3	10	7.36103	683587000	797161000	684949000	84512600	248222000	88967100	905317000	1042530000	827720000	483146000	679785000	640070000	1	0.735871	1	0.933395	1	0.951226	1	0.86907	1	0.924744	1	1.02349	8.04789e+08	6.11464e+08	7.58482e+08	9.94969e+07	1.90399e+08	9.85182e+07	1.06583e+09	7.99675e+08	9.1658e+08	5.68809e+08	5.21431e+08	7.08785e+08	5.10528e+08	4.47578e+08	4.20479e+08	3.75683e+08	4.25748e+08
724	KIAA1033	A0A087X256|Q2M389	WASH complex subunit 7 OS=Homo sapiens GN=KIAA1033 PE=1 SV=1|WASH complex subunit 7 OS=Homo sapiens GN=KIAA1033 PE=1 SV=2	3	4	3	30	7.55038	1869090000	1821370000	2736700000	384638000	543506000	413822000	2219820000	1674250000	2272110000	1435060000	1278340000	1871830000	1	1.22489	1	1.13068	1	0.911582	1	1.01765	1	1.07656	1	1.09038	1.97569e+09	1.96308e+09	2.40215e+09	4.06575e+08	5.85792e+08	3.63233e+08	2.34642e+09	1.80451e+09	1.99435e+09	1.51691e+09	1.3778e+09	1.643e+09	1.2533e+09	1.43693e+09	1.33168e+09	1.53516e+09	1.30988e+09
725	SLC3A2	P08195-2	Isoform 2 of 4F2 cell-surface antigen heavy chain OS=Homo sapiens GN=SLC3A2	3	4	3	16	7.66644	1492340000	889570000	661149000	474983000	474656000	165465000	3437490000	1302590000	952897000	2526050000	1452900000	879223000	1	1.89445	1	1.28525	1	1.63	1	1.48662	1	1.78179	1	1.22122	8.86596e+08	8.8043e+08	1.12442e+09	2.82186e+08	4.69779e+08	2.81406e+08	2.0422e+09	1.28921e+09	1.62059e+09	1.50072e+09	1.43797e+09	1.49529e+09	5.62423e+08	6.44454e+08	6.23341e+08	1.06549e+09	1.05046e+09
726	STXBP4	E7EPP7|Q6ZWJ1	Syntaxin-binding protein 4 OS=Homo sapiens GN=STXBP4 PE=1 SV=1|Syntaxin-binding protein 4 OS=Homo sapiens GN=STXBP4 PE=1 SV=2	2	4	2	2	6.01072	25099800	NA	49456500	5913930	NA	8276810	34557800	NA	51934200	26946800	NA	46390400	1	1.40243	1	1.36379	1	0.954783	1	1.06447	1	1.19149	1	1.18227	3.20879e+07	NA	3.86859e+07	7.56044e+06	NA	6.47429e+06	4.41791e+07	NA	4.0624e+07	3.44491e+07	NA	3.62875e+07	2.03554e+07	NA	2.14463e+07	2.85469e+07	NA
727	TAX1BP3	O14907	Tax1-binding protein 3 OS=Homo sapiens GN=TAX1BP3 PE=1 SV=2	3	4	3	2	7.03556	253497000	73320600	76161300	41764400	21240500	9737680	266344000	60478600	67836800	156934000	53889900	54201600	1	0.980635	1	1.03053	1	0.88497	1	1.18762	1	0.910273	1	1.05752	1.14309e+08	1.01028e+08	1.22577e+08	1.88327e+07	2.92673e+07	1.56722e+07	1.20102e+08	8.33334e+07	1.09179e+08	7.0766e+07	7.42548e+07	8.72343e+07	7.25133e+07	7.39504e+07	6.7953e+07	7.11091e+07	6.54439e+07
728	GIPC1	O14908	PDZ domain-containing protein GIPC1 OS=Homo sapiens GN=GIPC1 PE=1 SV=2	3	4	3	8	7.09784	1056040000	377784000	667894000	181674000	169151000	109402000	1248470000	403056000	694024000	763277000	328399000	511078000	1	1.02397	1	1.06928	1	1.36779	1	1.08595	1	1.16619	1	0.974663	6.94621e+08	5.35795e+08	7.15954e+08	1.19498e+08	2.39899e+08	1.17274e+08	8.21194e+08	5.71637e+08	7.43964e+08	5.02053e+08	4.65754e+08	5.47854e+08	4.40642e+08	3.92189e+08	3.96903e+08	4.51203e+08	5.36434e+08
729	SPIN1	Q9Y657	Spindlin-1 OS=Homo sapiens GN=SPIN1 PE=1 SV=3	2	4	2	2	6.35215	93370500	NA	64603400	20221000	NA	9483500	145117000	NA	55590200	81850500	NA	35223700	1	1.28904	1	0.986486	1	0.994369	1	1.01774	1	1.04511	1	0.838645	6.47512e+07	NA	9.31574e+07	1.4023e+07	NA	1.36751e+07	1.00637e+08	NA	8.01604e+07	5.67622e+07	NA	5.07922e+07	4.10758e+07	NA	5.16436e+07	5.29483e+07	NA
730	LMBRD2	Q68DH5	LMBR1 domain-containing protein 2 OS=Homo sapiens GN=LMBRD2 PE=1 SV=1	2	4	2	2	6.31928	29411400	NA	22935600	4644150	NA	3392830	34320800	NA	21164700	18808200	NA	16970100	1	0.939863	1	0.958468	1	0.959462	1	1.03006	1	1.05318	1	1.06124	2.54769e+07	NA	2.64777e+07	4.02287e+06	NA	3.9168e+06	2.97295e+07	NA	2.44333e+07	1.62921e+07	NA	1.95909e+07	1.61616e+07	NA	1.46784e+07	1.51897e+07	NA
731	OSTF1	Q92882	Osteoclast-stimulating factor 1 OS=Homo sapiens GN=OSTF1 PE=1 SV=2	2	4	2	4	7.10215	580064000	381291000	NA	83266700	93038000	NA	635628000	427373000	NA	306381000	304820000	NA	1	0.854416	1	0.843037	1	0.745407	1	0.950623	1	0.905379	1	0.937181	4.8564e+08	381291000	NA	6.97124e+07	9.3038e+07	NA	5.3216e+08	427373000	NA	2.56508e+08	304820000	NA	3.08072e+08	2.79096e+08	NA	2.63222e+08	2.0804e+08
732	LOX	P28300	Protein-lysine 6-oxidase OS=Homo sapiens GN=LOX PE=1 SV=2	3	4	3	5	6.73267	43851300	125461000	273540000	11655600	58542500	43767400	41968100	91374200	153903000	27323800	60605500	112067000	1	1.58207	1	1.1387	1	1.42545	1	0.884017	1	1.13915	1	0.963767	1.01782e+08	1.00893e+08	1.46548e+08	2.70535e+07	4.70787e+07	2.34482e+07	9.74109e+07	7.34814e+07	8.24528e+07	6.34204e+07	4.87378e+07	6.00394e+07	6.45667e+07	7.38516e+07	8.12416e+07	1.02149e+08	1.05272e+08
733	MAN2B1	O00754	Lysosomal alpha-mannosidase OS=Homo sapiens GN=MAN2B1 PE=1 SV=3	3	4	3	11	7.23867	815351000	733813000	711117000	93542600	171338000	73705000	1093640000	774604000	728142000	575258000	453707000	488431000	1	0.682871	1	0.919975	1	0.713277	1	0.78067	1	0.737915	1	0.887828	7.48414e+08	6.87594e+08	8.26793e+08	8.58632e+07	1.60546e+08	8.56945e+07	1.00386e+09	7.25816e+08	8.46588e+08	5.28032e+08	4.2513e+08	5.67883e+08	4.74766e+08	5.03303e+08	4.58349e+08	3.24204e+08	3.58994e+08
734	CNOT1	A5YKK6|A5YKK6-2	CCR4-NOT transcription complex subunit 1 OS=Homo sapiens GN=CNOT1 PE=1 SV=2|Isoform 2 of CCR4-NOT transcription complex subunit 1 OS=Homo sapiens GN=CNOT1	3	4	3	34	7.16673	2319360000	1283660000	2050350000	358012000	398086000	246532000	2990390000	1412520000	1697080000	1619850000	980922000	1314420000	1	0.918763	1	0.947403	1	0.947363	1	0.925575	1	0.856043	1	1.02512	1.80498e+09	1.54226e+09	2.19288e+09	2.78614e+08	4.78283e+08	2.6367e+08	2.32719e+09	1.69708e+09	1.81505e+09	1.26061e+09	1.17853e+09	1.40579e+09	1.14501e+09	1.1289e+09	1.21567e+09	1.052e+09	1.06948e+09
735	SERF2	P84101|P84101-4	Small EDRK-rich factor 2 OS=Homo sapiens GN=SERF2 PE=1 SV=1|Isoform 4 of Small EDRK-rich factor 2 OS=Homo sapiens GN=SERF2	3	4	3	5	7.33166	271531000	203428000	519724000	137039000	168766000	187896000	685713000	421634000	941446000	401929000	340539000	596082000	1	3.00399	1	1.02517	1	2.53433	1	1.07647	1	2.57392	1	0.838016	2.93737e+08	2.64296e+08	3.69789e+08	1.48246e+08	2.19262e+08	1.3369e+08	7.41792e+08	5.47791e+08	6.69848e+08	4.348e+08	4.42432e+08	4.24118e+08	1.86336e+08	1.93458e+08	2.04999e+08	5.59752e+08	4.90288e+08
736	ADPRHL2	Q9NX46	Poly(ADP-ribose) glycohydrolase ARH3 OS=Homo sapiens GN=ADPRHL2 PE=1 SV=1	3	4	3	9	7.28881	772880000	439977000	405412000	165846000	122955000	54490800	1333460000	443373000	378181000	780233000	319644000	259871000	1	1.27722	1	1.02337	1	0.853701	1	0.96088	1	0.956923	1	0.909494	4.32231e+08	5.025e+08	6.34726e+08	9.27489e+07	1.40428e+08	8.53126e+07	7.45734e+08	5.06379e+08	5.92093e+08	4.36343e+08	3.65067e+08	4.06863e+08	2.74191e+08	3.67819e+08	3.51873e+08	3.50203e+08	3.14007e+08
737	RAB7A	P51149	Ras-related protein Rab-7a OS=Homo sapiens GN=RAB7A PE=1 SV=1	3	4	3	17	8.52085	7751040000	3249070000	6694650000	981806000	1005290000	851059000	7300330000	3250290000	5072810000	4688600000	2562380000	4288420000	1	0.753945	1	1.12328	1	0.945196	1	1.05074	1	0.90507	1	1.1189	6.03558e+09	4.45048e+09	6.27655e+09	7.64512e+08	1.37702e+09	7.97908e+08	5.68462e+09	4.45215e+09	4.756e+09	3.65092e+09	3.50987e+09	4.0206e+09	3.82875e+09	3.25765e+09	3.47953e+09	2.88666e+09	3.07912e+09
738	HNRNPH2	P55795	Heterogeneous nuclear ribonucleoprotein H2 OS=Homo sapiens GN=HNRNPH2 PE=1 SV=1	3	4	3	7	7.42716	941189000	934549000	670585000	148563000	278024000	94318700	1557610000	1109710000	749558000	902206000	803355000	523259000	1	0.939524	1	1.01306	1	0.908803	1	0.964873	1	1.00137	1	0.92396	8.03032e+08	7.65236e+08	9.59852e+08	1.26755e+08	2.27654e+08	1.35005e+08	1.32897e+09	9.08663e+08	1.07289e+09	7.69771e+08	6.57811e+08	7.48975e+08	5.09414e+08	5.60136e+08	5.32112e+08	4.78606e+08	5.09053e+08
739	PFDN6	O15212	Prefoldin subunit 6 OS=Homo sapiens GN=PFDN6 PE=1 SV=1	3	4	3	8	6.8097	361688000	243435000	167662000	115059000	82329500	34054400	372320000	202942000	147763000	257284000	181727000	121916000	1	1.89348	1	1.2086	1	1.03315	1	1.19349	1	1.44607	1	1.09204	2.31731e+08	2.37682e+08	2.68023e+08	7.37174e+07	8.03838e+07	5.4439e+07	2.38543e+08	1.98146e+08	2.36212e+08	1.6484e+08	1.77432e+08	1.94894e+08	1.47001e+08	1.73978e+08	1.48584e+08	2.78344e+08	1.79745e+08
740	MEAF6	Q9HAF1|Q9HAF1-2|Q9HAF1-3|Q9HAF1-4	Chromatin modification-related protein MEAF6 OS=Homo sapiens GN=MEAF6 PE=1 SV=1|Isoform 2 of Chromatin modification-related protein MEAF6 OS=Homo sapiens GN=MEAF6|Isoform 3 of Chromatin modification-related protein MEAF6 OS=Homo sapiens GN=MEAF6|Isoform 4 of Chromatin modification-related protein MEAF6 OS=Homo sapiens GN=MEAF6	3	4	3	2	6.65419	270084000	95899900	152025000	59575900	33989200	21723700	418071000	89791000	123963000	211288000	59973600	86728200	1	1.31294	1	0.88392	1	1.08271	1	0.890224	1	1.01735	1	0.925998	1.37701e+08	1.4667e+08	1.94963e+08	3.03745e+07	5.19835e+07	2.78593e+07	2.13152e+08	1.37327e+08	1.58975e+08	1.07724e+08	9.17243e+07	1.11224e+08	8.73525e+07	1.07359e+08	1.08081e+08	1.14689e+08	1.16239e+08
741	DBR1	Q9UK59	Lariat debranching enzyme OS=Homo sapiens GN=DBR1 PE=1 SV=2	2	4	2	4	6.53015	83074300	NA	112970000	22592700	NA	17680100	141388000	NA	98455000	89869200	NA	80396300	1	1.61873	1	1.1117	1	1.128	1	1.0558	1	1.11422	1	1.08079	7.89132e+07	NA	1.18927e+08	2.14611e+07	NA	1.86124e+07	1.34306e+08	NA	1.03647e+08	8.53677e+07	NA	8.46356e+07	5.00596e+07	NA	6.59294e+07	8.10331e+07	NA
742	ITGA11	Q9UKX5|Q9UKX5-2	Integrin alpha-11 OS=Homo sapiens GN=ITGA11 PE=1 SV=2|Isoform 2 of Integrin alpha-11 OS=Homo sapiens GN=ITGA11	3	4	3	17	7.26815	1638720000	580114000	771784000	190139000	232073000	161117000	1340010000	1441340000	779179000	773143000	942822000	533674000	1	0.690622	1	1.00911	1	1.22208	1	0.871837	1	1.48626	1	0.906526	1.34175e+09	5.47435e+08	9.98874e+08	1.55682e+08	2.19e+08	2.08524e+08	1.09717e+09	1.36015e+09	1.00844e+09	6.33033e+08	8.8971e+08	6.90702e+08	8.51155e+08	4.0071e+08	5.53745e+08	5.87827e+08	4.89701e+08
743	PHLDB1	Q86UU1|Q86UU1-2	Pleckstrin homology-like domain family B member 1 OS=Homo sapiens GN=PHLDB1 PE=1 SV=1|Isoform 2 of Pleckstrin homology-like domain family B member 1 OS=Homo sapiens GN=PHLDB1	3	4	3	21	7.42236	1681130000	847340000	823230000	185027000	298249000	130814000	2211420000	1160650000	953581000	1124220000	930356000	721166000	1	0.6551	1	0.889136	1	1.07525	1	1.06837	1	1.13131	1	1.00097	1.26766e+09	8.28999e+08	1.11589e+09	1.39521e+08	2.91793e+08	1.77319e+08	1.66753e+09	1.13553e+09	1.29258e+09	8.47724e+08	9.10218e+08	9.77543e+08	8.04159e+08	6.06808e+08	6.18616e+08	5.26805e+08	6.52473e+08
744	ATP5F1	P24539|Q5QNZ2	ATP synthase F(0) complex subunit B1, mitochondrial OS=Homo sapiens GN=ATP5F1 PE=1 SV=2|ATP synthase F(0) complex subunit B1, mitochondrial OS=Homo sapiens GN=ATP5F1 PE=1 SV=1	3	4	3	12	8.05237	2562140000	1422490000	1527350000	396794000	450384000	226768000	3400170000	1812180000	1467510000	2044240000	1367750000	1250210000	1	0.921799	1	1.05152	1	0.967216	1	1.00595	1	1.05705	1	1.12757	1.85096e+09	1.49256e+09	2.01494e+09	2.86654e+08	4.72571e+08	2.99161e+08	2.45637e+09	1.90145e+09	1.93599e+09	1.47681e+09	1.43513e+09	1.64932e+09	1.17418e+09	1.09252e+09	1.11702e+09	1.08236e+09	1.05671e+09
745	IWS1	Q96ST2|Q96ST2-2|Q96ST2-3	Protein IWS1 homolog OS=Homo sapiens GN=IWS1 PE=1 SV=2|Isoform 2 of Protein IWS1 homolog OS=Homo sapiens GN=IWS1|Isoform 3 of Protein IWS1 homolog OS=Homo sapiens GN=IWS1	3	4	3	5	6.50103	224434000	73169100	114853000	75129000	25964800	17408700	442044000	67595000	94369800	249172000	54170000	64681600	1	1.99247	1	0.985875	1	1.08404	1	1.06811	1	1.07913	1	0.907171	9.26874e+07	1.22146e+08	1.66594e+08	3.1027e+07	4.33447e+07	2.52513e+07	1.82557e+08	1.12841e+08	1.36883e+08	1.02904e+08	9.04294e+07	9.38205e+07	5.87975e+07	8.9408e+07	9.23545e+07	1.17152e+08	9.69222e+07
746	MARCH5	Q9NX47	E3 ubiquitin-protein ligase MARCH5 OS=Homo sapiens GN=MARCH5 PE=1 SV=1	3	4	3	3	6.51405	55775300	29785000	110177000	12173100	11408700	16851600	91343100	37632900	103648000	62974700	28215100	87573300	1	1.29907	1	1.20581	1	1.17011	1	0.999277	1	1.08893	1	1.11828	5.16603e+07	5.00395e+07	7.08045e+07	1.1275e+07	1.91669e+07	1.08296e+07	8.46039e+07	6.32241e+07	6.66087e+07	5.83285e+07	4.7402e+07	5.62784e+07	3.27714e+07	3.66278e+07	3.92518e+07	4.25723e+07	4.28587e+07
747	CAPZA1	P52907	F-actin-capping protein subunit alpha-1 OS=Homo sapiens GN=CAPZA1 PE=1 SV=3	3	4	3	11	8.05332	1561760000	687599000	1342630000	222516000	185943000	168486000	1766990000	661946000	1192910000	937131000	492966000	813072000	1	0.848049	1	0.927586	1	0.826103	1	0.992582	1	0.893425	1	0.902117	1.1581e+09	9.82611e+08	1.267e+09	1.65004e+08	2.65721e+08	1.58995e+08	1.31029e+09	9.45952e+08	1.12572e+09	6.94917e+08	7.04472e+08	7.67273e+08	7.34657e+08	7.19249e+08	7.02387e+08	6.23025e+08	5.94174e+08
748	MAN1A2	O60476	Mannosyl-oligosaccharide 1,2-alpha-mannosidase IB OS=Homo sapiens GN=MAN1A2 PE=1 SV=1	3	4	3	5	6.5406	62970500	29328800	53198400	8202260	9188880	7550720	73312800	31495000	56605100	41132600	23372800	36947200	1	0.775301	1	0.981283	1	0.957101	1	0.989102	1	1.01051	1	0.863908	5.03752e+07	3.92741e+07	4.966e+07	6.56166e+06	1.23048e+07	7.0485e+06	5.86489e+07	4.21748e+07	5.28401e+07	3.29053e+07	3.12984e+07	3.44897e+07	3.19562e+07	2.87477e+07	2.753e+07	2.47757e+07	2.75145e+07
749	SERPIND1	P05546	Heparin cofactor 2 OS=Homo sapiens GN=SERPIND1 PE=1 SV=3	3	4	3	3	7.35649	327279000	107599000	420488000	93485900	104095000	115248000	200506000	107917000	206319000	776462000	280235000	796699000	1	1.70021	1	6.773	1	2.95537	1	3.46102	1	1.95133	1	5.11089	2.74066e+08	1.74486e+08	3.09645e+08	7.82859e+07	1.68804e+08	8.48679e+07	1.67905e+08	1.75002e+08	1.51932e+08	6.50216e+08	4.54438e+08	5.86684e+08	1.73857e+08	1.2772e+08	1.71657e+08	2.95594e+08	3.77459e+08
750	SEPN1	H9KV50|Q9NZV5|Q9NZV5-2	Selenoprotein N OS=Homo sapiens GN=SEPN1 PE=1 SV=1|Selenoprotein N OS=Homo sapiens GN=SEPN1 PE=1 SV=5|Isoform 2 of Selenoprotein N OS=Homo sapiens GN=SEPN1	3	4	3	4	6.41906	190710000	75677000	72703800	50370800	22644100	7700480	203471000	68884700	61259800	127771000	51332100	55503900	1	1.5721	1	1.09829	1	0.914073	1	0.993203	1	0.754069	1	1.19919	9.31736e+07	9.36801e+07	1.20214e+08	2.46092e+07	2.8031e+07	1.27325e+07	9.94081e+07	8.52719e+07	1.01292e+08	6.2424e+07	6.35437e+07	9.17743e+07	5.91058e+07	6.85717e+07	6.66429e+07	9.29201e+07	6.26795e+07
751	TM9SF3	Q9HD45	Transmembrane 9 superfamily member 3 OS=Homo sapiens GN=TM9SF3 PE=1 SV=2	3	4	3	10	7.55753	1637320000	1278100000	1547450000	216767000	390990000	195659000	1673990000	1509750000	1444080000	900895000	1255050000	1127050000	1	0.788013	1	0.941259	1	0.934524	1	1.10797	1	0.900189	1	1.03298	1.70525e+09	1.1542e+09	1.6453e+09	2.2576e+08	3.53088e+08	2.08031e+08	1.74344e+09	1.3634e+09	1.5354e+09	9.38269e+08	1.13339e+09	1.19832e+09	1.08174e+09	8.44851e+08	9.12105e+08	8.52429e+08	7.89533e+08
[truncated: 4,516 more rows]
[truncated: 31 more columns]
