# Supplementary material for: Macromolecular crowding in human tenocyte and skin fibroblast cultures: A comparative analysis
Source: Mater Today Bio. 2024 Jan 28;25:100977. doi: 10.1016/j.mtbio.2024.100977 (PMC10846491; doi:10.1016/j.mtbio.2024.100977)
Supplement: Multimedia component 3 [file mmc3.xlsx]

## Sheet: hDFs -MMC vs hTCs -MMC
	gene_name	protein_id	description	logFC	comparison	hit_annotation_method	pvalue	fdr	hit_annotation
1	RPL13A	P40429	60S ribosomal protein L13a OS=Homo sapiens GN=RPL13A PE=1 SV=2	0.164611	hDFs -MMC - hTCs -MMC	limma	0.308399	0.529277	no hit
2	TTR	A0A087WT59|A0A087WV45|P02766	Transthyretin OS=Homo sapiens GN=TTR PE=1 SV=1|Transthyretin OS=Homo sapiens GN=TTR PE=1 SV=1|Transthyretin OS=Homo sapiens GN=TTR PE=1 SV=1	-0.913383	hDFs -MMC - hTCs -MMC	limma	0.00043048	0.00682929	no hit
3	LARS	Q9P2J5	Leucine--tRNA ligase, cytoplasmic OS=Homo sapiens GN=LARS PE=1 SV=2	-0.27748	hDFs -MMC - hTCs -MMC	limma	0.00378928	0.0294368	no hit
4	DPH1	I3L1H5|Q9BZG8	Diphthamide biosynthesis protein 1 (Fragment) OS=Homo sapiens GN=DPH1 PE=1 SV=1|Diphthamide biosynthesis protein 1 OS=Homo sapiens GN=DPH1 PE=1 SV=2	-0.05046	hDFs -MMC - hTCs -MMC	limma	0.725869	0.853844	no hit
5	MRPL3	E7ETU7|H0Y9G6|P09001	39S ribosomal protein L3, mitochondrial OS=Homo sapiens GN=MRPL3 PE=1 SV=1|39S ribosomal protein L3, mitochondrial (Fragment) OS=Homo sapiens GN=MRPL3 PE=1 SV=1|39S ribosomal protein L3, mitochondrial OS=Homo sapiens GN=MRPL3 PE=1 SV=1	-0.137134	hDFs -MMC - hTCs -MMC	limma	0.217659	0.429063	no hit
6	HCCS	P53701	Cytochrome c-type heme lyase OS=Homo sapiens GN=HCCS PE=1 SV=1	0.0560699	hDFs -MMC - hTCs -MMC	limma	0.558115	0.746659	no hit
7	MCM6	Q14566	DNA replication licensing factor MCM6 OS=Homo sapiens GN=MCM6 PE=1 SV=1	0.20989	hDFs -MMC - hTCs -MMC	limma	0.270882	0.486936	no hit
8	NDRG1	Q92597	Protein NDRG1 OS=Homo sapiens GN=NDRG1 PE=1 SV=1	-0.383797	hDFs -MMC - hTCs -MMC	limma	0.012065	0.0636736	no hit
9	CDC42BPB	Q9Y5S2	Serine/threonine-protein kinase MRCK beta OS=Homo sapiens GN=CDC42BPB PE=1 SV=2	0.082203	hDFs -MMC - hTCs -MMC	limma	0.373362	0.594101	no hit
10	TRPV2	Q9Y5S1	Transient receptor potential cation channel subfamily V member 2 OS=Homo sapiens GN=TRPV2 PE=1 SV=1	1.02641	hDFs -MMC - hTCs -MMC	limma	1.6114e-05	0.00092826	hit
11	NEU1	Q99519	Sialidase-1 OS=Homo sapiens GN=NEU1 PE=1 SV=1	0.0911133	hDFs -MMC - hTCs -MMC	limma	0.465836	0.674057	no hit
12	TPBG	Q13641	Trophoblast glycoprotein OS=Homo sapiens GN=TPBG PE=1 SV=1	-0.0879903	hDFs -MMC - hTCs -MMC	limma	0.267109	0.482297	no hit
13	MRPS33	C9JBY7|Q9Y291	28S ribosomal protein S33, mitochondrial OS=Homo sapiens GN=MRPS33 PE=1 SV=1|28S ribosomal protein S33, mitochondrial OS=Homo sapiens GN=MRPS33 PE=1 SV=1	0.0561714	hDFs -MMC - hTCs -MMC	limma	0.446178	0.660533	no hit
14	DRG1	Q9Y295	Developmentally-regulated GTP-binding protein 1 OS=Homo sapiens GN=DRG1 PE=1 SV=1	0.0813168	hDFs -MMC - hTCs -MMC	limma	0.307098	0.527555	no hit
15	TTC1	Q99614	Tetratricopeptide repeat protein 1 OS=Homo sapiens GN=TTC1 PE=1 SV=1	0.103037	hDFs -MMC - hTCs -MMC	limma	0.335329	0.55733	no hit
16	KPNA3	O00505	Importin subunit alpha-4 OS=Homo sapiens GN=KPNA3 PE=1 SV=2	0.0591339	hDFs -MMC - hTCs -MMC	limma	0.363453	0.584699	no hit
17	GSPT2	Q8IYD1	Eukaryotic peptide chain release factor GTP-binding subunit ERF3B OS=Homo sapiens GN=GSPT2 PE=1 SV=2	-0.345018	hDFs -MMC - hTCs -MMC	limma	0.0150585	0.0744725	no hit
18	NUDCD3	Q8IVD9	NudC domain-containing protein 3 OS=Homo sapiens GN=NUDCD3 PE=1 SV=3	-0.161976	hDFs -MMC - hTCs -MMC	limma	0.252989	0.468857	no hit
19	CAT	P04040	Catalase OS=Homo sapiens GN=CAT PE=1 SV=3	-0.222621	hDFs -MMC - hTCs -MMC	limma	0.169906	0.365996	no hit
20	NDUFA12	Q9UI09	NADH dehydrogenase [ubiquinone] 1 alpha subcomplex subunit 12 OS=Homo sapiens GN=NDUFA12 PE=1 SV=1	0.0866849	hDFs -MMC - hTCs -MMC	limma	0.310832	0.530682	no hit
21	KDM1A	O60341|O60341-2	Lysine-specific histone demethylase 1A OS=Homo sapiens GN=KDM1A PE=1 SV=2|Isoform 2 of Lysine-specific histone demethylase 1A OS=Homo sapiens GN=KDM1A	0.1594	hDFs -MMC - hTCs -MMC	limma	0.0463843	0.160622	no hit
22	PRPF39	Q86UA1	Pre-mRNA-processing factor 39 OS=Homo sapiens GN=PRPF39 PE=1 SV=3	0.289347	hDFs -MMC - hTCs -MMC	limma	0.00402093	0.0306931	no hit
23	DYNC1LI1	Q9Y6G9	Cytoplasmic dynein 1 light intermediate chain 1 OS=Homo sapiens GN=DYNC1LI1 PE=1 SV=3	-0.0168591	hDFs -MMC - hTCs -MMC	limma	0.84457	0.922511	no hit
24	COMMD10	Q9Y6G5	COMM domain-containing protein 10 OS=Homo sapiens GN=COMMD10 PE=1 SV=1	0.164155	hDFs -MMC - hTCs -MMC	limma	0.097885	0.25819	no hit
25	GOLGA7	Q7Z5G4	Golgin subfamily A member 7 OS=Homo sapiens GN=GOLGA7 PE=1 SV=2	0.206053	hDFs -MMC - hTCs -MMC	limma	0.0191871	0.0876482	no hit
26	EIF2S3	P41091	Eukaryotic translation initiation factor 2 subunit 3 OS=Homo sapiens GN=EIF2S3 PE=1 SV=3	0.0372142	hDFs -MMC - hTCs -MMC	limma	0.667044	0.818699	no hit
27	C17orf62	Q9BQA9|Q9BQA9-2	Uncharacterized protein C17orf62 OS=Homo sapiens GN=C17orf62 PE=1 SV=1|Isoform 2 of Uncharacterized protein C17orf62 OS=Homo sapiens GN=C17orf62	-0.164984	hDFs -MMC - hTCs -MMC	limma	0.0534392	0.175445	no hit
28	DKC1	O60832	H/ACA ribonucleoprotein complex subunit 4 OS=Homo sapiens GN=DKC1 PE=1 SV=3	-0.194481	hDFs -MMC - hTCs -MMC	limma	0.0225106	0.0972729	no hit
29	GM2A	P17900	Ganglioside GM2 activator OS=Homo sapiens GN=GM2A PE=1 SV=4	-0.396214	hDFs -MMC - hTCs -MMC	limma	0.00023038	0.00444483	no hit
30	ERLIN1	B0QZ43|O75477	Erlin-1 (Fragment) OS=Homo sapiens GN=ERLIN1 PE=1 SV=1|Erlin-1 OS=Homo sapiens GN=ERLIN1 PE=1 SV=1	0.184181	hDFs -MMC - hTCs -MMC	limma	0.0982457	0.258471	no hit
31	SLC1A4	P43007	Neutral amino acid transporter A OS=Homo sapiens GN=SLC1A4 PE=1 SV=1	-1.1195	hDFs -MMC - hTCs -MMC	limma	0.0255797	0.106337	no hit
32	ENDOG	Q14249	Endonuclease G, mitochondrial OS=Homo sapiens GN=ENDOG PE=1 SV=4	0.301672	hDFs -MMC - hTCs -MMC	limma	0.295921	0.517006	no hit
33	CTTN	Q14247	Src substrate cortactin OS=Homo sapiens GN=CTTN PE=1 SV=2	-0.250635	hDFs -MMC - hTCs -MMC	limma	0.0480343	0.163611	no hit
34	CGGBP1	Q9UFW8	CGG triplet repeat-binding protein 1 OS=Homo sapiens GN=CGGBP1 PE=1 SV=2	-0.166969	hDFs -MMC - hTCs -MMC	limma	0.108732	0.275674	no hit
35	FAHD2A	Q96GK7	Fumarylacetoacetate hydrolase domain-containing protein 2A OS=Homo sapiens GN=FAHD2A PE=1 SV=1	-0.213159	hDFs -MMC - hTCs -MMC	limma	0.018527	0.086203	no hit
36	LSM8	O95777	U6 snRNA-associated Sm-like protein LSm8 OS=Homo sapiens GN=LSM8 PE=1 SV=3	-0.0952968	hDFs -MMC - hTCs -MMC	limma	0.338783	0.561163	no hit
37	SLC27A4	Q6P1M0	Long-chain fatty acid transport protein 4 OS=Homo sapiens GN=SLC27A4 PE=1 SV=1	0.101613	hDFs -MMC - hTCs -MMC	limma	0.380469	0.600699	no hit
38	COL4A3BP	Q9Y5P4|Q9Y5P4-2|Q9Y5P4-3	Collagen type IV alpha-3-binding protein OS=Homo sapiens GN=COL4A3BP PE=1 SV=1|Isoform 2 of Collagen type IV alpha-3-binding protein OS=Homo sapiens GN=COL4A3BP|Isoform 3 of Collagen type IV alpha-3-binding protein OS=Homo sapiens GN=COL4A3BP	0.51593	hDFs -MMC - hTCs -MMC	limma	0.00040152	0.00648717	no hit
39	MICAL1	Q8TDZ2|Q8TDZ2-4	Protein-methionine sulfoxide oxidase MICAL1 OS=Homo sapiens GN=MICAL1 PE=1 SV=2|Isoform 4 of Protein-methionine sulfoxide oxidase MICAL1 OS=Homo sapiens GN=MICAL1	0.406754	hDFs -MMC - hTCs -MMC	limma	0.0191291	0.0876111	no hit
40	TMEM33	P57088	Transmembrane protein 33 OS=Homo sapiens GN=TMEM33 PE=1 SV=2	0.148835	hDFs -MMC - hTCs -MMC	limma	0.0326057	0.125813	no hit
41	SMAP2	Q8WU79	Stromal membrane-associated protein 2 OS=Homo sapiens GN=SMAP2 PE=1 SV=1	-0.844096	hDFs -MMC - hTCs -MMC	limma	0.00811262	0.0492839	no hit
42	GPX8	Q8TED1	Probable glutathione peroxidase 8 OS=Homo sapiens GN=GPX8 PE=1 SV=2	-0.0580764	hDFs -MMC - hTCs -MMC	limma	0.767682	0.88168	no hit
43	XPOT	O43592	Exportin-T OS=Homo sapiens GN=XPOT PE=1 SV=2	0.0085194	hDFs -MMC - hTCs -MMC	limma	0.93921	0.970536	no hit
44	DECR1	Q16698|Q16698-2	2,4-dienoyl-CoA reductase, mitochondrial OS=Homo sapiens GN=DECR1 PE=1 SV=1|Isoform 2 of 2,4-dienoyl-CoA reductase, mitochondrial OS=Homo sapiens GN=DECR1	-0.194047	hDFs -MMC - hTCs -MMC	limma	0.0687056	0.20526	no hit
45	MRPL57	Q9BQC6	Ribosomal protein 63, mitochondrial OS=Homo sapiens GN=MRPL57 PE=1 SV=1	0.0402215	hDFs -MMC - hTCs -MMC	limma	0.649976	0.808556	no hit
46	SLC2A10	O95528	Solute carrier family 2, facilitated glucose transporter member 10 OS=Homo sapiens GN=SLC2A10 PE=1 SV=2	0.690213	hDFs -MMC - hTCs -MMC	limma	0.00150212	0.0161792	no hit
47	ATP8B2	P98198|P98198-3	Phospholipid-transporting ATPase ID OS=Homo sapiens GN=ATP8B2 PE=1 SV=2|Isoform 3 of Phospholipid-transporting ATPase ID OS=Homo sapiens GN=ATP8B2	0.215996	hDFs -MMC - hTCs -MMC	limma	0.204828	0.412609	no hit
48	CDC16	Q13042|Q13042-2|Q13042-3	Cell division cycle protein 16 homolog OS=Homo sapiens GN=CDC16 PE=1 SV=2|Isoform 2 of Cell division cycle protein 16 homolog OS=Homo sapiens GN=CDC16|Isoform 3 of Cell division cycle protein 16 homolog OS=Homo sapiens GN=CDC16	-0.0414954	hDFs -MMC - hTCs -MMC	limma	0.59062	0.770762	no hit
49	RRS1	Q15050	Ribosome biogenesis regulatory protein homolog OS=Homo sapiens GN=RRS1 PE=1 SV=2	-0.814318	hDFs -MMC - hTCs -MMC	limma	1.6289e-06	0.00027286	no hit
50	MYCBP2	O75592|O75592-2	E3 ubiquitin-protein ligase MYCBP2 OS=Homo sapiens GN=MYCBP2 PE=1 SV=3|Isoform 2 of E3 ubiquitin-protein ligase MYCBP2 OS=Homo sapiens GN=MYCBP2	0.111689	hDFs -MMC - hTCs -MMC	limma	0.245576	0.460959	no hit
51	ARHGEF40	Q8TER5|Q8TER5-3|Q8TER5-4	Rho guanine nucleotide exchange factor 40 OS=Homo sapiens GN=ARHGEF40 PE=1 SV=3|Isoform 3 of Rho guanine nucleotide exchange factor 40 OS=Homo sapiens GN=ARHGEF40|Isoform 4 of Rho guanine nucleotide exchange factor 40 OS=Homo sapiens GN=ARHGEF40	-0.0934674	hDFs -MMC - hTCs -MMC	limma	0.224167	0.436605	no hit
52	BRIX1	Q8TDN6	Ribosome biogenesis protein BRX1 homolog OS=Homo sapiens GN=BRIX1 PE=1 SV=2	-0.178988	hDFs -MMC - hTCs -MMC	limma	0.211515	0.421988	no hit
53	STAT1	P42224	Signal transducer and activator of transcription 1-alpha/beta OS=Homo sapiens GN=STAT1 PE=1 SV=2	0.0904316	hDFs -MMC - hTCs -MMC	limma	0.315073	0.535147	no hit
54	STAT6	P42226	Signal transducer and activator of transcription 6 OS=Homo sapiens GN=STAT6 PE=1 SV=1	-0.186654	hDFs -MMC - hTCs -MMC	limma	0.0505821	0.169045	no hit
55	NDUFV2	E7EPT4|P19404	NADH dehydrogenase [ubiquinone] flavoprotein 2, mitochondrial OS=Homo sapiens GN=NDUFV2 PE=1 SV=1|NADH dehydrogenase [ubiquinone] flavoprotein 2, mitochondrial OS=Homo sapiens GN=NDUFV2 PE=1 SV=2	-0.0353989	hDFs -MMC - hTCs -MMC	limma	0.751158	0.86991	no hit
56	EZR	E7EQR4|P15311	Ezrin OS=Homo sapiens GN=EZR PE=1 SV=3|Ezrin OS=Homo sapiens GN=EZR PE=1 SV=4	0.121874	hDFs -MMC - hTCs -MMC	limma	0.560842	0.747814	no hit
57	GAK	O14976	Cyclin-G-associated kinase OS=Homo sapiens GN=GAK PE=1 SV=2	-0.0514706	hDFs -MMC - hTCs -MMC	limma	0.450003	0.662798	no hit
58	LPP	Q93052	Lipoma-preferred partner OS=Homo sapiens GN=LPP PE=1 SV=1	-0.402588	hDFs -MMC - hTCs -MMC	limma	0.00019142	0.00390776	no hit
59	GCC1	Q96CN9	GRIP and coiled-coil domain-containing protein 1 OS=Homo sapiens GN=GCC1 PE=1 SV=1	0.235142	hDFs -MMC - hTCs -MMC	limma	0.215289	0.42677	no hit
60	PPIA	P62937	Peptidyl-prolyl cis-trans isomerase A OS=Homo sapiens GN=PPIA PE=1 SV=2	0.551217	hDFs -MMC - hTCs -MMC	limma	0.00078792	0.0104271	no hit
61	ISOC1	Q96CN7	Isochorismatase domain-containing protein 1 OS=Homo sapiens GN=ISOC1 PE=1 SV=3	-0.37582	hDFs -MMC - hTCs -MMC	limma	0.0212876	0.0941109	no hit
62	PRKAR1A	P10644	cAMP-dependent protein kinase type I-alpha regulatory subunit OS=Homo sapiens GN=PRKAR1A PE=1 SV=1	0.264151	hDFs -MMC - hTCs -MMC	limma	0.0201575	0.090511	no hit
63	CPQ	Q9Y646	Carboxypeptidase Q OS=Homo sapiens GN=CPQ PE=1 SV=1	-0.144569	hDFs -MMC - hTCs -MMC	limma	0.271144	0.486936	no hit
64	TRAPPC10	P48553	Trafficking protein particle complex subunit 10 OS=Homo sapiens GN=TRAPPC10 PE=1 SV=2	-0.0197421	hDFs -MMC - hTCs -MMC	limma	0.886631	0.944174	no hit
65	LYAR	Q9NX58	Cell growth-regulating nucleolar protein OS=Homo sapiens GN=LYAR PE=1 SV=2	-0.0569589	hDFs -MMC - hTCs -MMC	limma	0.519586	0.717718	no hit
66	RSPRY1	Q96DX4	RING finger and SPRY domain-containing protein 1 OS=Homo sapiens GN=RSPRY1 PE=1 SV=1	0.151441	hDFs -MMC - hTCs -MMC	limma	0.0614082	0.191382	no hit
67	TRNT1	Q96Q11|Q96Q11-2	CCA tRNA nucleotidyltransferase 1, mitochondrial OS=Homo sapiens GN=TRNT1 PE=1 SV=2|Isoform 2 of CCA tRNA nucleotidyltransferase 1, mitochondrial OS=Homo sapiens GN=TRNT1	-0.239835	hDFs -MMC - hTCs -MMC	limma	0.0920067	0.248895	no hit
68	SKIV2L	Q15477	Helicase SKI2W OS=Homo sapiens GN=SKIV2L PE=1 SV=3	-0.027416	hDFs -MMC - hTCs -MMC	limma	0.741151	0.862493	no hit
69	TRA2B	P62995|P62995-3	Transformer-2 protein homolog beta OS=Homo sapiens GN=TRA2B PE=1 SV=1|Isoform 3 of Transformer-2 protein homolog beta OS=Homo sapiens GN=TRA2B	-0.0089509	hDFs -MMC - hTCs -MMC	limma	0.886475	0.944174	no hit
70	NPEPPS	E9PLK3|P55786	Puromycin-sensitive aminopeptidase OS=Homo sapiens GN=NPEPPS PE=1 SV=1|Puromycin-sensitive aminopeptidase OS=Homo sapiens GN=NPEPPS PE=1 SV=2	0.00892232	hDFs -MMC - hTCs -MMC	limma	0.901072	0.952232	no hit
71	PDIA4	P13667	Protein disulfide-isomerase A4 OS=Homo sapiens GN=PDIA4 PE=1 SV=2	-0.0620394	hDFs -MMC - hTCs -MMC	limma	0.485496	0.691111	no hit
72	PYROXD2	Q8N2H3	Pyridine nucleotide-disulfide oxidoreductase domain-containing protein 2 OS=Homo sapiens GN=PYROXD2 PE=1 SV=2	1.03976	hDFs -MMC - hTCs -MMC	limma	0.00015509	0.00343277	hit
73	TRIOBP	Q9H2D6-3|Q9H2D6-5	Isoform 4 of TRIO and F-actin-binding protein OS=Homo sapiens GN=TRIOBP|Isoform 1 of TRIO and F-actin-binding protein OS=Homo sapiens GN=TRIOBP	-0.0009316	hDFs -MMC - hTCs -MMC	limma	0.993468	0.996875	no hit
74	HGS	O14964	Hepatocyte growth factor-regulated tyrosine kinase substrate OS=Homo sapiens GN=HGS PE=1 SV=1	-0.0033886	hDFs -MMC - hTCs -MMC	limma	0.960794	0.978631	no hit
75	STAG1	Q8WVM7|Q8WVM7-2	Cohesin subunit SA-1 OS=Homo sapiens GN=STAG1 PE=1 SV=3|Isoform 2 of Cohesin subunit SA-1 OS=Homo sapiens GN=STAG1	0.0207972	hDFs -MMC - hTCs -MMC	limma	0.841013	0.920344	no hit
76	CPSF2	Q9P2I0	Cleavage and polyadenylation specificity factor subunit 2 OS=Homo sapiens GN=CPSF2 PE=1 SV=2	0.127251	hDFs -MMC - hTCs -MMC	limma	0.636799	0.8001	no hit
77	ITGB1	P05556	Integrin beta-1 OS=Homo sapiens GN=ITGB1 PE=1 SV=2	-0.132694	hDFs -MMC - hTCs -MMC	limma	0.54812	0.740993	no hit
78	OGDH	Q02218	2-oxoglutarate dehydrogenase, mitochondrial OS=Homo sapiens GN=OGDH PE=1 SV=3	0.167288	hDFs -MMC - hTCs -MMC	limma	0.119978	0.295111	no hit
79	GLUL	P15104	Glutamine synthetase OS=Homo sapiens GN=GLUL PE=1 SV=4	-0.414963	hDFs -MMC - hTCs -MMC	limma	0.051679	0.171407	no hit
80	AGO1	Q9UL18	Protein argonaute-1 OS=Homo sapiens GN=AGO1 PE=1 SV=3	-0.11515	hDFs -MMC - hTCs -MMC	limma	0.0855555	0.237294	no hit
81	PYGL	P06737|P06737-2	Glycogen phosphorylase, liver form OS=Homo sapiens GN=PYGL PE=1 SV=4|Isoform 2 of Glycogen phosphorylase, liver form OS=Homo sapiens GN=PYGL	0.240331	hDFs -MMC - hTCs -MMC	limma	0.0503265	0.168619	no hit
82	PATL1	Q86TB9|Q86TB9-2|Q86TB9-4	Protein PAT1 homolog 1 OS=Homo sapiens GN=PATL1 PE=1 SV=2|Isoform 2 of Protein PAT1 homolog 1 OS=Homo sapiens GN=PATL1|Isoform 4 of Protein PAT1 homolog 1 OS=Homo sapiens GN=PATL1	0.110874	hDFs -MMC - hTCs -MMC	limma	0.293055	0.514285	no hit
83	GPKOW	Q92917	G patch domain and KOW motifs-containing protein OS=Homo sapiens GN=GPKOW PE=1 SV=2	0.0142196	hDFs -MMC - hTCs -MMC	limma	0.937182	0.969896	no hit
84	DSP	P15924	Desmoplakin OS=Homo sapiens GN=DSP PE=1 SV=3	-0.0443184	hDFs -MMC - hTCs -MMC	limma	0.831059	0.915535	no hit
85	ZZEF1	O43149	Zinc finger ZZ-type and EF-hand domain-containing protein 1 OS=Homo sapiens GN=ZZEF1 PE=1 SV=6	0.30886	hDFs -MMC - hTCs -MMC	limma	0.00317504	0.0262115	no hit
86	DHX15	O43143	Pre-mRNA-splicing factor ATP-dependent RNA helicase DHX15 OS=Homo sapiens GN=DHX15 PE=1 SV=2	-0.0618567	hDFs -MMC - hTCs -MMC	limma	0.362076	0.583931	no hit
87	UBAC1	Q9BSL1	Ubiquitin-associated domain-containing protein 1 OS=Homo sapiens GN=UBAC1 PE=1 SV=1	-0.026349	hDFs -MMC - hTCs -MMC	limma	0.765281	0.880516	no hit
88	UBR1	Q8IWV7	E3 ubiquitin-protein ligase UBR1 OS=Homo sapiens GN=UBR1 PE=1 SV=1	-0.0539214	hDFs -MMC - hTCs -MMC	limma	0.725498	0.853844	no hit
89	STK24	B4DR80|Q9Y6E0-2	Serine/threonine-protein kinase 24 OS=Homo sapiens GN=STK24 PE=1 SV=1|Isoform A of Serine/threonine-protein kinase 24 OS=Homo sapiens GN=STK24	0.275485	hDFs -MMC - hTCs -MMC	limma	0.0399284	0.145034	no hit
90	MRPS27	G5EA06|Q92552|Q92552-2	28S ribosomal protein S27, mitochondrial OS=Homo sapiens GN=MRPS27 PE=1 SV=1|28S ribosomal protein S27, mitochondrial OS=Homo sapiens GN=MRPS27 PE=1 SV=3|Isoform 2 of 28S ribosomal protein S27, mitochondrial OS=Homo sapiens GN=MRPS27	0.195608	hDFs -MMC - hTCs -MMC	limma	0.183051	0.383505	no hit
91	RUVBL1	Q9Y265	RuvB-like 1 OS=Homo sapiens GN=RUVBL1 PE=1 SV=1	-0.137137	hDFs -MMC - hTCs -MMC	limma	0.15876	0.352738	no hit
92	COPA	P53621|P53621-2	Coatomer subunit alpha OS=Homo sapiens GN=COPA PE=1 SV=2|Isoform 2 of Coatomer subunit alpha OS=Homo sapiens GN=COPA	0.297383	hDFs -MMC - hTCs -MMC	limma	0.00433505	0.031889	no hit
93	FBXL18	Q96ME1-4	Isoform 4 of F-box/LRR-repeat protein 18 OS=Homo sapiens GN=FBXL18	0.128818	hDFs -MMC - hTCs -MMC	limma	0.261199	0.475613	no hit
94	KIF7	Q2M1P5	Kinesin-like protein KIF7 OS=Homo sapiens GN=KIF7 PE=1 SV=2	-0.1057	hDFs -MMC - hTCs -MMC	limma	0.732864	0.857015	no hit
95	CAP1	Q01518	Adenylyl cyclase-associated protein 1 OS=Homo sapiens GN=CAP1 PE=1 SV=5	0.262736	hDFs -MMC - hTCs -MMC	limma	0.0369456	0.137521	no hit
96	PLCD3	Q8N3E9	1-phosphatidylinositol 4,5-bisphosphate phosphodiesterase delta-3 OS=Homo sapiens GN=PLCD3 PE=1 SV=3	0.0641069	hDFs -MMC - hTCs -MMC	limma	0.674836	0.822793	no hit
97	SNX18	Q96RF0-2	Isoform 2 of Sorting nexin-18 OS=Homo sapiens GN=SNX18	0.546376	hDFs -MMC - hTCs -MMC	limma	0.0509956	0.169996	no hit
98	ESD	P10768|X6RA14	S-formylglutathione hydrolase OS=Homo sapiens GN=ESD PE=1 SV=2|S-formylglutathione hydrolase OS=Homo sapiens GN=ESD PE=1 SV=1	-0.0523247	hDFs -MMC - hTCs -MMC	limma	0.737674	0.859586	no hit
99	CMPK1	P30085	UMP-CMP kinase OS=Homo sapiens GN=CMPK1 PE=1 SV=3	0.136507	hDFs -MMC - hTCs -MMC	limma	0.475895	0.683088	no hit
100	ECHS1	P30084	Enoyl-CoA hydratase, mitochondrial OS=Homo sapiens GN=ECHS1 PE=1 SV=4	-0.063397	hDFs -MMC - hTCs -MMC	limma	0.699594	0.841077	no hit
101	PEBP1	P30086	Phosphatidylethanolamine-binding protein 1 OS=Homo sapiens GN=PEBP1 PE=1 SV=3	0.0878867	hDFs -MMC - hTCs -MMC	limma	0.385869	0.605414	no hit
102	MYH9	P35579	Myosin-9 OS=Homo sapiens GN=MYH9 PE=1 SV=4	0.292873	hDFs -MMC - hTCs -MMC	limma	0.0160399	0.0777204	no hit
103	ASUN	Q9NVM9|Q9NVM9-2	Protein asunder homolog OS=Homo sapiens GN=ASUN PE=1 SV=2|Isoform 2 of Protein asunder homolog OS=Homo sapiens GN=ASUN	0.131565	hDFs -MMC - hTCs -MMC	limma	0.154546	0.347266	no hit
104	TUBB	P07437	Tubulin beta chain OS=Homo sapiens GN=TUBB PE=1 SV=2	0.204774	hDFs -MMC - hTCs -MMC	limma	0.0187992	0.0869317	no hit
105	CDK13	Q14004|Q14004-2	Cyclin-dependent kinase 13 OS=Homo sapiens GN=CDK13 PE=1 SV=2|Isoform 2 of Cyclin-dependent kinase 13 OS=Homo sapiens GN=CDK13	0.0600767	hDFs -MMC - hTCs -MMC	limma	0.460186	0.671205	no hit
106	PYCR2	A0A087WTV6|Q96C36	Pyrroline-5-carboxylate reductase 2 OS=Homo sapiens GN=PYCR2 PE=1 SV=1|Pyrroline-5-carboxylate reductase 2 OS=Homo sapiens GN=PYCR2 PE=1 SV=1	-0.0175624	hDFs -MMC - hTCs -MMC	limma	0.845998	0.922541	no hit
107	PIGK	Q92643	GPI-anchor transamidase OS=Homo sapiens GN=PIGK PE=1 SV=2	-0.261989	hDFs -MMC - hTCs -MMC	limma	0.00385643	0.0296523	no hit
108	PC	P11498	Pyruvate carboxylase, mitochondrial OS=Homo sapiens GN=PC PE=1 SV=2	-0.532198	hDFs -MMC - hTCs -MMC	limma	0.00093779	0.0119597	no hit
109	TMEM43	Q9BTV4	Transmembrane protein 43 OS=Homo sapiens GN=TMEM43 PE=1 SV=1	0.145358	hDFs -MMC - hTCs -MMC	limma	0.377983	0.599108	no hit
110	NMD3	C9JA08|Q96D46	60S ribosomal export protein NMD3 OS=Homo sapiens GN=NMD3 PE=1 SV=1|60S ribosomal export protein NMD3 OS=Homo sapiens GN=NMD3 PE=1 SV=1	0.0786991	hDFs -MMC - hTCs -MMC	limma	0.257703	0.472441	no hit
111	CSPG4	Q6UVK1	Chondroitin sulfate proteoglycan 4 OS=Homo sapiens GN=CSPG4 PE=1 SV=2	-0.102019	hDFs -MMC - hTCs -MMC	limma	0.451051	0.663415	no hit
112	MECP2	A0A087WXF0|P51608|P51608-2	Methyl-CpG-binding protein 2 OS=Homo sapiens GN=MECP2 PE=1 SV=1|Methyl-CpG-binding protein 2 OS=Homo sapiens GN=MECP2 PE=1 SV=1|Isoform B of Methyl-CpG-binding protein 2 OS=Homo sapiens GN=MECP2	-0.888163	hDFs -MMC - hTCs -MMC	limma	4.1756e-05	0.00153798	no hit
113	CNOT2	F8VV52|Q9NZN8|Q9NZN8-2	CCR4-NOT transcription complex subunit 2 (Fragment) OS=Homo sapiens GN=CNOT2 PE=1 SV=1|CCR4-NOT transcription complex subunit 2 OS=Homo sapiens GN=CNOT2 PE=1 SV=1|Isoform 2 of CCR4-NOT transcription complex subunit 2 OS=Homo sapiens GN=CNOT2	0.0445564	hDFs -MMC - hTCs -MMC	limma	0.60281	0.780098	no hit
114	ZW10	O43264	Centromere/kinetochore protein zw10 homolog OS=Homo sapiens GN=ZW10 PE=1 SV=3	-0.0955379	hDFs -MMC - hTCs -MMC	limma	0.354996	0.575843	no hit
115	TTLL12	Q14166	Tubulin--tyrosine ligase-like protein 12 OS=Homo sapiens GN=TTLL12 PE=1 SV=2	0.451663	hDFs -MMC - hTCs -MMC	limma	0.00162686	0.0169342	no hit
116	ITGAV	P06756|P06756-2|P06756-3	Integrin alpha-V OS=Homo sapiens GN=ITGAV PE=1 SV=2|Isoform 2 of Integrin alpha-V OS=Homo sapiens GN=ITGAV|Isoform 3 of Integrin alpha-V OS=Homo sapiens GN=ITGAV	0.350143	hDFs -MMC - hTCs -MMC	limma	0.122061	0.297636	no hit
117	CTSA	P10619|P10619-2|X6R5C5|X6R8A1	Lysosomal protective protein OS=Homo sapiens GN=CTSA PE=1 SV=2|Isoform 2 of Lysosomal protective protein OS=Homo sapiens GN=CTSA|Carboxypeptidase OS=Homo sapiens GN=CTSA PE=1 SV=1|Carboxypeptidase OS=Homo sapiens GN=CTSA PE=1 SV=1	-0.0110697	hDFs -MMC - hTCs -MMC	limma	0.927792	0.964984	no hit
118	FKBP8	Q14318|Q14318-2	Peptidyl-prolyl cis-trans isomerase FKBP8 OS=Homo sapiens GN=FKBP8 PE=1 SV=2|Isoform 2 of Peptidyl-prolyl cis-trans isomerase FKBP8 OS=Homo sapiens GN=FKBP8	0.192335	hDFs -MMC - hTCs -MMC	limma	0.0160004	0.0777204	no hit
119	PCBD1	P61457	Pterin-4-alpha-carbinolamine dehydratase OS=Homo sapiens GN=PCBD1 PE=1 SV=2	0.55199	hDFs -MMC - hTCs -MMC	limma	0.0325376	0.125642	no hit
120	SDF4	Q9BRK5	45 kDa calcium-binding protein OS=Homo sapiens GN=SDF4 PE=1 SV=1	0.371925	hDFs -MMC - hTCs -MMC	limma	0.033554	0.128624	no hit
121	SZRD1	Q7Z422|Q7Z422-2|Q7Z422-3|Q7Z422-4|Q7Z422-5	SUZ domain-containing protein 1 OS=Homo sapiens GN=SZRD1 PE=1 SV=1|Isoform 2 of SUZ domain-containing protein 1 OS=Homo sapiens GN=SZRD1|Isoform 3 of SUZ domain-containing protein 1 OS=Homo sapiens GN=SZRD1|Isoform 4 of SUZ domain-containing protein 1 OS=Homo sapiens GN=SZRD1|Isoform 5 of SUZ domain-containing protein 1 OS=Homo sapiens GN=SZRD1	-0.52344	hDFs -MMC - hTCs -MMC	limma	0.00184741	0.0186048	no hit
122	STAT3	P40763|P40763-2|P40763-3	Signal transducer and activator of transcription 3 OS=Homo sapiens GN=STAT3 PE=1 SV=2|Isoform Del-701 of Signal transducer and activator of transcription 3 OS=Homo sapiens GN=STAT3|Isoform 3 of Signal transducer and activator of transcription 3 OS=Homo sapiens GN=STAT3	0.387359	hDFs -MMC - hTCs -MMC	limma	0.00123105	0.0142504	no hit
123	NOP58	Q9Y2X3	Nucleolar protein 58 OS=Homo sapiens GN=NOP58 PE=1 SV=1	-0.0640662	hDFs -MMC - hTCs -MMC	limma	0.376543	0.597366	no hit
124	TELO2	Q9Y4R8	Telomere length regulation protein TEL2 homolog OS=Homo sapiens GN=TELO2 PE=1 SV=2	-0.208512	hDFs -MMC - hTCs -MMC	limma	0.0707678	0.208936	no hit
125	URB1	O60287	Nucleolar pre-ribosomal-associated protein 1 OS=Homo sapiens GN=URB1 PE=1 SV=4	0.109713	hDFs -MMC - hTCs -MMC	limma	0.402285	0.618999	no hit
126	TBC1D8	J3KQ40|O95759|O95759-2	TBC1 domain family member 8 OS=Homo sapiens GN=TBC1D8 PE=1 SV=1|TBC1 domain family member 8 OS=Homo sapiens GN=TBC1D8 PE=1 SV=3|Isoform 2 of TBC1 domain family member 8 OS=Homo sapiens GN=TBC1D8	-0.0994168	hDFs -MMC - hTCs -MMC	limma	0.595112	0.773748	no hit
127	GIGYF2	Q6Y7W6|Q6Y7W6-4|Q6Y7W6-5	PERQ amino acid-rich with GYF domain-containing protein 2 OS=Homo sapiens GN=GIGYF2 PE=1 SV=1|Isoform 3 of PERQ amino acid-rich with GYF domain-containing protein 2 OS=Homo sapiens GN=GIGYF2|Isoform 4 of PERQ amino acid-rich with GYF domain-containing protein 2 OS=Homo sapiens GN=GIGYF2	-0.179769	hDFs -MMC - hTCs -MMC	limma	0.0252352	0.105282	no hit
128	CHMP5	Q9NZZ3	Charged multivesicular body protein 5 OS=Homo sapiens GN=CHMP5 PE=1 SV=1	-0.295164	hDFs -MMC - hTCs -MMC	limma	0.0020934	0.0203056	no hit
129	CYP51A1	A0A0C4DFL7|Q16850	Lanosterol 14-alpha demethylase OS=Homo sapiens GN=CYP51A1 PE=1 SV=1|Lanosterol 14-alpha demethylase OS=Homo sapiens GN=CYP51A1 PE=1 SV=3	0.944188	hDFs -MMC - hTCs -MMC	limma	0.00030216	0.00545035	no hit
130	DDX3Y	O15523	ATP-dependent RNA helicase DDX3Y OS=Homo sapiens GN=DDX3Y PE=1 SV=2	0.485523	hDFs -MMC - hTCs -MMC	limma	0.708892	0.846408	no hit
131	NT5C3A	Q9H0P0|Q9H0P0-1|Q9H0P0-2|Q9H0P0-3|X6RM59	Cytosolic 5'-nucleotidase 3A OS=Homo sapiens GN=NT5C3A PE=1 SV=3|Isoform 1 of Cytosolic 5'-nucleotidase 3A OS=Homo sapiens GN=NT5C3A|Isoform 3 of Cytosolic 5'-nucleotidase 3A OS=Homo sapiens GN=NT5C3A|Isoform 4 of Cytosolic 5'-nucleotidase 3A OS=Homo sapiens GN=NT5C3A|5'-nucleotidase OS=Homo sapiens GN=NT5C3A PE=1 SV=1	0.0549207	hDFs -MMC - hTCs -MMC	limma	0.521529	0.718894	no hit
132	AACS	Q86V21	Acetoacetyl-CoA synthetase OS=Homo sapiens GN=AACS PE=1 SV=1	1.04208	hDFs -MMC - hTCs -MMC	limma	1.5696e-06	0.00027286	hit
133	NDUFV3	P56181-2	Isoform 2 of NADH dehydrogenase [ubiquinone] flavoprotein 3, mitochondrial OS=Homo sapiens GN=NDUFV3	-0.156067	hDFs -MMC - hTCs -MMC	limma	0.0590026	0.186983	no hit
134	MPP1	Q00013|Q00013-2|Q00013-3	55 kDa erythrocyte membrane protein OS=Homo sapiens GN=MPP1 PE=1 SV=2|Isoform 2 of 55 kDa erythrocyte membrane protein OS=Homo sapiens GN=MPP1|Isoform 3 of 55 kDa erythrocyte membrane protein OS=Homo sapiens GN=MPP1	-0.349218	hDFs -MMC - hTCs -MMC	limma	0.0232806	0.0995815	no hit
135	RBM4	Q9BWF3	RNA-binding protein 4 OS=Homo sapiens GN=RBM4 PE=1 SV=1	0.0160504	hDFs -MMC - hTCs -MMC	limma	0.803839	0.900621	no hit
136	UTP3	Q9NQZ2	Something about silencing protein 10 OS=Homo sapiens GN=UTP3 PE=1 SV=1	-0.0117672	hDFs -MMC - hTCs -MMC	limma	0.923146	0.96266	no hit
137	TIMM23	O14925|Q5SRD1	Mitochondrial import inner membrane translocase subunit Tim23 OS=Homo sapiens GN=TIMM23 PE=1 SV=1|Putative mitochondrial import inner membrane translocase subunit Tim23B OS=Homo sapiens GN=TIMM23B PE=5 SV=2	0.0784263	hDFs -MMC - hTCs -MMC	limma	0.394142	0.611121	no hit
138	NACC1	Q96RE7	Nucleus accumbens-associated protein 1 OS=Homo sapiens GN=NACC1 PE=1 SV=1	-0.220504	hDFs -MMC - hTCs -MMC	limma	0.0306349	0.120593	no hit
139	FADS3	E9PS00|Q9Y5Q0	Fatty acid desaturase 3 OS=Homo sapiens GN=FADS3 PE=1 SV=1|Fatty acid desaturase 3 OS=Homo sapiens GN=FADS3 PE=2 SV=1	0.359941	hDFs -MMC - hTCs -MMC	limma	0.00681496	0.0432984	no hit
140	MAFB	Q9Y5Q3	Transcription factor MafB OS=Homo sapiens GN=MAFB PE=1 SV=2	-1.26329	hDFs -MMC - hTCs -MMC	limma	0.00011721	0.00295382	hit
141	GTF3C3	Q9Y5Q9	General transcription factor 3C polypeptide 3 OS=Homo sapiens GN=GTF3C3 PE=1 SV=1	-0.122169	hDFs -MMC - hTCs -MMC	limma	0.288994	0.509926	no hit
142	FKBP1A	P62942	Peptidyl-prolyl cis-trans isomerase FKBP1A OS=Homo sapiens GN=FKBP1A PE=1 SV=2	0.289836	hDFs -MMC - hTCs -MMC	limma	0.0544551	0.176921	no hit
143	WDR11	Q9BZH6	WD repeat-containing protein 11 OS=Homo sapiens GN=WDR11 PE=1 SV=1	-0.348965	hDFs -MMC - hTCs -MMC	limma	0.00138393	0.0152493	no hit
144	TWF1	Q12792	Twinfilin-1 OS=Homo sapiens GN=TWF1 PE=1 SV=3	-0.186289	hDFs -MMC - hTCs -MMC	limma	0.356193	0.577253	no hit
145	PSMC1	P62191	26S protease regulatory subunit 4 OS=Homo sapiens GN=PSMC1 PE=1 SV=1	0.0770552	hDFs -MMC - hTCs -MMC	limma	0.238487	0.453307	no hit
146	PSMC5	P62195	26S protease regulatory subunit 8 OS=Homo sapiens GN=PSMC5 PE=1 SV=1	0.0202479	hDFs -MMC - hTCs -MMC	limma	0.741958	0.863242	no hit
147	TPMT	P51580	Thiopurine S-methyltransferase OS=Homo sapiens GN=TPMT PE=1 SV=1	-0.645177	hDFs -MMC - hTCs -MMC	limma	0.00262311	0.023065	no hit
148	UBE2N	P61088	Ubiquitin-conjugating enzyme E2 N OS=Homo sapiens GN=UBE2N PE=1 SV=1	0.191074	hDFs -MMC - hTCs -MMC	limma	0.186222	0.387373	no hit
149	UBE2M	P61081	NEDD8-conjugating enzyme Ubc12 OS=Homo sapiens GN=UBE2M PE=1 SV=1	0.0128158	hDFs -MMC - hTCs -MMC	limma	0.85055	0.92485	no hit
150	WASF2	Q9Y6W5	Wiskott-Aldrich syndrome protein family member 2 OS=Homo sapiens GN=WASF2 PE=1 SV=3	-0.0134399	hDFs -MMC - hTCs -MMC	limma	0.875648	0.937787	no hit
151	CAPN7	Q9Y6W3	Calpain-7 OS=Homo sapiens GN=CAPN7 PE=1 SV=1	-0.0560957	hDFs -MMC - hTCs -MMC	limma	0.50212	0.704493	no hit
152	USMG5	Q96IX5	Up-regulated during skeletal muscle growth protein 5 OS=Homo sapiens GN=USMG5 PE=1 SV=1	-0.161462	hDFs -MMC - hTCs -MMC	limma	0.152217	0.344828	no hit
153	ATP7A	Q04656|Q04656-2|Q04656-3|Q04656-5	Copper-transporting ATPase 1 OS=Homo sapiens GN=ATP7A PE=1 SV=3|Isoform 1 of Copper-transporting ATPase 1 OS=Homo sapiens GN=ATP7A|Isoform 2 of Copper-transporting ATPase 1 OS=Homo sapiens GN=ATP7A|Isoform 5 of Copper-transporting ATPase 1 OS=Homo sapiens GN=ATP7A	0.316495	hDFs -MMC - hTCs -MMC	limma	0.0293281	0.116907	no hit
154	WDR3	Q9UNX4	WD repeat-containing protein 3 OS=Homo sapiens GN=WDR3 PE=1 SV=1	0.154959	hDFs -MMC - hTCs -MMC	limma	0.038142	0.140191	no hit
155	CLEC11A	A0A0A6YY95|Q9Y240	C-type lectin domain family 11 member A OS=Homo sapiens GN=CLEC11A PE=1 SV=1|C-type lectin domain family 11 member A OS=Homo sapiens GN=CLEC11A PE=1 SV=1	-0.0888155	hDFs -MMC - hTCs -MMC	limma	0.587913	0.768351	no hit
156	ADA	P00813	Adenosine deaminase OS=Homo sapiens GN=ADA PE=1 SV=3	0.861424	hDFs -MMC - hTCs -MMC	limma	0.125901	0.303904	no hit
157	EDC4	Q6P2E9	Enhancer of mRNA-decapping protein 4 OS=Homo sapiens GN=EDC4 PE=1 SV=1	-0.0152892	hDFs -MMC - hTCs -MMC	limma	0.810451	0.90434	no hit
158	SCAMP3	O14828	Secretory carrier-associated membrane protein 3 OS=Homo sapiens GN=SCAMP3 PE=1 SV=3	-0.0495216	hDFs -MMC - hTCs -MMC	limma	0.619597	0.790174	no hit
159	RARS2	Q5T160	Probable arginine--tRNA ligase, mitochondrial OS=Homo sapiens GN=RARS2 PE=1 SV=1	0.0134527	hDFs -MMC - hTCs -MMC	limma	0.867878	0.933452	no hit
160	DAZAP1	K7EK33|K7EQ02|K7EQ55|Q96EP5|Q96EP5-2	DAZ-associated protein 1 OS=Homo sapiens GN=DAZAP1 PE=1 SV=2|DAZ-associated protein 1 (Fragment) OS=Homo sapiens GN=DAZAP1 PE=1 SV=2|DAZ-associated protein 1 OS=Homo sapiens GN=DAZAP1 PE=1 SV=2|DAZ-associated protein 1 OS=Homo sapiens GN=DAZAP1 PE=1 SV=1|Isoform 2 of DAZ-associated protein 1 OS=Homo sapiens GN=DAZAP1	0.0487987	hDFs -MMC - hTCs -MMC	limma	0.446352	0.660533	no hit
161	HSPA1A	A0A0G2JIW1|P0DMV8|P0DMV9	Heat shock 70 kDa protein 1B OS=Homo sapiens GN=HSPA1B PE=1 SV=1|Heat shock 70 kDa protein 1A OS=Homo sapiens GN=HSPA1A PE=1 SV=1|Heat shock 70 kDa protein 1B OS=Homo sapiens GN=HSPA1B PE=1 SV=1	0.316619	hDFs -MMC - hTCs -MMC	limma	0.00313943	0.0261223	no hit
162	TAF6L	E9PP94|Q9Y6J9	TAF6-like RNA polymerase II p300/CBP-associated factor-associated factor 65 kDa subunit 6L (Fragment) OS=Homo sapiens GN=TAF6L PE=1 SV=1|TAF6-like RNA polymerase II p300/CBP-associated factor-associated factor 65 kDa subunit 6L OS=Homo sapiens GN=TAF6L PE=1 SV=1	0.00936144	hDFs -MMC - hTCs -MMC	limma	0.914379	0.959104	no hit
163	LHFPL2	Q6ZUX7	Lipoma HMGIC fusion partner-like 2 protein OS=Homo sapiens GN=LHFPL2 PE=2 SV=2	-0.321538	hDFs -MMC - hTCs -MMC	limma	0.26751	0.48269	no hit
164	TRIM47	Q96LD4	Tripartite motif-containing protein 47 OS=Homo sapiens GN=TRIM47 PE=1 SV=2	-0.178421	hDFs -MMC - hTCs -MMC	limma	0.0768297	0.221335	no hit
165	ITIH2	P19823|Q5T985	Inter-alpha-trypsin inhibitor heavy chain H2 OS=Homo sapiens GN=ITIH2 PE=1 SV=2|Inter-alpha-trypsin inhibitor heavy chain H2 OS=Homo sapiens GN=ITIH2 PE=1 SV=1	0.144399	hDFs -MMC - hTCs -MMC	limma	0.394108	0.611121	no hit
166	YES1	J3QRU1|P07947	Tyrosine-protein kinase OS=Homo sapiens GN=YES1 PE=1 SV=1|Tyrosine-protein kinase Yes OS=Homo sapiens GN=YES1 PE=1 SV=3	-0.217233	hDFs -MMC - hTCs -MMC	limma	0.0367557	0.137008	no hit
167	LAMB1	G3XAI2|P07942	Laminin subunit beta-1 OS=Homo sapiens GN=LAMB1 PE=1 SV=1|Laminin subunit beta-1 OS=Homo sapiens GN=LAMB1 PE=1 SV=2	-0.598646	hDFs -MMC - hTCs -MMC	limma	0.0001488	0.00339281	no hit
168	MRAS	O14807	Ras-related protein M-Ras OS=Homo sapiens GN=MRAS PE=1 SV=2	0.192893	hDFs -MMC - hTCs -MMC	limma	0.0827014	0.231819	no hit
169	POLR3A	O14802	DNA-directed RNA polymerase III subunit RPC1 OS=Homo sapiens GN=POLR3A PE=1 SV=2	0.0884873	hDFs -MMC - hTCs -MMC	limma	0.238303	0.453307	no hit
170	USP24	Q9UPU5	Ubiquitin carboxyl-terminal hydrolase 24 OS=Homo sapiens GN=USP24 PE=1 SV=3	0.115727	hDFs -MMC - hTCs -MMC	limma	0.164388	0.359094	no hit
171	TBC1D2B	Q9UPU7	TBC1 domain family member 2B OS=Homo sapiens GN=TBC1D2B PE=1 SV=2	0.00776809	hDFs -MMC - hTCs -MMC	limma	0.945429	0.973143	no hit
172	PLXNB1	O43157|O43157-2	Plexin-B1 OS=Homo sapiens GN=PLXNB1 PE=1 SV=3|Isoform 2 of Plexin-B1 OS=Homo sapiens GN=PLXNB1	0.112199	hDFs -MMC - hTCs -MMC	limma	0.476836	0.683772	no hit
173	SNUPN	O95149	Snurportin-1 OS=Homo sapiens GN=SNUPN PE=1 SV=1	0.291236	hDFs -MMC - hTCs -MMC	limma	0.0260837	0.108005	no hit
174	MFN2	O95140	Mitofusin-2 OS=Homo sapiens GN=MFN2 PE=1 SV=3	-0.0163879	hDFs -MMC - hTCs -MMC	limma	0.83288	0.91581	no hit
175	KRR1	Q13601|Q13601-2	KRR1 small subunit processome component homolog OS=Homo sapiens GN=KRR1 PE=1 SV=4|Isoform 2 of KRR1 small subunit processome component homolog OS=Homo sapiens GN=KRR1	-0.032002	hDFs -MMC - hTCs -MMC	limma	0.824998	0.912679	no hit
176	ALAD	P13716|P13716-2	Delta-aminolevulinic acid dehydratase OS=Homo sapiens GN=ALAD PE=1 SV=1|Isoform 2 of Delta-aminolevulinic acid dehydratase OS=Homo sapiens GN=ALAD	-0.0336504	hDFs -MMC - hTCs -MMC	limma	0.742949	0.863822	no hit
177	TM9SF2	Q99805	Transmembrane 9 superfamily member 2 OS=Homo sapiens GN=TM9SF2 PE=1 SV=1	-0.0250301	hDFs -MMC - hTCs -MMC	limma	0.789455	0.893399	no hit
178	DTYMK	P23919|P23919-2	Thymidylate kinase OS=Homo sapiens GN=DTYMK PE=1 SV=4|Isoform 2 of Thymidylate kinase OS=Homo sapiens GN=DTYMK	0.134977	hDFs -MMC - hTCs -MMC	limma	0.120017	0.295111	no hit
179	HNRNPU	Q00839|Q00839-2	Heterogeneous nuclear ribonucleoprotein U OS=Homo sapiens GN=HNRNPU PE=1 SV=6|Isoform Short of Heterogeneous nuclear ribonucleoprotein U OS=Homo sapiens GN=HNRNPU	0.0444505	hDFs -MMC - hTCs -MMC	limma	0.56105	0.747814	no hit
180	PGM1	P36871	Phosphoglucomutase-1 OS=Homo sapiens GN=PGM1 PE=1 SV=3	-0.771491	hDFs -MMC - hTCs -MMC	limma	3.0906e-05	0.00133517	no hit
181	LEMD2	Q8NC56	LEM domain-containing protein 2 OS=Homo sapiens GN=LEMD2 PE=1 SV=1	-0.34023	hDFs -MMC - hTCs -MMC	limma	0.0242773	0.102779	no hit
182	MOCS1	Q9NZB8|Q9NZB8-2|Q9NZB8-7|Q9NZB8-8	Molybdenum cofactor biosynthesis protein 1 OS=Homo sapiens GN=MOCS1 PE=1 SV=3|Isoform 6 of Molybdenum cofactor biosynthesis protein 1 OS=Homo sapiens GN=MOCS1|Isoform 7 of Molybdenum cofactor biosynthesis protein 1 OS=Homo sapiens GN=MOCS1|Isoform 8 of Molybdenum cofactor biosynthesis protein 1 OS=Homo sapiens GN=MOCS1	-0.255418	hDFs -MMC - hTCs -MMC	limma	0.172204	0.369107	no hit
183	YWHAE	P62258	14-3-3 protein epsilon OS=Homo sapiens GN=YWHAE PE=1 SV=1	-0.0292795	hDFs -MMC - hTCs -MMC	limma	0.731189	0.85644	no hit
184	EIF5	P55010	Eukaryotic translation initiation factor 5 OS=Homo sapiens GN=EIF5 PE=1 SV=2	0.115912	hDFs -MMC - hTCs -MMC	limma	0.119119	0.293589	no hit
185	TFAM	Q00059	Transcription factor A, mitochondrial OS=Homo sapiens GN=TFAM PE=1 SV=1	-0.451814	hDFs -MMC - hTCs -MMC	limma	0.0113763	0.0613925	no hit
186	RNASEH2A	O75792	Ribonuclease H2 subunit A OS=Homo sapiens GN=RNASEH2A PE=1 SV=2	-0.146447	hDFs -MMC - hTCs -MMC	limma	0.10474	0.269632	no hit
187	TTC37	Q6PGP7	Tetratricopeptide repeat protein 37 OS=Homo sapiens GN=TTC37 PE=1 SV=1	0.00842428	hDFs -MMC - hTCs -MMC	limma	0.914432	0.959104	no hit
188	RNF14	Q9UBS8	E3 ubiquitin-protein ligase RNF14 OS=Homo sapiens GN=RNF14 PE=1 SV=1	-0.179108	hDFs -MMC - hTCs -MMC	limma	0.497729	0.701697	no hit
189	DNAJB11	Q9UBS4	DnaJ homolog subfamily B member 11 OS=Homo sapiens GN=DNAJB11 PE=1 SV=1	0.17935	hDFs -MMC - hTCs -MMC	limma	0.122518	0.298612	no hit
190	ERC1	Q8IUD2	ELKS/Rab6-interacting/CAST family member 1 OS=Homo sapiens GN=ERC1 PE=1 SV=1	-0.101315	hDFs -MMC - hTCs -MMC	limma	0.348596	0.569431	no hit
191	CCDC93	F8W9X7|Q567U6	Coiled-coil domain-containing protein 93 OS=Homo sapiens GN=CCDC93 PE=1 SV=1|Coiled-coil domain-containing protein 93 OS=Homo sapiens GN=CCDC93 PE=1 SV=2	0.206374	hDFs -MMC - hTCs -MMC	limma	0.0102303	0.0571398	no hit
192	CLIP1	P30622-2	Isoform 3 of CAP-Gly domain-containing linker protein 1 OS=Homo sapiens GN=CLIP1	0.122105	hDFs -MMC - hTCs -MMC	limma	0.157386	0.351581	no hit
193	OSTM1	Q86WC4	Osteopetrosis-associated transmembrane protein 1 OS=Homo sapiens GN=OSTM1 PE=1 SV=1	0.393207	hDFs -MMC - hTCs -MMC	limma	0.00525297	0.0363187	no hit
194	MAP3K4	F5H4R1|F5H538|J3KNB8|Q9Y6R4|Q9Y6R4-2	Mitogen-activated protein kinase kinase kinase 4 OS=Homo sapiens GN=MAP3K4 PE=1 SV=1|Mitogen-activated protein kinase kinase kinase 4 OS=Homo sapiens GN=MAP3K4 PE=1 SV=1|Mitogen-activated protein kinase kinase kinase 4 OS=Homo sapiens GN=MAP3K4 PE=1 SV=1|Mitogen-activated protein kinase kinase kinase 4 OS=Homo sapiens GN=MAP3K4 PE=1 SV=2|Isoform 2 of Mitogen-activated protein kinase kinase kinase…	0.716167	hDFs -MMC - hTCs -MMC	limma	2.0535e-06	0.00030902	no hit
195	YWHAH	Q04917	14-3-3 protein eta OS=Homo sapiens GN=YWHAH PE=1 SV=4	0.0938785	hDFs -MMC - hTCs -MMC	limma	0.441517	0.655986	no hit
196	CES2	A0A024R6X1|O00748	Carboxylic ester hydrolase OS=Homo sapiens GN=CES2 PE=1 SV=1|Cocaine esterase OS=Homo sapiens GN=CES2 PE=1 SV=1	-0.213612	hDFs -MMC - hTCs -MMC	limma	0.0944727	0.252583	no hit
197	VPS28	Q9UK41	Vacuolar protein sorting-associated protein 28 homolog OS=Homo sapiens GN=VPS28 PE=1 SV=1	-0.0099962	hDFs -MMC - hTCs -MMC	limma	0.925496	0.964123	no hit
198	USP9X	Q93008|Q93008-1	Probable ubiquitin carboxyl-terminal hydrolase FAF-X OS=Homo sapiens GN=USP9X PE=1 SV=3|Isoform 2 of Probable ubiquitin carboxyl-terminal hydrolase FAF-X OS=Homo sapiens GN=USP9X	-0.0090768	hDFs -MMC - hTCs -MMC	limma	0.880974	0.941004	no hit
199	SLC2A13	Q96QE2	Proton myo-inositol cotransporter OS=Homo sapiens GN=SLC2A13 PE=1 SV=3	-0.256638	hDFs -MMC - hTCs -MMC	limma	0.0691588	0.206146	no hit
200	CHDH	Q8NE62	Choline dehydrogenase, mitochondrial OS=Homo sapiens GN=CHDH PE=1 SV=2	-0.256126	hDFs -MMC - hTCs -MMC	limma	0.0455431	0.158939	no hit
201	AHCYL1	O43865	Adenosylhomocysteinase 2 OS=Homo sapiens GN=AHCYL1 PE=1 SV=2	-0.135834	hDFs -MMC - hTCs -MMC	limma	0.21393	0.425144	no hit
202	RBBP5	Q15291|Q15291-2	Retinoblastoma-binding protein 5 OS=Homo sapiens GN=RBBP5 PE=1 SV=2|Isoform 2 of Retinoblastoma-binding protein 5 OS=Homo sapiens GN=RBBP5	0.138916	hDFs -MMC - hTCs -MMC	limma	0.0334575	0.128534	no hit
203	AP3B1	O00203	AP-3 complex subunit beta-1 OS=Homo sapiens GN=AP3B1 PE=1 SV=3	-0.111259	hDFs -MMC - hTCs -MMC	limma	0.256324	0.47156	no hit
204	IKBKG	A0A087X1B1|Q9Y6K9|Q9Y6K9-2	NF-kappa-B essential modulator OS=Homo sapiens GN=IKBKG PE=1 SV=1|NF-kappa-B essential modulator OS=Homo sapiens GN=IKBKG PE=1 SV=2|Isoform 2 of NF-kappa-B essential modulator OS=Homo sapiens GN=IKBKG	0.0238043	hDFs -MMC - hTCs -MMC	limma	0.797776	0.897839	no hit
205	GHDC	Q8N2G8|Q8N2G8-3	GH3 domain-containing protein OS=Homo sapiens GN=GHDC PE=1 SV=2|Isoform 3 of GH3 domain-containing protein OS=Homo sapiens GN=GHDC	0.077765	hDFs -MMC - hTCs -MMC	limma	0.464968	0.673855	no hit
206	LRP1	Q07954	Prolow-density lipoprotein receptor-related protein 1 OS=Homo sapiens GN=LRP1 PE=1 SV=2	0.304969	hDFs -MMC - hTCs -MMC	limma	0.0246282	0.103442	no hit
207	SRSF1	J3KTL2|Q07955	Serine/arginine-rich-splicing factor 1 OS=Homo sapiens GN=SRSF1 PE=1 SV=1|Serine/arginine-rich splicing factor 1 OS=Homo sapiens GN=SRSF1 PE=1 SV=2	0.118736	hDFs -MMC - hTCs -MMC	limma	0.228696	0.442358	no hit
208	MSH2	P43246	DNA mismatch repair protein Msh2 OS=Homo sapiens GN=MSH2 PE=1 SV=1	-0.0054375	hDFs -MMC - hTCs -MMC	limma	0.953802	0.977178	no hit
209	TRIM4	Q9C037|Q9C037-2	E3 ubiquitin-protein ligase TRIM4 OS=Homo sapiens GN=TRIM4 PE=1 SV=2|Isoform Beta of E3 ubiquitin-protein ligase TRIM4 OS=Homo sapiens GN=TRIM4	0.231704	hDFs -MMC - hTCs -MMC	limma	0.0547788	0.177006	no hit
210	MATR3	A0A0R4J2E8|A8MXP9|P43243	Matrin-3 OS=Homo sapiens GN=MATR3 PE=1 SV=1|Matrin-3 OS=Homo sapiens GN=MATR3 PE=1 SV=1|Matrin-3 OS=Homo sapiens GN=MATR3 PE=1 SV=2	-0.0961241	hDFs -MMC - hTCs -MMC	limma	0.190642	0.39339	no hit
211	PSMB9	A0A0G2JJA7|A2ACR1|P28065|P28065-2	Proteasome subunit beta type OS=Homo sapiens GN=PSMB9 PE=1 SV=1|Proteasome subunit beta type OS=Homo sapiens GN=PSMB9 PE=1 SV=1|Proteasome subunit beta type-9 OS=Homo sapiens GN=PSMB9 PE=1 SV=2|Isoform LMP2.S of Proteasome subunit beta type-9 OS=Homo sapiens GN=PSMB9	-0.0340835	hDFs -MMC - hTCs -MMC	limma	0.8289	0.91477	no hit
212	TOMM40	O96008	Mitochondrial import receptor subunit TOM40 homolog OS=Homo sapiens GN=TOMM40 PE=1 SV=1	0.1958	hDFs -MMC - hTCs -MMC	limma	0.035996	0.135223	no hit
213	NSDHL	Q15738	Sterol-4-alpha-carboxylate 3-dehydrogenase, decarboxylating OS=Homo sapiens GN=NSDHL PE=1 SV=2	0.60831	hDFs -MMC - hTCs -MMC	limma	6.9072e-05	0.0021029	no hit
214	RARS	P54136	Arginine--tRNA ligase, cytoplasmic OS=Homo sapiens GN=RARS PE=1 SV=2	0.00458652	hDFs -MMC - hTCs -MMC	limma	0.942165	0.971303	no hit
215	GCLC	P48506	Glutamate--cysteine ligase catalytic subunit OS=Homo sapiens GN=GCLC PE=1 SV=2	-0.574377	hDFs -MMC - hTCs -MMC	limma	0.00055495	0.00830377	no hit
216	DCXR	J3KS22|Q7Z4W1	L-xylulose reductase (Fragment) OS=Homo sapiens GN=DCXR PE=1 SV=7|L-xylulose reductase OS=Homo sapiens GN=DCXR PE=1 SV=2	0.176739	hDFs -MMC - hTCs -MMC	limma	0.0468321	0.161535	no hit
217	MARS	P56192	Methionine--tRNA ligase, cytoplasmic OS=Homo sapiens GN=MARS PE=1 SV=2	0.00172825	hDFs -MMC - hTCs -MMC	limma	0.980242	0.988311	no hit
218	ITGA1	P56199	Integrin alpha-1 OS=Homo sapiens GN=ITGA1 PE=1 SV=2	0.630926	hDFs -MMC - hTCs -MMC	limma	0.0375719	0.138774	no hit
219	USP47	Q96K76|Q96K76-4	Ubiquitin carboxyl-terminal hydrolase 47 OS=Homo sapiens GN=USP47 PE=1 SV=3|Isoform 4 of Ubiquitin carboxyl-terminal hydrolase 47 OS=Homo sapiens GN=USP47	0.132872	hDFs -MMC - hTCs -MMC	limma	0.0944056	0.252531	no hit
220	PRUNE2	A0A088AWP5|Q8WUY3|Q8WUY3-2|Q8WUY3-3|Q8WUY3-4|X6R9J3	Protein prune homolog 2 OS=Homo sapiens GN=PRUNE2 PE=1 SV=1|Protein prune homolog 2 OS=Homo sapiens GN=PRUNE2 PE=1 SV=3|Isoform 2 of Protein prune homolog 2 OS=Homo sapiens GN=PRUNE2|Isoform 3 of Protein prune homolog 2 OS=Homo sapiens GN=PRUNE2|Isoform 4 of Protein prune homolog 2 OS=Homo sapiens GN=PRUNE2|Protein prune homolog 2 OS=Homo sapiens GN=PRUNE2 PE=1 SV=1	-0.417085	hDFs -MMC - hTCs -MMC	limma	0.0267061	0.109926	no hit
221	SND1	Q7KZF4	Staphylococcal nuclease domain-containing protein 1 OS=Homo sapiens GN=SND1 PE=1 SV=1	0.100092	hDFs -MMC - hTCs -MMC	limma	0.174814	0.371719	no hit
222	S100A4	P26447	Protein S100-A4 OS=Homo sapiens GN=S100A4 PE=1 SV=1	1.25379	hDFs -MMC - hTCs -MMC	limma	2.7207e-06	0.00036142	hit
223	IVD	A0A0A0MT83|P26440	Isovaleryl-CoA dehydrogenase, mitochondrial OS=Homo sapiens GN=IVD PE=1 SV=1|Isovaleryl-CoA dehydrogenase, mitochondrial OS=Homo sapiens GN=IVD PE=1 SV=1	0.104085	hDFs -MMC - hTCs -MMC	limma	0.260466	0.474861	no hit
224	RBBP6	Q7Z6E9|Q7Z6E9-2	E3 ubiquitin-protein ligase RBBP6 OS=Homo sapiens GN=RBBP6 PE=1 SV=1|Isoform 2 of E3 ubiquitin-protein ligase RBBP6 OS=Homo sapiens GN=RBBP6	-0.324002	hDFs -MMC - hTCs -MMC	limma	0.0349312	0.132552	no hit
225	PTPN23	Q9H3S7	Tyrosine-protein phosphatase non-receptor type 23 OS=Homo sapiens GN=PTPN23 PE=1 SV=1	0.074437	hDFs -MMC - hTCs -MMC	limma	0.288456	0.509318	no hit
226	DDX23	Q9BUQ8	Probable ATP-dependent RNA helicase DDX23 OS=Homo sapiens GN=DDX23 PE=1 SV=3	0.103428	hDFs -MMC - hTCs -MMC	limma	0.132081	0.315069	no hit
227	GOT1	P17174	Aspartate aminotransferase, cytoplasmic OS=Homo sapiens GN=GOT1 PE=1 SV=3	0.179482	hDFs -MMC - hTCs -MMC	limma	0.121385	0.297089	no hit
228	HDDC2	Q7Z4H3|Q7Z4H3-2	HD domain-containing protein 2 OS=Homo sapiens GN=HDDC2 PE=1 SV=1|Isoform 2 of HD domain-containing protein 2 OS=Homo sapiens GN=HDDC2	-0.060113	hDFs -MMC - hTCs -MMC	limma	0.687284	0.831089	no hit
229	SMCHD1	A6NHR9	Structural maintenance of chromosomes flexible hinge domain-containing protein 1 OS=Homo sapiens GN=SMCHD1 PE=1 SV=2	0.0239298	hDFs -MMC - hTCs -MMC	limma	0.783479	0.891353	no hit
230	GSTA1	A0A087WXM2|A0A087WYQ6|P08263|P09210|Q16772|Q5JW85|Q7RTV2	Glutathione S-transferase A3 OS=Homo sapiens GN=GSTA3 PE=1 SV=1|Glutathione S-transferase A5 OS=Homo sapiens GN=GSTA5 PE=1 SV=1|Glutathione S-transferase A1 OS=Homo sapiens GN=GSTA1 PE=1 SV=3|Glutathione S-transferase A2 OS=Homo sapiens GN=GSTA2 PE=1 SV=4|Glutathione S-transferase A3 OS=Homo sapiens GN=GSTA3 PE=1 SV=3|Glutathione S-transferase A3 OS=Homo sapiens GN=GSTA3 PE=1 SV=1|Glutathione S-t…	-0.141617	hDFs -MMC - hTCs -MMC	limma	0.301963	0.522288	no hit
231	PGK1	P00558	Phosphoglycerate kinase 1 OS=Homo sapiens GN=PGK1 PE=1 SV=3	0.0379764	hDFs -MMC - hTCs -MMC	limma	0.720071	0.851124	no hit
232	CDC27	G5EA36|P30260|P30260-2	Cell division cycle 27, isoform CRA_c OS=Homo sapiens GN=CDC27 PE=1 SV=1|Cell division cycle protein 27 homolog OS=Homo sapiens GN=CDC27 PE=1 SV=2|Isoform 2 of Cell division cycle protein 27 homolog OS=Homo sapiens GN=CDC27	-0.138949	hDFs -MMC - hTCs -MMC	limma	0.23076	0.444772	no hit
233	ACTR1B	P42025	Beta-centractin OS=Homo sapiens GN=ACTR1B PE=1 SV=1	0.196253	hDFs -MMC - hTCs -MMC	limma	0.0171353	0.0811662	no hit
234	MAPK9	P45984|P45984-2|P45984-3|P45984-4	Mitogen-activated protein kinase 9 OS=Homo sapiens GN=MAPK9 PE=1 SV=2|Isoform Alpha-1 of Mitogen-activated protein kinase 9 OS=Homo sapiens GN=MAPK9|Isoform Beta-1 of Mitogen-activated protein kinase 9 OS=Homo sapiens GN=MAPK9|Isoform Beta-2 of Mitogen-activated protein kinase 9 OS=Homo sapiens GN=MAPK9	0.13982	hDFs -MMC - hTCs -MMC	limma	0.0608111	0.190376	no hit
235	PRPF19	Q9UMS4	Pre-mRNA-processing factor 19 OS=Homo sapiens GN=PRPF19 PE=1 SV=1	0.0278678	hDFs -MMC - hTCs -MMC	limma	0.710529	0.84694	no hit
236	ECH1	Q13011	Delta(3,5)-Delta(2,4)-dienoyl-CoA isomerase, mitochondrial OS=Homo sapiens GN=ECH1 PE=1 SV=2	-0.126326	hDFs -MMC - hTCs -MMC	limma	0.125673	0.303773	no hit
237	D2HGDH	Q8N465	D-2-hydroxyglutarate dehydrogenase, mitochondrial OS=Homo sapiens GN=D2HGDH PE=1 SV=3	-0.207024	hDFs -MMC - hTCs -MMC	limma	0.282079	0.501321	no hit
238	PRPF6	O94906	Pre-mRNA-processing factor 6 OS=Homo sapiens GN=PRPF6 PE=1 SV=1	0.0149335	hDFs -MMC - hTCs -MMC	limma	0.824754	0.912646	no hit
239	PROSC	O94903	Proline synthase co-transcribed bacterial homolog protein OS=Homo sapiens GN=PROSC PE=1 SV=1	0.551652	hDFs -MMC - hTCs -MMC	limma	2.2386e-05	0.00109172	no hit
240	CES1	P23141|P23141-2|P23141-3	Liver carboxylesterase 1 OS=Homo sapiens GN=CES1 PE=1 SV=2|Isoform 2 of Liver carboxylesterase 1 OS=Homo sapiens GN=CES1|Isoform 3 of Liver carboxylesterase 1 OS=Homo sapiens GN=CES1	2.37194	hDFs -MMC - hTCs -MMC	limma	1.0134e-05	0.00074132	hit
241	ITCH	Q96J02|Q96J02-2|Q96J02-3	E3 ubiquitin-protein ligase Itchy homolog OS=Homo sapiens GN=ITCH PE=1 SV=2|Isoform 2 of E3 ubiquitin-protein ligase Itchy homolog OS=Homo sapiens GN=ITCH|Isoform 3 of E3 ubiquitin-protein ligase Itchy homolog OS=Homo sapiens GN=ITCH	0.0316643	hDFs -MMC - hTCs -MMC	limma	0.626084	0.794982	no hit
242	DDX56	Q9NY93|Q9NY93-2	Probable ATP-dependent RNA helicase DDX56 OS=Homo sapiens GN=DDX56 PE=1 SV=1|Isoform 2 of Probable ATP-dependent RNA helicase DDX56 OS=Homo sapiens GN=DDX56	-0.0813498	hDFs -MMC - hTCs -MMC	limma	0.271152	0.486936	no hit
243	STK38L	Q9Y2H1	Serine/threonine-protein kinase 38-like OS=Homo sapiens GN=STK38L PE=1 SV=3	0.00288789	hDFs -MMC - hTCs -MMC	limma	0.977837	0.987398	no hit
244	GNL2	Q13823	Nucleolar GTP-binding protein 2 OS=Homo sapiens GN=GNL2 PE=1 SV=1	-0.0810776	hDFs -MMC - hTCs -MMC	limma	0.396049	0.612625	no hit
245	PPID	Q08752	Peptidyl-prolyl cis-trans isomerase D OS=Homo sapiens GN=PPID PE=1 SV=3	0.0403985	hDFs -MMC - hTCs -MMC	limma	0.722606	0.85221	no hit
246	RNF135	J3QS68|Q8IUD6|Q8IUD6-3	E3 ubiquitin-protein ligase RNF135 (Fragment) OS=Homo sapiens GN=RNF135 PE=1 SV=7|E3 ubiquitin-protein ligase RNF135 OS=Homo sapiens GN=RNF135 PE=1 SV=2|Isoform 3 of E3 ubiquitin-protein ligase RNF135 OS=Homo sapiens GN=RNF135	0.0293751	hDFs -MMC - hTCs -MMC	limma	0.717405	0.850036	no hit
247	XPO7	E7ESC6|Q9UIA9	Exportin-7 OS=Homo sapiens GN=XPO7 PE=1 SV=1|Exportin-7 OS=Homo sapiens GN=XPO7 PE=1 SV=3	-0.136087	hDFs -MMC - hTCs -MMC	limma	0.235318	0.450234	no hit
248	DEK	P35659	Protein DEK OS=Homo sapiens GN=DEK PE=1 SV=1	-0.172359	hDFs -MMC - hTCs -MMC	limma	0.0411176	0.147827	no hit
249	RPA1	P27694	Replication protein A 70 kDa DNA-binding subunit OS=Homo sapiens GN=RPA1 PE=1 SV=2	0.0939598	hDFs -MMC - hTCs -MMC	limma	0.317176	0.537727	no hit
250	CETN2	P41208	Centrin-2 OS=Homo sapiens GN=CETN2 PE=1 SV=1	0.210806	hDFs -MMC - hTCs -MMC	limma	0.0244173	0.102866	no hit
251	PHAX	Q9H814	Phosphorylated adapter RNA export protein OS=Homo sapiens GN=PHAX PE=1 SV=1	-0.0757476	hDFs -MMC - hTCs -MMC	limma	0.419738	0.636887	no hit
252	TAOK1	Q7L7X3	Serine/threonine-protein kinase TAO1 OS=Homo sapiens GN=TAOK1 PE=1 SV=1	-0.0867294	hDFs -MMC - hTCs -MMC	limma	0.426585	0.641644	no hit
253	SEPT10	B5ME97|E7EW69|E7EX04|Q9P0V9|Q9P0V9-2|Q9P0V9-3	Septin 10, isoform CRA_c OS=Homo sapiens GN=SEPT10 PE=1 SV=2|Septin-10 OS=Homo sapiens GN=SEPT10 PE=1 SV=1|Septin-10 OS=Homo sapiens GN=SEPT10 PE=1 SV=1|Septin-10 OS=Homo sapiens GN=SEPT10 PE=1 SV=2|Isoform 2 of Septin-10 OS=Homo sapiens GN=SEPT10|Isoform 3 of Septin-10 OS=Homo sapiens GN=SEPT10	-1.03048	hDFs -MMC - hTCs -MMC	limma	6.159e-05	0.00189704	hit
254	SACS	Q9NZJ4	Sacsin OS=Homo sapiens GN=SACS PE=1 SV=2	-0.329216	hDFs -MMC - hTCs -MMC	limma	0.0279067	0.113502	no hit
255	THRAP3	Q9Y2W1	Thyroid hormone receptor-associated protein 3 OS=Homo sapiens GN=THRAP3 PE=1 SV=2	-0.243416	hDFs -MMC - hTCs -MMC	limma	0.0190406	0.0875042	no hit
256	ABI1	A0A0A0MRT6|Q8IZP0|Q8IZP0-12|Q8IZP0-2|Q8IZP0-3|Q8IZP0-4|Q8IZP0-5|Q8IZP0-6|Q8IZP0-9	Abl interactor 1 OS=Homo sapiens GN=ABI1 PE=1 SV=1|Abl interactor 1 OS=Homo sapiens GN=ABI1 PE=1 SV=4|Isoform 12 of Abl interactor 1 OS=Homo sapiens GN=ABI1|Isoform 2 of Abl interactor 1 OS=Homo sapiens GN=ABI1|Isoform 3 of Abl interactor 1 OS=Homo sapiens GN=ABI1|Isoform 4 of Abl interactor 1 OS=Homo sapiens GN=ABI1|Isoform 5 of Abl interactor 1 OS=Homo sapiens GN=ABI1|Isoform 6 of Abl interacto…	-0.244923	hDFs -MMC - hTCs -MMC	limma	0.0439232	0.155577	no hit
257	H2AFY2	Q9P0M6	Core histone macro-H2A.2 OS=Homo sapiens GN=H2AFY2 PE=1 SV=3	-0.436429	hDFs -MMC - hTCs -MMC	limma	0.00027842	0.00512737	no hit
258	CHAMP1	Q96JM3	Chromosome alignment-maintaining phosphoprotein 1 OS=Homo sapiens GN=CHAMP1 PE=1 SV=2	-0.464073	hDFs -MMC - hTCs -MMC	limma	0.0121221	0.0638469	no hit
259	MAP2K4	P45985|P45985-2	Dual specificity mitogen-activated protein kinase kinase 4 OS=Homo sapiens GN=MAP2K4 PE=1 SV=1|Isoform 2 of Dual specificity mitogen-activated protein kinase kinase 4 OS=Homo sapiens GN=MAP2K4	-0.139778	hDFs -MMC - hTCs -MMC	limma	0.142491	0.33242	no hit
260	UBE2Q1	Q7Z7E8	Ubiquitin-conjugating enzyme E2 Q1 OS=Homo sapiens GN=UBE2Q1 PE=1 SV=1	0.131595	hDFs -MMC - hTCs -MMC	limma	0.23845	0.453307	no hit
261	DHX16	O60231	Putative pre-mRNA-splicing factor ATP-dependent RNA helicase DHX16 OS=Homo sapiens GN=DHX16 PE=1 SV=2	-0.0154075	hDFs -MMC - hTCs -MMC	limma	0.815708	0.907931	no hit
262	ENOSF1	Q7L5Y1|Q7L5Y1-4|Q7L5Y1-5	Mitochondrial enolase superfamily member 1 OS=Homo sapiens GN=ENOSF1 PE=1 SV=1|Isoform 4 of Mitochondrial enolase superfamily member 1 OS=Homo sapiens GN=ENOSF1|Isoform 5 of Mitochondrial enolase superfamily member 1 OS=Homo sapiens GN=ENOSF1	-0.118984	hDFs -MMC - hTCs -MMC	limma	0.657185	0.814063	no hit
263	ATG7	O95352	Ubiquitin-like modifier-activating enzyme ATG7 OS=Homo sapiens GN=ATG7 PE=1 SV=1	0.0452095	hDFs -MMC - hTCs -MMC	limma	0.62458	0.794221	no hit
264	RAP1A	P62834	Ras-related protein Rap-1A OS=Homo sapiens GN=RAP1A PE=1 SV=1	0.145964	hDFs -MMC - hTCs -MMC	limma	0.389558	0.609024	no hit
265	OCIAD2	Q56VL3	OCIA domain-containing protein 2 OS=Homo sapiens GN=OCIAD2 PE=1 SV=1	-0.598433	hDFs -MMC - hTCs -MMC	limma	0.0839558	0.234165	no hit
266	SMURF2	Q9HAU4	E3 ubiquitin-protein ligase SMURF2 OS=Homo sapiens GN=SMURF2 PE=1 SV=1	0.0896626	hDFs -MMC - hTCs -MMC	limma	0.239788	0.454468	no hit
267	EIF3B	P55884|P55884-2	Eukaryotic translation initiation factor 3 subunit B OS=Homo sapiens GN=EIF3B PE=1 SV=3|Isoform 2 of Eukaryotic translation initiation factor 3 subunit B OS=Homo sapiens GN=EIF3B	-0.0116297	hDFs -MMC - hTCs -MMC	limma	0.904367	0.953423	no hit
268	RPL26L1	Q9UNX3	60S ribosomal protein L26-like 1 OS=Homo sapiens GN=RPL26L1 PE=1 SV=1	0.202634	hDFs -MMC - hTCs -MMC	limma	0.0171363	0.0811662	no hit
269	VPS13D	Q5THJ4|Q5THJ4-2	Vacuolar protein sorting-associated protein 13D OS=Homo sapiens GN=VPS13D PE=1 SV=2|Isoform 2 of Vacuolar protein sorting-associated protein 13D OS=Homo sapiens GN=VPS13D	-0.0540518	hDFs -MMC - hTCs -MMC	limma	0.641916	0.803272	no hit
270	HABP4	Q5JVS0	Intracellular hyaluronan-binding protein 4 OS=Homo sapiens GN=HABP4 PE=1 SV=1	-0.35301	hDFs -MMC - hTCs -MMC	limma	0.0248178	0.1039	no hit
271	MMAB	Q96EY8	Cob(I)yrinic acid a,c-diamide adenosyltransferase, mitochondrial OS=Homo sapiens GN=MMAB PE=1 SV=1	0.66788	hDFs -MMC - hTCs -MMC	limma	0.00414529	0.0311903	no hit
272	DNAJA3	Q96EY1	DnaJ homolog subfamily A member 3, mitochondrial OS=Homo sapiens GN=DNAJA3 PE=1 SV=2	-0.145663	hDFs -MMC - hTCs -MMC	limma	0.19737	0.402925	no hit
273	RAB12	Q6IQ22	Ras-related protein Rab-12 OS=Homo sapiens GN=RAB12 PE=1 SV=3	0.1161	hDFs -MMC - hTCs -MMC	limma	0.214597	0.425879	no hit
274	OXCT1	P55809	Succinyl-CoA:3-ketoacid coenzyme A transferase 1, mitochondrial OS=Homo sapiens GN=OXCT1 PE=1 SV=1	-0.607873	hDFs -MMC - hTCs -MMC	limma	0.00032199	0.0056622	no hit
275	ATP11C	A0A067XG54|Q8NB49|Q8NB49-2|Q8NB49-3|Q8NB49-4	Phospholipid-transporting ATPase OS=Homo sapiens GN=ATP11C PE=1 SV=1|Phospholipid-transporting ATPase IG OS=Homo sapiens GN=ATP11C PE=1 SV=3|Isoform 2 of Phospholipid-transporting ATPase IG OS=Homo sapiens GN=ATP11C|Isoform 3 of Phospholipid-transporting ATPase IG OS=Homo sapiens GN=ATP11C|Isoform 4 of Phospholipid-transporting ATPase IG OS=Homo sapiens GN=ATP11C	-0.256593	hDFs -MMC - hTCs -MMC	limma	0.0378142	0.139278	no hit
276	HMCN1	Q96RW7|Q96RW7-2	Hemicentin-1 OS=Homo sapiens GN=HMCN1 PE=1 SV=2|Isoform 2 of Hemicentin-1 OS=Homo sapiens GN=HMCN1	0.826947	hDFs -MMC - hTCs -MMC	limma	0.00537715	0.0367811	no hit
277	STAU2	A0A0A0MTC5|A0A0A0MTD1|E7EPX0|E7EVI1|E7EVJ4|E9PH62|F8VPI7|Q9NUL3|Q9NUL3-2|Q9NUL3-3|Q9NUL3-8	Double-stranded RNA-binding protein Staufen homolog 2 OS=Homo sapiens GN=STAU2 PE=1 SV=1|Double-stranded RNA-binding protein Staufen homolog 2 OS=Homo sapiens GN=STAU2 PE=1 SV=1|Double-stranded RNA-binding protein Staufen homolog 2 OS=Homo sapiens GN=STAU2 PE=1 SV=1|Double-stranded RNA-binding protein Staufen homolog 2 OS=Homo sapiens GN=STAU2 PE=1 SV=1|Double-stranded RNA-binding protein Staufen…	0.0456532	hDFs -MMC - hTCs -MMC	limma	0.605514	0.782445	no hit
278	MFSD8	Q8NHS3	Major facilitator superfamily domain-containing protein 8 OS=Homo sapiens GN=MFSD8 PE=1 SV=1	0.0210455	hDFs -MMC - hTCs -MMC	limma	0.852963	0.925728	no hit
279	KDELR1	P24390|P24390-2	ER lumen protein-retaining receptor 1 OS=Homo sapiens GN=KDELR1 PE=1 SV=1|Isoform 2 of ER lumen protein-retaining receptor 1 OS=Homo sapiens GN=KDELR1	-0.164036	hDFs -MMC - hTCs -MMC	limma	0.332022	0.554703	no hit
280	UCK2	Q9BZX2	Uridine-cytidine kinase 2 OS=Homo sapiens GN=UCK2 PE=1 SV=1	-0.095235	hDFs -MMC - hTCs -MMC	limma	0.795846	0.896241	no hit
281	FTL	P02792	Ferritin light chain OS=Homo sapiens GN=FTL PE=1 SV=2	0.449135	hDFs -MMC - hTCs -MMC	limma	0.0222488	0.096687	no hit
282	FTH1	P02794	Ferritin heavy chain OS=Homo sapiens GN=FTH1 PE=1 SV=2	-0.25821	hDFs -MMC - hTCs -MMC	limma	0.203214	0.410558	no hit
283	NEMP1	O14524|O14524-2	Nuclear envelope integral membrane protein 1 OS=Homo sapiens GN=NEMP1 PE=1 SV=2|Isoform 2 of Nuclear envelope integral membrane protein 1 OS=Homo sapiens GN=NEMP1	0.450441	hDFs -MMC - hTCs -MMC	limma	0.00218101	0.0206608	no hit
284	SRP72	O76094	Signal recognition particle subunit SRP72 OS=Homo sapiens GN=SRP72 PE=1 SV=3	0.055767	hDFs -MMC - hTCs -MMC	limma	0.392145	0.610952	no hit
285	PARVB	Q9HBI1	Beta-parvin OS=Homo sapiens GN=PARVB PE=1 SV=1	-0.0837089	hDFs -MMC - hTCs -MMC	limma	0.604283	0.781045	no hit
286	RABGAP1	Q9Y3P9	Rab GTPase-activating protein 1 OS=Homo sapiens GN=RABGAP1 PE=1 SV=3	0.0815557	hDFs -MMC - hTCs -MMC	limma	0.413331	0.629741	no hit
287	PDCD6IP	Q8WUM4	Programmed cell death 6-interacting protein OS=Homo sapiens GN=PDCD6IP PE=1 SV=1	0.274996	hDFs -MMC - hTCs -MMC	limma	0.00119781	0.0139268	no hit
288	NUP133	Q8WUM0	Nuclear pore complex protein Nup133 OS=Homo sapiens GN=NUP133 PE=1 SV=2	0.0954835	hDFs -MMC - hTCs -MMC	limma	0.202064	0.409334	no hit
289	EDC3	Q96F86	Enhancer of mRNA-decapping protein 3 OS=Homo sapiens GN=EDC3 PE=1 SV=1	-0.124161	hDFs -MMC - hTCs -MMC	limma	0.108762	0.275674	no hit
290	SERPINH1	P50454	Serpin H1 OS=Homo sapiens GN=SERPINH1 PE=1 SV=2	0.284885	hDFs -MMC - hTCs -MMC	limma	0.289632	0.51054	no hit
291	SERPINB8	P50452	Serpin B8 OS=Homo sapiens GN=SERPINB8 PE=1 SV=2	0.0337896	hDFs -MMC - hTCs -MMC	limma	0.725997	0.853844	no hit
292	SERPINB9	P50453	Serpin B9 OS=Homo sapiens GN=SERPINB9 PE=1 SV=1	-0.0365752	hDFs -MMC - hTCs -MMC	limma	0.886818	0.944183	no hit
293	LSM4	Q9Y4Z0|V9GZ56	U6 snRNA-associated Sm-like protein LSm4 OS=Homo sapiens GN=LSM4 PE=1 SV=1|U6 snRNA-associated Sm-like protein LSm4 (Fragment) OS=Homo sapiens GN=LSM4 PE=1 SV=1	-0.533764	hDFs -MMC - hTCs -MMC	limma	0.00011496	0.00292499	no hit
294	FAM175B	Q15018	BRISC complex subunit Abro1 OS=Homo sapiens GN=FAM175B PE=1 SV=2	-0.158778	hDFs -MMC - hTCs -MMC	limma	0.208463	0.417377	no hit
295	CBX5	P45973	Chromobox protein homolog 5 OS=Homo sapiens GN=CBX5 PE=1 SV=1	0.133896	hDFs -MMC - hTCs -MMC	limma	0.135014	0.319604	no hit
296	NAA30	Q147X3|Q147X3-2	N-alpha-acetyltransferase 30 OS=Homo sapiens GN=NAA30 PE=1 SV=1|Isoform 2 of N-alpha-acetyltransferase 30 OS=Homo sapiens GN=NAA30	0.0823615	hDFs -MMC - hTCs -MMC	limma	0.303883	0.524084	no hit
297	IFI35	P80217|P80217-2	Interferon-induced 35 kDa protein OS=Homo sapiens GN=IFI35 PE=1 SV=5|Isoform 2 of Interferon-induced 35 kDa protein OS=Homo sapiens GN=IFI35	-0.0287113	hDFs -MMC - hTCs -MMC	limma	0.693856	0.835705	no hit
298	ALG11	Q2TAA5	GDP-Man:Man(3)GlcNAc(2)-PP-Dol alpha-1,2-mannosyltransferase OS=Homo sapiens GN=ALG11 PE=1 SV=2	-0.058493	hDFs -MMC - hTCs -MMC	limma	0.60976	0.78351	no hit
299	UNC119B	A6NIH7	Protein unc-119 homolog B OS=Homo sapiens GN=UNC119B PE=1 SV=1	-0.159076	hDFs -MMC - hTCs -MMC	limma	0.258799	0.473133	no hit
300	SF3B2	Q13435	Splicing factor 3B subunit 2 OS=Homo sapiens GN=SF3B2 PE=1 SV=2	-0.29499	hDFs -MMC - hTCs -MMC	limma	0.00250568	0.0224065	no hit
301	PKN1	Q16512|Q16512-2	Serine/threonine-protein kinase N1 OS=Homo sapiens GN=PKN1 PE=1 SV=2|Isoform 2 of Serine/threonine-protein kinase N1 OS=Homo sapiens GN=PKN1	-0.0225267	hDFs -MMC - hTCs -MMC	limma	0.816432	0.908162	no hit
302	AIDA	Q96BJ3	Axin interactor, dorsalization-associated protein OS=Homo sapiens GN=AIDA PE=1 SV=1	0.140698	hDFs -MMC - hTCs -MMC	limma	0.426625	0.641644	no hit
303	CYC1	P08574	Cytochrome c1, heme protein, mitochondrial OS=Homo sapiens GN=CYC1 PE=1 SV=3	-0.0830919	hDFs -MMC - hTCs -MMC	limma	0.606832	0.783163	no hit
304	ANGPTL2	Q9UKU9	Angiopoietin-related protein 2 OS=Homo sapiens GN=ANGPTL2 PE=2 SV=1	0.372944	hDFs -MMC - hTCs -MMC	limma	0.0179368	0.0841901	no hit
305	EIF4A3	P38919	Eukaryotic initiation factor 4A-III OS=Homo sapiens GN=EIF4A3 PE=1 SV=4	0.046095	hDFs -MMC - hTCs -MMC	limma	0.613593	0.785878	no hit
306	ELAVL1	Q15717|Q15717-2	ELAV-like protein 1 OS=Homo sapiens GN=ELAVL1 PE=1 SV=2|Isoform 2 of ELAV-like protein 1 OS=Homo sapiens GN=ELAVL1	0.121831	hDFs -MMC - hTCs -MMC	limma	0.0583237	0.185166	no hit
307	NFS1	Q9Y697|Q9Y697-2	Cysteine desulfurase, mitochondrial OS=Homo sapiens GN=NFS1 PE=1 SV=3|Isoform Cytoplasmic of Cysteine desulfurase, mitochondrial OS=Homo sapiens GN=NFS1	-0.163563	hDFs -MMC - hTCs -MMC	limma	0.0291762	0.11664	no hit
308	ARHGAP10	A1A4S6	Rho GTPase-activating protein 10 OS=Homo sapiens GN=ARHGAP10 PE=1 SV=1	-0.0948657	hDFs -MMC - hTCs -MMC	limma	0.455511	0.666068	no hit
309	COL5A2	P05997	Collagen alpha-2(V) chain OS=Homo sapiens GN=COL5A2 PE=1 SV=3	1.09767	hDFs -MMC - hTCs -MMC	limma	0.0200076	0.0899755	no hit
310	RIOK2	Q9BVS4|Q9BVS4-2	Serine/threonine-protein kinase RIO2 OS=Homo sapiens GN=RIOK2 PE=1 SV=2|Isoform 2 of Serine/threonine-protein kinase RIO2 OS=Homo sapiens GN=RIOK2	0.238358	hDFs -MMC - hTCs -MMC	limma	0.00700366	0.0442306	no hit
311	LRPPRC	P42704	Leucine-rich PPR motif-containing protein, mitochondrial OS=Homo sapiens GN=LRPPRC PE=1 SV=3	-0.0058563	hDFs -MMC - hTCs -MMC	limma	0.949202	0.97462	no hit
312	TGFBI	Q15582	Transforming growth factor-beta-induced protein ig-h3 OS=Homo sapiens GN=TGFBI PE=1 SV=1	0.918331	hDFs -MMC - hTCs -MMC	limma	0.00910208	0.0529731	no hit
313	RAB11B	Q15907	Ras-related protein Rab-11B OS=Homo sapiens GN=RAB11B PE=1 SV=4	-0.0238136	hDFs -MMC - hTCs -MMC	limma	0.791105	0.893923	no hit
314	CDC73	Q6P1J9	Parafibromin OS=Homo sapiens GN=CDC73 PE=1 SV=1	-0.0327415	hDFs -MMC - hTCs -MMC	limma	0.627529	0.795474	no hit
315	DTD1	Q8TEA8	D-tyrosyl-tRNA(Tyr) deacylase 1 OS=Homo sapiens GN=DTD1 PE=1 SV=2	-0.577133	hDFs -MMC - hTCs -MMC	limma	5.3975e-05	0.00182174	no hit
316	RPS6KA3	P51812	Ribosomal protein S6 kinase alpha-3 OS=Homo sapiens GN=RPS6KA3 PE=1 SV=1	-0.0325819	hDFs -MMC - hTCs -MMC	limma	0.696294	0.837875	no hit
317	CDR2L	Q86X02	Cerebellar degeneration-related protein 2-like OS=Homo sapiens GN=CDR2L PE=1 SV=2	0.0779054	hDFs -MMC - hTCs -MMC	limma	0.306619	0.527247	no hit
318	RPS9	A0A024R4M0|P46781	40S ribosomal protein S9 OS=Homo sapiens GN=RPS9 PE=1 SV=1|40S ribosomal protein S9 OS=Homo sapiens GN=RPS9 PE=1 SV=3	0.0384844	hDFs -MMC - hTCs -MMC	limma	0.605667	0.78245	no hit
319	TMOD3	Q9NYL9	Tropomodulin-3 OS=Homo sapiens GN=TMOD3 PE=1 SV=1	0.241286	hDFs -MMC - hTCs -MMC	limma	0.0500449	0.167997	no hit
320	TBC1D23	Q9NUY8|Q9NUY8-2	TBC1 domain family member 23 OS=Homo sapiens GN=TBC1D23 PE=1 SV=3|Isoform 2 of TBC1 domain family member 23 OS=Homo sapiens GN=TBC1D23	-0.163514	hDFs -MMC - hTCs -MMC	limma	0.123651	0.300956	no hit
321	ADAM10	O14672	Disintegrin and metalloproteinase domain-containing protein 10 OS=Homo sapiens GN=ADAM10 PE=1 SV=1	0.574561	hDFs -MMC - hTCs -MMC	limma	0.00487728	0.0346347	no hit
322	FTSJ3	Q8IY81	pre-rRNA processing protein FTSJ3 OS=Homo sapiens GN=FTSJ3 PE=1 SV=2	0.02912	hDFs -MMC - hTCs -MMC	limma	0.689761	0.832487	no hit
323	AKAP8L	Q9ULX6|Q9ULX6-2	A-kinase anchor protein 8-like OS=Homo sapiens GN=AKAP8L PE=1 SV=3|Isoform 2 of A-kinase anchor protein 8-like OS=Homo sapiens GN=AKAP8L	0.00592672	hDFs -MMC - hTCs -MMC	limma	0.944878	0.972766	no hit
324	IRAK1	D3YTB5|H7C224|P51617|P51617-2|P51617-3	Interleukin-1 receptor-associated kinase 1 OS=Homo sapiens GN=IRAK1 PE=1 SV=1|Interleukin-1 receptor-associated kinase 1 (Fragment) OS=Homo sapiens GN=IRAK1 PE=1 SV=1|Interleukin-1 receptor-associated kinase 1 OS=Homo sapiens GN=IRAK1 PE=1 SV=2|Isoform 2 of Interleukin-1 receptor-associated kinase 1 OS=Homo sapiens GN=IRAK1|Isoform 3 of Interleukin-1 receptor-associated kinase 1 OS=Homo sapiens G…	0.0833496	hDFs -MMC - hTCs -MMC	limma	0.190683	0.39339	no hit
325	HTT	P42858	Huntingtin OS=Homo sapiens GN=HTT PE=1 SV=2	-0.0113412	hDFs -MMC - hTCs -MMC	limma	0.859329	0.929134	no hit
326	CNRIP1	B8ZZB8|Q96F85|Q96F85-2	CB1 cannabinoid receptor-interacting protein 1 OS=Homo sapiens GN=CNRIP1 PE=1 SV=1|CB1 cannabinoid receptor-interacting protein 1 OS=Homo sapiens GN=CNRIP1 PE=1 SV=1|Isoform 2 of CB1 cannabinoid receptor-interacting protein 1 OS=Homo sapiens GN=CNRIP1	6.4304e-05	hDFs -MMC - hTCs -MMC	limma	0.999455	0.999455	no hit
327	VPS25	Q9BRG1	Vacuolar protein-sorting-associated protein 25 OS=Homo sapiens GN=VPS25 PE=1 SV=1	0.0825041	hDFs -MMC - hTCs -MMC	limma	0.337132	0.558916	no hit
328	UQCRFS1	P47985	Cytochrome b-c1 complex subunit Rieske, mitochondrial OS=Homo sapiens GN=UQCRFS1 PE=1 SV=2	-0.123025	hDFs -MMC - hTCs -MMC	limma	0.273684	0.490471	no hit
329	JUN	P05412	Transcription factor AP-1 OS=Homo sapiens GN=JUN PE=1 SV=2	-0.851371	hDFs -MMC - hTCs -MMC	limma	2.7448e-06	0.00036142	no hit
330	COPG2	Q9UBF2	Coatomer subunit gamma-2 OS=Homo sapiens GN=COPG2 PE=1 SV=1	0.240135	hDFs -MMC - hTCs -MMC	limma	0.00384403	0.0296523	no hit
331	GRAMD4	Q6IC98	GRAM domain-containing protein 4 OS=Homo sapiens GN=GRAMD4 PE=1 SV=1	-0.483228	hDFs -MMC - hTCs -MMC	limma	0.00050513	0.00773411	no hit
332	RAB4A	P20338	Ras-related protein Rab-4A OS=Homo sapiens GN=RAB4A PE=1 SV=3	-0.0066944	hDFs -MMC - hTCs -MMC	limma	0.956784	0.97785	no hit
333	PNPLA6	Q8IY17|Q8IY17-3|Q8IY17-4	Neuropathy target esterase OS=Homo sapiens GN=PNPLA6 PE=1 SV=2|Isoform 3 of Neuropathy target esterase OS=Homo sapiens GN=PNPLA6|Isoform 4 of Neuropathy target esterase OS=Homo sapiens GN=PNPLA6	-0.755919	hDFs -MMC - hTCs -MMC	limma	2.4382e-05	0.00113647	no hit
334	G3BP1	Q13283	Ras GTPase-activating protein-binding protein 1 OS=Homo sapiens GN=G3BP1 PE=1 SV=1	0.0278754	hDFs -MMC - hTCs -MMC	limma	0.752803	0.870592	no hit
335	NMI	Q13287	N-myc-interactor OS=Homo sapiens GN=NMI PE=1 SV=2	-0.0892501	hDFs -MMC - hTCs -MMC	limma	0.310075	0.530434	no hit
336	LRRC32	Q14392	Leucine-rich repeat-containing protein 32 OS=Homo sapiens GN=LRRC32 PE=1 SV=1	1.62652	hDFs -MMC - hTCs -MMC	limma	5.8665e-05	0.00185446	hit
337	TBCE	Q15813|Q15813-2	Tubulin-specific chaperone E OS=Homo sapiens GN=TBCE PE=1 SV=1|Isoform 2 of Tubulin-specific chaperone E OS=Homo sapiens GN=TBCE	-0.0897736	hDFs -MMC - hTCs -MMC	limma	0.280543	0.499676	no hit
338	EFTUD2	Q15029|Q15029-2|Q15029-3	116 kDa U5 small nuclear ribonucleoprotein component OS=Homo sapiens GN=EFTUD2 PE=1 SV=1|Isoform 2 of 116 kDa U5 small nuclear ribonucleoprotein component OS=Homo sapiens GN=EFTUD2|Isoform 3 of 116 kDa U5 small nuclear ribonucleoprotein component OS=Homo sapiens GN=EFTUD2	0.165155	hDFs -MMC - hTCs -MMC	limma	0.0278906	0.113502	no hit
339	PRPS1	P60891	Ribose-phosphate pyrophosphokinase 1 OS=Homo sapiens GN=PRPS1 PE=1 SV=2	0.469986	hDFs -MMC - hTCs -MMC	limma	0.0141069	0.0709656	no hit
340	HPS6	Q86YV9	Hermansky-Pudlak syndrome 6 protein OS=Homo sapiens GN=HPS6 PE=1 SV=1	0.0136007	hDFs -MMC - hTCs -MMC	limma	0.861687	0.929641	no hit
341	SF3B4	Q15427	Splicing factor 3B subunit 4 OS=Homo sapiens GN=SF3B4 PE=1 SV=1	-0.0405798	hDFs -MMC - hTCs -MMC	limma	0.794451	0.89582	no hit
342	BIRC6	Q9NR09	Baculoviral IAP repeat-containing protein 6 OS=Homo sapiens GN=BIRC6 PE=1 SV=2	0.10213	hDFs -MMC - hTCs -MMC	limma	0.144024	0.33388	no hit
343	SORD	Q00796	Sorbitol dehydrogenase OS=Homo sapiens GN=SORD PE=1 SV=4	0.0712006	hDFs -MMC - hTCs -MMC	limma	0.626637	0.795108	no hit
344	PRSS23	O95084|O95084-2	Serine protease 23 OS=Homo sapiens GN=PRSS23 PE=1 SV=1|Isoform 2 of Serine protease 23 OS=Homo sapiens GN=PRSS23	0.847108	hDFs -MMC - hTCs -MMC	limma	0.00113466	0.0134181	no hit
345	PLD1	Q13393|Q13393-2	Phospholipase D1 OS=Homo sapiens GN=PLD1 PE=1 SV=1|Isoform PLD1B of Phospholipase D1 OS=Homo sapiens GN=PLD1	0.837242	hDFs -MMC - hTCs -MMC	limma	0.00164196	0.017024	no hit
346	OVCA2	Q8WZ82	Esterase OVCA2 OS=Homo sapiens GN=OVCA2 PE=1 SV=1	0.0369724	hDFs -MMC - hTCs -MMC	limma	0.825487	0.913028	no hit
347	THADA	Q6YHU6|Q6YHU6-3	Thyroid adenoma-associated protein OS=Homo sapiens GN=THADA PE=1 SV=1|Isoform 3 of Thyroid adenoma-associated protein OS=Homo sapiens GN=THADA	0.0234165	hDFs -MMC - hTCs -MMC	limma	0.829344	0.914797	no hit
348	MYH14	Q7Z406|Q7Z406-2|Q7Z406-6	Myosin-14 OS=Homo sapiens GN=MYH14 PE=1 SV=2|Isoform 2 of Myosin-14 OS=Homo sapiens GN=MYH14|Isoform 6 of Myosin-14 OS=Homo sapiens GN=MYH14	0.158109	hDFs -MMC - hTCs -MMC	limma	0.226411	0.439225	no hit
349	DEF8	Q6ZN54	Differentially expressed in FDCP 8 homolog OS=Homo sapiens GN=DEF8 PE=1 SV=2	-0.0467151	hDFs -MMC - hTCs -MMC	limma	0.632369	0.798532	no hit
350	ITPRIPL2	Q3MIP1	Inositol 1,4,5-trisphosphate receptor-interacting protein-like 2 OS=Homo sapiens GN=ITPRIPL2 PE=1 SV=1	-0.128943	hDFs -MMC - hTCs -MMC	limma	0.247538	0.462542	no hit
351	WDR48	Q8TAF3|Q8TAF3-3	WD repeat-containing protein 48 OS=Homo sapiens GN=WDR48 PE=1 SV=1|Isoform 3 of WD repeat-containing protein 48 OS=Homo sapiens GN=WDR48	-0.0518951	hDFs -MMC - hTCs -MMC	limma	0.571066	0.75535	no hit
352	AKR1C3	A0A0A0MSS8|P42330	Aldo-keto reductase family 1 member C3 OS=Homo sapiens GN=AKR1C3 PE=1 SV=1|Aldo-keto reductase family 1 member C3 OS=Homo sapiens GN=AKR1C3 PE=1 SV=4	-0.238414	hDFs -MMC - hTCs -MMC	limma	0.0572454	0.182956	no hit
353	LGALS1	P09382	Galectin-1 OS=Homo sapiens GN=LGALS1 PE=1 SV=2	0.261348	hDFs -MMC - hTCs -MMC	limma	0.0243295	0.102779	no hit
354	PIR	O00625	Pirin OS=Homo sapiens GN=PIR PE=1 SV=1	0.197654	hDFs -MMC - hTCs -MMC	limma	0.105642	0.270762	no hit
355	CYR61	A0A087WVM3|O00622	Protein CYR61 OS=Homo sapiens GN=CYR61 PE=1 SV=1|Protein CYR61 OS=Homo sapiens GN=CYR61 PE=1 SV=1	-0.189875	hDFs -MMC - hTCs -MMC	limma	0.611171	0.784638	no hit
356	KPNA4	O00629	Importin subunit alpha-3 OS=Homo sapiens GN=KPNA4 PE=1 SV=1	-0.0816893	hDFs -MMC - hTCs -MMC	limma	0.789759	0.893399	no hit
357	SAC3D1	A6NKF1|F8WC89	SAC3 domain-containing protein 1 OS=Homo sapiens GN=SAC3D1 PE=1 SV=2|SAC3 domain-containing protein 1 OS=Homo sapiens GN=SAC3D1 PE=1 SV=1	0.0184327	hDFs -MMC - hTCs -MMC	limma	0.859427	0.929134	no hit
358	EDEM3	Q9BZQ6|Q9BZQ6-2	ER degradation-enhancing alpha-mannosidase-like protein 3 OS=Homo sapiens GN=EDEM3 PE=1 SV=2|Isoform 2 of ER degradation-enhancing alpha-mannosidase-like protein 3 OS=Homo sapiens GN=EDEM3	-0.0370509	hDFs -MMC - hTCs -MMC	limma	0.666623	0.81863	no hit
359	TTYH3	Q9C0H2|Q9C0H2-2|Q9C0H2-4	Protein tweety homolog 3 OS=Homo sapiens GN=TTYH3 PE=1 SV=3|Isoform 2 of Protein tweety homolog 3 OS=Homo sapiens GN=TTYH3|Isoform 4 of Protein tweety homolog 3 OS=Homo sapiens GN=TTYH3	-0.710337	hDFs -MMC - hTCs -MMC	limma	0.00014776	0.00339281	no hit
360	MTAP	Q13126	S-methyl-5'-thioadenosine phosphorylase OS=Homo sapiens GN=MTAP PE=1 SV=2	-0.320297	hDFs -MMC - hTCs -MMC	limma	0.064264	0.196298	no hit
361	IK	Q13123	Protein Red OS=Homo sapiens GN=IK PE=1 SV=3	-0.125719	hDFs -MMC - hTCs -MMC	limma	0.0989273	0.259487	no hit
362	CTPS2	Q9NRF8	CTP synthase 2 OS=Homo sapiens GN=CTPS2 PE=1 SV=1	0.096799	hDFs -MMC - hTCs -MMC	limma	0.518054	0.717295	no hit
363	TRIM28	Q13263	Transcription intermediary factor 1-beta OS=Homo sapiens GN=TRIM28 PE=1 SV=5	-0.439289	hDFs -MMC - hTCs -MMC	limma	0.00133129	0.0148347	no hit
364	TMEM199	Q8N511	Transmembrane protein 199 OS=Homo sapiens GN=TMEM199 PE=1 SV=1	-0.419385	hDFs -MMC - hTCs -MMC	limma	0.00274362	0.0236896	no hit
365	CTDSP1	Q9GZU7-2	Isoform 2 of Carboxy-terminal domain RNA polymerase II polypeptide A small phosphatase 1 OS=Homo sapiens GN=CTDSP1	0.232886	hDFs -MMC - hTCs -MMC	limma	0.0275784	0.112427	no hit
366	PGAM5	Q96HS1	Serine/threonine-protein phosphatase PGAM5, mitochondrial OS=Homo sapiens GN=PGAM5 PE=1 SV=2	0.0855597	hDFs -MMC - hTCs -MMC	limma	0.397466	0.613735	no hit
367	LSM14B	Q9BX40	Protein LSM14 homolog B OS=Homo sapiens GN=LSM14B PE=1 SV=1	-0.299472	hDFs -MMC - hTCs -MMC	limma	0.00547154	0.0371853	no hit
368	EIF3C	B5ME19|Q99613|Q99613-2	Eukaryotic translation initiation factor 3 subunit C-like protein OS=Homo sapiens GN=EIF3CL PE=3 SV=1|Eukaryotic translation initiation factor 3 subunit C OS=Homo sapiens GN=EIF3C PE=1 SV=1|Isoform 2 of Eukaryotic translation initiation factor 3 subunit C OS=Homo sapiens GN=EIF3C	0.150836	hDFs -MMC - hTCs -MMC	limma	0.0454381	0.158702	no hit
369	PSME1	Q06323|Q06323-2|Q06323-3	Proteasome activator complex subunit 1 OS=Homo sapiens GN=PSME1 PE=1 SV=1|Isoform 2 of Proteasome activator complex subunit 1 OS=Homo sapiens GN=PSME1|Isoform 3 of Proteasome activator complex subunit 1 OS=Homo sapiens GN=PSME1	-0.0556591	hDFs -MMC - hTCs -MMC	limma	0.682112	0.827657	no hit
370	KDELC2	Q7Z4H8	KDEL motif-containing protein 2 OS=Homo sapiens GN=KDELC2 PE=1 SV=2	0.0706029	hDFs -MMC - hTCs -MMC	limma	0.233977	0.448945	no hit
371	PRMT7	Q9NVM4|Q9NVM4-3	Protein arginine N-methyltransferase 7 OS=Homo sapiens GN=PRMT7 PE=1 SV=1|Isoform 3 of Protein arginine N-methyltransferase 7 OS=Homo sapiens GN=PRMT7	-0.108419	hDFs -MMC - hTCs -MMC	limma	0.455048	0.665946	no hit
372	SMN1	B4DP61|E7EQZ4|Q16637|Q16637-2|Q16637-3|Q16637-4	Survival motor neuron protein OS=Homo sapiens GN=SMN2 PE=1 SV=1|Survival motor neuron protein OS=Homo sapiens GN=SMN1 PE=1 SV=1|Survival motor neuron protein OS=Homo sapiens GN=SMN1 PE=1 SV=1|Isoform SMN-delta5 of Survival motor neuron protein OS=Homo sapiens GN=SMN1|Isoform SMN-delta7 of Survival motor neuron protein OS=Homo sapiens GN=SMN1|Isoform SMN-delta57 of Survival motor neuron protein OS…	-0.198591	hDFs -MMC - hTCs -MMC	limma	0.0540637	0.176427	no hit
373	ATL1	Q8WXF7|Q8WXF7-2	Atlastin-1 OS=Homo sapiens GN=ATL1 PE=1 SV=1|Isoform 2 of Atlastin-1 OS=Homo sapiens GN=ATL1	-0.401679	hDFs -MMC - hTCs -MMC	limma	0.0180297	0.0844109	no hit
374	FLOT1	O75955	Flotillin-1 OS=Homo sapiens GN=FLOT1 PE=1 SV=3	-0.0526512	hDFs -MMC - hTCs -MMC	limma	0.45089	0.663393	no hit
375	SYNPO2	H0Y9Y3|Q9UMS6|Q9UMS6-2|Q9UMS6-3|Q9UMS6-4	Synaptopodin-2 (Fragment) OS=Homo sapiens GN=SYNPO2 PE=1 SV=1|Synaptopodin-2 OS=Homo sapiens GN=SYNPO2 PE=1 SV=2|Isoform 2 of Synaptopodin-2 OS=Homo sapiens GN=SYNPO2|Isoform 3 of Synaptopodin-2 OS=Homo sapiens GN=SYNPO2|Isoform 4 of Synaptopodin-2 OS=Homo sapiens GN=SYNPO2	0.406013	hDFs -MMC - hTCs -MMC	limma	0.102021	0.264962	no hit
376	PREX1	Q8TCU6	Phosphatidylinositol 3,4,5-trisphosphate-dependent Rac exchanger 1 protein OS=Homo sapiens GN=PREX1 PE=1 SV=3	-0.880322	hDFs -MMC - hTCs -MMC	limma	4.6238e-05	0.00162367	no hit
377	ZFYVE21	Q9BQ24|Q9BQ24-2	Zinc finger FYVE domain-containing protein 21 OS=Homo sapiens GN=ZFYVE21 PE=1 SV=1|Isoform 2 of Zinc finger FYVE domain-containing protein 21 OS=Homo sapiens GN=ZFYVE21	0.173704	hDFs -MMC - hTCs -MMC	limma	0.102193	0.265278	no hit
378	ALG9	A0A087WZ62|Q9H6U8|Q9H6U8-3	Mannosyltransferase OS=Homo sapiens PE=3 SV=1|Alpha-1,2-mannosyltransferase ALG9 OS=Homo sapiens GN=ALG9 PE=1 SV=2|Isoform 3 of Alpha-1,2-mannosyltransferase ALG9 OS=Homo sapiens GN=ALG9	0.0379435	hDFs -MMC - hTCs -MMC	limma	0.7407	0.862158	no hit
379	SLC25A46	Q96AG3|Q96AG3-3	Solute carrier family 25 member 46 OS=Homo sapiens GN=SLC25A46 PE=1 SV=1|Isoform 3 of Solute carrier family 25 member 46 OS=Homo sapiens GN=SLC25A46	0.152061	hDFs -MMC - hTCs -MMC	limma	0.166295	0.361266	no hit
380	ABCB6	H7BXK9|Q9NP58|Q9NP58-4	ATP-binding cassette sub-family B member 6, mitochondrial (Fragment) OS=Homo sapiens GN=ABCB6 PE=1 SV=1|ATP-binding cassette sub-family B member 6, mitochondrial OS=Homo sapiens GN=ABCB6 PE=1 SV=1|Isoform 2 of ATP-binding cassette sub-family B member 6, mitochondrial OS=Homo sapiens GN=ABCB6	-0.25899	hDFs -MMC - hTCs -MMC	limma	0.134808	0.319316	no hit
381	LARP4B	Q92615	La-related protein 4B OS=Homo sapiens GN=LARP4B PE=1 SV=3	-0.502853	hDFs -MMC - hTCs -MMC	limma	1.643e-05	0.00093049	no hit
382	PHKB	Q93100-3|Q93100-4	Isoform 3 of Phosphorylase b kinase regulatory subunit beta OS=Homo sapiens GN=PHKB|Isoform 4 of Phosphorylase b kinase regulatory subunit beta OS=Homo sapiens GN=PHKB	-0.450474	hDFs -MMC - hTCs -MMC	limma	0.00103733	0.0125683	no hit
383	RBM14	Q96PK6	RNA-binding protein 14 OS=Homo sapiens GN=RBM14 PE=1 SV=2	-0.283489	hDFs -MMC - hTCs -MMC	limma	0.0138517	0.0700834	no hit
384	TANC1	Q9C0D5|Q9C0D5-2	Protein TANC1 OS=Homo sapiens GN=TANC1 PE=1 SV=3|Isoform 2 of Protein TANC1 OS=Homo sapiens GN=TANC1	0.0621738	hDFs -MMC - hTCs -MMC	limma	0.728145	0.855103	no hit
385	ZFP91	A0A0A6YYC7|Q96JP5|Q96JP5-2	HCG2042749, isoform CRA_d OS=Homo sapiens GN=ZFP91-CNTF PE=4 SV=1|E3 ubiquitin-protein ligase ZFP91 OS=Homo sapiens GN=ZFP91 PE=1 SV=1|Isoform 2 of E3 ubiquitin-protein ligase ZFP91 OS=Homo sapiens GN=ZFP91	-0.121715	hDFs -MMC - hTCs -MMC	limma	0.104684	0.269619	no hit
386	RCN3	Q96D15	Reticulocalbin-3 OS=Homo sapiens GN=RCN3 PE=1 SV=1	0.0785339	hDFs -MMC - hTCs -MMC	limma	0.554832	0.744535	no hit
387	CISD2	Q8N5K1	CDGSH iron-sulfur domain-containing protein 2 OS=Homo sapiens GN=CISD2 PE=1 SV=1	-0.131171	hDFs -MMC - hTCs -MMC	limma	0.0670486	0.201867	no hit
388	STXBP3	O00186	Syntaxin-binding protein 3 OS=Homo sapiens GN=STXBP3 PE=1 SV=2	0.29262	hDFs -MMC - hTCs -MMC	limma	0.00187779	0.0188029	no hit
389	UQCRB	P14927	Cytochrome b-c1 complex subunit 7 OS=Homo sapiens GN=UQCRB PE=1 SV=2	0.195111	hDFs -MMC - hTCs -MMC	limma	0.23687	0.45218	no hit
390	JUP	P14923	Junction plakoglobin OS=Homo sapiens GN=JUP PE=1 SV=3	0.392658	hDFs -MMC - hTCs -MMC	limma	0.0355217	0.134117	no hit
391	SUB1	P53999	Activated RNA polymerase II transcriptional coactivator p15 OS=Homo sapiens GN=SUB1 PE=1 SV=3	0.0803106	hDFs -MMC - hTCs -MMC	limma	0.63852	0.800926	no hit
392	CCT2	P78371	T-complex protein 1 subunit beta OS=Homo sapiens GN=CCT2 PE=1 SV=4	0.0330232	hDFs -MMC - hTCs -MMC	limma	0.72745	0.854478	no hit
393	MIOS	Q9NXC5	WD repeat-containing protein mio OS=Homo sapiens GN=MIOS PE=1 SV=2	-0.374935	hDFs -MMC - hTCs -MMC	limma	0.0003935	0.00641658	no hit
394	POFUT2	Q9Y2G5	GDP-fucose protein O-fucosyltransferase 2 OS=Homo sapiens GN=POFUT2 PE=1 SV=3	-0.067439	hDFs -MMC - hTCs -MMC	limma	0.435851	0.65032	no hit
395	SSRP1	Q08945	FACT complex subunit SSRP1 OS=Homo sapiens GN=SSRP1 PE=1 SV=1	0.270307	hDFs -MMC - hTCs -MMC	limma	0.00701426	0.0442444	no hit
396	SRP19	A0A087WYR0|P09132	Signal recognition particle 19 kDa protein OS=Homo sapiens GN=SRP19 PE=1 SV=1|Signal recognition particle 19 kDa protein OS=Homo sapiens GN=SRP19 PE=1 SV=3	0.117284	hDFs -MMC - hTCs -MMC	limma	0.199699	0.405793	no hit
397	PTRH2	J3KQ48|Q9Y3E5	Peptidyl-tRNA hydrolase 2, mitochondrial OS=Homo sapiens GN=PTRH2 PE=1 SV=1|Peptidyl-tRNA hydrolase 2, mitochondrial OS=Homo sapiens GN=PTRH2 PE=1 SV=1	-0.106013	hDFs -MMC - hTCs -MMC	limma	0.156905	0.350911	no hit
398	MPP6	Q9NZW5	MAGUK p55 subfamily member 6 OS=Homo sapiens GN=MPP6 PE=1 SV=2	-0.445389	hDFs -MMC - hTCs -MMC	limma	0.00890194	0.0526483	no hit
399	HMGN1	P05114	Non-histone chromosomal protein HMG-14 OS=Homo sapiens GN=HMGN1 PE=1 SV=3	-1.52724	hDFs -MMC - hTCs -MMC	limma	0.00013587	0.00323814	hit
400	RBM17	Q96I25	Splicing factor 45 OS=Homo sapiens GN=RBM17 PE=1 SV=1	-0.628057	hDFs -MMC - hTCs -MMC	limma	0.00062034	0.00892764	no hit
401	FUBP3	Q96I24	Far upstream element-binding protein 3 OS=Homo sapiens GN=FUBP3 PE=1 SV=2	-0.0207176	hDFs -MMC - hTCs -MMC	limma	0.789743	0.893399	no hit
402	AIFM2	Q9BRQ8	Apoptosis-inducing factor 2 OS=Homo sapiens GN=AIFM2 PE=1 SV=1	0.287358	hDFs -MMC - hTCs -MMC	limma	0.0312458	0.122449	no hit
403	CHCHD6	J3QTA6|Q9BRQ6	MICOS complex subunit OS=Homo sapiens GN=CHCHD6 PE=1 SV=1|MICOS complex subunit MIC25 OS=Homo sapiens GN=CHCHD6 PE=1 SV=1	-0.654836	hDFs -MMC - hTCs -MMC	limma	0.00327144	0.0267142	no hit
404	HNRNPF	P52597	Heterogeneous nuclear ribonucleoprotein F OS=Homo sapiens GN=HNRNPF PE=1 SV=3	0.320749	hDFs -MMC - hTCs -MMC	limma	0.00148671	0.0160791	no hit
405	SYMPK	Q92797	Symplekin OS=Homo sapiens GN=SYMPK PE=1 SV=2	-0.260331	hDFs -MMC - hTCs -MMC	limma	0.0106118	0.0585668	no hit
406	THG1L	Q9NWX6	Probable tRNA(His) guanylyltransferase OS=Homo sapiens GN=THG1L PE=1 SV=2	-0.0604578	hDFs -MMC - hTCs -MMC	limma	0.471546	0.678588	no hit
407	VPS4A	Q9UN37	Vacuolar protein sorting-associated protein 4A OS=Homo sapiens GN=VPS4A PE=1 SV=1	0.143352	hDFs -MMC - hTCs -MMC	limma	0.0475624	0.162881	no hit
408	TYMP	P19971	Thymidine phosphorylase OS=Homo sapiens GN=TYMP PE=1 SV=2	0.469503	hDFs -MMC - hTCs -MMC	limma	0.13431	0.318511	no hit
409	GLRX	P35754	Glutaredoxin-1 OS=Homo sapiens GN=GLRX PE=1 SV=2	-0.45409	hDFs -MMC - hTCs -MMC	limma	0.00964102	0.0547781	no hit
410	SAMM50	Q9Y512	Sorting and assembly machinery component 50 homolog OS=Homo sapiens GN=SAMM50 PE=1 SV=3	-0.0800758	hDFs -MMC - hTCs -MMC	limma	0.505643	0.706609	no hit
411	PRKAA1	Q13131|Q13131-2	5'-AMP-activated protein kinase catalytic subunit alpha-1 OS=Homo sapiens GN=PRKAA1 PE=1 SV=4|Isoform 2 of 5'-AMP-activated protein kinase catalytic subunit alpha-1 OS=Homo sapiens GN=PRKAA1	0.125341	hDFs -MMC - hTCs -MMC	limma	0.170255	0.366313	no hit
412	RPL30	P62888	60S ribosomal protein L30 OS=Homo sapiens GN=RPL30 PE=1 SV=2	0.0803447	hDFs -MMC - hTCs -MMC	limma	0.362977	0.584291	no hit
413	MYL9	P24844	Myosin regulatory light polypeptide 9 OS=Homo sapiens GN=MYL9 PE=1 SV=4	0.228977	hDFs -MMC - hTCs -MMC	limma	0.152829	0.345473	no hit
414	RBM10	A0A0A0MR66|P98175|P98175-2	RNA binding motif protein 10, isoform CRA_d OS=Homo sapiens GN=RBM10 PE=1 SV=1|RNA-binding protein 10 OS=Homo sapiens GN=RBM10 PE=1 SV=3|Isoform 2 of RNA-binding protein 10 OS=Homo sapiens GN=RBM10	-0.33846	hDFs -MMC - hTCs -MMC	limma	0.00103541	0.0125683	no hit
415	BROX	Q5VW32	BRO1 domain-containing protein BROX OS=Homo sapiens GN=BROX PE=1 SV=1	0.123947	hDFs -MMC - hTCs -MMC	limma	0.172236	0.369107	no hit
416	FOCAD	Q5VW36	Focadhesin OS=Homo sapiens GN=FOCAD PE=1 SV=1	-0.10771	hDFs -MMC - hTCs -MMC	limma	0.250459	0.465479	no hit
417	VPRBP	Q9Y4B6|Q9Y4B6-2	Protein VPRBP OS=Homo sapiens GN=VPRBP PE=1 SV=3|Isoform 2 of Protein VPRBP OS=Homo sapiens GN=VPRBP	-0.101229	hDFs -MMC - hTCs -MMC	limma	0.200055	0.406359	no hit
418	PLA2G4A	P47712	Cytosolic phospholipase A2 OS=Homo sapiens GN=PLA2G4A PE=1 SV=2	-0.210182	hDFs -MMC - hTCs -MMC	limma	0.363778	0.584866	no hit
419	TBC1D5	Q92609|Q92609-2	TBC1 domain family member 5 OS=Homo sapiens GN=TBC1D5 PE=1 SV=1|Isoform 2 of TBC1 domain family member 5 OS=Homo sapiens GN=TBC1D5	-0.158142	hDFs -MMC - hTCs -MMC	limma	0.0791833	0.225437	no hit
420	COX7A2L	O14548	Cytochrome c oxidase subunit 7A-related protein, mitochondrial OS=Homo sapiens GN=COX7A2L PE=1 SV=2	-0.0262449	hDFs -MMC - hTCs -MMC	limma	0.821668	0.911484	no hit
421	FTO	Q9C0B1	Alpha-ketoglutarate-dependent dioxygenase FTO OS=Homo sapiens GN=FTO PE=1 SV=3	0.35435	hDFs -MMC - hTCs -MMC	limma	0.00177659	0.0180295	no hit
422	TANGO6	Q9C0B7	Transport and Golgi organization protein 6 homolog OS=Homo sapiens GN=TANGO6 PE=1 SV=2	0.155513	hDFs -MMC - hTCs -MMC	limma	0.162116	0.356967	no hit
423	APOD	C9JF17|P05090	Apolipoprotein D (Fragment) OS=Homo sapiens GN=APOD PE=1 SV=1|Apolipoprotein D OS=Homo sapiens GN=APOD PE=1 SV=1	0.571227	hDFs -MMC - hTCs -MMC	limma	9.3353e-05	0.00256088	no hit
424	MRPS6	P82932	28S ribosomal protein S6, mitochondrial OS=Homo sapiens GN=MRPS6 PE=1 SV=3	-0.20235	hDFs -MMC - hTCs -MMC	limma	0.0976489	0.25819	no hit
425	MRPS9	P82933	28S ribosomal protein S9, mitochondrial OS=Homo sapiens GN=MRPS9 PE=1 SV=2	-0.0858263	hDFs -MMC - hTCs -MMC	limma	0.415524	0.632168	no hit
426	AK2	P54819	Adenylate kinase 2, mitochondrial OS=Homo sapiens GN=AK2 PE=1 SV=2	0.10305	hDFs -MMC - hTCs -MMC	limma	0.531559	0.727956	no hit
427	LCLAT1	Q6UWP7|Q6UWP7-3	Lysocardiolipin acyltransferase 1 OS=Homo sapiens GN=LCLAT1 PE=1 SV=1|Isoform 3 of Lysocardiolipin acyltransferase 1 OS=Homo sapiens GN=LCLAT1	-0.0195664	hDFs -MMC - hTCs -MMC	limma	0.860169	0.929336	no hit
428	PLAU	P00749	Urokinase-type plasminogen activator OS=Homo sapiens GN=PLAU PE=1 SV=2	-0.777152	hDFs -MMC - hTCs -MMC	limma	0.00062808	0.00894186	no hit
429	MED22	E7EN96|E9PGW7|Q15528|Q15528-2|Q5T8T7|Q5T8T8	Mediator of RNA polymerase II transcription subunit 22 (Fragment) OS=Homo sapiens GN=MED22 PE=1 SV=1|Mediator of RNA polymerase II transcription subunit 22 (Fragment) OS=Homo sapiens GN=MED22 PE=1 SV=1|Mediator of RNA polymerase II transcription subunit 22 OS=Homo sapiens GN=MED22 PE=1 SV=2|Isoform Surf5A of Mediator of RNA polymerase II transcription subunit 22 OS=Homo sapiens GN=MED22|Mediator …	0.0920347	hDFs -MMC - hTCs -MMC	limma	0.31415	0.534095	no hit
430	ACSL4	O60488|O60488-2	Long-chain-fatty-acid--CoA ligase 4 OS=Homo sapiens GN=ACSL4 PE=1 SV=2|Isoform Short of Long-chain-fatty-acid--CoA ligase 4 OS=Homo sapiens GN=ACSL4	-0.0415522	hDFs -MMC - hTCs -MMC	limma	0.616167	0.787707	no hit
431	RCN1	Q15293	Reticulocalbin-1 OS=Homo sapiens GN=RCN1 PE=1 SV=1	0.305407	hDFs -MMC - hTCs -MMC	limma	0.218012	0.42942	no hit
432	PPP2R3A	Q06190	Serine/threonine-protein phosphatase 2A regulatory subunit B'' subunit alpha OS=Homo sapiens GN=PPP2R3A PE=1 SV=1	-0.39839	hDFs -MMC - hTCs -MMC	limma	0.00693505	0.0439025	no hit
433	SSR4	P51571	Translocon-associated protein subunit delta OS=Homo sapiens GN=SSR4 PE=1 SV=1	0.0277298	hDFs -MMC - hTCs -MMC	limma	0.798404	0.898109	no hit
434	THOP1	P52888	Thimet oligopeptidase OS=Homo sapiens GN=THOP1 PE=1 SV=2	0.05419	hDFs -MMC - hTCs -MMC	limma	0.503516	0.705888	no hit
435	DYNLRB1	Q9NP97	Dynein light chain roadblock-type 1 OS=Homo sapiens GN=DYNLRB1 PE=1 SV=3	0.03642	hDFs -MMC - hTCs -MMC	limma	0.609495	0.783467	no hit
436	RUVBL2	Q9Y230	RuvB-like 2 OS=Homo sapiens GN=RUVBL2 PE=1 SV=3	-0.0250588	hDFs -MMC - hTCs -MMC	limma	0.736936	0.859535	no hit
437	APBB1IP	Q7Z5R6	Amyloid beta A4 precursor protein-binding family B member 1-interacting protein OS=Homo sapiens GN=APBB1IP PE=1 SV=1	0.109318	hDFs -MMC - hTCs -MMC	limma	0.581714	0.763871	no hit
438	NDUFS3	O75489	NADH dehydrogenase [ubiquinone] iron-sulfur protein 3, mitochondrial OS=Homo sapiens GN=NDUFS3 PE=1 SV=1	0.0782201	hDFs -MMC - hTCs -MMC	limma	0.282118	0.501321	no hit
439	SRFBP1	Q8NEF9	Serum response factor-binding protein 1 OS=Homo sapiens GN=SRFBP1 PE=1 SV=1	0.136201	hDFs -MMC - hTCs -MMC	limma	0.336719	0.558515	no hit
440	DIS3L2	Q8IYB7	DIS3-like exonuclease 2 OS=Homo sapiens GN=DIS3L2 PE=1 SV=4	0.0954796	hDFs -MMC - hTCs -MMC	limma	0.522078	0.719462	no hit
441	ATP1A1	P05023|P05023-4	Sodium/potassium-transporting ATPase subunit alpha-1 OS=Homo sapiens GN=ATP1A1 PE=1 SV=1|Isoform 4 of Sodium/potassium-transporting ATPase subunit alpha-1 OS=Homo sapiens GN=ATP1A1	0.0969356	hDFs -MMC - hTCs -MMC	limma	0.370089	0.590505	no hit
442	SLC9A9	Q8IVB4	Sodium/hydrogen exchanger 9 OS=Homo sapiens GN=SLC9A9 PE=1 SV=1	-0.0087966	hDFs -MMC - hTCs -MMC	limma	0.964143	0.981148	no hit
443	DAD1	F5GXX5|P61803	Dolichyl-diphosphooligosaccharide--protein glycosyltransferase subunit DAD1 OS=Homo sapiens GN=DAD1 PE=1 SV=1|Dolichyl-diphosphooligosaccharide--protein glycosyltransferase subunit DAD1 OS=Homo sapiens GN=DAD1 PE=1 SV=3	-0.130108	hDFs -MMC - hTCs -MMC	limma	0.0930378	0.250399	no hit
444	ARHGEF12	E9PMR6|Q9NZN5|Q9NZN5-2	Rho guanine nucleotide exchange factor 12 OS=Homo sapiens GN=ARHGEF12 PE=1 SV=1|Rho guanine nucleotide exchange factor 12 OS=Homo sapiens GN=ARHGEF12 PE=1 SV=1|Isoform 2 of Rho guanine nucleotide exchange factor 12 OS=Homo sapiens GN=ARHGEF12	-0.129442	hDFs -MMC - hTCs -MMC	limma	0.26151	0.475664	no hit
445	CFAP20	Q9Y6A4	Cilia- and flagella-associated protein 20 OS=Homo sapiens GN=CFAP20 PE=1 SV=1	0.048478	hDFs -MMC - hTCs -MMC	limma	0.677868	0.824938	no hit
446	PRKCDBP	Q969G5	Protein kinase C delta-binding protein OS=Homo sapiens GN=PRKCDBP PE=1 SV=3	0.164303	hDFs -MMC - hTCs -MMC	limma	0.102296	0.265416	no hit
447	RABL3	Q5HYI8	Rab-like protein 3 OS=Homo sapiens GN=RABL3 PE=1 SV=1	-0.0122336	hDFs -MMC - hTCs -MMC	limma	0.882616	0.941993	no hit
448	AP5B1	Q2VPB7	AP-5 complex subunit beta-1 OS=Homo sapiens GN=AP5B1 PE=1 SV=4	-0.115283	hDFs -MMC - hTCs -MMC	limma	0.452601	0.66458	no hit
449	WDR36	A0A0A0MTB8|Q8NI36	WD repeat-containing protein 36 OS=Homo sapiens GN=WDR36 PE=1 SV=1|WD repeat-containing protein 36 OS=Homo sapiens GN=WDR36 PE=1 SV=1	-0.004627	hDFs -MMC - hTCs -MMC	limma	0.956222	0.97785	no hit
450	GEMIN5	Q8TEQ6	Gem-associated protein 5 OS=Homo sapiens GN=GEMIN5 PE=1 SV=3	-0.0271356	hDFs -MMC - hTCs -MMC	limma	0.85963	0.929134	no hit
451	MAOA	P21397	Amine oxidase [flavin-containing] A OS=Homo sapiens GN=MAOA PE=1 SV=1	0.142359	hDFs -MMC - hTCs -MMC	limma	0.430022	0.644142	no hit
452	ACO1	P21399	Cytoplasmic aconitate hydratase OS=Homo sapiens GN=ACO1 PE=1 SV=3	0.217261	hDFs -MMC - hTCs -MMC	limma	0.0406591	0.146679	no hit
453	CDC42EP1	Q00587|Q00587-2	Cdc42 effector protein 1 OS=Homo sapiens GN=CDC42EP1 PE=1 SV=1|Isoform 2 of Cdc42 effector protein 1 OS=Homo sapiens GN=CDC42EP1	-0.748568	hDFs -MMC - hTCs -MMC	limma	0.0002046	0.00408202	no hit
454	AKAP12	Q02952|Q02952-2|Q02952-3	A-kinase anchor protein 12 OS=Homo sapiens GN=AKAP12 PE=1 SV=4|Isoform 2 of A-kinase anchor protein 12 OS=Homo sapiens GN=AKAP12|Isoform 3 of A-kinase anchor protein 12 OS=Homo sapiens GN=AKAP12	-0.806542	hDFs -MMC - hTCs -MMC	limma	0.00033201	0.00577125	no hit
455	UBE3B	Q7Z3V4	Ubiquitin-protein ligase E3B OS=Homo sapiens GN=UBE3B PE=1 SV=3	-0.125676	hDFs -MMC - hTCs -MMC	limma	0.229081	0.442615	no hit
456	MIA3	Q5JRA6	Melanoma inhibitory activity protein 3 OS=Homo sapiens GN=MIA3 PE=1 SV=1	-0.0456429	hDFs -MMC - hTCs -MMC	limma	0.627282	0.795353	no hit
457	HIP1R	O75146	Huntingtin-interacting protein 1-related protein OS=Homo sapiens GN=HIP1R PE=1 SV=2	0.450998	hDFs -MMC - hTCs -MMC	limma	0.0622803	0.192846	no hit
458	PEF1	Q9UBV8	Peflin OS=Homo sapiens GN=PEF1 PE=1 SV=1	0.171904	hDFs -MMC - hTCs -MMC	limma	0.0608069	0.190376	no hit
459	GBF1	Q92538|Q92538-2|Q92538-3	Golgi-specific brefeldin A-resistance guanine nucleotide exchange factor 1 OS=Homo sapiens GN=GBF1 PE=1 SV=2|Isoform 2 of Golgi-specific brefeldin A-resistance guanine nucleotide exchange factor 1 OS=Homo sapiens GN=GBF1|Isoform 3 of Golgi-specific brefeldin A-resistance guanine nucleotide exchange factor 1 OS=Homo sapiens GN=GBF1	0.115276	hDFs -MMC - hTCs -MMC	limma	0.0933231	0.250782	no hit
460	DNAJB2	C9JXB9|P25686|P25686-2	DnaJ homolog subfamily B member 2 (Fragment) OS=Homo sapiens GN=DNAJB2 PE=1 SV=1|DnaJ homolog subfamily B member 2 OS=Homo sapiens GN=DNAJB2 PE=1 SV=3|Isoform 2 of DnaJ homolog subfamily B member 2 OS=Homo sapiens GN=DNAJB2	-0.100624	hDFs -MMC - hTCs -MMC	limma	0.178519	0.376904	no hit
461	PPIF	P30405	Peptidyl-prolyl cis-trans isomerase F, mitochondrial OS=Homo sapiens GN=PPIF PE=1 SV=1	0.480874	hDFs -MMC - hTCs -MMC	limma	0.00172241	0.0175812	no hit
462	AKT2	P31751	RAC-beta serine/threonine-protein kinase OS=Homo sapiens GN=AKT2 PE=1 SV=2	0.0472334	hDFs -MMC - hTCs -MMC	limma	0.588918	0.76903	no hit
463	SEC24D	O94855|O94855-2	Protein transport protein Sec24D OS=Homo sapiens GN=SEC24D PE=1 SV=2|Isoform 2 of Protein transport protein Sec24D OS=Homo sapiens GN=SEC24D	0.0149101	hDFs -MMC - hTCs -MMC	limma	0.863239	0.930099	no hit
464	STARD5	Q9NSY2	StAR-related lipid transfer protein 5 OS=Homo sapiens GN=STARD5 PE=1 SV=2	0.306036	hDFs -MMC - hTCs -MMC	limma	0.325571	0.548115	no hit
465	BMP2K	Q9NSY1	BMP-2-inducible protein kinase OS=Homo sapiens GN=BMP2K PE=1 SV=2	0.211668	hDFs -MMC - hTCs -MMC	limma	0.149435	0.340873	no hit
466	GAS2L1	A0A5E8|Q99501	GAS2-like protein 1 OS=Homo sapiens GN=GAS2L1 PE=1 SV=1|GAS2-like protein 1 OS=Homo sapiens GN=GAS2L1 PE=1 SV=2	-0.362054	hDFs -MMC - hTCs -MMC	limma	0.00302446	0.0254064	no hit
467	NT5DC3	Q86UY8|Q86UY8-2	5'-nucleotidase domain-containing protein 3 OS=Homo sapiens GN=NT5DC3 PE=1 SV=1|Isoform 2 of 5'-nucleotidase domain-containing protein 3 OS=Homo sapiens GN=NT5DC3	-0.795945	hDFs -MMC - hTCs -MMC	limma	7.0564e-05	0.00212378	no hit
468	PLOD3	O60568	Procollagen-lysine,2-oxoglutarate 5-dioxygenase 3 OS=Homo sapiens GN=PLOD3 PE=1 SV=1	0.399122	hDFs -MMC - hTCs -MMC	limma	0.0104102	0.0577165	no hit
469	TMEM192	Q8IY95|Q8IY95-2	Transmembrane protein 192 OS=Homo sapiens GN=TMEM192 PE=1 SV=1|Isoform 2 of Transmembrane protein 192 OS=Homo sapiens GN=TMEM192	0.289578	hDFs -MMC - hTCs -MMC	limma	0.0216693	0.0952889	no hit
470	GREM1	O60565	Gremlin-1 OS=Homo sapiens GN=GREM1 PE=1 SV=1	0.575985	hDFs -MMC - hTCs -MMC	limma	0.316902	0.537559	no hit
471	DHX37	Q8IY37	Probable ATP-dependent RNA helicase DHX37 OS=Homo sapiens GN=DHX37 PE=1 SV=1	-0.0060501	hDFs -MMC - hTCs -MMC	limma	0.951659	0.975552	no hit
472	SLC15A3	Q8IY34	Solute carrier family 15 member 3 OS=Homo sapiens GN=SLC15A3 PE=2 SV=2	0.409587	hDFs -MMC - hTCs -MMC	limma	0.10897	0.275927	no hit
473	MICALL2	Q8IY33	MICAL-like protein 2 OS=Homo sapiens GN=MICALL2 PE=1 SV=1	-0.53757	hDFs -MMC - hTCs -MMC	limma	0.0155921	0.076608	no hit
474	DDB1	Q16531	DNA damage-binding protein 1 OS=Homo sapiens GN=DDB1 PE=1 SV=1	0.100436	hDFs -MMC - hTCs -MMC	limma	0.114214	0.285508	no hit
475	NQO1	B4DLR8|P15559|P15559-2|P15559-3	NAD(P)H dehydrogenase [quinone] 1 OS=Homo sapiens GN=NQO1 PE=1 SV=1|NAD(P)H dehydrogenase [quinone] 1 OS=Homo sapiens GN=NQO1 PE=1 SV=1|Isoform 2 of NAD(P)H dehydrogenase [quinone] 1 OS=Homo sapiens GN=NQO1|Isoform 3 of NAD(P)H dehydrogenase [quinone] 1 OS=Homo sapiens GN=NQO1	-0.0560609	hDFs -MMC - hTCs -MMC	limma	0.831668	0.915535	no hit
476	DYRK1A	Q13627|Q13627-2|Q13627-5	Dual specificity tyrosine-phosphorylation-regulated kinase 1A OS=Homo sapiens GN=DYRK1A PE=1 SV=2|Isoform 1 of Dual specificity tyrosine-phosphorylation-regulated kinase 1A OS=Homo sapiens GN=DYRK1A|Isoform 4 of Dual specificity tyrosine-phosphorylation-regulated kinase 1A OS=Homo sapiens GN=DYRK1A	0.0682269	hDFs -MMC - hTCs -MMC	limma	0.243335	0.458386	no hit
477	DPYSL3	Q14195-2	Isoform LCRMP-4 of Dihydropyrimidinase-related protein 3 OS=Homo sapiens GN=DPYSL3	0.300908	hDFs -MMC - hTCs -MMC	limma	0.0344538	0.131343	no hit
478	NOTCH2	Q04721	Neurogenic locus notch homolog protein 2 OS=Homo sapiens GN=NOTCH2 PE=1 SV=3	0.114095	hDFs -MMC - hTCs -MMC	limma	0.331264	0.554246	no hit
479	LAMTOR1	Q6IAA8	Ragulator complex protein LAMTOR1 OS=Homo sapiens GN=LAMTOR1 PE=1 SV=2	-0.139487	hDFs -MMC - hTCs -MMC	limma	0.142953	0.333009	no hit
480	DHCR7	Q9UBM7	7-dehydrocholesterol reductase OS=Homo sapiens GN=DHCR7 PE=1 SV=1	1.13588	hDFs -MMC - hTCs -MMC	limma	2.5247e-06	0.0003594	hit
481	ACOX3	O15254	Peroxisomal acyl-coenzyme A oxidase 3 OS=Homo sapiens GN=ACOX3 PE=1 SV=2	0.0262185	hDFs -MMC - hTCs -MMC	limma	0.929556	0.966055	no hit
482	STAG2	Q8N3U4|Q8N3U4-2	Cohesin subunit SA-2 OS=Homo sapiens GN=STAG2 PE=1 SV=3|Isoform 2 of Cohesin subunit SA-2 OS=Homo sapiens GN=STAG2	0.236605	hDFs -MMC - hTCs -MMC	limma	0.483522	0.68999	no hit
483	GABARAPL2	P60520	Gamma-aminobutyric acid receptor-associated protein-like 2 OS=Homo sapiens GN=GABARAPL2 PE=1 SV=1	0.495682	hDFs -MMC - hTCs -MMC	limma	0.00058708	0.0085418	no hit
484	NME3	Q13232	Nucleoside diphosphate kinase 3 OS=Homo sapiens GN=NME3 PE=1 SV=2	-0.0473424	hDFs -MMC - hTCs -MMC	limma	0.672394	0.821884	no hit
485	MANF	A8K878|P55145	Mesencephalic astrocyte-derived neurotrophic factor OS=Homo sapiens GN=MANF PE=1 SV=1|Mesencephalic astrocyte-derived neurotrophic factor OS=Homo sapiens GN=MANF PE=1 SV=3	-0.0126464	hDFs -MMC - hTCs -MMC	limma	0.957041	0.97785	no hit
486	FCHSD1	Q86WN1	F-BAR and double SH3 domains protein 1 OS=Homo sapiens GN=FCHSD1 PE=1 SV=1	0.0594146	hDFs -MMC - hTCs -MMC	limma	0.594375	0.773172	no hit
487	SLMAP	Q14BN4|Q14BN4-2|Q14BN4-3	Sarcolemmal membrane-associated protein OS=Homo sapiens GN=SLMAP PE=1 SV=1|Isoform 2 of Sarcolemmal membrane-associated protein OS=Homo sapiens GN=SLMAP|Isoform 3 of Sarcolemmal membrane-associated protein OS=Homo sapiens GN=SLMAP	0.0134557	hDFs -MMC - hTCs -MMC	limma	0.857431	0.928472	no hit
488	RANBP2	P49792	E3 SUMO-protein ligase RanBP2 OS=Homo sapiens GN=RANBP2 PE=1 SV=2	-0.145502	hDFs -MMC - hTCs -MMC	limma	0.0615799	0.191465	no hit
489	FXR2	P51116	Fragile X mental retardation syndrome-related protein 2 OS=Homo sapiens GN=FXR2 PE=1 SV=2	-0.33483	hDFs -MMC - hTCs -MMC	limma	0.00158701	0.0168587	no hit
490	SRSF4	A0A0D9SEM4|Q08170	Serine/arginine-rich-splicing factor 4 (Fragment) OS=Homo sapiens GN=SRSF4 PE=1 SV=1|Serine/arginine-rich splicing factor 4 OS=Homo sapiens GN=SRSF4 PE=1 SV=2	0.353445	hDFs -MMC - hTCs -MMC	limma	0.00062315	0.00894186	no hit
491	REEP5	Q00765	Receptor expression-enhancing protein 5 OS=Homo sapiens GN=REEP5 PE=1 SV=3	0.0588449	hDFs -MMC - hTCs -MMC	limma	0.678668	0.825227	no hit
492	FTSJ1	Q9UET6|Q9UET6-2	Putative tRNA (cytidine(32)/guanosine(34)-2'-O)-methyltransferase OS=Homo sapiens GN=FTSJ1 PE=1 SV=2|Isoform 2 of Putative tRNA (cytidine(32)/guanosine(34)-2'-O)-methyltransferase OS=Homo sapiens GN=FTSJ1	-0.0476522	hDFs -MMC - hTCs -MMC	limma	0.688333	0.831716	no hit
493	LIG3	P49916|P49916-2|P49916-3|P49916-4	DNA ligase 3 OS=Homo sapiens GN=LIG3 PE=1 SV=2|Isoform 2 of DNA ligase 3 OS=Homo sapiens GN=LIG3|Isoform 3 of DNA ligase 3 OS=Homo sapiens GN=LIG3|Isoform 4 of DNA ligase 3 OS=Homo sapiens GN=LIG3	0.129601	hDFs -MMC - hTCs -MMC	limma	0.124078	0.301759	no hit
494	RPSA	A0A0C4DG17|C9J9K3|P08865	40S ribosomal protein SA OS=Homo sapiens GN=RPSA PE=1 SV=1|40S ribosomal protein SA (Fragment) OS=Homo sapiens GN=RPSA PE=1 SV=7|40S ribosomal protein SA OS=Homo sapiens GN=RPSA PE=1 SV=4	0.105994	hDFs -MMC - hTCs -MMC	limma	0.396207	0.61269	no hit
495	CTSK	P43235	Cathepsin K OS=Homo sapiens GN=CTSK PE=1 SV=1	2.29115	hDFs -MMC - hTCs -MMC	limma	1.3835e-06	0.00026788	hit
496	NAMPT	P43490	Nicotinamide phosphoribosyltransferase OS=Homo sapiens GN=NAMPT PE=1 SV=1	-0.350524	hDFs -MMC - hTCs -MMC	limma	0.0217566	0.0953345	no hit
497	PIEZO1	Q92508	Piezo-type mechanosensitive ion channel component 1 OS=Homo sapiens GN=PIEZO1 PE=1 SV=4	0.172871	hDFs -MMC - hTCs -MMC	limma	0.178541	0.376904	no hit
498	DDX54	Q8TDD1|Q8TDD1-2	ATP-dependent RNA helicase DDX54 OS=Homo sapiens GN=DDX54 PE=1 SV=2|Isoform 2 of ATP-dependent RNA helicase DDX54 OS=Homo sapiens GN=DDX54	-0.0593718	hDFs -MMC - hTCs -MMC	limma	0.400922	0.617604	no hit
499	PDLIM5	Q96HC4	PDZ and LIM domain protein 5 OS=Homo sapiens GN=PDLIM5 PE=1 SV=5	-1.23455	hDFs -MMC - hTCs -MMC	limma	0.00018398	0.0038453	hit
500	NAB2	Q15742|Q15742-3	NGFI-A-binding protein 2 OS=Homo sapiens GN=NAB2 PE=1 SV=1|Isoform 3 of NGFI-A-binding protein 2 OS=Homo sapiens GN=NAB2	-0.405684	hDFs -MMC - hTCs -MMC	limma	0.0233108	0.0995815	no hit
501	KDELC1	Q6UW63	KDEL motif-containing protein 1 OS=Homo sapiens GN=KDELC1 PE=1 SV=1	0.483755	hDFs -MMC - hTCs -MMC	limma	0.0407932	0.146861	no hit
502	TMEM205	K7ELQ9|Q6UW68	Transmembrane protein 205 (Fragment) OS=Homo sapiens GN=TMEM205 PE=1 SV=1|Transmembrane protein 205 OS=Homo sapiens GN=TMEM205 PE=1 SV=1	0.242452	hDFs -MMC - hTCs -MMC	limma	0.178696	0.37708	no hit
503	COLGALT1	Q8NBJ5	Procollagen galactosyltransferase 1 OS=Homo sapiens GN=COLGALT1 PE=1 SV=1	0.49927	hDFs -MMC - hTCs -MMC	limma	0.00525696	0.0363187	no hit
504	EMG1	Q92979	Ribosomal RNA small subunit methyltransferase NEP1 OS=Homo sapiens GN=EMG1 PE=1 SV=4	0.0530605	hDFs -MMC - hTCs -MMC	limma	0.551187	0.742102	no hit
505	CHERP	J3QK89|Q8IWX8	Calcium homeostasis endoplasmic reticulum protein OS=Homo sapiens GN=CHERP PE=1 SV=1|Calcium homeostasis endoplasmic reticulum protein OS=Homo sapiens GN=CHERP PE=1 SV=3	-0.50872	hDFs -MMC - hTCs -MMC	limma	0.00118504	0.0138395	no hit
506	BDH2	Q9BUT1	3-hydroxybutyrate dehydrogenase type 2 OS=Homo sapiens GN=BDH2 PE=1 SV=2	-0.275972	hDFs -MMC - hTCs -MMC	limma	0.00515826	0.0361171	no hit
507	STON1	A0A0A6YYG5|Q53S48|Q9Y6Q2|Q9Y6Q2-2|Q9Y6Q2-3	Protein STON1-GTF2A1L OS=Homo sapiens GN=STON1-GTF2A1L PE=4 SV=1|Protein STON1-GTF2A1L OS=Homo sapiens GN=ALF PE=4 SV=1|Stonin-1 OS=Homo sapiens GN=STON1 PE=1 SV=2|Isoform 2 of Stonin-1 OS=Homo sapiens GN=STON1|Isoform 3 of Stonin-1 OS=Homo sapiens GN=STON1	1.1424	hDFs -MMC - hTCs -MMC	limma	3.0927e-05	0.00133517	hit
508	NCDN	Q9UBB6|Q9UBB6-2|Q9UBB6-3	Neurochondrin OS=Homo sapiens GN=NCDN PE=1 SV=1|Isoform 2 of Neurochondrin OS=Homo sapiens GN=NCDN|Isoform 3 of Neurochondrin OS=Homo sapiens GN=NCDN	-0.153575	hDFs -MMC - hTCs -MMC	limma	0.218957	0.430526	no hit
509	TUBGCP3	Q96CW5	Gamma-tubulin complex component 3 OS=Homo sapiens GN=TUBGCP3 PE=1 SV=2	0.117126	hDFs -MMC - hTCs -MMC	limma	0.234313	0.449263	no hit
510	GOT2	P00505	Aspartate aminotransferase, mitochondrial OS=Homo sapiens GN=GOT2 PE=1 SV=3	0.0891217	hDFs -MMC - hTCs -MMC	limma	0.282396	0.501477	no hit
511	PRRC2A	P48634|P48634-2|P48634-3	Protein PRRC2A OS=Homo sapiens GN=PRRC2A PE=1 SV=3|Isoform 2 of Protein PRRC2A OS=Homo sapiens GN=PRRC2A|Isoform 3 of Protein PRRC2A OS=Homo sapiens GN=PRRC2A	-0.733856	hDFs -MMC - hTCs -MMC	limma	0.00023038	0.00444483	no hit
512	CCDC127	Q96BQ5	Coiled-coil domain-containing protein 127 OS=Homo sapiens GN=CCDC127 PE=1 SV=1	-0.153197	hDFs -MMC - hTCs -MMC	limma	0.112348	0.281913	no hit
513	HSD17B7	P56937|P56937-2|P56937-3	3-keto-steroid reductase OS=Homo sapiens GN=HSD17B7 PE=1 SV=1|Isoform 2 of 3-keto-steroid reductase OS=Homo sapiens GN=HSD17B7|Isoform 3 of 3-keto-steroid reductase OS=Homo sapiens GN=HSD17B7	-0.0513775	hDFs -MMC - hTCs -MMC	limma	0.768683	0.881867	no hit
514	IKBIP	Q70UQ0|Q70UQ0-4	Inhibitor of nuclear factor kappa-B kinase-interacting protein OS=Homo sapiens GN=IKBIP PE=1 SV=1|Isoform 4 of Inhibitor of nuclear factor kappa-B kinase-interacting protein OS=Homo sapiens GN=IKBIP	0.0935854	hDFs -MMC - hTCs -MMC	limma	0.520092	0.718101	no hit
515	TMEM106B	Q9NUM4	Transmembrane protein 106B OS=Homo sapiens GN=TMEM106B PE=1 SV=2	-0.267393	hDFs -MMC - hTCs -MMC	limma	0.315194	0.535179	no hit
516	RAB24	F8W8H5|Q969Q5	Ras-related protein Rab-24 OS=Homo sapiens GN=RAB24 PE=1 SV=1|Ras-related protein Rab-24 OS=Homo sapiens GN=RAB24 PE=1 SV=1	-0.138716	hDFs -MMC - hTCs -MMC	limma	0.235332	0.450234	no hit
517	NDUFS7	F5GXJ1|F5H5N1|O75251|O75251-2	NADH dehydrogenase [ubiquinone] iron-sulfur protein 7, mitochondrial OS=Homo sapiens GN=NDUFS7 PE=1 SV=1|NADH dehydrogenase [ubiquinone] iron-sulfur protein 7, mitochondrial OS=Homo sapiens GN=NDUFS7 PE=1 SV=1|NADH dehydrogenase [ubiquinone] iron-sulfur protein 7, mitochondrial OS=Homo sapiens GN=NDUFS7 PE=1 SV=3|Isoform 2 of NADH dehydrogenase [ubiquinone] iron-sulfur protein 7, mitochondrial OS…	0.202919	hDFs -MMC - hTCs -MMC	limma	0.0440924	0.155758	no hit
518	BOK	Q9UMX3	Bcl-2-related ovarian killer protein OS=Homo sapiens GN=BOK PE=1 SV=1	-0.742936	hDFs -MMC - hTCs -MMC	limma	0.00677106	0.0431373	no hit
519	CD47	Q08722|Q08722-3|Q08722-4	Leukocyte surface antigen CD47 OS=Homo sapiens GN=CD47 PE=1 SV=1|Isoform OA3-305 of Leukocyte surface antigen CD47 OS=Homo sapiens GN=CD47|Isoform OA3-312 of Leukocyte surface antigen CD47 OS=Homo sapiens GN=CD47	0.0917793	hDFs -MMC - hTCs -MMC	limma	0.259503	0.473597	no hit
520	HMGN2	P05204	Non-histone chromosomal protein HMG-17 OS=Homo sapiens GN=HMGN2 PE=1 SV=3	0.118345	hDFs -MMC - hTCs -MMC	limma	0.345188	0.566035	no hit
521	CPM	P14384	Carboxypeptidase M OS=Homo sapiens GN=CPM PE=1 SV=2	0.202824	hDFs -MMC - hTCs -MMC	limma	0.496902	0.700719	no hit
522	SERINC3	Q13530|Q13530-2	Serine incorporator 3 OS=Homo sapiens GN=SERINC3 PE=2 SV=2|Isoform 2 of Serine incorporator 3 OS=Homo sapiens GN=SERINC3	0.130196	hDFs -MMC - hTCs -MMC	limma	0.0911227	0.247909	no hit
523	EML1	F8W717|O00423|O00423-3	Echinoderm microtubule-associated protein-like 1 OS=Homo sapiens GN=EML1 PE=1 SV=1|Echinoderm microtubule-associated protein-like 1 OS=Homo sapiens GN=EML1 PE=1 SV=3|Isoform 3 of Echinoderm microtubule-associated protein-like 1 OS=Homo sapiens GN=EML1	-0.837222	hDFs -MMC - hTCs -MMC	limma	1.4259e-05	0.00090485	no hit
524	TXNRD2	D3YTF8|Q9NNW7|Q9NNW7-2	Thioredoxin reductase 2, mitochondrial OS=Homo sapiens GN=TXNRD2 PE=1 SV=3|Thioredoxin reductase 2, mitochondrial OS=Homo sapiens GN=TXNRD2 PE=1 SV=3|Isoform 2 of Thioredoxin reductase 2, mitochondrial OS=Homo sapiens GN=TXNRD2	0.341785	hDFs -MMC - hTCs -MMC	limma	0.00116322	0.0136757	no hit
525	KIF13A	Q9H1H9|Q9H1H9-2|Q9H1H9-3|Q9H1H9-4	Kinesin-like protein KIF13A OS=Homo sapiens GN=KIF13A PE=1 SV=2|Isoform 2 of Kinesin-like protein KIF13A OS=Homo sapiens GN=KIF13A|Isoform 3 of Kinesin-like protein KIF13A OS=Homo sapiens GN=KIF13A|Isoform 4 of Kinesin-like protein KIF13A OS=Homo sapiens GN=KIF13A	-0.101266	hDFs -MMC - hTCs -MMC	limma	0.480807	0.687781	no hit
526	LSM14A	Q8ND56|Q8ND56-2	Protein LSM14 homolog A OS=Homo sapiens GN=LSM14A PE=1 SV=3|Isoform 2 of Protein LSM14 homolog A OS=Homo sapiens GN=LSM14A	-1.0734	hDFs -MMC - hTCs -MMC	limma	4.3469e-06	0.0004579	hit
527	BYSL	Q13895	Bystin OS=Homo sapiens GN=BYSL PE=1 SV=3	0.08462	hDFs -MMC - hTCs -MMC	limma	0.534941	0.730389	no hit
528	ARHGEF7	B1ALK7|Q14155-1	Rho guanine nucleotide exchange factor 7 OS=Homo sapiens GN=ARHGEF7 PE=1 SV=1|Isoform 1 of Rho guanine nucleotide exchange factor 7 OS=Homo sapiens GN=ARHGEF7	-0.206642	hDFs -MMC - hTCs -MMC	limma	0.0260749	0.108005	no hit
529	MED27	Q6P2C8|Q6P2C8-2	Mediator of RNA polymerase II transcription subunit 27 OS=Homo sapiens GN=MED27 PE=1 SV=1|Isoform 2 of Mediator of RNA polymerase II transcription subunit 27 OS=Homo sapiens GN=MED27	0.0725874	hDFs -MMC - hTCs -MMC	limma	0.310359	0.530434	no hit
530	MDH1	P40925|P40925-3	Malate dehydrogenase, cytoplasmic OS=Homo sapiens GN=MDH1 PE=1 SV=4|Isoform 3 of Malate dehydrogenase, cytoplasmic OS=Homo sapiens GN=MDH1	0.183205	hDFs -MMC - hTCs -MMC	limma	0.168495	0.363978	no hit
531	MAP2K2	P36507	Dual specificity mitogen-activated protein kinase kinase 2 OS=Homo sapiens GN=MAP2K2 PE=1 SV=1	0.0400958	hDFs -MMC - hTCs -MMC	limma	0.718086	0.850174	no hit
532	CCDC92	Q53HC0|Q53HC0-2	Coiled-coil domain-containing protein 92 OS=Homo sapiens GN=CCDC92 PE=1 SV=2|Isoform 2 of Coiled-coil domain-containing protein 92 OS=Homo sapiens GN=CCDC92	-0.160966	hDFs -MMC - hTCs -MMC	limma	0.464905	0.673855	no hit
533	COA3	Q9Y2R0	Cytochrome c oxidase assembly factor 3 homolog, mitochondrial OS=Homo sapiens GN=COA3 PE=1 SV=1	0.0133977	hDFs -MMC - hTCs -MMC	limma	0.899262	0.951469	no hit
534	MRPS17	I3L0E3|Q9Y2R5	HCG1984214, isoform CRA_a OS=Homo sapiens GN=hCG_1984214 PE=3 SV=1|28S ribosomal protein S17, mitochondrial OS=Homo sapiens GN=MRPS17 PE=1 SV=1	0.0063945	hDFs -MMC - hTCs -MMC	limma	0.959627	0.978026	no hit
535	AP1B1	Q10567|Q10567-2|Q10567-3	AP-1 complex subunit beta-1 OS=Homo sapiens GN=AP1B1 PE=1 SV=2|Isoform B of AP-1 complex subunit beta-1 OS=Homo sapiens GN=AP1B1|Isoform C of AP-1 complex subunit beta-1 OS=Homo sapiens GN=AP1B1	-0.0876681	hDFs -MMC - hTCs -MMC	limma	0.451959	0.66435	no hit
536	TP53RK	Q96S44	TP53-regulating kinase OS=Homo sapiens GN=TP53RK PE=1 SV=2	-0.0877222	hDFs -MMC - hTCs -MMC	limma	0.379337	0.600103	no hit
537	WWTR1	C9J038|C9JQS8|C9JR84|Q9GZV5	WW domain-containing transcription regulator protein 1 (Fragment) OS=Homo sapiens GN=WWTR1 PE=1 SV=1|WW domain-containing transcription regulator protein 1 (Fragment) OS=Homo sapiens GN=WWTR1 PE=1 SV=1|WW domain-containing transcription regulator protein 1 (Fragment) OS=Homo sapiens GN=WWTR1 PE=1 SV=1|WW domain-containing transcription regulator protein 1 OS=Homo sapiens GN=WWTR1 PE=1 SV=1	-0.547208	hDFs -MMC - hTCs -MMC	limma	0.00178341	0.0180639	no hit
538	SMARCA5	O60264	SWI/SNF-related matrix-associated actin-dependent regulator of chromatin subfamily A member 5 OS=Homo sapiens GN=SMARCA5 PE=1 SV=1	0.17663	hDFs -MMC - hTCs -MMC	limma	0.120842	0.296036	no hit
539	URI1	O94763|O94763-2|O94763-3|O94763-4	Unconventional prefoldin RPB5 interactor 1 OS=Homo sapiens GN=URI1 PE=1 SV=3|Isoform 2 of Unconventional prefoldin RPB5 interactor 1 OS=Homo sapiens GN=URI1|Isoform 3 of Unconventional prefoldin RPB5 interactor 1 OS=Homo sapiens GN=URI1|Isoform 4 of Unconventional prefoldin RPB5 interactor 1 OS=Homo sapiens GN=URI1	0.0886054	hDFs -MMC - hTCs -MMC	limma	0.452762	0.664631	no hit
540	FAM134C	Q86VR2	Protein FAM134C OS=Homo sapiens GN=FAM134C PE=1 SV=1	0.117204	hDFs -MMC - hTCs -MMC	limma	0.185628	0.386597	no hit
541	SPRYD4	Q8WW59	SPRY domain-containing protein 4 OS=Homo sapiens GN=SPRYD4 PE=1 SV=2	-0.113925	hDFs -MMC - hTCs -MMC	limma	0.114462	0.285901	no hit
542	OAS2	A0A087X0V5|P29728|P29728-2	2'-5'-oligoadenylate synthase 2 OS=Homo sapiens GN=OAS2 PE=1 SV=1|2'-5'-oligoadenylate synthase 2 OS=Homo sapiens GN=OAS2 PE=1 SV=3|Isoform p69 of 2'-5'-oligoadenylate synthase 2 OS=Homo sapiens GN=OAS2	0.650123	hDFs -MMC - hTCs -MMC	limma	0.0514169	0.17086	no hit
543	CROCC	Q5TZA2	Rootletin OS=Homo sapiens GN=CROCC PE=1 SV=1	0.0540241	hDFs -MMC - hTCs -MMC	limma	0.390658	0.609839	no hit
544	MSN	P26038	Moesin OS=Homo sapiens GN=MSN PE=1 SV=3	0.26226	hDFs -MMC - hTCs -MMC	limma	0.0843902	0.234928	no hit
545	TBCD	J3KR97|Q9BTW9|Q9BTW9-4	Tubulin-specific chaperone D OS=Homo sapiens GN=TBCD PE=1 SV=1|Tubulin-specific chaperone D OS=Homo sapiens GN=TBCD PE=1 SV=2|Isoform 4 of Tubulin-specific chaperone D OS=Homo sapiens GN=TBCD	-0.1001	hDFs -MMC - hTCs -MMC	limma	0.418198	0.635135	no hit
546	AK1	P00568|Q5T9B7	Adenylate kinase isoenzyme 1 OS=Homo sapiens GN=AK1 PE=1 SV=3|Adenylate kinase isoenzyme 1 OS=Homo sapiens GN=AK1 PE=1 SV=1	-0.585413	hDFs -MMC - hTCs -MMC	limma	1.2016e-05	0.00080986	no hit
547	DIAPH1	A0A0G2JH68|A0A140T8Z0	Protein diaphanous homolog 1 OS=Homo sapiens GN=DIAPH1 PE=1 SV=1|Protein diaphanous homolog 1 OS=Homo sapiens GN=DIAPH1 PE=1 SV=1	-0.137045	hDFs -MMC - hTCs -MMC	limma	0.191707	0.39473	no hit
548	IRAK4	Q9NWZ3	Interleukin-1 receptor-associated kinase 4 OS=Homo sapiens GN=IRAK4 PE=1 SV=1	-0.0670447	hDFs -MMC - hTCs -MMC	limma	0.540183	0.734421	no hit
549	USP25	Q9UHP3|Q9UHP3-1|Q9UHP3-3	Ubiquitin carboxyl-terminal hydrolase 25 OS=Homo sapiens GN=USP25 PE=1 SV=4|Isoform USP25b of Ubiquitin carboxyl-terminal hydrolase 25 OS=Homo sapiens GN=USP25|Isoform USP25m of Ubiquitin carboxyl-terminal hydrolase 25 OS=Homo sapiens GN=USP25	-0.170413	hDFs -MMC - hTCs -MMC	limma	0.144196	0.334092	no hit
550	PFDN4	Q9NQP4	Prefoldin subunit 4 OS=Homo sapiens GN=PFDN4 PE=1 SV=1	0.246901	hDFs -MMC - hTCs -MMC	limma	0.0696009	0.206596	no hit
551	HOOK3	Q86VS8	Protein Hook homolog 3 OS=Homo sapiens GN=HOOK3 PE=1 SV=2	-0.0217664	hDFs -MMC - hTCs -MMC	limma	0.815366	0.907931	no hit
552	UBLCP1	Q8WVY7	Ubiquitin-like domain-containing CTD phosphatase 1 OS=Homo sapiens GN=UBLCP1 PE=1 SV=2	0.00632688	hDFs -MMC - hTCs -MMC	limma	0.950422	0.975043	no hit
553	TGFBRAP1	Q8WUH2	Transforming growth factor-beta receptor-associated protein 1 OS=Homo sapiens GN=TGFBRAP1 PE=1 SV=1	0.246408	hDFs -MMC - hTCs -MMC	limma	0.00750436	0.0465006	no hit
554	TMEM263	Q8WUH6	Transmembrane protein 263 OS=Homo sapiens GN=TMEM263 PE=1 SV=1	-0.508783	hDFs -MMC - hTCs -MMC	limma	0.00206384	0.02013	no hit
555	CD2AP	Q9Y5K6	CD2-associated protein OS=Homo sapiens GN=CD2AP PE=1 SV=1	-0.491204	hDFs -MMC - hTCs -MMC	limma	0.00057819	0.00848274	no hit
556	ATP6V1D	Q9Y5K8	V-type proton ATPase subunit D OS=Homo sapiens GN=ATP6V1D PE=1 SV=1	-0.126626	hDFs -MMC - hTCs -MMC	limma	0.171603	0.36831	no hit
557	CEP97	E9PG22|Q8IW35|Q8IW35-2	Centrosomal protein of 97 kDa OS=Homo sapiens GN=CEP97 PE=1 SV=1|Centrosomal protein of 97 kDa OS=Homo sapiens GN=CEP97 PE=1 SV=1|Isoform 2 of Centrosomal protein of 97 kDa OS=Homo sapiens GN=CEP97	-0.587487	hDFs -MMC - hTCs -MMC	limma	0.00041493	0.00662254	no hit
558	PDS5B	Q9NTI5|Q9NTI5-2	Sister chromatid cohesion protein PDS5 homolog B OS=Homo sapiens GN=PDS5B PE=1 SV=1|Isoform 2 of Sister chromatid cohesion protein PDS5 homolog B OS=Homo sapiens GN=PDS5B	0.138433	hDFs -MMC - hTCs -MMC	limma	0.172525	0.369107	no hit
559	LETM1	O95202	LETM1 and EF-hand domain-containing protein 1, mitochondrial OS=Homo sapiens GN=LETM1 PE=1 SV=1	-0.339187	hDFs -MMC - hTCs -MMC	limma	0.013589	0.0690862	no hit
560	PARP9	Q8IXQ6|Q8IXQ6-2	Poly [ADP-ribose] polymerase 9 OS=Homo sapiens GN=PARP9 PE=1 SV=2|Isoform 2 of Poly [ADP-ribose] polymerase 9 OS=Homo sapiens GN=PARP9	0.223307	hDFs -MMC - hTCs -MMC	limma	0.0636086	0.195123	no hit
561	TLN1	Q9Y490	Talin-1 OS=Homo sapiens GN=TLN1 PE=1 SV=3	0.220741	hDFs -MMC - hTCs -MMC	limma	0.0474061	0.162663	no hit
562	KIF3A	A0A087X011|E9PES4|J3KPF9|Q9Y496	Kinesin-like protein OS=Homo sapiens GN=KIF3A PE=1 SV=1|Kinesin-like protein OS=Homo sapiens GN=KIF3A PE=1 SV=1|Kinesin-like protein OS=Homo sapiens GN=KIF3A PE=1 SV=1|Kinesin-like protein KIF3A OS=Homo sapiens GN=KIF3A PE=1 SV=4	-0.226402	hDFs -MMC - hTCs -MMC	limma	0.0198539	0.0897599	no hit
563	PAFAH2	Q5SY00|Q99487	Platelet-activating factor acetylhydrolase 2, cytoplasmic (Fragment) OS=Homo sapiens GN=PAFAH2 PE=1 SV=7|Platelet-activating factor acetylhydrolase 2, cytoplasmic OS=Homo sapiens GN=PAFAH2 PE=1 SV=1	0.0342196	hDFs -MMC - hTCs -MMC	limma	0.6705	0.820141	no hit
564	BMPR2	Q13873|Q13873-2	Bone morphogenetic protein receptor type-2 OS=Homo sapiens GN=BMPR2 PE=1 SV=2|Isoform 2 of Bone morphogenetic protein receptor type-2 OS=Homo sapiens GN=BMPR2	0.567271	hDFs -MMC - hTCs -MMC	limma	0.00023507	0.00450219	no hit
565	MAPKAPK2	P49137	MAP kinase-activated protein kinase 2 OS=Homo sapiens GN=MAPKAPK2 PE=1 SV=1	-0.0362757	hDFs -MMC - hTCs -MMC	limma	0.690021	0.83261	no hit
566	ROCK1	Q13464	Rho-associated protein kinase 1 OS=Homo sapiens GN=ROCK1 PE=1 SV=1	0.100263	hDFs -MMC - hTCs -MMC	limma	0.16411	0.358659	no hit
567	SERPINF1	P36955	Pigment epithelium-derived factor OS=Homo sapiens GN=SERPINF1 PE=1 SV=4	0.192181	hDFs -MMC - hTCs -MMC	limma	0.227768	0.441091	no hit
568	DLST	P36957	Dihydrolipoyllysine-residue succinyltransferase component of 2-oxoglutarate dehydrogenase complex, mitochondrial OS=Homo sapiens GN=DLST PE=1 SV=4	-0.307338	hDFs -MMC - hTCs -MMC	limma	0.00343541	0.0275408	no hit
569	ZC3H7B	Q9UGR2|Q9UGR2-2	Zinc finger CCCH domain-containing protein 7B OS=Homo sapiens GN=ZC3H7B PE=1 SV=1|Isoform 2 of Zinc finger CCCH domain-containing protein 7B OS=Homo sapiens GN=ZC3H7B	-0.306236	hDFs -MMC - hTCs -MMC	limma	0.0186037	0.0863311	no hit
570	POGZ	Q7Z3K3|Q7Z3K3-2|Q7Z3K3-3|Q7Z3K3-5|Q7Z3K3-6|Q7Z3K3-7	Pogo transposable element with ZNF domain OS=Homo sapiens GN=POGZ PE=1 SV=2|Isoform 2 of Pogo transposable element with ZNF domain OS=Homo sapiens GN=POGZ|Isoform 3 of Pogo transposable element with ZNF domain OS=Homo sapiens GN=POGZ|Isoform 5 of Pogo transposable element with ZNF domain OS=Homo sapiens GN=POGZ|Isoform 6 of Pogo transposable element with ZNF domain OS=Homo sapiens GN=POGZ|Isoform…	0.0246368	hDFs -MMC - hTCs -MMC	limma	0.709979	0.846857	no hit
571	GTF3C4	Q9UKN8	General transcription factor 3C polypeptide 4 OS=Homo sapiens GN=GTF3C4 PE=1 SV=2	-0.031301	hDFs -MMC - hTCs -MMC	limma	0.732863	0.857015	no hit
572	MAP7D1	Q3KQU3|Q3KQU3-2	MAP7 domain-containing protein 1 OS=Homo sapiens GN=MAP7D1 PE=1 SV=1|Isoform 2 of MAP7 domain-containing protein 1 OS=Homo sapiens GN=MAP7D1	-0.282671	hDFs -MMC - hTCs -MMC	limma	0.0199519	0.0899755	no hit
573	TCEB2	Q15370|Q15370-2	Transcription elongation factor B polypeptide 2 OS=Homo sapiens GN=TCEB2 PE=1 SV=1|Isoform 2 of Transcription elongation factor B polypeptide 2 OS=Homo sapiens GN=TCEB2	0.0551636	hDFs -MMC - hTCs -MMC	limma	0.622308	0.792691	no hit
574	LRPAP1	P30533	Alpha-2-macroglobulin receptor-associated protein OS=Homo sapiens GN=LRPAP1 PE=1 SV=1	-0.0612721	hDFs -MMC - hTCs -MMC	limma	0.721951	0.851984	no hit
575	TSPAN4	A8MVV6|E9PN41|J3KQ42|O14817	Tetraspanin OS=Homo sapiens GN=TSPAN4 PE=1 SV=1|Tetraspanin-4 (Fragment) OS=Homo sapiens GN=TSPAN4 PE=1 SV=1|Tetraspanin OS=Homo sapiens GN=TSPAN4 PE=1 SV=1|Tetraspanin-4 OS=Homo sapiens GN=TSPAN4 PE=1 SV=1	-0.286703	hDFs -MMC - hTCs -MMC	limma	0.141035	0.330119	no hit
576	CARM1	Q86X55|Q86X55-1	Histone-arginine methyltransferase CARM1 OS=Homo sapiens GN=CARM1 PE=1 SV=3|Isoform 1 of Histone-arginine methyltransferase CARM1 OS=Homo sapiens GN=CARM1	0.195241	hDFs -MMC - hTCs -MMC	limma	0.112895	0.282747	no hit
577	AQR	O60306	Intron-binding protein aquarius OS=Homo sapiens GN=AQR PE=1 SV=4	0.187256	hDFs -MMC - hTCs -MMC	limma	0.0187245	0.0867385	no hit
578	PEX14	O75381|O75381-2	Peroxisomal membrane protein PEX14 OS=Homo sapiens GN=PEX14 PE=1 SV=1|Isoform 2 of Peroxisomal membrane protein PEX14 OS=Homo sapiens GN=PEX14	-0.186659	hDFs -MMC - hTCs -MMC	limma	0.26154	0.475664	no hit
579	TRAPPC13	A5PLN9|A5PLN9-2|A5PLN9-4|A5PLN9-5|A5PLN9-7	Trafficking protein particle complex subunit 13 OS=Homo sapiens GN=TRAPPC13 PE=1 SV=2|Isoform 2 of Trafficking protein particle complex subunit 13 OS=Homo sapiens GN=TRAPPC13|Isoform 3 of Trafficking protein particle complex subunit 13 OS=Homo sapiens GN=TRAPPC13|Isoform 4 of Trafficking protein particle complex subunit 13 OS=Homo sapiens GN=TRAPPC13|Isoform 5 of Trafficking protein particle comp…	0.042992	hDFs -MMC - hTCs -MMC	limma	0.592226	0.771722	no hit
580	SLC25A1	P53007	Tricarboxylate transport protein, mitochondrial OS=Homo sapiens GN=SLC25A1 PE=1 SV=2	0.26574	hDFs -MMC - hTCs -MMC	limma	0.00141053	0.0153987	no hit
581	BLVRA	P53004	Biliverdin reductase A OS=Homo sapiens GN=BLVRA PE=1 SV=2	0.63709	hDFs -MMC - hTCs -MMC	limma	0.00014878	0.00339281	no hit
582	KTN1	Q86UP2	Kinectin OS=Homo sapiens GN=KTN1 PE=1 SV=1	-0.497116	hDFs -MMC - hTCs -MMC	limma	0.00020255	0.00405636	no hit
583	DDX42	Q86XP3	ATP-dependent RNA helicase DDX42 OS=Homo sapiens GN=DDX42 PE=1 SV=1	0.0556916	hDFs -MMC - hTCs -MMC	limma	0.37989	0.600103	no hit
584	PPP2R4	A6PVN5|Q15257-2	Serine/threonine-protein phosphatase 2A activator OS=Homo sapiens GN=PPP2R4 PE=1 SV=1|Isoform 1 of Serine/threonine-protein phosphatase 2A activator OS=Homo sapiens GN=PPP2R4	-0.191479	hDFs -MMC - hTCs -MMC	limma	0.0912262	0.24793	no hit
585	SDF2	Q99470	Stromal cell-derived factor 2 OS=Homo sapiens GN=SDF2 PE=1 SV=2	-0.22115	hDFs -MMC - hTCs -MMC	limma	0.31859	0.539381	no hit
586	PRUNE	Q86TP1	Protein prune homolog OS=Homo sapiens GN=PRUNE PE=1 SV=2	-0.0219011	hDFs -MMC - hTCs -MMC	limma	0.818566	0.909383	no hit
587	MP68	P56378	6.8 kDa mitochondrial proteolipid OS=Homo sapiens GN=MP68 PE=1 SV=1	0.131741	hDFs -MMC - hTCs -MMC	limma	0.228487	0.442117	no hit
588	DDX39A	O00148	ATP-dependent RNA helicase DDX39A OS=Homo sapiens GN=DDX39A PE=1 SV=2	0.0972845	hDFs -MMC - hTCs -MMC	limma	0.367531	0.588331	no hit
589	PSMB1	P20618	Proteasome subunit beta type-1 OS=Homo sapiens GN=PSMB1 PE=1 SV=2	0.0147599	hDFs -MMC - hTCs -MMC	limma	0.897737	0.950663	no hit
590	PCBP1	Q15365	Poly(rC)-binding protein 1 OS=Homo sapiens GN=PCBP1 PE=1 SV=2	0.192151	hDFs -MMC - hTCs -MMC	limma	0.215404	0.426837	no hit
591	TMED2	Q15363	Transmembrane emp24 domain-containing protein 2 OS=Homo sapiens GN=TMED2 PE=1 SV=1	0.0572825	hDFs -MMC - hTCs -MMC	limma	0.733828	0.857571	no hit
592	WASL	O00401	Neural Wiskott-Aldrich syndrome protein OS=Homo sapiens GN=WASL PE=1 SV=2	-0.854398	hDFs -MMC - hTCs -MMC	limma	3.9712e-07	0.00014603	no hit
593	CD109	Q6YHK3	CD109 antigen OS=Homo sapiens GN=CD109 PE=1 SV=2	0.491822	hDFs -MMC - hTCs -MMC	limma	0.00142406	0.015497	no hit
594	ZC3H15	Q8WU90	Zinc finger CCCH domain-containing protein 15 OS=Homo sapiens GN=ZC3H15 PE=1 SV=1	-0.101821	hDFs -MMC - hTCs -MMC	limma	0.231934	0.446001	no hit
595	MYCBP	A0A087WV05|Q99417	Uncharacterized protein OS=Homo sapiens PE=4 SV=1|C-Myc-binding protein OS=Homo sapiens GN=MYCBP PE=1 SV=3	-0.256383	hDFs -MMC - hTCs -MMC	limma	0.0218435	0.0954642	no hit
596	TGM2	P21980	Protein-glutamine gamma-glutamyltransferase 2 OS=Homo sapiens GN=TGM2 PE=1 SV=2	0.636773	hDFs -MMC - hTCs -MMC	limma	0.0371615	0.13813	no hit
597	NELFB	A0A0X1KG71	Negative elongation factor B OS=Homo sapiens GN=NELFB PE=1 SV=1	-0.0222277	hDFs -MMC - hTCs -MMC	limma	0.787107	0.892343	no hit
598	PLEKHJ1	Q9NW61	Pleckstrin homology domain-containing family J member 1 OS=Homo sapiens GN=PLEKHJ1 PE=2 SV=1	-0.0471629	hDFs -MMC - hTCs -MMC	limma	0.608528	0.783276	no hit
599	APIP	Q96GX9	Methylthioribulose-1-phosphate dehydratase OS=Homo sapiens GN=APIP PE=1 SV=1	0.185198	hDFs -MMC - hTCs -MMC	limma	0.0984415	0.258728	no hit
600	TNFAIP6	P98066	Tumor necrosis factor-inducible gene 6 protein OS=Homo sapiens GN=TNFAIP6 PE=1 SV=2	-0.432652	hDFs -MMC - hTCs -MMC	limma	0.0321727	0.12469	no hit
601	NTAN1	Q96AB6	Protein N-terminal asparagine amidohydrolase OS=Homo sapiens GN=NTAN1 PE=1 SV=3	0.168393	hDFs -MMC - hTCs -MMC	limma	0.22064	0.432494	no hit
602	MPST	P25325|P25325-2	3-mercaptopyruvate sulfurtransferase OS=Homo sapiens GN=MPST PE=1 SV=3|Isoform 2 of 3-mercaptopyruvate sulfurtransferase OS=Homo sapiens GN=MPST	0.274613	hDFs -MMC - hTCs -MMC	limma	0.035961	0.135194	no hit
603	NUP93	Q8N1F7	Nuclear pore complex protein Nup93 OS=Homo sapiens GN=NUP93 PE=1 SV=2	0.0820616	hDFs -MMC - hTCs -MMC	limma	0.236221	0.451442	no hit
604	S100A11	P31949	Protein S100-A11 OS=Homo sapiens GN=S100A11 PE=1 SV=2	0.328989	hDFs -MMC - hTCs -MMC	limma	0.00461936	0.0331473	no hit
605	STIP1	P31948	Stress-induced-phosphoprotein 1 OS=Homo sapiens GN=STIP1 PE=1 SV=1	0.201623	hDFs -MMC - hTCs -MMC	limma	0.0169349	0.0807935	no hit
606	HACD2	Q6Y1H2	Very-long-chain (3R)-3-hydroxyacyl-CoA dehydratase 2 OS=Homo sapiens GN=HACD2 PE=1 SV=1	-0.134183	hDFs -MMC - hTCs -MMC	limma	0.166394	0.361266	no hit
607	GPD2	P43304	Glycerol-3-phosphate dehydrogenase, mitochondrial OS=Homo sapiens GN=GPD2 PE=1 SV=3	0.139057	hDFs -MMC - hTCs -MMC	limma	0.174649	0.371668	no hit
608	GNA13	Q14344	Guanine nucleotide-binding protein subunit alpha-13 OS=Homo sapiens GN=GNA13 PE=1 SV=2	0.342347	hDFs -MMC - hTCs -MMC	limma	0.00367986	0.0289281	no hit
609	RMDN1	Q96DB5	Regulator of microtubule dynamics protein 1 OS=Homo sapiens GN=RMDN1 PE=1 SV=1	-0.346885	hDFs -MMC - hTCs -MMC	limma	0.00673671	0.043061	no hit
610	ICT1	Q14197	Peptidyl-tRNA hydrolase ICT1, mitochondrial OS=Homo sapiens GN=ICT1 PE=1 SV=1	-0.0463293	hDFs -MMC - hTCs -MMC	limma	0.496345	0.70012	no hit
611	ARCN1	B0YIW6|P48444	Archain 1, isoform CRA_a OS=Homo sapiens GN=ARCN1 PE=1 SV=1|Coatomer subunit delta OS=Homo sapiens GN=ARCN1 PE=1 SV=1	0.247362	hDFs -MMC - hTCs -MMC	limma	0.0298432	0.118113	no hit
612	KHDRBS1	Q07666|Q07666-2	KH domain-containing, RNA-binding, signal transduction-associated protein 1 OS=Homo sapiens GN=KHDRBS1 PE=1 SV=1|Isoform 2 of KH domain-containing, RNA-binding, signal transduction-associated protein 1 OS=Homo sapiens GN=KHDRBS1	-0.0647335	hDFs -MMC - hTCs -MMC	limma	0.561832	0.748443	no hit
613	INTS1	Q8N201	Integrator complex subunit 1 OS=Homo sapiens GN=INTS1 PE=1 SV=2	0.0355633	hDFs -MMC - hTCs -MMC	limma	0.606786	0.783163	no hit
614	TPI1	P60174|P60174-1	Triosephosphate isomerase OS=Homo sapiens GN=TPI1 PE=1 SV=3|Isoform 2 of Triosephosphate isomerase OS=Homo sapiens GN=TPI1	-0.0214736	hDFs -MMC - hTCs -MMC	limma	0.719109	0.850752	no hit
615	TOMM20	Q15388	Mitochondrial import receptor subunit TOM20 homolog OS=Homo sapiens GN=TOMM20 PE=1 SV=1	-0.0433135	hDFs -MMC - hTCs -MMC	limma	0.729205	0.855967	no hit
616	PLXNC1	O60486	Plexin-C1 OS=Homo sapiens GN=PLXNC1 PE=1 SV=1	1.46988	hDFs -MMC - hTCs -MMC	limma	0.00011256	0.00287799	hit
617	LBR	Q14739	Lamin-B receptor OS=Homo sapiens GN=LBR PE=1 SV=2	0.629057	hDFs -MMC - hTCs -MMC	limma	4.0043e-05	0.00150649	no hit
618	SNX1	Q13596	Sorting nexin-1 OS=Homo sapiens GN=SNX1 PE=1 SV=3	-0.0732957	hDFs -MMC - hTCs -MMC	limma	0.401359	0.617936	no hit
619	PDP1	Q9P0J1|Q9P0J1-2	[Pyruvate dehydrogenase [acetyl-transferring]]-phosphatase 1, mitochondrial OS=Homo sapiens GN=PDP1 PE=1 SV=3|Isoform 2 of [Pyruvate dehydrogenase [acetyl-transferring]]-phosphatase 1, mitochondrial OS=Homo sapiens GN=PDP1	0.202392	hDFs -MMC - hTCs -MMC	limma	0.0577614	0.18427	no hit
620	AIFM1	O95831|O95831-3	Apoptosis-inducing factor 1, mitochondrial OS=Homo sapiens GN=AIFM1 PE=1 SV=1|Isoform 3 of Apoptosis-inducing factor 1, mitochondrial OS=Homo sapiens GN=AIFM1	-0.0082335	hDFs -MMC - hTCs -MMC	limma	0.923182	0.96266	no hit
621	PPP1R10	Q96QC0	Serine/threonine-protein phosphatase 1 regulatory subunit 10 OS=Homo sapiens GN=PPP1R10 PE=1 SV=1	-0.171602	hDFs -MMC - hTCs -MMC	limma	0.0218521	0.0954642	no hit
622	SLC25A17	O43808	Peroxisomal membrane protein PMP34 OS=Homo sapiens GN=SLC25A17 PE=1 SV=1	-0.0257431	hDFs -MMC - hTCs -MMC	limma	0.812228	0.90559	no hit
623	ARHGEF18	Q6ZSZ5	Rho guanine nucleotide exchange factor 18 OS=Homo sapiens GN=ARHGEF18 PE=1 SV=3	0.0314059	hDFs -MMC - hTCs -MMC	limma	0.814895	0.907794	no hit
624	MRPS21	A0A075B746|P82921	28S ribosomal protein S21, mitochondrial OS=Homo sapiens GN=MRPS21 PE=1 SV=1|28S ribosomal protein S21, mitochondrial OS=Homo sapiens GN=MRPS21 PE=1 SV=2	-0.193604	hDFs -MMC - hTCs -MMC	limma	0.107818	0.274338	no hit
625	NES	P48681	Nestin OS=Homo sapiens GN=NES PE=1 SV=2	-1.51308	hDFs -MMC - hTCs -MMC	limma	0.00019717	0.00398393	hit
626	SYT11	Q9BT88	Synaptotagmin-11 OS=Homo sapiens GN=SYT11 PE=1 SV=2	-0.311294	hDFs -MMC - hTCs -MMC	limma	0.0675111	0.202726	no hit
627	PLEKHF2	Q9H8W4	Pleckstrin homology domain-containing family F member 2 OS=Homo sapiens GN=PLEKHF2 PE=1 SV=1	0.127718	hDFs -MMC - hTCs -MMC	limma	0.244514	0.459947	no hit
628	PAK2	Q13177	Serine/threonine-protein kinase PAK 2 OS=Homo sapiens GN=PAK2 PE=1 SV=3	-0.0803648	hDFs -MMC - hTCs -MMC	limma	0.285448	0.505363	no hit
629	BCCIP	Q9P287	BRCA2 and CDKN1A-interacting protein OS=Homo sapiens GN=BCCIP PE=1 SV=1	0.111758	hDFs -MMC - hTCs -MMC	limma	0.313224	0.533038	no hit
630	STK26	B4E0Y9|Q8NBY1|Q9P289	Serine/threonine-protein kinase 26 OS=Homo sapiens GN=STK26 PE=1 SV=1|Serine/threonine-protein kinase 26 OS=Homo sapiens GN=STK26 PE=1 SV=1|Serine/threonine-protein kinase 26 OS=Homo sapiens GN=STK26 PE=1 SV=2	-1.06812	hDFs -MMC - hTCs -MMC	limma	1.4047e-05	0.00090228	hit
631	INTS5	Q6P9B9	Integrator complex subunit 5 OS=Homo sapiens GN=INTS5 PE=1 SV=1	-0.244954	hDFs -MMC - hTCs -MMC	limma	0.0156375	0.0767591	no hit
632	NAA16	Q6N069	N-alpha-acetyltransferase 16, NatA auxiliary subunit OS=Homo sapiens GN=NAA16 PE=1 SV=2	0.0192071	hDFs -MMC - hTCs -MMC	limma	0.774446	0.885736	no hit
633	PDGFRA	P16234	Platelet-derived growth factor receptor alpha OS=Homo sapiens GN=PDGFRA PE=1 SV=1	-0.209258	hDFs -MMC - hTCs -MMC	limma	0.183832	0.384224	no hit
634	SMC1A	Q14683	Structural maintenance of chromosomes protein 1A OS=Homo sapiens GN=SMC1A PE=1 SV=2	0.221953	hDFs -MMC - hTCs -MMC	limma	0.0224169	0.0970971	no hit
635	ADH5	P11766	Alcohol dehydrogenase class-3 OS=Homo sapiens GN=ADH5 PE=1 SV=4	0.273707	hDFs -MMC - hTCs -MMC	limma	0.027394	0.111848	no hit
636	SLC25A6	P12236	ADP/ATP translocase 3 OS=Homo sapiens GN=SLC25A6 PE=1 SV=4	0.341623	hDFs -MMC - hTCs -MMC	limma	0.0784788	0.224227	no hit
637	SLC25A4	P12235	ADP/ATP translocase 1 OS=Homo sapiens GN=SLC25A4 PE=1 SV=4	-0.741991	hDFs -MMC - hTCs -MMC	limma	0.00029019	0.00528869	no hit
638	EXOG	Q9Y2C4	Nuclease EXOG, mitochondrial OS=Homo sapiens GN=EXOG PE=1 SV=2	-0.501823	hDFs -MMC - hTCs -MMC	limma	0.00518209	0.0361577	no hit
639	TCEB3	A0A024RAC6	Transcription elongation factor B (SIII), polypeptide 3 (110kDa, elongin A), isoform CRA_a OS=Homo sapiens GN=TCEB3 PE=1 SV=1	-0.0705426	hDFs -MMC - hTCs -MMC	limma	0.407355	0.624065	no hit
640	BAG5	Q9UL15	BAG family molecular chaperone regulator 5 OS=Homo sapiens GN=BAG5 PE=1 SV=1	-0.0164802	hDFs -MMC - hTCs -MMC	limma	0.7911	0.893923	no hit
641	NT5E	P21589	5'-nucleotidase OS=Homo sapiens GN=NT5E PE=1 SV=1	0.205719	hDFs -MMC - hTCs -MMC	limma	0.322431	0.544134	no hit
642	NARS	K7ENF0|O43776	Asparagine--tRNA ligase, cytoplasmic OS=Homo sapiens GN=NARS PE=1 SV=1|Asparagine--tRNA ligase, cytoplasmic OS=Homo sapiens GN=NARS PE=1 SV=1	0.0199181	hDFs -MMC - hTCs -MMC	limma	0.852346	0.92563	no hit
643	AGL	P35573	Glycogen debranching enzyme OS=Homo sapiens GN=AGL PE=1 SV=3	0.0332881	hDFs -MMC - hTCs -MMC	limma	0.642392	0.8034	no hit
644	EIF4A2	Q14240|Q14240-2	Eukaryotic initiation factor 4A-II OS=Homo sapiens GN=EIF4A2 PE=1 SV=2|Isoform 2 of Eukaryotic initiation factor 4A-II OS=Homo sapiens GN=EIF4A2	-0.147462	hDFs -MMC - hTCs -MMC	limma	0.281543	0.500754	no hit
645	HSPBP1	Q9NZL4|Q9NZL4-3	Hsp70-binding protein 1 OS=Homo sapiens GN=HSPBP1 PE=1 SV=1|Isoform 3 of Hsp70-binding protein 1 OS=Homo sapiens GN=HSPBP1	-0.214215	hDFs -MMC - hTCs -MMC	limma	0.172389	0.369107	no hit
646	AHCY	P23526	Adenosylhomocysteinase OS=Homo sapiens GN=AHCY PE=1 SV=4	0.163606	hDFs -MMC - hTCs -MMC	limma	0.0453296	0.158523	no hit
647	CFL1	P23528	Cofilin-1 OS=Homo sapiens GN=CFL1 PE=1 SV=3	0.129822	hDFs -MMC - hTCs -MMC	limma	0.2852	0.50516	no hit
648	UQCRC2	P22695	Cytochrome b-c1 complex subunit 2, mitochondrial OS=Homo sapiens GN=UQCRC2 PE=1 SV=3	0.0741259	hDFs -MMC - hTCs -MMC	limma	0.244996	0.460363	no hit
649	PRKACB	P22694	cAMP-dependent protein kinase catalytic subunit beta OS=Homo sapiens GN=PRKACB PE=1 SV=2	0.0756927	hDFs -MMC - hTCs -MMC	limma	0.543622	0.737573	no hit
650	UQCRC1	P31930	Cytochrome b-c1 complex subunit 1, mitochondrial OS=Homo sapiens GN=UQCRC1 PE=1 SV=3	0.11644	hDFs -MMC - hTCs -MMC	limma	0.253856	0.470133	no hit
651	VPS26B	Q4G0F5	Vacuolar protein sorting-associated protein 26B OS=Homo sapiens GN=VPS26B PE=1 SV=2	-0.0448111	hDFs -MMC - hTCs -MMC	limma	0.5119	0.712144	no hit
652	MFGE8	F5GZN3|Q08431|Q08431-2	Lactadherin OS=Homo sapiens GN=MFGE8 PE=1 SV=1|Lactadherin OS=Homo sapiens GN=MFGE8 PE=1 SV=2|Isoform 2 of Lactadherin OS=Homo sapiens GN=MFGE8	0.107832	hDFs -MMC - hTCs -MMC	limma	0.699314	0.841077	no hit
653	CD3EAP	O15446|O15446-2	DNA-directed RNA polymerase I subunit RPA34 OS=Homo sapiens GN=CD3EAP PE=1 SV=1|Isoform 2 of DNA-directed RNA polymerase I subunit RPA34 OS=Homo sapiens GN=CD3EAP	-0.0284579	hDFs -MMC - hTCs -MMC	limma	0.826328	0.913383	no hit
654	PDLIM1	O00151	PDZ and LIM domain protein 1 OS=Homo sapiens GN=PDLIM1 PE=1 SV=4	2.78045	hDFs -MMC - hTCs -MMC	limma	4.8141e-08	6.339e-05	hit
655	NSUN2	Q08J23	tRNA (cytosine(34)-C(5))-methyltransferase OS=Homo sapiens GN=NSUN2 PE=1 SV=2	-0.0729426	hDFs -MMC - hTCs -MMC	limma	0.308797	0.529438	no hit
656	SELO	A0A087X0Q9|Q9BVL4	Selenoprotein O OS=Homo sapiens GN=SELO PE=1 SV=1|Selenoprotein O OS=Homo sapiens GN=SELO PE=2 SV=3	-0.0898933	hDFs -MMC - hTCs -MMC	limma	0.231046	0.444821	no hit
657	DOCK1	A0A096LNH6|Q14185	Dedicator of cytokinesis protein 1 OS=Homo sapiens GN=DOCK1 PE=1 SV=1|Dedicator of cytokinesis protein 1 OS=Homo sapiens GN=DOCK1 PE=1 SV=2	0.344662	hDFs -MMC - hTCs -MMC	limma	0.00570736	0.0383427	no hit
658	PTRHD1	Q6GMV3	Putative peptidyl-tRNA hydrolase PTRHD1 OS=Homo sapiens GN=PTRHD1 PE=1 SV=1	-0.0163108	hDFs -MMC - hTCs -MMC	limma	0.931563	0.966997	no hit
659	SMYD5	Q6GMV2	SET and MYND domain-containing protein 5 OS=Homo sapiens GN=SMYD5 PE=1 SV=2	-0.213425	hDFs -MMC - hTCs -MMC	limma	0.213295	0.424574	no hit
660	TST	Q16762	Thiosulfate sulfurtransferase OS=Homo sapiens GN=TST PE=1 SV=4	0.00999554	hDFs -MMC - hTCs -MMC	limma	0.953717	0.977178	no hit
661	ARIH1	Q9Y4X5	E3 ubiquitin-protein ligase ARIH1 OS=Homo sapiens GN=ARIH1 PE=1 SV=2	-0.0419125	hDFs -MMC - hTCs -MMC	limma	0.635933	0.799775	no hit
662	PFKM	P08237	ATP-dependent 6-phosphofructokinase, muscle type OS=Homo sapiens GN=PFKM PE=1 SV=2	0.126278	hDFs -MMC - hTCs -MMC	limma	0.130956	0.313378	no hit
663	HSP90AB1	P08238	Heat shock protein HSP 90-beta OS=Homo sapiens GN=HSP90AB1 PE=1 SV=4	0.228961	hDFs -MMC - hTCs -MMC	limma	0.0219101	0.0956094	no hit
664	COPS3	Q9UNS2	COP9 signalosome complex subunit 3 OS=Homo sapiens GN=COPS3 PE=1 SV=3	0.266071	hDFs -MMC - hTCs -MMC	limma	0.00903999	0.0529326	no hit
665	TKT	P29401|P29401-2	Transketolase OS=Homo sapiens GN=TKT PE=1 SV=3|Isoform 2 of Transketolase OS=Homo sapiens GN=TKT	0.429421	hDFs -MMC - hTCs -MMC	limma	0.00282043	0.0242732	no hit
666	RAB5A	P20339|P20339-2	Ras-related protein Rab-5A OS=Homo sapiens GN=RAB5A PE=1 SV=2|Isoform 2 of Ras-related protein Rab-5A OS=Homo sapiens GN=RAB5A	0.0725145	hDFs -MMC - hTCs -MMC	limma	0.512227	0.712336	no hit
667	NARS2	Q96I59	Probable asparagine--tRNA ligase, mitochondrial OS=Homo sapiens GN=NARS2 PE=1 SV=3	0.303749	hDFs -MMC - hTCs -MMC	limma	0.00791852	0.0483507	no hit
668	TRIM56	Q9BRZ2	E3 ubiquitin-protein ligase TRIM56 OS=Homo sapiens GN=TRIM56 PE=1 SV=3	-0.084237	hDFs -MMC - hTCs -MMC	limma	0.227021	0.439927	no hit
669	NDUFAF4	Q9P032	NADH dehydrogenase [ubiquinone] 1 alpha subcomplex assembly factor 4 OS=Homo sapiens GN=NDUFAF4 PE=1 SV=1	0.209908	hDFs -MMC - hTCs -MMC	limma	0.0818067	0.2298	no hit
670	FAM103A1	Q9BTL3	RNMT-activating mini protein OS=Homo sapiens GN=FAM103A1 PE=1 SV=1	-0.466824	hDFs -MMC - hTCs -MMC	limma	0.00348861	0.0278402	no hit
671	H2AFV	P0C0S5|Q71UI9	Histone H2A.Z OS=Homo sapiens GN=H2AFZ PE=1 SV=2|Histone H2A.V OS=Homo sapiens GN=H2AFV PE=1 SV=3	-0.0121942	hDFs -MMC - hTCs -MMC	limma	0.954292	0.97744	no hit
672	RPL27A	P46776	60S ribosomal protein L27a OS=Homo sapiens GN=RPL27A PE=1 SV=2	-0.0036424	hDFs -MMC - hTCs -MMC	limma	0.948516	0.974417	no hit
673	RPL5	P46777	60S ribosomal protein L5 OS=Homo sapiens GN=RPL5 PE=1 SV=3	0.149803	hDFs -MMC - hTCs -MMC	limma	0.0489104	0.16556	no hit
674	RPL21	P46778	60S ribosomal protein L21 OS=Homo sapiens GN=RPL21 PE=1 SV=2	0.102258	hDFs -MMC - hTCs -MMC	limma	0.14032	0.328913	no hit
675	RPL28	P46779	60S ribosomal protein L28 OS=Homo sapiens GN=RPL28 PE=1 SV=3	0.517843	hDFs -MMC - hTCs -MMC	limma	0.107872	0.274342	no hit
676	RBM19	Q9Y4C8	Probable RNA-binding protein 19 OS=Homo sapiens GN=RBM19 PE=1 SV=3	0.0326197	hDFs -MMC - hTCs -MMC	limma	0.690577	0.832913	no hit
677	BCR	P11274|P11274-2	Breakpoint cluster region protein OS=Homo sapiens GN=BCR PE=1 SV=2|Isoform 2 of Breakpoint cluster region protein OS=Homo sapiens GN=BCR	-0.163732	hDFs -MMC - hTCs -MMC	limma	0.107378	0.273613	no hit
678	CMC1	Q7Z7K0	COX assembly mitochondrial protein homolog OS=Homo sapiens GN=CMC1 PE=1 SV=1	0.124563	hDFs -MMC - hTCs -MMC	limma	0.0705383	0.208488	no hit
679	HNRNPA0	Q13151	Heterogeneous nuclear ribonucleoprotein A0 OS=Homo sapiens GN=HNRNPA0 PE=1 SV=1	0.135118	hDFs -MMC - hTCs -MMC	limma	0.379855	0.600103	no hit
680	OSBPL3	Q9H4L5|Q9H4L5-2	Oxysterol-binding protein-related protein 3 OS=Homo sapiens GN=OSBPL3 PE=1 SV=1|Isoform 1b of Oxysterol-binding protein-related protein 3 OS=Homo sapiens GN=OSBPL3	0.694028	hDFs -MMC - hTCs -MMC	limma	1.4015e-05	0.00090228	no hit
681	DDX51	Q8N8A6	ATP-dependent RNA helicase DDX51 OS=Homo sapiens GN=DDX51 PE=1 SV=3	-0.0457982	hDFs -MMC - hTCs -MMC	limma	0.651201	0.809888	no hit
682	FAF1	Q9UNN5	FAS-associated factor 1 OS=Homo sapiens GN=FAF1 PE=1 SV=2	-0.0266883	hDFs -MMC - hTCs -MMC	limma	0.756632	0.874134	no hit
683	CTSZ	Q9UBR2	Cathepsin Z OS=Homo sapiens GN=CTSZ PE=1 SV=1	0.509187	hDFs -MMC - hTCs -MMC	limma	0.00360089	0.0284773	no hit
684	NDUFB7	P17568	NADH dehydrogenase [ubiquinone] 1 beta subcomplex subunit 7 OS=Homo sapiens GN=NDUFB7 PE=1 SV=4	0.163459	hDFs -MMC - hTCs -MMC	limma	0.472695	0.680055	no hit
685	ATAD3A	Q9NVI7-2	Isoform 2 of ATPase family AAA domain-containing protein 3A OS=Homo sapiens GN=ATAD3A	0.0055592	hDFs -MMC - hTCs -MMC	limma	0.93879	0.970467	no hit
686	YWHAB	P31946|P31946-2	14-3-3 protein beta/alpha OS=Homo sapiens GN=YWHAB PE=1 SV=3|Isoform Short of 14-3-3 protein beta/alpha OS=Homo sapiens GN=YWHAB	0.212772	hDFs -MMC - hTCs -MMC	limma	0.0199919	0.0899755	no hit
687	EHD1	Q9H4M9	EH domain-containing protein 1 OS=Homo sapiens GN=EHD1 PE=1 SV=2	0.113035	hDFs -MMC - hTCs -MMC	limma	0.167809	0.363116	no hit
688	ENG	P17813|P17813-2	Endoglin OS=Homo sapiens GN=ENG PE=1 SV=2|Isoform Short of Endoglin OS=Homo sapiens GN=ENG	-0.290916	hDFs -MMC - hTCs -MMC	limma	0.168958	0.364416	no hit
689	BAZ1A	Q9NRL2|Q9NRL2-2	Bromodomain adjacent to zinc finger domain protein 1A OS=Homo sapiens GN=BAZ1A PE=1 SV=2|Isoform 2 of Bromodomain adjacent to zinc finger domain protein 1A OS=Homo sapiens GN=BAZ1A	0.169292	hDFs -MMC - hTCs -MMC	limma	0.0741071	0.215767	no hit
690	HDGFRP3	A0A024R216|Q9Y3E1	Hepatoma-derived growth factor, related protein 3, isoform CRA_a OS=Homo sapiens GN=HDGFRP3 PE=1 SV=1|Hepatoma-derived growth factor-related protein 3 OS=Homo sapiens GN=HDGFRP3 PE=1 SV=1	-0.725881	hDFs -MMC - hTCs -MMC	limma	0.00032033	0.00566169	no hit
691	GOLT1B	Q9Y3E0	Vesicle transport protein GOT1B OS=Homo sapiens GN=GOLT1B PE=1 SV=1	-0.167041	hDFs -MMC - hTCs -MMC	limma	0.0459926	0.159686	no hit
692	LOXL2	Q9Y4K0	Lysyl oxidase homolog 2 OS=Homo sapiens GN=LOXL2 PE=1 SV=1	-0.314656	hDFs -MMC - hTCs -MMC	limma	0.0477419	0.163072	no hit
693	CHMP7	Q8WUX9	Charged multivesicular body protein 7 OS=Homo sapiens GN=CHMP7 PE=1 SV=1	-0.0628064	hDFs -MMC - hTCs -MMC	limma	0.606617	0.783163	no hit
694	HNRPLL	B7WPG3|C9IYN3|D6W592|Q8WVV9|Q8WVV9-4|Q8WVV9-5	Heterogeneous nuclear ribonucleoprotein L-like OS=Homo sapiens GN=HNRNPLL PE=1 SV=1|Heterogeneous nuclear ribonucleoprotein L-like OS=Homo sapiens GN=HNRNPLL PE=1 SV=2|Heterogeneous nuclear ribonucleoprotein L-like OS=Homo sapiens GN=HNRPLL PE=1 SV=1|Heterogeneous nuclear ribonucleoprotein L-like OS=Homo sapiens GN=HNRNPLL PE=1 SV=1|Isoform 4 of Heterogeneous nuclear ribonucleoprotein L-like OS=H…	-0.118897	hDFs -MMC - hTCs -MMC	limma	0.162486	0.357502	no hit
695	PPIL3	Q9H2H8	Peptidyl-prolyl cis-trans isomerase-like 3 OS=Homo sapiens GN=PPIL3 PE=1 SV=1	-0.18193	hDFs -MMC - hTCs -MMC	limma	0.410391	0.626894	no hit
696	DDAH2	O95865	N(G),N(G)-dimethylarginine dimethylaminohydrolase 2 OS=Homo sapiens GN=DDAH2 PE=1 SV=1	0.167979	hDFs -MMC - hTCs -MMC	limma	0.147779	0.338562	no hit
697	SNRPA	P09012	U1 small nuclear ribonucleoprotein A OS=Homo sapiens GN=SNRPA PE=1 SV=3	-0.157909	hDFs -MMC - hTCs -MMC	limma	0.275576	0.493189	no hit
698	ITPR2	Q14571	Inositol 1,4,5-trisphosphate receptor type 2 OS=Homo sapiens GN=ITPR2 PE=1 SV=2	-0.249246	hDFs -MMC - hTCs -MMC	limma	0.070842	0.209033	no hit
699	ITPR3	Q14573	Inositol 1,4,5-trisphosphate receptor type 3 OS=Homo sapiens GN=ITPR3 PE=1 SV=2	-0.100351	hDFs -MMC - hTCs -MMC	limma	0.416946	0.633607	no hit
700	LAMP1	P11279	Lysosome-associated membrane glycoprotein 1 OS=Homo sapiens GN=LAMP1 PE=1 SV=3	0.250937	hDFs -MMC - hTCs -MMC	limma	0.0391461	0.142927	no hit
701	QSOX1	O00391	Sulfhydryl oxidase 1 OS=Homo sapiens GN=QSOX1 PE=1 SV=3	-0.0988746	hDFs -MMC - hTCs -MMC	limma	0.481808	0.688839	no hit
702	NEK7	Q8TDX7	Serine/threonine-protein kinase Nek7 OS=Homo sapiens GN=NEK7 PE=1 SV=1	0.800305	hDFs -MMC - hTCs -MMC	limma	0.0005349	0.00812628	no hit
703	VPS26A	O75436	Vacuolar protein sorting-associated protein 26A OS=Homo sapiens GN=VPS26A PE=1 SV=2	0.0128829	hDFs -MMC - hTCs -MMC	limma	0.920934	0.961459	no hit
704	PMPCB	O75439	Mitochondrial-processing peptidase subunit beta OS=Homo sapiens GN=PMPCB PE=1 SV=2	0.00756638	hDFs -MMC - hTCs -MMC	limma	0.925891	0.964123	no hit
705	SAMD9L	Q8IVG5	Sterile alpha motif domain-containing protein 9-like OS=Homo sapiens GN=SAMD9L PE=1 SV=2	-0.241535	hDFs -MMC - hTCs -MMC	limma	0.100472	0.261845	no hit
706	BRK1	Q8WUW1|Q8WUW1-2	Protein BRICK1 OS=Homo sapiens GN=BRK1 PE=1 SV=1|Isoform 2 of Protein BRICK1 OS=Homo sapiens GN=BRK1	-0.243812	hDFs -MMC - hTCs -MMC	limma	0.111649	0.280694	no hit
707	SLC39A11	J3QLB2|Q8N1S5	Zinc transporter ZIP11 (Fragment) OS=Homo sapiens GN=SLC39A11 PE=1 SV=7|Zinc transporter ZIP11 OS=Homo sapiens GN=SLC39A11 PE=2 SV=3	-0.278521	hDFs -MMC - hTCs -MMC	limma	0.222125	0.43363	no hit
708	EARS2	H3BTB7|Q5JPH6|Q5JPH6-2	Probable glutamate--tRNA ligase, mitochondrial OS=Homo sapiens GN=EARS2 PE=1 SV=1|Probable glutamate--tRNA ligase, mitochondrial OS=Homo sapiens GN=EARS2 PE=1 SV=2|Isoform 2 of Probable glutamate--tRNA ligase, mitochondrial OS=Homo sapiens GN=EARS2	-0.15396	hDFs -MMC - hTCs -MMC	limma	0.131388	0.313983	no hit
709	BORCS5	G3V1P3|Q969J3	Loss of heterozygosity, 12, chromosomal region 1, isoform CRA_c OS=Homo sapiens GN=BORCS5 PE=1 SV=1|Loss of heterozygosity 12 chromosomal region 1 protein OS=Homo sapiens GN=LOH12CR1 PE=1 SV=1	0.0221996	hDFs -MMC - hTCs -MMC	limma	0.773902	0.885348	no hit
710	ARFGEF2	Q9Y6D5	Brefeldin A-inhibited guanine nucleotide-exchange protein 2 OS=Homo sapiens GN=ARFGEF2 PE=1 SV=3	0.00780125	hDFs -MMC - hTCs -MMC	limma	0.918491	0.96038	no hit
711	MAD1L1	Q9Y6D9	Mitotic spindle assembly checkpoint protein MAD1 OS=Homo sapiens GN=MAD1L1 PE=1 SV=2	0.0744391	hDFs -MMC - hTCs -MMC	limma	0.240251	0.45469	no hit
712	TMEM11	P17152	Transmembrane protein 11, mitochondrial OS=Homo sapiens GN=TMEM11 PE=1 SV=1	-0.0072624	hDFs -MMC - hTCs -MMC	limma	0.931962	0.967043	no hit
713	EHD4	Q9H223	EH domain-containing protein 4 OS=Homo sapiens GN=EHD4 PE=1 SV=1	0.53988	hDFs -MMC - hTCs -MMC	limma	0.00015512	0.00343277	no hit
714	AHNAK2	Q8IVF2-3	Isoform 3 of Protein AHNAK2 OS=Homo sapiens GN=AHNAK2	-0.950916	hDFs -MMC - hTCs -MMC	limma	0.00070944	0.00973073	no hit
715	SCFD2	Q8WU76|Q8WU76-2	Sec1 family domain-containing protein 2 OS=Homo sapiens GN=SCFD2 PE=1 SV=2|Isoform 2 of Sec1 family domain-containing protein 2 OS=Homo sapiens GN=SCFD2	-0.053532	hDFs -MMC - hTCs -MMC	limma	0.427658	0.642566	no hit
716	TNPO1	Q92973|Q92973-2	Transportin-1 OS=Homo sapiens GN=TNPO1 PE=1 SV=2|Isoform 2 of Transportin-1 OS=Homo sapiens GN=TNPO1	0.143212	hDFs -MMC - hTCs -MMC	limma	0.113426	0.283807	no hit
717	RPL35	P42766	60S ribosomal protein L35 OS=Homo sapiens GN=RPL35 PE=1 SV=2	0.236616	hDFs -MMC - hTCs -MMC	limma	0.0979599	0.25819	no hit
718	NDUFS8	E9PKH6|E9PPW7|O00217	NADH dehydrogenase [ubiquinone] iron-sulfur protein 8, mitochondrial (Fragment) OS=Homo sapiens GN=NDUFS8 PE=1 SV=1|NADH dehydrogenase [ubiquinone] iron-sulfur protein 8, mitochondrial (Fragment) OS=Homo sapiens GN=NDUFS8 PE=1 SV=1|NADH dehydrogenase [ubiquinone] iron-sulfur protein 8, mitochondrial OS=Homo sapiens GN=NDUFS8 PE=1 SV=1	0.194266	hDFs -MMC - hTCs -MMC	limma	0.0318518	0.124085	no hit
719	ACBD3	Q9H3P7	Golgi resident protein GCP60 OS=Homo sapiens GN=ACBD3 PE=1 SV=4	0.249126	hDFs -MMC - hTCs -MMC	limma	0.125763	0.303847	no hit
720	COL2A1	P02458|P02458-1	Collagen alpha-1(II) chain OS=Homo sapiens GN=COL2A1 PE=1 SV=3|Isoform 1 of Collagen alpha-1(II) chain OS=Homo sapiens GN=COL2A1	-0.686165	hDFs -MMC - hTCs -MMC	limma	0.0248241	0.1039	no hit
721	WRNIP1	Q96S55|Q96S55-2	ATPase WRNIP1 OS=Homo sapiens GN=WRNIP1 PE=1 SV=2|Isoform 2 of ATPase WRNIP1 OS=Homo sapiens GN=WRNIP1	-0.0114928	hDFs -MMC - hTCs -MMC	limma	0.887731	0.944773	no hit
722	SYDE1	M0QXZ8|Q6ZW31|Q6ZW31-2	Rho GTPase-activating protein SYDE1 OS=Homo sapiens GN=SYDE1 PE=1 SV=1|Rho GTPase-activating protein SYDE1 OS=Homo sapiens GN=SYDE1 PE=1 SV=1|Isoform 2 of Rho GTPase-activating protein SYDE1 OS=Homo sapiens GN=SYDE1	-0.346225	hDFs -MMC - hTCs -MMC	limma	0.0794239	0.226	no hit
723	FECH	P22830|P22830-2	Ferrochelatase, mitochondrial OS=Homo sapiens GN=FECH PE=1 SV=2|Isoform 2 of Ferrochelatase, mitochondrial OS=Homo sapiens GN=FECH	-0.220131	hDFs -MMC - hTCs -MMC	limma	0.0498822	0.167664	no hit
724	KIAA1033	A0A087X256|Q2M389	WASH complex subunit 7 OS=Homo sapiens GN=KIAA1033 PE=1 SV=1|WASH complex subunit 7 OS=Homo sapiens GN=KIAA1033 PE=1 SV=2	0.182335	hDFs -MMC - hTCs -MMC	limma	0.0522545	0.172988	no hit
725	SLC3A2	P08195-2	Isoform 2 of 4F2 cell-surface antigen heavy chain OS=Homo sapiens GN=SLC3A2	-0.625377	hDFs -MMC - hTCs -MMC	limma	4.39e-05	0.00158731	no hit
726	STXBP4	E7EPP7|Q6ZWJ1	Syntaxin-binding protein 4 OS=Homo sapiens GN=STXBP4 PE=1 SV=1|Syntaxin-binding protein 4 OS=Homo sapiens GN=STXBP4 PE=1 SV=2	-0.113635	hDFs -MMC - hTCs -MMC	limma	0.196172	0.401414	no hit
727	TAX1BP3	O14907	Tax1-binding protein 3 OS=Homo sapiens GN=TAX1BP3 PE=1 SV=2	0.259553	hDFs -MMC - hTCs -MMC	limma	0.0151016	0.0746153	no hit
728	GIPC1	O14908	PDZ domain-containing protein GIPC1 OS=Homo sapiens GN=GIPC1 PE=1 SV=2	0.00497162	hDFs -MMC - hTCs -MMC	limma	0.956857	0.97785	no hit
729	SPIN1	Q9Y657	Spindlin-1 OS=Homo sapiens GN=SPIN1 PE=1 SV=3	-0.0615452	hDFs -MMC - hTCs -MMC	limma	0.601135	0.778505	no hit
730	LMBRD2	Q68DH5	LMBR1 domain-containing protein 2 OS=Homo sapiens GN=LMBRD2 PE=1 SV=1	0.092333	hDFs -MMC - hTCs -MMC	limma	0.227886	0.441116	no hit
731	OSTF1	Q92882	Osteoclast-stimulating factor 1 OS=Homo sapiens GN=OSTF1 PE=1 SV=2	0.0986109	hDFs -MMC - hTCs -MMC	limma	0.454127	0.665562	no hit
732	LOX	P28300	Protein-lysine 6-oxidase OS=Homo sapiens GN=LOX PE=1 SV=2	0.585211	hDFs -MMC - hTCs -MMC	limma	0.00050157	0.00772451	no hit
733	MAN2B1	O00754	Lysosomal alpha-mannosidase OS=Homo sapiens GN=MAN2B1 PE=1 SV=3	-0.0435425	hDFs -MMC - hTCs -MMC	limma	0.607186	0.783163	no hit
734	CNOT1	A5YKK6|A5YKK6-2	CCR4-NOT transcription complex subunit 1 OS=Homo sapiens GN=CNOT1 PE=1 SV=2|Isoform 2 of CCR4-NOT transcription complex subunit 1 OS=Homo sapiens GN=CNOT1	0.0577991	hDFs -MMC - hTCs -MMC	limma	0.374196	0.595075	no hit
735	SERF2	P84101|P84101-4	Small EDRK-rich factor 2 OS=Homo sapiens GN=SERF2 PE=1 SV=1|Isoform 4 of Small EDRK-rich factor 2 OS=Homo sapiens GN=SERF2	-0.946632	hDFs -MMC - hTCs -MMC	limma	2.9027e-06	0.00036401	no hit
736	ADPRHL2	Q9NX46	Poly(ADP-ribose) glycohydrolase ARH3 OS=Homo sapiens GN=ADPRHL2 PE=1 SV=1	-0.0974808	hDFs -MMC - hTCs -MMC	limma	0.433446	0.6482	no hit
737	RAB7A	P51149	Ras-related protein Rab-7a OS=Homo sapiens GN=RAB7A PE=1 SV=1	0.297102	hDFs -MMC - hTCs -MMC	limma	0.00426679	0.0316524	no hit
738	HNRNPH2	P55795	Heterogeneous nuclear ribonucleoprotein H2 OS=Homo sapiens GN=HNRNPH2 PE=1 SV=1	-0.243347	hDFs -MMC - hTCs -MMC	limma	0.0115487	0.062005	no hit
739	PFDN6	O15212	Prefoldin subunit 6 OS=Homo sapiens GN=PFDN6 PE=1 SV=1	0.26938	hDFs -MMC - hTCs -MMC	limma	0.120575	0.295764	no hit
740	MEAF6	Q9HAF1|Q9HAF1-2|Q9HAF1-3|Q9HAF1-4	Chromatin modification-related protein MEAF6 OS=Homo sapiens GN=MEAF6 PE=1 SV=1|Isoform 2 of Chromatin modification-related protein MEAF6 OS=Homo sapiens GN=MEAF6|Isoform 3 of Chromatin modification-related protein MEAF6 OS=Homo sapiens GN=MEAF6|Isoform 4 of Chromatin modification-related protein MEAF6 OS=Homo sapiens GN=MEAF6	0.0547381	hDFs -MMC - hTCs -MMC	limma	0.592752	0.771823	no hit
741	DBR1	Q9UK59	Lariat debranching enzyme OS=Homo sapiens GN=DBR1 PE=1 SV=2	-0.134181	hDFs -MMC - hTCs -MMC	limma	0.274764	0.492072	no hit
742	ITGA11	Q9UKX5|Q9UKX5-2	Integrin alpha-11 OS=Homo sapiens GN=ITGA11 PE=1 SV=2|Isoform 2 of Integrin alpha-11 OS=Homo sapiens GN=ITGA11	-0.210413	hDFs -MMC - hTCs -MMC	limma	0.544734	0.738891	no hit
743	PHLDB1	Q86UU1|Q86UU1-2	Pleckstrin homology-like domain family B member 1 OS=Homo sapiens GN=PHLDB1 PE=1 SV=1|Isoform 2 of Pleckstrin homology-like domain family B member 1 OS=Homo sapiens GN=PHLDB1	-0.218775	hDFs -MMC - hTCs -MMC	limma	0.147456	0.338115	no hit
744	ATP5F1	P24539|Q5QNZ2	ATP synthase F(0) complex subunit B1, mitochondrial OS=Homo sapiens GN=ATP5F1 PE=1 SV=2|ATP synthase F(0) complex subunit B1, mitochondrial OS=Homo sapiens GN=ATP5F1 PE=1 SV=1	-0.0982361	hDFs -MMC - hTCs -MMC	limma	0.216727	0.428652	no hit
745	IWS1	Q96ST2|Q96ST2-2|Q96ST2-3	Protein IWS1 homolog OS=Homo sapiens GN=IWS1 PE=1 SV=2|Isoform 2 of Protein IWS1 homolog OS=Homo sapiens GN=IWS1|Isoform 3 of Protein IWS1 homolog OS=Homo sapiens GN=IWS1	-0.0583309	hDFs -MMC - hTCs -MMC	limma	0.746324	0.866879	no hit
746	MARCH5	Q9NX47	E3 ubiquitin-protein ligase MARCH5 OS=Homo sapiens GN=MARCH5 PE=1 SV=1	-0.18525	hDFs -MMC - hTCs -MMC	limma	0.0696629	0.206596	no hit
747	CAPZA1	P52907	F-actin-capping protein subunit alpha-1 OS=Homo sapiens GN=CAPZA1 PE=1 SV=3	0.150835	hDFs -MMC - hTCs -MMC	limma	0.0353995	0.133751	no hit
748	MAN1A2	O60476	Mannosyl-oligosaccharide 1,2-alpha-mannosidase IB OS=Homo sapiens GN=MAN1A2 PE=1 SV=1	-0.0021821	hDFs -MMC - hTCs -MMC	limma	0.979452	0.988082	no hit
749	SERPIND1	P05546	Heparin cofactor 2 OS=Homo sapiens GN=SERPIND1 PE=1 SV=3	0.711668	hDFs -MMC - hTCs -MMC	limma	0.00465432	0.0333079	no hit
750	SEPN1	H9KV50|Q9NZV5|Q9NZV5-2	Selenoprotein N OS=Homo sapiens GN=SEPN1 PE=1 SV=1|Selenoprotein N OS=Homo sapiens GN=SEPN1 PE=1 SV=5|Isoform 2 of Selenoprotein N OS=Homo sapiens GN=SEPN1	0.231505	hDFs -MMC - hTCs -MMC	limma	0.308713	0.529438	no hit
751	TM9SF3	Q9HD45	Transmembrane 9 superfamily member 3 OS=Homo sapiens GN=TM9SF3 PE=1 SV=2	0.0775584	hDFs -MMC - hTCs -MMC	limma	0.520489	0.718212	no hit
752	CHMP1A	Q9HD42	Charged multivesicular body protein 1a OS=Homo sapiens GN=CHMP1A PE=1 SV=1	0.144319	hDFs -MMC - hTCs -MMC	limma	0.0632664	0.194338	no hit
753	LASP1	Q14847	LIM and SH3 domain protein 1 OS=Homo sapiens GN=LASP1 PE=1 SV=2	0.164905	hDFs -MMC - hTCs -MMC	limma	0.465902	0.674057	no hit
754	U2SURP	O15042|O15042-2	U2 snRNP-associated SURP motif-containing protein OS=Homo sapiens GN=U2SURP PE=1 SV=2|Isoform 2 of U2 snRNP-associated SURP motif-containing protein OS=Homo sapiens GN=U2SURP	-0.0139038	hDFs -MMC - hTCs -MMC	limma	0.837411	0.918665	no hit
755	DNPEP	E7ETB3|Q9ULA0	Aspartyl aminopeptidase OS=Homo sapiens GN=DNPEP PE=1 SV=2|Aspartyl aminopeptidase OS=Homo sapiens GN=DNPEP PE=1 SV=1	-0.0304428	hDFs -MMC - hTCs -MMC	limma	0.749339	0.868897	no hit
756	ITM2B	Q9Y287|Q9Y287-2	Integral membrane protein 2B OS=Homo sapiens GN=ITM2B PE=1 SV=1|Isoform 2 of Integral membrane protein 2B OS=Homo sapiens GN=ITM2B	-0.686674	hDFs -MMC - hTCs -MMC	limma	0.00025516	0.00483434	no hit
757	SSBP1	Q04837	Single-stranded DNA-binding protein, mitochondrial OS=Homo sapiens GN=SSBP1 PE=1 SV=1	-0.0876376	hDFs -MMC - hTCs -MMC	limma	0.207478	0.416447	no hit
758	DEGS1	O15121	Sphingolipid delta(4)-desaturase DES1 OS=Homo sapiens GN=DEGS1 PE=1 SV=1	-0.0566943	hDFs -MMC - hTCs -MMC	limma	0.609085	0.783276	no hit
759	SCAMP1	O15126	Secretory carrier-associated membrane protein 1 OS=Homo sapiens GN=SCAMP1 PE=1 SV=2	-0.171918	hDFs -MMC - hTCs -MMC	limma	0.0936346	0.251107	no hit
760	SCAMP2	O15127	Secretory carrier-associated membrane protein 2 OS=Homo sapiens GN=SCAMP2 PE=1 SV=2	0.36946	hDFs -MMC - hTCs -MMC	limma	0.0005817	0.0084951	no hit
761	SLC35F6	Q8N357	Solute carrier family 35 member F6 OS=Homo sapiens GN=SLC35F6 PE=1 SV=1	-0.607359	hDFs -MMC - hTCs -MMC	limma	0.0543702	0.176921	no hit
762	SMARCC1	Q92922	SWI/SNF complex subunit SMARCC1 OS=Homo sapiens GN=SMARCC1 PE=1 SV=3	-0.0372742	hDFs -MMC - hTCs -MMC	limma	0.636445	0.799846	no hit
763	RRP8	O43159	Ribosomal RNA-processing protein 8 OS=Homo sapiens GN=RRP8 PE=1 SV=2	-0.287623	hDFs -MMC - hTCs -MMC	limma	0.0160308	0.0777204	no hit
764	CBX3	Q13185	Chromobox protein homolog 3 OS=Homo sapiens GN=CBX3 PE=1 SV=4	0.243438	hDFs -MMC - hTCs -MMC	limma	0.00906982	0.0529609	no hit
765	DSEL	Q8IZU8	Dermatan-sulfate epimerase-like protein OS=Homo sapiens GN=DSEL PE=2 SV=2	0.787992	hDFs -MMC - hTCs -MMC	limma	0.00035458	0.00595104	no hit
766	RIOK3	B4E1Q4|O14730|O14730-2	Serine/threonine-protein kinase RIO3 OS=Homo sapiens GN=RIOK3 PE=1 SV=1|Serine/threonine-protein kinase RIO3 OS=Homo sapiens GN=RIOK3 PE=1 SV=2|Isoform 2 of Serine/threonine-protein kinase RIO3 OS=Homo sapiens GN=RIOK3	0.143372	hDFs -MMC - hTCs -MMC	limma	0.092849	0.250018	no hit
767	HSPA13	P48723	Heat shock 70 kDa protein 13 OS=Homo sapiens GN=HSPA13 PE=1 SV=1	-0.0484319	hDFs -MMC - hTCs -MMC	limma	0.731966	0.856725	no hit
768	BCLAF1	Q9NYF8|Q9NYF8-2	Bcl-2-associated transcription factor 1 OS=Homo sapiens GN=BCLAF1 PE=1 SV=2|Isoform 2 of Bcl-2-associated transcription factor 1 OS=Homo sapiens GN=BCLAF1	-0.259102	hDFs -MMC - hTCs -MMC	limma	0.00518304	0.0361577	no hit
769	PTRF	Q6NZI2	Polymerase I and transcript release factor OS=Homo sapiens GN=PTRF PE=1 SV=1	0.259821	hDFs -MMC - hTCs -MMC	limma	0.0989034	0.259487	no hit
770	COL1A2	A0A087WTA8|P08123	Collagen alpha-2(I) chain OS=Homo sapiens GN=COL1A2 PE=1 SV=1|Collagen alpha-2(I) chain OS=Homo sapiens GN=COL1A2 PE=1 SV=7	-0.271654	hDFs -MMC - hTCs -MMC	limma	0.532461	0.728501	no hit
771	ARHGAP29	Q52LW3	Rho GTPase-activating protein 29 OS=Homo sapiens GN=ARHGAP29 PE=1 SV=2	-0.460137	hDFs -MMC - hTCs -MMC	limma	0.00987629	0.055718	no hit
772	IFT80	H3BRJ5|Q9P2H3-3	Uncharacterized protein OS=Homo sapiens PE=4 SV=1|Isoform IFT80-L of Intraflagellar transport protein 80 homolog OS=Homo sapiens GN=IFT80	-0.211336	hDFs -MMC - hTCs -MMC	limma	0.0998035	0.261007	no hit
773	SLC16A2	P36021	Monocarboxylate transporter 8 OS=Homo sapiens GN=SLC16A2 PE=1 SV=2	-0.278583	hDFs -MMC - hTCs -MMC	limma	0.0513988	0.17086	no hit
774	DNAJB4	Q9UDY4	DnaJ homolog subfamily B member 4 OS=Homo sapiens GN=DNAJB4 PE=1 SV=1	-0.457433	hDFs -MMC - hTCs -MMC	limma	0.179313	0.377823	no hit
775	TMEM70	Q9BUB7	Transmembrane protein 70, mitochondrial OS=Homo sapiens GN=TMEM70 PE=1 SV=2	-0.0002288	hDFs -MMC - hTCs -MMC	limma	0.99842	0.999368	no hit
776	PRKAR1B	H7BYW5|P31321	cAMP-dependent protein kinase type I-beta regulatory subunit (Fragment) OS=Homo sapiens GN=PRKAR1B PE=1 SV=1|cAMP-dependent protein kinase type I-beta regulatory subunit OS=Homo sapiens GN=PRKAR1B PE=1 SV=4	-0.228821	hDFs -MMC - hTCs -MMC	limma	0.0817993	0.2298	no hit
777	METAP1	P53582	Methionine aminopeptidase 1 OS=Homo sapiens GN=METAP1 PE=1 SV=2	-0.222681	hDFs -MMC - hTCs -MMC	limma	0.0421413	0.150889	no hit
778	KIF1B	O60333-2|O60333-3	Isoform 2 of Kinesin-like protein KIF1B OS=Homo sapiens GN=KIF1B|Isoform 3 of Kinesin-like protein KIF1B OS=Homo sapiens GN=KIF1B	-0.0141594	hDFs -MMC - hTCs -MMC	limma	0.848916	0.924288	no hit
779	DHCR24	Q15392|Q15392-2|Q3LIE7	Delta(24)-sterol reductase OS=Homo sapiens GN=DHCR24 PE=1 SV=2|Isoform 2 of Delta(24)-sterol reductase OS=Homo sapiens GN=DHCR24|Delta(24)-sterol reductase OS=Homo sapiens GN=Nbla03646 PE=1 SV=1	1.40605	hDFs -MMC - hTCs -MMC	limma	7.4783e-07	0.00017125	hit
780	PXDN	Q92626	Peroxidasin homolog OS=Homo sapiens GN=PXDN PE=1 SV=2	1.03658	hDFs -MMC - hTCs -MMC	limma	5.4793e-06	0.00054452	hit
781	PDXP	Q96GD0	Pyridoxal phosphate phosphatase OS=Homo sapiens GN=PDXP PE=1 SV=2	-0.0465507	hDFs -MMC - hTCs -MMC	limma	0.641264	0.803184	no hit
782	FAM20A	Q96MK3	Pseudokinase FAM20A OS=Homo sapiens GN=FAM20A PE=1 SV=4	-0.480638	hDFs -MMC - hTCs -MMC	limma	0.00331988	0.0268187	no hit
783	ARSA	A0A0C4DFZ2|P15289|P15289-2	Arylsulfatase A OS=Homo sapiens GN=ARSA PE=1 SV=1|Arylsulfatase A OS=Homo sapiens GN=ARSA PE=1 SV=3|Isoform 2 of Arylsulfatase A OS=Homo sapiens GN=ARSA	-0.181125	hDFs -MMC - hTCs -MMC	limma	0.392132	0.610952	no hit
784	FABP5	Q01469	Fatty acid-binding protein, epidermal OS=Homo sapiens GN=FABP5 PE=1 SV=3	-1.22915	hDFs -MMC - hTCs -MMC	limma	0.00997036	0.0560447	no hit
785	CFAP47	A0A140T8X2|Q6ZTR5	Cilia- and flagella-associated protein 47 OS=Homo sapiens GN=CFAP47 PE=1 SV=1|Cilia- and flagella-associated protein 47 OS=Homo sapiens GN=CFAP47 PE=2 SV=4	0.0282716	hDFs -MMC - hTCs -MMC	limma	0.778599	0.888502	no hit
786	NUDT16	Q96DE0|Q96DE0-3	U8 snoRNA-decapping enzyme OS=Homo sapiens GN=NUDT16 PE=1 SV=2|Isoform 3 of U8 snoRNA-decapping enzyme OS=Homo sapiens GN=NUDT16	-0.082892	hDFs -MMC - hTCs -MMC	limma	0.60849	0.783276	no hit
787	SLC7A5	Q01650	Large neutral amino acids transporter small subunit 1 OS=Homo sapiens GN=SLC7A5 PE=1 SV=2	-0.784628	hDFs -MMC - hTCs -MMC	limma	0.00420969	0.0314057	no hit
788	CKAP5	Q14008|Q14008-3	Cytoskeleton-associated protein 5 OS=Homo sapiens GN=CKAP5 PE=1 SV=3|Isoform 3 of Cytoskeleton-associated protein 5 OS=Homo sapiens GN=CKAP5	0.0509811	hDFs -MMC - hTCs -MMC	limma	0.608581	0.783276	no hit
789	PAPSS2	O95340|O95340-2	Bifunctional 3'-phosphoadenosine 5'-phosphosulfate synthase 2 OS=Homo sapiens GN=PAPSS2 PE=1 SV=2|Isoform B of Bifunctional 3'-phosphoadenosine 5'-phosphosulfate synthase 2 OS=Homo sapiens GN=PAPSS2	0.308878	hDFs -MMC - hTCs -MMC	limma	0.132567	0.315513	no hit
790	DAPK3	O43293	Death-associated protein kinase 3 OS=Homo sapiens GN=DAPK3 PE=1 SV=1	0.233827	hDFs -MMC - hTCs -MMC	limma	0.0857108	0.237599	no hit
791	SART1	O43290	U4/U6.U5 tri-snRNP-associated protein 1 OS=Homo sapiens GN=SART1 PE=1 SV=1	-0.145607	hDFs -MMC - hTCs -MMC	limma	0.105477	0.270602	no hit
792	TGFB1I1	O43294	Transforming growth factor beta-1-induced transcript 1 protein OS=Homo sapiens GN=TGFB1I1 PE=1 SV=2	-0.123378	hDFs -MMC - hTCs -MMC	limma	0.425979	0.641644	no hit
793	FNTA	P49354	Protein farnesyltransferase/geranylgeranyltransferase type-1 subunit alpha OS=Homo sapiens GN=FNTA PE=1 SV=1	0.106998	hDFs -MMC - hTCs -MMC	limma	0.269483	0.485751	no hit
794	CPOX	P36551	Oxygen-dependent coproporphyrinogen-III oxidase, mitochondrial OS=Homo sapiens GN=CPOX PE=1 SV=3	-0.155023	hDFs -MMC - hTCs -MMC	limma	0.198831	0.404341	no hit
795	NUDT16L1	K7EIN2|Q9BRJ7	Protein syndesmos (Fragment) OS=Homo sapiens GN=NUDT16L1 PE=1 SV=1|Protein syndesmos OS=Homo sapiens GN=NUDT16L1 PE=1 SV=1	-0.0271862	hDFs -MMC - hTCs -MMC	limma	0.669624	0.820127	no hit
796	TMEM65	Q6PI78	Transmembrane protein 65 OS=Homo sapiens GN=TMEM65 PE=1 SV=2	-0.0558916	hDFs -MMC - hTCs -MMC	limma	0.726089	0.853844	no hit
797	STARD7	Q9NQZ5	StAR-related lipid transfer protein 7, mitochondrial OS=Homo sapiens GN=STARD7 PE=1 SV=2	-0.0321682	hDFs -MMC - hTCs -MMC	limma	0.810592	0.90434	no hit
798	PTPRA	P18433|P18433-2|P18433-3|P18433-4	Receptor-type tyrosine-protein phosphatase alpha OS=Homo sapiens GN=PTPRA PE=1 SV=2|Isoform 2 of Receptor-type tyrosine-protein phosphatase alpha OS=Homo sapiens GN=PTPRA|Isoform 3 of Receptor-type tyrosine-protein phosphatase alpha OS=Homo sapiens GN=PTPRA|Isoform 4 of Receptor-type tyrosine-protein phosphatase alpha OS=Homo sapiens GN=PTPRA	0.0422681	hDFs -MMC - hTCs -MMC	limma	0.635034	0.799408	no hit
799	UBE2Z	Q9H832	Ubiquitin-conjugating enzyme E2 Z OS=Homo sapiens GN=UBE2Z PE=1 SV=2	-0.0480972	hDFs -MMC - hTCs -MMC	limma	0.672811	0.821919	no hit
800	C1S	A0A087X232|P09871	Complement C1s subcomponent OS=Homo sapiens GN=C1S PE=1 SV=1|Complement C1s subcomponent OS=Homo sapiens GN=C1S PE=1 SV=1	0.288294	hDFs -MMC - hTCs -MMC	limma	0.105457	0.270602	no hit
801	FAM96B	H3BNV7|J3KS95|Q9Y3D0	Mitotic spindle-associated MMXD complex subunit MIP18 (Fragment) OS=Homo sapiens GN=FAM96B PE=1 SV=1|Mitotic spindle-associated MMXD complex subunit MIP18 (Fragment) OS=Homo sapiens GN=FAM96B PE=1 SV=1|Mitotic spindle-associated MMXD complex subunit MIP18 OS=Homo sapiens GN=FAM96B PE=1 SV=1	0.233086	hDFs -MMC - hTCs -MMC	limma	0.00559381	0.0379184	no hit
802	SFPQ	P23246	Splicing factor, proline- and glutamine-rich OS=Homo sapiens GN=SFPQ PE=1 SV=2	0.0879518	hDFs -MMC - hTCs -MMC	limma	0.157928	0.352121	no hit
803	THEM6	Q8WUY1	Protein THEM6 OS=Homo sapiens GN=THEM6 PE=1 SV=2	-0.348561	hDFs -MMC - hTCs -MMC	limma	0.0159821	0.0777204	no hit
804	CSDE1	O75534|O75534-2|O75534-3|O75534-4	Cold shock domain-containing protein E1 OS=Homo sapiens GN=CSDE1 PE=1 SV=2|Isoform 2 of Cold shock domain-containing protein E1 OS=Homo sapiens GN=CSDE1|Isoform 3 of Cold shock domain-containing protein E1 OS=Homo sapiens GN=CSDE1|Isoform 4 of Cold shock domain-containing protein E1 OS=Homo sapiens GN=CSDE1	-0.220364	hDFs -MMC - hTCs -MMC	limma	0.0130815	0.0673513	no hit
805	PSMD4	P55036|Q5VWC4	26S proteasome non-ATPase regulatory subunit 4 OS=Homo sapiens GN=PSMD4 PE=1 SV=1|26S proteasome non-ATPase regulatory subunit 4 OS=Homo sapiens GN=PSMD4 PE=1 SV=1	0.00599407	hDFs -MMC - hTCs -MMC	limma	0.970136	0.984299	no hit
806	NUFIP2	Q7Z417	Nuclear fragile X mental retardation-interacting protein 2 OS=Homo sapiens GN=NUFIP2 PE=1 SV=1	-0.999956	hDFs -MMC - hTCs -MMC	limma	5.1521e-05	0.0017736	no hit
807	CCDC6	Q16204	Coiled-coil domain-containing protein 6 OS=Homo sapiens GN=CCDC6 PE=1 SV=2	-0.168662	hDFs -MMC - hTCs -MMC	limma	0.0629934	0.194068	no hit
808	OLA1	J3KQ32|Q9NTK5	Obg-like ATPase 1 OS=Homo sapiens GN=OLA1 PE=1 SV=1|Obg-like ATPase 1 OS=Homo sapiens GN=OLA1 PE=1 SV=2	0.153255	hDFs -MMC - hTCs -MMC	limma	0.14937	0.340872	no hit
809	CRKL	P46109	Crk-like protein OS=Homo sapiens GN=CRKL PE=1 SV=1	-0.331709	hDFs -MMC - hTCs -MMC	limma	0.00102132	0.0124969	no hit
810	CRK	P46108	Adapter molecule crk OS=Homo sapiens GN=CRK PE=1 SV=2	0.0336005	hDFs -MMC - hTCs -MMC	limma	0.763706	0.879559	no hit
811	POLR1E	Q9GZS1-2	Isoform 2 of DNA-directed RNA polymerase I subunit RPA49 OS=Homo sapiens GN=POLR1E	0.0444222	hDFs -MMC - hTCs -MMC	limma	0.676083	0.823527	no hit
812	PDHA1	P08559|P08559-2|P08559-3|P08559-4	Pyruvate dehydrogenase E1 component subunit alpha, somatic form, mitochondrial OS=Homo sapiens GN=PDHA1 PE=1 SV=3|Isoform 2 of Pyruvate dehydrogenase E1 component subunit alpha, somatic form, mitochondrial OS=Homo sapiens GN=PDHA1|Isoform 3 of Pyruvate dehydrogenase E1 component subunit alpha, somatic form, mitochondrial OS=Homo sapiens GN=PDHA1|Isoform 4 of Pyruvate dehydrogenase E1 component su…	-0.102827	hDFs -MMC - hTCs -MMC	limma	0.172748	0.369413	no hit
813	HCFC2	Q9Y5Z7	Host cell factor 2 OS=Homo sapiens GN=HCFC2 PE=1 SV=1	-0.0494139	hDFs -MMC - hTCs -MMC	limma	0.498086	0.701842	no hit
814	MOGS	Q13724	Mannosyl-oligosaccharide glucosidase OS=Homo sapiens GN=MOGS PE=1 SV=5	-0.017014	hDFs -MMC - hTCs -MMC	limma	0.866894	0.932583	no hit
815	RABGEF1	E9PFK9|Q9UJ41|Q9UJ41-2|Q9UJ41-3|Q9UJ41-4	Rab5 GDP/GTP exchange factor OS=Homo sapiens GN=RABGEF1 PE=1 SV=1|Rab5 GDP/GTP exchange factor OS=Homo sapiens GN=RABGEF1 PE=1 SV=2|Isoform 2 of Rab5 GDP/GTP exchange factor OS=Homo sapiens GN=RABGEF1|Isoform 3 of Rab5 GDP/GTP exchange factor OS=Homo sapiens GN=RABGEF1|Isoform 4 of Rab5 GDP/GTP exchange factor OS=Homo sapiens GN=RABGEF1	-0.0151841	hDFs -MMC - hTCs -MMC	limma	0.817524	0.90861	no hit
816	GTF2B	Q00403	Transcription initiation factor IIB OS=Homo sapiens GN=GTF2B PE=1 SV=1	-0.0182557	hDFs -MMC - hTCs -MMC	limma	0.901972	0.952232	no hit
817	UBA6	A0AVT1	Ubiquitin-like modifier-activating enzyme 6 OS=Homo sapiens GN=UBA6 PE=1 SV=1	-0.206071	hDFs -MMC - hTCs -MMC	limma	0.172475	0.369107	no hit
818	CORO1C	Q9ULV4|Q9ULV4-2|Q9ULV4-3	Coronin-1C OS=Homo sapiens GN=CORO1C PE=1 SV=1|Isoform 2 of Coronin-1C OS=Homo sapiens GN=CORO1C|Isoform 3 of Coronin-1C OS=Homo sapiens GN=CORO1C	0.0401267	hDFs -MMC - hTCs -MMC	limma	0.713219	0.847934	no hit
819	PPA1	Q15181	Inorganic pyrophosphatase OS=Homo sapiens GN=PPA1 PE=1 SV=2	0.161331	hDFs -MMC - hTCs -MMC	limma	0.115617	0.287514	no hit
820	SMARCD2	B9EGA3|J3KMX2|Q92925|Q92925-2|Q92925-3	SMARCD2 protein OS=Homo sapiens GN=SMARCD2 PE=1 SV=1|SWI/SNF-related matrix-associated actin-dependent regulator of chromatin subfamily D member 2 OS=Homo sapiens GN=SMARCD2 PE=1 SV=1|SWI/SNF-related matrix-associated actin-dependent regulator of chromatin subfamily D member 2 OS=Homo sapiens GN=SMARCD2 PE=1 SV=3|Isoform 2 of SWI/SNF-related matrix-associated actin-dependent regulator of chromati…	0.114632	hDFs -MMC - hTCs -MMC	limma	0.101321	0.263535	no hit
821	GPSM1	A0A0A0MSK4	G-protein-signaling modulator 1 OS=Homo sapiens GN=GPSM1 PE=1 SV=1	-0.382355	hDFs -MMC - hTCs -MMC	limma	0.0179386	0.0841901	no hit
822	CLPX	O76031	ATP-dependent Clp protease ATP-binding subunit clpX-like, mitochondrial OS=Homo sapiens GN=CLPX PE=1 SV=2	-0.0076977	hDFs -MMC - hTCs -MMC	limma	0.909869	0.956734	no hit
823	ZYG11B	Q9C0D3	Protein zyg-11 homolog B OS=Homo sapiens GN=ZYG11B PE=1 SV=2	0.116177	hDFs -MMC - hTCs -MMC	limma	0.17767	0.375818	no hit
824	TBL1XR1	A0A0D9SF63|Q9BZK7	F-box-like/WD repeat-containing protein TBL1XR1 OS=Homo sapiens GN=TBL1XR1 PE=1 SV=1|F-box-like/WD repeat-containing protein TBL1XR1 OS=Homo sapiens GN=TBL1XR1 PE=1 SV=1	-0.0102873	hDFs -MMC - hTCs -MMC	limma	0.884142	0.943044	no hit
825	MRPL44	Q9H9J2	39S ribosomal protein L44, mitochondrial OS=Homo sapiens GN=MRPL44 PE=1 SV=1	-0.0597078	hDFs -MMC - hTCs -MMC	limma	0.348053	0.569285	no hit
826	ZC3H14	Q6PJT7|Q6PJT7-2|Q6PJT7-5|Q6PJT7-9	Zinc finger CCCH domain-containing protein 14 OS=Homo sapiens GN=ZC3H14 PE=1 SV=1|Isoform 2 of Zinc finger CCCH domain-containing protein 14 OS=Homo sapiens GN=ZC3H14|Isoform 5 of Zinc finger CCCH domain-containing protein 14 OS=Homo sapiens GN=ZC3H14|Isoform 9 of Zinc finger CCCH domain-containing protein 14 OS=Homo sapiens GN=ZC3H14	-0.652307	hDFs -MMC - hTCs -MMC	limma	0.00019376	0.00394023	no hit
827	NUP160	Q12769	Nuclear pore complex protein Nup160 OS=Homo sapiens GN=NUP160 PE=1 SV=3	0.0599158	hDFs -MMC - hTCs -MMC	limma	0.515956	0.715664	no hit
828	HSD17B12	Q53GQ0	Very-long-chain 3-oxoacyl-CoA reductase OS=Homo sapiens GN=HSD17B12 PE=1 SV=2	-0.123279	hDFs -MMC - hTCs -MMC	limma	0.55005	0.741518	no hit
829	NONO	Q15233	Non-POU domain-containing octamer-binding protein OS=Homo sapiens GN=NONO PE=1 SV=4	-0.0187473	hDFs -MMC - hTCs -MMC	limma	0.765391	0.880516	no hit
830	RTF1	Q92541	RNA polymerase-associated protein RTF1 homolog OS=Homo sapiens GN=RTF1 PE=1 SV=4	-0.120863	hDFs -MMC - hTCs -MMC	limma	0.357041	0.578267	no hit
831	AAMP	C9JEH3|C9JG97|Q13685	Angio-associated migratory cell protein OS=Homo sapiens GN=AAMP PE=1 SV=1|Angio-associated migratory cell protein OS=Homo sapiens GN=AAMP PE=1 SV=1|Angio-associated migratory cell protein OS=Homo sapiens GN=AAMP PE=1 SV=2	-0.0490858	hDFs -MMC - hTCs -MMC	limma	0.675904	0.823499	no hit
832	TBRG4	Q969Z0	Protein TBRG4 OS=Homo sapiens GN=TBRG4 PE=1 SV=1	-0.061413	hDFs -MMC - hTCs -MMC	limma	0.35865	0.580326	no hit
833	NUDT5	A6NFX8|Q9UKK9	ADP-sugar pyrophosphatase OS=Homo sapiens GN=NUDT5 PE=1 SV=1|ADP-sugar pyrophosphatase OS=Homo sapiens GN=NUDT5 PE=1 SV=1	-0.0508872	hDFs -MMC - hTCs -MMC	limma	0.577614	0.760027	no hit
834	PARP4	Q9UKK3	Poly [ADP-ribose] polymerase 4 OS=Homo sapiens GN=PARP4 PE=1 SV=3	0.0765492	hDFs -MMC - hTCs -MMC	limma	0.483045	0.68999	no hit
835	LOXL1	Q08397	Lysyl oxidase homolog 1 OS=Homo sapiens GN=LOXL1 PE=1 SV=2	0.268778	hDFs -MMC - hTCs -MMC	limma	0.103868	0.268699	no hit
836	VTI1B	Q9UEU0	Vesicle transport through interaction with t-SNAREs homolog 1B OS=Homo sapiens GN=VTI1B PE=1 SV=3	-0.207728	hDFs -MMC - hTCs -MMC	limma	0.0446805	0.156888	no hit
837	MMAA	Q495G5|Q8IVH4	MMAA protein OS=Homo sapiens GN=MMAA PE=1 SV=1|Methylmalonic aciduria type A protein, mitochondrial OS=Homo sapiens GN=MMAA PE=1 SV=1	-0.184539	hDFs -MMC - hTCs -MMC	limma	0.0546772	0.177006	no hit
838	WNK1	F5GWT4|Q9H4A3|Q9H4A3-2|Q9H4A3-5|Q9H4A3-6|Q9H4A3-7	Serine/threonine-protein kinase WNK1 OS=Homo sapiens GN=WNK1 PE=1 SV=1|Serine/threonine-protein kinase WNK1 OS=Homo sapiens GN=WNK1 PE=1 SV=2|Isoform 2 of Serine/threonine-protein kinase WNK1 OS=Homo sapiens GN=WNK1|Isoform 4 of Serine/threonine-protein kinase WNK1 OS=Homo sapiens GN=WNK1|Isoform 5 of Serine/threonine-protein kinase WNK1 OS=Homo sapiens GN=WNK1|Isoform 6 of Serine/threonine-prote…	-0.118688	hDFs -MMC - hTCs -MMC	limma	0.230873	0.444772	no hit
839	NHEJ1	H7C0G7|Q9H9Q4	Non-homologous end-joining factor 1 (Fragment) OS=Homo sapiens GN=NHEJ1 PE=1 SV=1|Non-homologous end-joining factor 1 OS=Homo sapiens GN=NHEJ1 PE=1 SV=1	-0.805682	hDFs -MMC - hTCs -MMC	limma	0.00011929	0.00297656	no hit
840	C6orf47	O95873	Uncharacterized protein C6orf47 OS=Homo sapiens GN=C6orf47 PE=1 SV=2	-0.190641	hDFs -MMC - hTCs -MMC	limma	0.129233	0.310382	no hit
841	SOGA1	O94964-2	Isoform 2 of Protein SOGA1 OS=Homo sapiens GN=SOGA1	0.0719716	hDFs -MMC - hTCs -MMC	limma	0.312458	0.532219	no hit
842	CENPB	P07199	Major centromere autoantigen B OS=Homo sapiens GN=CENPB PE=1 SV=2	0.0199187	hDFs -MMC - hTCs -MMC	limma	0.833737	0.916188	no hit
843	LDHB	P07195	L-lactate dehydrogenase B chain OS=Homo sapiens GN=LDHB PE=1 SV=2	-0.180459	hDFs -MMC - hTCs -MMC	limma	0.362227	0.583931	no hit
844	NEFL	P07196	Neurofilament light polypeptide OS=Homo sapiens GN=NEFL PE=1 SV=3	-1.51749	hDFs -MMC - hTCs -MMC	limma	5.4711e-05	0.00182174	hit
845	OAS3	Q9Y6K5	2'-5'-oligoadenylate synthase 3 OS=Homo sapiens GN=OAS3 PE=1 SV=3	0.109096	hDFs -MMC - hTCs -MMC	limma	0.340813	0.563777	no hit
846	AK5	Q9Y6K8	Adenylate kinase isoenzyme 5 OS=Homo sapiens GN=AK5 PE=1 SV=2	0.618828	hDFs -MMC - hTCs -MMC	limma	0.00567975	0.0382548	no hit
847	SCAF8	A0A0A0MT33|Q9UPN6|Q9UPN6-2	Protein SCAF8 OS=Homo sapiens GN=SCAF8 PE=1 SV=1|Protein SCAF8 OS=Homo sapiens GN=SCAF8 PE=1 SV=1|Isoform 2 of Protein SCAF8 OS=Homo sapiens GN=SCAF8	-0.231317	hDFs -MMC - hTCs -MMC	limma	0.0751367	0.217837	no hit
848	TSR1	Q2NL82	Pre-rRNA-processing protein TSR1 homolog OS=Homo sapiens GN=TSR1 PE=1 SV=1	0.0455528	hDFs -MMC - hTCs -MMC	limma	0.608832	0.783276	no hit
849	RCN2	Q14257|Q14257-2	Reticulocalbin-2 OS=Homo sapiens GN=RCN2 PE=1 SV=1|Isoform 2 of Reticulocalbin-2 OS=Homo sapiens GN=RCN2	-0.312969	hDFs -MMC - hTCs -MMC	limma	0.145405	0.335016	no hit
850	VPS13A	Q96RL7|Q96RL7-2|Q96RL7-3|Q96RL7-4	Vacuolar protein sorting-associated protein 13A OS=Homo sapiens GN=VPS13A PE=1 SV=2|Isoform 2 of Vacuolar protein sorting-associated protein 13A OS=Homo sapiens GN=VPS13A|Isoform 3 of Vacuolar protein sorting-associated protein 13A OS=Homo sapiens GN=VPS13A|Isoform 4 of Vacuolar protein sorting-associated protein 13A OS=Homo sapiens GN=VPS13A	-0.39397	hDFs -MMC - hTCs -MMC	limma	0.00759583	0.0469569	no hit
851	CALCOCO1	Q9P1Z2|Q9P1Z2-2|Q9P1Z2-3	Calcium-binding and coiled-coil domain-containing protein 1 OS=Homo sapiens GN=CALCOCO1 PE=1 SV=2|Isoform 2 of Calcium-binding and coiled-coil domain-containing protein 1 OS=Homo sapiens GN=CALCOCO1|Isoform 3 of Calcium-binding and coiled-coil domain-containing protein 1 OS=Homo sapiens GN=CALCOCO1	0.793149	hDFs -MMC - hTCs -MMC	limma	7.5373e-06	0.00066165	no hit
852	CCT4	P50991	T-complex protein 1 subunit delta OS=Homo sapiens GN=CCT4 PE=1 SV=4	0.13883	hDFs -MMC - hTCs -MMC	limma	0.0594864	0.188064	no hit
853	LLGL1	A0A087WW77|Q15334	Lethal(2) giant larvae protein homolog 1 OS=Homo sapiens GN=LLGL1 PE=1 SV=1|Lethal(2) giant larvae protein homolog 1 OS=Homo sapiens GN=LLGL1 PE=1 SV=3	-0.0768589	hDFs -MMC - hTCs -MMC	limma	0.335933	0.55763	no hit
854	EMP2	P54851	Epithelial membrane protein 2 OS=Homo sapiens GN=EMP2 PE=1 SV=1	-0.209365	hDFs -MMC - hTCs -MMC	limma	0.0557331	0.179101	no hit
855	TSG101	Q99816	Tumor susceptibility gene 101 protein OS=Homo sapiens GN=TSG101 PE=1 SV=2	-0.244251	hDFs -MMC - hTCs -MMC	limma	0.0624254	0.193068	no hit
856	NUDT9	Q9BW91|Q9BW91-2	ADP-ribose pyrophosphatase, mitochondrial OS=Homo sapiens GN=NUDT9 PE=1 SV=1|Isoform 2 of ADP-ribose pyrophosphatase, mitochondrial OS=Homo sapiens GN=NUDT9	0.0763219	hDFs -MMC - hTCs -MMC	limma	0.3322	0.554703	no hit
857	PHYKPL	Q8IUZ5	5-phosphohydroxy-L-lysine phospho-lyase OS=Homo sapiens GN=PHYKPL PE=1 SV=1	0.280568	hDFs -MMC - hTCs -MMC	limma	0.013198	0.0677524	no hit
858	TRAPPC4	E9PKS9|E9PN70|E9PQE8|Q9Y296|Q9Y296-2	Trafficking protein particle complex subunit 4 OS=Homo sapiens GN=TRAPPC4 PE=1 SV=1|Trafficking protein particle complex subunit 4 OS=Homo sapiens GN=TRAPPC4 PE=1 SV=1|Trafficking protein particle complex subunit 4 OS=Homo sapiens GN=TRAPPC4 PE=1 SV=1|Trafficking protein particle complex subunit 4 OS=Homo sapiens GN=TRAPPC4 PE=1 SV=1|Isoform 2 of Trafficking protein particle complex subunit 4 OS=…	-0.137203	hDFs -MMC - hTCs -MMC	limma	0.31979	0.540717	no hit
859	ATM	Q13315	Serine-protein kinase ATM OS=Homo sapiens GN=ATM PE=1 SV=4	-0.0669139	hDFs -MMC - hTCs -MMC	limma	0.759251	0.876255	no hit
860	GSR	P00390|P00390-2|P00390-3	Glutathione reductase, mitochondrial OS=Homo sapiens GN=GSR PE=1 SV=2|Isoform Cytoplasmic of Glutathione reductase, mitochondrial OS=Homo sapiens GN=GSR|Isoform 2 of Glutathione reductase, mitochondrial OS=Homo sapiens GN=GSR	0.0144199	hDFs -MMC - hTCs -MMC	limma	0.854789	0.926945	no hit
861	HM13	Q8TCT9|Q8TCT9-5	Minor histocompatibility antigen H13 OS=Homo sapiens GN=HM13 PE=1 SV=1|Isoform 5 of Minor histocompatibility antigen H13 OS=Homo sapiens GN=HM13	0.0446807	hDFs -MMC - hTCs -MMC	limma	0.778519	0.888502	no hit
862	RPS15A	P62244	40S ribosomal protein S15a OS=Homo sapiens GN=RPS15A PE=1 SV=2	0.407932	hDFs -MMC - hTCs -MMC	limma	0.0805292	0.227719	no hit
863	DHX9	Q08211	ATP-dependent RNA helicase A OS=Homo sapiens GN=DHX9 PE=1 SV=4	0.0426262	hDFs -MMC - hTCs -MMC	limma	0.539786	0.73426	no hit
864	PALM	O75781	Paralemmin-1 OS=Homo sapiens GN=PALM PE=1 SV=2	-0.0306711	hDFs -MMC - hTCs -MMC	limma	0.958659	0.978026	no hit
865	VPS53	Q5VIR6-4	Isoform 4 of Vacuolar protein sorting-associated protein 53 homolog OS=Homo sapiens GN=VPS53	0.0823996	hDFs -MMC - hTCs -MMC	limma	0.247846	0.462809	no hit
866	BCAS2	O75934	Pre-mRNA-splicing factor SPF27 OS=Homo sapiens GN=BCAS2 PE=1 SV=1	0.0897237	hDFs -MMC - hTCs -MMC	limma	0.377903	0.599108	no hit
867	METTL1	Q9UBP6	tRNA (guanine-N(7)-)-methyltransferase OS=Homo sapiens GN=METTL1 PE=1 SV=1	0.122032	hDFs -MMC - hTCs -MMC	limma	0.162909	0.357513	no hit
868	DDX3X	A0A0D9SF53|A0A0D9SFB3|A0A0D9SG12|O00571	ATP-dependent RNA helicase DDX3X OS=Homo sapiens GN=DDX3X PE=1 SV=1|ATP-dependent RNA helicase DDX3X OS=Homo sapiens GN=DDX3X PE=1 SV=1|ATP-dependent RNA helicase DDX3X OS=Homo sapiens GN=DDX3X PE=1 SV=1|ATP-dependent RNA helicase DDX3X OS=Homo sapiens GN=DDX3X PE=1 SV=3	0.115455	hDFs -MMC - hTCs -MMC	limma	0.331032	0.554034	no hit
869	CLEC16A	Q2KHT3|Q2KHT3-2	Protein CLEC16A OS=Homo sapiens GN=CLEC16A PE=1 SV=2|Isoform 2 of Protein CLEC16A OS=Homo sapiens GN=CLEC16A	-0.0022639	hDFs -MMC - hTCs -MMC	limma	0.976076	0.986755	no hit
870	NAPG	Q99747	Gamma-soluble NSF attachment protein OS=Homo sapiens GN=NAPG PE=1 SV=1	0.455868	hDFs -MMC - hTCs -MMC	limma	8.022e-05	0.0023566	no hit
871	UBE2R2	Q712K3	Ubiquitin-conjugating enzyme E2 R2 OS=Homo sapiens GN=UBE2R2 PE=1 SV=1	0.0454306	hDFs -MMC - hTCs -MMC	limma	0.588043	0.768351	no hit
872	DNAJC2	Q99543	DnaJ homolog subfamily C member 2 OS=Homo sapiens GN=DNAJC2 PE=1 SV=4	0.00282201	hDFs -MMC - hTCs -MMC	limma	0.970034	0.984299	no hit
873	COX4I1	P13073	Cytochrome c oxidase subunit 4 isoform 1, mitochondrial OS=Homo sapiens GN=COX4I1 PE=1 SV=1	0.109623	hDFs -MMC - hTCs -MMC	limma	0.156324	0.350365	no hit
874	PAF1	Q8N7H5|Q8N7H5-3	RNA polymerase II-associated factor 1 homolog OS=Homo sapiens GN=PAF1 PE=1 SV=2|Isoform 3 of RNA polymerase II-associated factor 1 homolog OS=Homo sapiens GN=PAF1	-0.110986	hDFs -MMC - hTCs -MMC	limma	0.24318	0.458258	no hit
875	PTER	Q96BW5|Q96BW5-2	Phosphotriesterase-related protein OS=Homo sapiens GN=PTER PE=1 SV=1|Isoform 2 of Phosphotriesterase-related protein OS=Homo sapiens GN=PTER	-0.284196	hDFs -MMC - hTCs -MMC	limma	0.20266	0.409912	no hit
876	SUPV3L1	Q8IYB8	ATP-dependent RNA helicase SUPV3L1, mitochondrial OS=Homo sapiens GN=SUPV3L1 PE=1 SV=1	0.0381268	hDFs -MMC - hTCs -MMC	limma	0.569438	0.754333	no hit
877	RPL13	P26373	60S ribosomal protein L13 OS=Homo sapiens GN=RPL13 PE=1 SV=4	0.220159	hDFs -MMC - hTCs -MMC	limma	0.0132719	0.0678191	no hit
878	EPHA4	P54764|P54764-2	Ephrin type-A receptor 4 OS=Homo sapiens GN=EPHA4 PE=1 SV=1|Isoform 2 of Ephrin type-A receptor 4 OS=Homo sapiens GN=EPHA4	-0.545325	hDFs -MMC - hTCs -MMC	limma	0.00385073	0.0296523	no hit
879	CRAT	P43155|P43155-2	Carnitine O-acetyltransferase OS=Homo sapiens GN=CRAT PE=1 SV=5|Isoform 2 of Carnitine O-acetyltransferase OS=Homo sapiens GN=CRAT	-0.102581	hDFs -MMC - hTCs -MMC	limma	0.247458	0.462542	no hit
880	GNAI1	P63096	Guanine nucleotide-binding protein G(i) subunit alpha-1 OS=Homo sapiens GN=GNAI1 PE=1 SV=2	0.59463	hDFs -MMC - hTCs -MMC	limma	0.012567	0.0655486	no hit
881	AKAP11	Q9UKA4	A-kinase anchor protein 11 OS=Homo sapiens GN=AKAP11 PE=1 SV=1	-0.184324	hDFs -MMC - hTCs -MMC	limma	0.0483792	0.164375	no hit
882	RPL26	P61254	60S ribosomal protein L26 OS=Homo sapiens GN=RPL26 PE=1 SV=1	0.197554	hDFs -MMC - hTCs -MMC	limma	0.0163931	0.0789237	no hit
883	E9PSI1	E9PSI1	Transmembrane 9 superfamily member OS=Homo sapiens PE=3 SV=1	-0.0026524	hDFs -MMC - hTCs -MMC	limma	0.969513	0.984299	no hit
884	IMPACT	Q9P2X3	Protein IMPACT OS=Homo sapiens GN=IMPACT PE=1 SV=2	0.0697935	hDFs -MMC - hTCs -MMC	limma	0.445039	0.659544	no hit
885	TRIM2	Q9C040|Q9C040-2	Tripartite motif-containing protein 2 OS=Homo sapiens GN=TRIM2 PE=1 SV=1|Isoform 2 of Tripartite motif-containing protein 2 OS=Homo sapiens GN=TRIM2	0.485306	hDFs -MMC - hTCs -MMC	limma	0.0812086	0.22873	no hit
886	LMNB2	J9JID7|Q03252	Lamin B2, isoform CRA_a OS=Homo sapiens GN=LMNB2 PE=1 SV=1|Lamin-B2 OS=Homo sapiens GN=LMNB2 PE=1 SV=4	0.380314	hDFs -MMC - hTCs -MMC	limma	0.00039996	0.00648533	no hit
887	ELMOD2	D6RBS5|Q8IZ81	ELMO domain-containing protein 2 (Fragment) OS=Homo sapiens GN=ELMOD2 PE=1 SV=7|ELMO domain-containing protein 2 OS=Homo sapiens GN=ELMOD2 PE=1 SV=1	-0.163018	hDFs -MMC - hTCs -MMC	limma	0.115575	0.287514	no hit
888	PPP1R21	Q6ZMI0	Protein phosphatase 1 regulatory subunit 21 OS=Homo sapiens GN=PPP1R21 PE=1 SV=1	0.0794601	hDFs -MMC - hTCs -MMC	limma	0.452318	0.66435	no hit
889	SERPINB6	P35237	Serpin B6 OS=Homo sapiens GN=SERPINB6 PE=1 SV=3	0.309758	hDFs -MMC - hTCs -MMC	limma	0.0110577	0.0602287	no hit
890	PHB	P35232	Prohibitin OS=Homo sapiens GN=PHB PE=1 SV=1	0.119662	hDFs -MMC - hTCs -MMC	limma	0.14526	0.334976	no hit
891	SLC16A7	O60669	Monocarboxylate transporter 2 OS=Homo sapiens GN=SLC16A7 PE=1 SV=2	-0.405849	hDFs -MMC - hTCs -MMC	limma	0.0960195	0.255164	no hit
892	TIPRL	O75663	TIP41-like protein OS=Homo sapiens GN=TIPRL PE=1 SV=2	0.191423	hDFs -MMC - hTCs -MMC	limma	0.155867	0.349868	no hit
893	ADAMTSL4	Q6UY14|Q6UY14-2|Q6UY14-3	ADAMTS-like protein 4 OS=Homo sapiens GN=ADAMTSL4 PE=1 SV=2|Isoform 2 of ADAMTS-like protein 4 OS=Homo sapiens GN=ADAMTSL4|Isoform 3 of ADAMTS-like protein 4 OS=Homo sapiens GN=ADAMTSL4	0.366271	hDFs -MMC - hTCs -MMC	limma	0.238356	0.453307	no hit
894	MRPL20	Q9BYC9	39S ribosomal protein L20, mitochondrial OS=Homo sapiens GN=MRPL20 PE=1 SV=1	-0.0508254	hDFs -MMC - hTCs -MMC	limma	0.646015	0.804959	no hit
895	FUT8	Q9BYC5	Alpha-(1,6)-fucosyltransferase OS=Homo sapiens GN=FUT8 PE=1 SV=2	-0.140208	hDFs -MMC - hTCs -MMC	limma	0.233219	0.447817	no hit
896	ANP32A	P39687	Acidic leucine-rich nuclear phosphoprotein 32 family member A OS=Homo sapiens GN=ANP32A PE=1 SV=1	-0.205527	hDFs -MMC - hTCs -MMC	limma	0.308214	0.529277	no hit
897	ATP11A	E9PEJ6|H0Y547|P98196	Phospholipid-transporting ATPase OS=Homo sapiens GN=ATP11A PE=1 SV=1|Phospholipid-transporting ATPase (Fragment) OS=Homo sapiens GN=ATP11A PE=1 SV=1|Probable phospholipid-transporting ATPase IH OS=Homo sapiens GN=ATP11A PE=1 SV=3	0.0483626	hDFs -MMC - hTCs -MMC	limma	0.498792	0.702319	no hit
898	STRN4	F5GYK2|Q9NRL3|Q9NRL3-3	Striatin-4 OS=Homo sapiens GN=STRN4 PE=1 SV=1|Striatin-4 OS=Homo sapiens GN=STRN4 PE=1 SV=2|Isoform 3 of Striatin-4 OS=Homo sapiens GN=STRN4	-0.67952	hDFs -MMC - hTCs -MMC	limma	0.00375648	0.0292839	no hit
899	PPAT	Q06203	Amidophosphoribosyltransferase OS=Homo sapiens GN=PPAT PE=1 SV=1	-0.0173039	hDFs -MMC - hTCs -MMC	limma	0.82306	0.912068	no hit
900	IMPDH2	H0Y4R1|P12268	Inosine-5'-monophosphate dehydrogenase 2 (Fragment) OS=Homo sapiens GN=IMPDH2 PE=1 SV=1|Inosine-5'-monophosphate dehydrogenase 2 OS=Homo sapiens GN=IMPDH2 PE=1 SV=2	0.322232	hDFs -MMC - hTCs -MMC	limma	0.00610633	0.0399779	no hit
901	PLS3	P13797	Plastin-3 OS=Homo sapiens GN=PLS3 PE=1 SV=4	0.0561901	hDFs -MMC - hTCs -MMC	limma	0.580101	0.762323	no hit
902	APEH	C9JIF9|P13798	Acylamino-acid-releasing enzyme OS=Homo sapiens GN=APEH PE=1 SV=1|Acylamino-acid-releasing enzyme OS=Homo sapiens GN=APEH PE=1 SV=4	0.254654	hDFs -MMC - hTCs -MMC	limma	0.00520445	0.0362111	no hit
903	RRP1	P56182	Ribosomal RNA processing protein 1 homolog A OS=Homo sapiens GN=RRP1 PE=1 SV=1	-0.124808	hDFs -MMC - hTCs -MMC	limma	0.163747	0.358163	no hit
904	GTF2I	P78347|P78347-2|P78347-3|P78347-4	General transcription factor II-I OS=Homo sapiens GN=GTF2I PE=1 SV=2|Isoform 2 of General transcription factor II-I OS=Homo sapiens GN=GTF2I|Isoform 3 of General transcription factor II-I OS=Homo sapiens GN=GTF2I|Isoform 4 of General transcription factor II-I OS=Homo sapiens GN=GTF2I	-0.281023	hDFs -MMC - hTCs -MMC	limma	0.0243338	0.102779	no hit
905	PTTG1IP	A8MXQ1|P53801	Pituitary tumor-transforming gene 1 protein-interacting protein OS=Homo sapiens GN=PTTG1IP PE=1 SV=1|Pituitary tumor-transforming gene 1 protein-interacting protein OS=Homo sapiens GN=PTTG1IP PE=1 SV=1	0.00344331	hDFs -MMC - hTCs -MMC	limma	0.960244	0.978261	no hit
906	POGLUT1	Q8NBL1	Protein O-glucosyltransferase 1 OS=Homo sapiens GN=POGLUT1 PE=1 SV=1	0.0370054	hDFs -MMC - hTCs -MMC	limma	0.850565	0.92485	no hit
907	CAD	P27708	CAD protein OS=Homo sapiens GN=CAD PE=1 SV=3	0.164146	hDFs -MMC - hTCs -MMC	limma	0.0373508	0.13854	no hit
908	EWSR1	A0A0D9SFL3|B0QYK0|C9JGE3|H7BY36|Q01844|Q01844-2|Q01844-3|Q01844-5|Q01844-6	RNA-binding protein EWS OS=Homo sapiens GN=EWSR1 PE=1 SV=1|RNA-binding protein EWS OS=Homo sapiens GN=EWSR1 PE=1 SV=1|EWS RNA-binding protein variant 6 OS=Homo sapiens GN=EWSR1 PE=1 SV=2|RNA-binding protein EWS (Fragment) OS=Homo sapiens GN=EWSR1 PE=1 SV=1|RNA-binding protein EWS OS=Homo sapiens GN=EWSR1 PE=1 SV=1|Isoform EWS-B of RNA-binding protein EWS OS=Homo sapiens GN=EWSR1|Isoform 3 of RNA-…	-0.0985713	hDFs -MMC - hTCs -MMC	limma	0.795109	0.896002	no hit
909	HERC1	Q15751	Probable E3 ubiquitin-protein ligase HERC1 OS=Homo sapiens GN=HERC1 PE=1 SV=2	-0.0443502	hDFs -MMC - hTCs -MMC	limma	0.619039	0.789653	no hit
910	ADAM12	O43184	Disintegrin and metalloproteinase domain-containing protein 12 OS=Homo sapiens GN=ADAM12 PE=1 SV=3	0.404535	hDFs -MMC - hTCs -MMC	limma	0.265895	0.480929	no hit
911	OSBPL8	Q9BZF1|Q9BZF1-2|Q9BZF1-3	Oxysterol-binding protein-related protein 8 OS=Homo sapiens GN=OSBPL8 PE=1 SV=3|Isoform 2 of Oxysterol-binding protein-related protein 8 OS=Homo sapiens GN=OSBPL8|Isoform 3 of Oxysterol-binding protein-related protein 8 OS=Homo sapiens GN=OSBPL8	-0.243868	hDFs -MMC - hTCs -MMC	limma	0.153488	0.346333	no hit
912	NDUFS4	O43181	NADH dehydrogenase [ubiquinone] iron-sulfur protein 4, mitochondrial OS=Homo sapiens GN=NDUFS4 PE=1 SV=1	0.172128	hDFs -MMC - hTCs -MMC	limma	0.209982	0.419407	no hit
913	SGCD	Q92629-2|Q92629-3	Isoform 2 of Delta-sarcoglycan OS=Homo sapiens GN=SGCD|Isoform 3 of Delta-sarcoglycan OS=Homo sapiens GN=SGCD	-0.167887	hDFs -MMC - hTCs -MMC	limma	0.449438	0.66276	no hit
914	HNRNPA2B1	P22626	Heterogeneous nuclear ribonucleoproteins A2/B1 OS=Homo sapiens GN=HNRNPA2B1 PE=1 SV=2	-0.0354798	hDFs -MMC - hTCs -MMC	limma	0.672902	0.821919	no hit
915	RNF25	Q96BH1	E3 ubiquitin-protein ligase RNF25 OS=Homo sapiens GN=RNF25 PE=1 SV=1	-0.028869	hDFs -MMC - hTCs -MMC	limma	0.652234	0.810636	no hit
916	DCTD	P32321|P32321-2	Deoxycytidylate deaminase OS=Homo sapiens GN=DCTD PE=1 SV=2|Isoform 2 of Deoxycytidylate deaminase OS=Homo sapiens GN=DCTD	0.25967	hDFs -MMC - hTCs -MMC	limma	0.399944	0.616478	no hit
917	MRPS31	Q92665	28S ribosomal protein S31, mitochondrial OS=Homo sapiens GN=MRPS31 PE=1 SV=3	-0.0853248	hDFs -MMC - hTCs -MMC	limma	0.772444	0.884493	no hit
918	NDUFB4	O95168|O95168-2	NADH dehydrogenase [ubiquinone] 1 beta subcomplex subunit 4 OS=Homo sapiens GN=NDUFB4 PE=1 SV=3|Isoform 2 of NADH dehydrogenase [ubiquinone] 1 beta subcomplex subunit 4 OS=Homo sapiens GN=NDUFB4	0.215972	hDFs -MMC - hTCs -MMC	limma	0.385043	0.604298	no hit
919	RPS12	P25398	40S ribosomal protein S12 OS=Homo sapiens GN=RPS12 PE=1 SV=3	0.0741949	hDFs -MMC - hTCs -MMC	limma	0.422183	0.638976	no hit
920	ARMC6	Q6NXE6|Q6NXE6-2	Armadillo repeat-containing protein 6 OS=Homo sapiens GN=ARMC6 PE=1 SV=2|Isoform 2 of Armadillo repeat-containing protein 6 OS=Homo sapiens GN=ARMC6	0.0924047	hDFs -MMC - hTCs -MMC	limma	0.435228	0.649841	no hit
921	GBP1	P32455	Guanylate-binding protein 1 OS=Homo sapiens GN=GBP1 PE=1 SV=2	-0.0892147	hDFs -MMC - hTCs -MMC	limma	0.409876	0.626463	no hit
922	ARHGEF17	Q96PE2	Rho guanine nucleotide exchange factor 17 OS=Homo sapiens GN=ARHGEF17 PE=1 SV=1	0.136023	hDFs -MMC - hTCs -MMC	limma	0.165222	0.360385	no hit
923	NID1	P14543|P14543-2	Nidogen-1 OS=Homo sapiens GN=NID1 PE=1 SV=3|Isoform 2 of Nidogen-1 OS=Homo sapiens GN=NID1	0.310967	hDFs -MMC - hTCs -MMC	limma	0.00127781	0.0145048	no hit
924	FRYL	O94915	Protein furry homolog-like OS=Homo sapiens GN=FRYL PE=1 SV=2	0.0810075	hDFs -MMC - hTCs -MMC	limma	0.615948	0.787707	no hit
925	TECR	Q9NZ01	Very-long-chain enoyl-CoA reductase OS=Homo sapiens GN=TECR PE=1 SV=1	-0.131474	hDFs -MMC - hTCs -MMC	limma	0.0760265	0.219414	no hit
926	FH	P07954-2	Isoform Cytoplasmic of Fumarate hydratase, mitochondrial OS=Homo sapiens GN=FH	0.110222	hDFs -MMC - hTCs -MMC	limma	0.399031	0.615431	no hit
927	USP40	Q9NVE5|Q9NVE5-3	Ubiquitin carboxyl-terminal hydrolase 40 OS=Homo sapiens GN=USP40 PE=1 SV=3|Isoform 3 of Ubiquitin carboxyl-terminal hydrolase 40 OS=Homo sapiens GN=USP40	-0.163632	hDFs -MMC - hTCs -MMC	limma	0.0505817	0.169045	no hit
928	PIKFYVE	Q9Y2I7	1-phosphatidylinositol 3-phosphate 5-kinase OS=Homo sapiens GN=PIKFYVE PE=1 SV=3	0.046559	hDFs -MMC - hTCs -MMC	limma	0.659135	0.815179	no hit
929	PUS7	Q96PZ0	Pseudouridylate synthase 7 homolog OS=Homo sapiens GN=PUS7 PE=1 SV=2	-0.161029	hDFs -MMC - hTCs -MMC	limma	0.222556	0.43431	no hit
930	TMEM14C	Q9P0S9	Transmembrane protein 14C OS=Homo sapiens GN=TMEM14C PE=1 SV=1	-0.478825	hDFs -MMC - hTCs -MMC	limma	0.0778254	0.223382	no hit
931	CDK5	Q00535	Cyclin-dependent-like kinase 5 OS=Homo sapiens GN=CDK5 PE=1 SV=3	0.0955125	hDFs -MMC - hTCs -MMC	limma	0.383891	0.603719	no hit
932	CDK6	Q00534	Cyclin-dependent kinase 6 OS=Homo sapiens GN=CDK6 PE=1 SV=1	0.541396	hDFs -MMC - hTCs -MMC	limma	0.0115878	0.0620243	no hit
933	EIF2D	P41214	Eukaryotic translation initiation factor 2D OS=Homo sapiens GN=EIF2D PE=1 SV=3	-0.221659	hDFs -MMC - hTCs -MMC	limma	0.106234	0.271752	no hit
934	HEXA	H3BP20|H3BS10|P06865	Beta-hexosaminidase OS=Homo sapiens GN=HEXA PE=1 SV=1|Beta-hexosaminidase OS=Homo sapiens GN=HEXA PE=1 SV=1|Beta-hexosaminidase subunit alpha OS=Homo sapiens GN=HEXA PE=1 SV=2	0.310027	hDFs -MMC - hTCs -MMC	limma	0.00982452	0.0555212	no hit
935	ANTXR1	Q9H6X2|Q9H6X2-5	Anthrax toxin receptor 1 OS=Homo sapiens GN=ANTXR1 PE=1 SV=2|Isoform 5 of Anthrax toxin receptor 1 OS=Homo sapiens GN=ANTXR1	0.378251	hDFs -MMC - hTCs -MMC	limma	0.0105206	0.0582056	no hit
936	GLTSCR2	Q9NZM5	Glioma tumor suppressor candidate region gene 2 protein OS=Homo sapiens GN=GLTSCR2 PE=1 SV=2	-0.0531716	hDFs -MMC - hTCs -MMC	limma	0.625885	0.79492	no hit
937	SAP30BP	J3QQJ0|Q9UHR5|Q9UHR5-2	SAP30-binding protein (Fragment) OS=Homo sapiens GN=SAP30BP PE=1 SV=1|SAP30-binding protein OS=Homo sapiens GN=SAP30BP PE=1 SV=1|Isoform 2 of SAP30-binding protein OS=Homo sapiens GN=SAP30BP	0.0584604	hDFs -MMC - hTCs -MMC	limma	0.564081	0.750825	no hit
938	AP3M1	Q9Y2T2	AP-3 complex subunit mu-1 OS=Homo sapiens GN=AP3M1 PE=1 SV=1	-0.043086	hDFs -MMC - hTCs -MMC	limma	0.617206	0.78827	no hit
939	VAPA	Q9P0L0	Vesicle-associated membrane protein-associated protein A OS=Homo sapiens GN=VAPA PE=1 SV=3	-0.144139	hDFs -MMC - hTCs -MMC	limma	0.0919938	0.248895	no hit
940	C21orf33	A0A096LPI6|A0A0B4J2D5|P30042	Uncharacterized protein (Fragment) OS=Homo sapiens PE=4 SV=2|Protein LOC102724023 OS=Homo sapiens GN=LOC102724023 PE=1 SV=1|ES1 protein homolog, mitochondrial OS=Homo sapiens GN=C21orf33 PE=1 SV=3	-0.340273	hDFs -MMC - hTCs -MMC	limma	0.0086883	0.0515911	no hit
941	STUB1	Q9UNE7	E3 ubiquitin-protein ligase CHIP OS=Homo sapiens GN=STUB1 PE=1 SV=2	-0.205103	hDFs -MMC - hTCs -MMC	limma	0.0577223	0.184257	no hit
942	LIMK1	E9PC47|P53667|P53667-2|P53667-4	LIM domain kinase 1 OS=Homo sapiens GN=LIMK1 PE=1 SV=1|LIM domain kinase 1 OS=Homo sapiens GN=LIMK1 PE=1 SV=3|Isoform 2 of LIM domain kinase 1 OS=Homo sapiens GN=LIMK1|Isoform 4 of LIM domain kinase 1 OS=Homo sapiens GN=LIMK1	-0.0760795	hDFs -MMC - hTCs -MMC	limma	0.652663	0.810636	no hit
943	TMEM237	A0A087WWU1|Q96Q45|Q96Q45-2|Q96Q45-3|Q96Q45-5	Transmembrane protein 237 OS=Homo sapiens GN=TMEM237 PE=1 SV=1|Transmembrane protein 237 OS=Homo sapiens GN=TMEM237 PE=1 SV=2|Isoform 2 of Transmembrane protein 237 OS=Homo sapiens GN=TMEM237|Isoform 3 of Transmembrane protein 237 OS=Homo sapiens GN=TMEM237|Isoform 5 of Transmembrane protein 237 OS=Homo sapiens GN=TMEM237	-0.0001993	hDFs -MMC - hTCs -MMC	limma	0.999181	0.999409	no hit
944	ACTN1	P12814-3	Isoform 3 of Alpha-actinin-1 OS=Homo sapiens GN=ACTN1	0.33898	hDFs -MMC - hTCs -MMC	limma	0.0816978	0.2298	no hit
945	EPN2	E9PBC1|F6PQP6|I3L2B2|O95208|O95208-2	Epsin-2 OS=Homo sapiens GN=EPN2 PE=1 SV=1|Epsin-2 (Fragment) OS=Homo sapiens GN=EPN2 PE=1 SV=7|Epsin-2 OS=Homo sapiens GN=EPN2 PE=1 SV=1|Epsin-2 OS=Homo sapiens GN=EPN2 PE=1 SV=3|Isoform 2 of Epsin-2 OS=Homo sapiens GN=EPN2	-0.0936692	hDFs -MMC - hTCs -MMC	limma	0.294072	0.514958	no hit
946	SMC2	O95347	Structural maintenance of chromosomes protein 2 OS=Homo sapiens GN=SMC2 PE=1 SV=2	0.318511	hDFs -MMC - hTCs -MMC	limma	0.00866725	0.0515241	no hit
947	RPL23	P62829	60S ribosomal protein L23 OS=Homo sapiens GN=RPL23 PE=1 SV=1	-0.0840123	hDFs -MMC - hTCs -MMC	limma	0.247294	0.462542	no hit
948	RAB1A	P62820	Ras-related protein Rab-1A OS=Homo sapiens GN=RAB1A PE=1 SV=3	0.406762	hDFs -MMC - hTCs -MMC	limma	0.00611017	0.0399779	no hit
949	RAN	B5MDF5|P62826	GTP-binding nuclear protein Ran OS=Homo sapiens GN=RAN PE=1 SV=1|GTP-binding nuclear protein Ran OS=Homo sapiens GN=RAN PE=1 SV=3	0.242906	hDFs -MMC - hTCs -MMC	limma	0.00435803	0.0319616	no hit
950	EFEMP2	E9PRU1|H0YET5|O95967	EGF-containing fibulin-like extracellular matrix protein 2 OS=Homo sapiens GN=EFEMP2 PE=1 SV=1|EGF-containing fibulin-like extracellular matrix protein 2 (Fragment) OS=Homo sapiens GN=EFEMP2 PE=1 SV=1|EGF-containing fibulin-like extracellular matrix protein 2 OS=Homo sapiens GN=EFEMP2 PE=1 SV=3	0.608596	hDFs -MMC - hTCs -MMC	limma	0.00381813	0.0296173	no hit
951	APPL2	Q8NEU8|Q8NEU8-2	DCC-interacting protein 13-beta OS=Homo sapiens GN=APPL2 PE=1 SV=3|Isoform 2 of DCC-interacting protein 13-beta OS=Homo sapiens GN=APPL2	0.27852	hDFs -MMC - hTCs -MMC	limma	0.0326436	0.125817	no hit
952	VPS39	Q96JC1|Q96JC1-2	Vam6/Vps39-like protein OS=Homo sapiens GN=VPS39 PE=1 SV=2|Isoform 2 of Vam6/Vps39-like protein OS=Homo sapiens GN=VPS39	0.0282213	hDFs -MMC - hTCs -MMC	limma	0.665081	0.817833	no hit
953	EXT2	Q93063|Q93063-2|Q93063-3	Exostosin-2 OS=Homo sapiens GN=EXT2 PE=1 SV=1|Isoform 2 of Exostosin-2 OS=Homo sapiens GN=EXT2|Isoform 3 of Exostosin-2 OS=Homo sapiens GN=EXT2	0.137826	hDFs -MMC - hTCs -MMC	limma	0.173145	0.36966	no hit
954	DICER1	Q9UPY3|Q9UPY3-2	Endoribonuclease Dicer OS=Homo sapiens GN=DICER1 PE=1 SV=3|Isoform 2 of Endoribonuclease Dicer OS=Homo sapiens GN=DICER1	0.249347	hDFs -MMC - hTCs -MMC	limma	0.0140028	0.0706446	no hit
955	PSMA2	A0A024RA52|P25787	Proteasome subunit alpha type OS=Homo sapiens GN=PSMA2 PE=1 SV=1|Proteasome subunit alpha type-2 OS=Homo sapiens GN=PSMA2 PE=1 SV=2	-0.0894435	hDFs -MMC - hTCs -MMC	limma	0.292375	0.513655	no hit
956	PSMA4	P25789	Proteasome subunit alpha type-4 OS=Homo sapiens GN=PSMA4 PE=1 SV=1	0.162889	hDFs -MMC - hTCs -MMC	limma	0.113018	0.282921	no hit
957	MTX1	A0A0A0MRK6|Q13505|Q13505-3	Metaxin 1, isoform CRA_b OS=Homo sapiens GN=MTX1 PE=1 SV=1|Metaxin-1 OS=Homo sapiens GN=MTX1 PE=1 SV=2|Isoform 3 of Metaxin-1 OS=Homo sapiens GN=MTX1	0.0265583	hDFs -MMC - hTCs -MMC	limma	0.784281	0.891353	no hit
958	RAB3GAP2	Q9H2M9	Rab3 GTPase-activating protein non-catalytic subunit OS=Homo sapiens GN=RAB3GAP2 PE=1 SV=1	-0.0536064	hDFs -MMC - hTCs -MMC	limma	0.493	0.697869	no hit
959	HEXB	P07686	Beta-hexosaminidase subunit beta OS=Homo sapiens GN=HEXB PE=1 SV=3	0.563436	hDFs -MMC - hTCs -MMC	limma	0.00240731	0.0217858	no hit
960	SNX29	Q8TEQ0|Q8TEQ0-2	Sorting nexin-29 OS=Homo sapiens GN=SNX29 PE=1 SV=3|Isoform 2 of Sorting nexin-29 OS=Homo sapiens GN=SNX29	0.245291	hDFs -MMC - hTCs -MMC	limma	0.0268261	0.110213	no hit
961	RBM34	P42696	RNA-binding protein 34 OS=Homo sapiens GN=RBM34 PE=1 SV=2	-0.21918	hDFs -MMC - hTCs -MMC	limma	0.0496387	0.167166	no hit
962	MCCC1	Q96RQ3	Methylcrotonoyl-CoA carboxylase subunit alpha, mitochondrial OS=Homo sapiens GN=MCCC1 PE=1 SV=3	-0.030079	hDFs -MMC - hTCs -MMC	limma	0.804381	0.900789	no hit
963	TBC1D9B	Q66K14|Q66K14-2	TBC1 domain family member 9B OS=Homo sapiens GN=TBC1D9B PE=1 SV=3|Isoform 2 of TBC1 domain family member 9B OS=Homo sapiens GN=TBC1D9B	-0.100023	hDFs -MMC - hTCs -MMC	limma	0.107329	0.273613	no hit
964	ARAF	P10398|Q96II5	Serine/threonine-protein kinase A-Raf OS=Homo sapiens GN=ARAF PE=1 SV=2|ARAF protein OS=Homo sapiens GN=ARAF PE=1 SV=1	-0.021394	hDFs -MMC - hTCs -MMC	limma	0.828973	0.91477	no hit
965	PDPR	Q8NCN5	Pyruvate dehydrogenase phosphatase regulatory subunit, mitochondrial OS=Homo sapiens GN=PDPR PE=1 SV=2	0.17118	hDFs -MMC - hTCs -MMC	limma	0.342101	0.564204	no hit
966	PRKAB1	Q9Y478	5'-AMP-activated protein kinase subunit beta-1 OS=Homo sapiens GN=PRKAB1 PE=1 SV=4	-0.285168	hDFs -MMC - hTCs -MMC	limma	0.0700036	0.207489	no hit
967	CAPN2	P17655	Calpain-2 catalytic subunit OS=Homo sapiens GN=CAPN2 PE=1 SV=6	0.249278	hDFs -MMC - hTCs -MMC	limma	0.00529649	0.0364662	no hit
968	NCAPD2	Q15021	Condensin complex subunit 1 OS=Homo sapiens GN=NCAPD2 PE=1 SV=3	0.502292	hDFs -MMC - hTCs -MMC	limma	0.00424261	0.0315619	no hit
969	SH3GL1	Q99961	Endophilin-A2 OS=Homo sapiens GN=SH3GL1 PE=1 SV=1	0.0837471	hDFs -MMC - hTCs -MMC	limma	0.330847	0.554034	no hit
970	CTBP1	Q13363|Q13363-2	C-terminal-binding protein 1 OS=Homo sapiens GN=CTBP1 PE=1 SV=2|Isoform 2 of C-terminal-binding protein 1 OS=Homo sapiens GN=CTBP1	0.122542	hDFs -MMC - hTCs -MMC	limma	0.167439	0.362888	no hit
971	LRRC40	Q9H9A6	Leucine-rich repeat-containing protein 40 OS=Homo sapiens GN=LRRC40 PE=1 SV=1	0.23056	hDFs -MMC - hTCs -MMC	limma	0.00862546	0.0513969	no hit
972	PARK7	Q99497	Protein deglycase DJ-1 OS=Homo sapiens GN=PARK7 PE=1 SV=2	0.35766	hDFs -MMC - hTCs -MMC	limma	0.00244638	0.0219919	no hit
973	MRPL49	Q13405	39S ribosomal protein L49, mitochondrial OS=Homo sapiens GN=MRPL49 PE=1 SV=1	-0.147236	hDFs -MMC - hTCs -MMC	limma	0.162968	0.357513	no hit
974	ARL8A	Q96BM9	ADP-ribosylation factor-like protein 8A OS=Homo sapiens GN=ARL8A PE=1 SV=1	0.278374	hDFs -MMC - hTCs -MMC	limma	0.0163198	0.0786425	no hit
975	TBC1D24	Q9ULP9|Q9ULP9-2	TBC1 domain family member 24 OS=Homo sapiens GN=TBC1D24 PE=1 SV=2|Isoform 2 of TBC1 domain family member 24 OS=Homo sapiens GN=TBC1D24	0.221049	hDFs -MMC - hTCs -MMC	limma	0.00413586	0.0311639	no hit
976	PFAS	O15067	Phosphoribosylformylglycinamidine synthase OS=Homo sapiens GN=PFAS PE=1 SV=4	0.0447934	hDFs -MMC - hTCs -MMC	limma	0.716683	0.849791	no hit
977	MTDH	Q86UE4	Protein LYRIC OS=Homo sapiens GN=MTDH PE=1 SV=2	-0.509144	hDFs -MMC - hTCs -MMC	limma	3.4875e-05	0.00141926	no hit
978	PPP1R9B	D3DTX6|Q96SB3	Neurabin-2 OS=Homo sapiens GN=PPP1R9B PE=1 SV=1|Neurabin-2 OS=Homo sapiens GN=PPP1R9B PE=1 SV=2	-0.175721	hDFs -MMC - hTCs -MMC	limma	0.0964887	0.255894	no hit
979	KRI1	Q8N9T8	Protein KRI1 homolog OS=Homo sapiens GN=KRI1 PE=1 SV=3	0.014878	hDFs -MMC - hTCs -MMC	limma	0.953728	0.977178	no hit
980	CDC23	Q9UJX2	Cell division cycle protein 23 homolog OS=Homo sapiens GN=CDC23 PE=1 SV=3	-0.0432096	hDFs -MMC - hTCs -MMC	limma	0.584016	0.764987	no hit
981	WDFY3	Q8IZQ1|Q8IZQ1-2	WD repeat and FYVE domain-containing protein 3 OS=Homo sapiens GN=WDFY3 PE=1 SV=2|Isoform 2 of WD repeat and FYVE domain-containing protein 3 OS=Homo sapiens GN=WDFY3	0.0938365	hDFs -MMC - hTCs -MMC	limma	0.254514	0.47069	no hit
982	ZNF326	Q5BKZ1	DBIRD complex subunit ZNF326 OS=Homo sapiens GN=ZNF326 PE=1 SV=2	-0.0094066	hDFs -MMC - hTCs -MMC	limma	0.878374	0.939561	no hit
983	DYNC1H1	Q14204	Cytoplasmic dynein 1 heavy chain 1 OS=Homo sapiens GN=DYNC1H1 PE=1 SV=5	0.139404	hDFs -MMC - hTCs -MMC	limma	0.140964	0.330119	no hit
984	KLHL26	Q53HC5	Kelch-like protein 26 OS=Homo sapiens GN=KLHL26 PE=1 SV=2	0.0536901	hDFs -MMC - hTCs -MMC	limma	0.559635	0.747258	no hit
985	TSSC1	A8MUM1|Q53HC9	Protein TSSC1 OS=Homo sapiens GN=TSSC1 PE=1 SV=2|Protein TSSC1 OS=Homo sapiens GN=TSSC1 PE=1 SV=2	0.0281844	hDFs -MMC - hTCs -MMC	limma	0.707672	0.846408	no hit
986	DCUN1D1	Q96GG9	DCN1-like protein 1 OS=Homo sapiens GN=DCUN1D1 PE=1 SV=1	-0.0540619	hDFs -MMC - hTCs -MMC	limma	0.553688	0.743758	no hit
987	UBTF	E9PKP7|P17480|P17480-2	Nucleolar transcription factor 1 OS=Homo sapiens GN=UBTF PE=1 SV=1|Nucleolar transcription factor 1 OS=Homo sapiens GN=UBTF PE=1 SV=1|Isoform UBF2 of Nucleolar transcription factor 1 OS=Homo sapiens GN=UBTF	-0.0161615	hDFs -MMC - hTCs -MMC	limma	0.848657	0.924288	no hit
988	ABHD16A	A0A0G2JJD3|O95870|O95870-2	HLA-B associated transcript 5, isoform CRA_b OS=Homo sapiens GN=ABHD16A PE=1 SV=1|Protein ABHD16A OS=Homo sapiens GN=ABHD16A PE=1 SV=3|Isoform 2 of Protein ABHD16A OS=Homo sapiens GN=ABHD16A	-0.215362	hDFs -MMC - hTCs -MMC	limma	0.0359602	0.135194	no hit
989	PML	P29590	Protein PML OS=Homo sapiens GN=PML PE=1 SV=3	0.0944476	hDFs -MMC - hTCs -MMC	limma	0.319666	0.540681	no hit
990	ABCA6	Q8N139	ATP-binding cassette sub-family A member 6 OS=Homo sapiens GN=ABCA6 PE=1 SV=2	1.11656	hDFs -MMC - hTCs -MMC	limma	1.7546e-05	0.00097278	hit
991	ACOX2	Q99424	Peroxisomal acyl-coenzyme A oxidase 2 OS=Homo sapiens GN=ACOX2 PE=1 SV=1	-0.336101	hDFs -MMC - hTCs -MMC	limma	0.0044068	0.0321032	no hit
992	TBCB	Q99426	Tubulin-folding cofactor B OS=Homo sapiens GN=TBCB PE=1 SV=2	-0.171838	hDFs -MMC - hTCs -MMC	limma	0.204818	0.412609	no hit
993	LRRC15	Q8TF66|Q8TF66-2	Leucine-rich repeat-containing protein 15 OS=Homo sapiens GN=LRRC15 PE=2 SV=2|Isoform 2 of Leucine-rich repeat-containing protein 15 OS=Homo sapiens GN=LRRC15	2.33695	hDFs -MMC - hTCs -MMC	limma	4.6143e-06	0.00046766	hit
994	PHKA2	P46019	Phosphorylase b kinase regulatory subunit alpha, liver isoform OS=Homo sapiens GN=PHKA2 PE=1 SV=1	-0.192654	hDFs -MMC - hTCs -MMC	limma	0.0647734	0.196862	no hit
995	ALDH1A1	P00352	Retinal dehydrogenase 1 OS=Homo sapiens GN=ALDH1A1 PE=1 SV=2	0.503299	hDFs -MMC - hTCs -MMC	limma	0.248963	0.463845	no hit
996	PDSS2	Q86YH6	Decaprenyl-diphosphate synthase subunit 2 OS=Homo sapiens GN=PDSS2 PE=1 SV=2	-0.630449	hDFs -MMC - hTCs -MMC	limma	0.00162677	0.0169342	no hit
997	CYB5R1	Q9UHQ9	NADH-cytochrome b5 reductase 1 OS=Homo sapiens GN=CYB5R1 PE=1 SV=1	0.065032	hDFs -MMC - hTCs -MMC	limma	0.538503	0.733841	no hit
998	ZDHHC5	Q9C0B5|Q9C0B5-2	Palmitoyltransferase ZDHHC5 OS=Homo sapiens GN=ZDHHC5 PE=1 SV=2|Isoform 2 of Palmitoyltransferase ZDHHC5 OS=Homo sapiens GN=ZDHHC5	0.0257727	hDFs -MMC - hTCs -MMC	limma	0.794793	0.896002	no hit
999	UFD1L	Q92890|Q92890-1	Ubiquitin fusion degradation protein 1 homolog OS=Homo sapiens GN=UFD1L PE=1 SV=3|Isoform Long of Ubiquitin fusion degradation protein 1 homolog OS=Homo sapiens GN=UFD1L	0.355616	hDFs -MMC - hTCs -MMC	limma	0.00082216	0.0107988	no hit
1000	SMC3	Q9UQE7	Structural maintenance of chromosomes protein 3 OS=Homo sapiens GN=SMC3 PE=1 SV=2	0.217752	hDFs -MMC - hTCs -MMC	limma	0.100885	0.26253	no hit
1001	LMAN2	Q12907	Vesicular integral-membrane protein VIP36 OS=Homo sapiens GN=LMAN2 PE=1 SV=1	0.0883617	hDFs -MMC - hTCs -MMC	limma	0.597452	0.775083	no hit
1002	ILF2	B4DY09|Q12905	Interleukin enhancer-binding factor 2 OS=Homo sapiens GN=ILF2 PE=1 SV=1|Interleukin enhancer-binding factor 2 OS=Homo sapiens GN=ILF2 PE=1 SV=2	-0.147318	hDFs -MMC - hTCs -MMC	limma	0.0492322	0.166328	no hit
1003	MRC2	Q9UBG0	C-type mannose receptor 2 OS=Homo sapiens GN=MRC2 PE=1 SV=2	0.113104	hDFs -MMC - hTCs -MMC	limma	0.301853	0.522288	no hit
1004	STK39	Q9UEW8|Q9UEW8-2	STE20/SPS1-related proline-alanine-rich protein kinase OS=Homo sapiens GN=STK39 PE=1 SV=3|Isoform 2 of STE20/SPS1-related proline-alanine-rich protein kinase OS=Homo sapiens GN=STK39	0.0777622	hDFs -MMC - hTCs -MMC	limma	0.387633	0.607038	no hit
1005	TOR3A	Q9H497|Q9H497-2	Torsin-3A OS=Homo sapiens GN=TOR3A PE=1 SV=1|Isoform 2 of Torsin-3A OS=Homo sapiens GN=TOR3A	-0.0328608	hDFs -MMC - hTCs -MMC	limma	0.674185	0.822763	no hit
1006	SSB	P05455	Lupus La protein OS=Homo sapiens GN=SSB PE=1 SV=2	-0.20287	hDFs -MMC - hTCs -MMC	limma	0.323417	0.545101	no hit
1007	MAP1B	P46821	Microtubule-associated protein 1B OS=Homo sapiens GN=MAP1B PE=1 SV=2	-1.0609	hDFs -MMC - hTCs -MMC	limma	1.5361e-05	0.00091033	hit
1008	SAR1A	Q9NR31	GTP-binding protein SAR1a OS=Homo sapiens GN=SAR1A PE=1 SV=1	0.292334	hDFs -MMC - hTCs -MMC	limma	0.00300001	0.0252817	no hit
1009	DDX21	Q9NR30	Nucleolar RNA helicase 2 OS=Homo sapiens GN=DDX21 PE=1 SV=5	0.145611	hDFs -MMC - hTCs -MMC	limma	0.109016	0.275927	no hit
1010	SEC23B	Q15437	Protein transport protein Sec23B OS=Homo sapiens GN=SEC23B PE=1 SV=2	-0.0338918	hDFs -MMC - hTCs -MMC	limma	0.665439	0.817833	no hit
1011	RBMS2	F8W1T6|Q15434	RNA-binding motif, single-stranded-interacting protein 2 OS=Homo sapiens GN=RBMS2 PE=1 SV=1|RNA-binding motif, single-stranded-interacting protein 2 OS=Homo sapiens GN=RBMS2 PE=1 SV=1	0.040086	hDFs -MMC - hTCs -MMC	limma	0.804372	0.900789	no hit
1012	PPP1R7	Q15435	Protein phosphatase 1 regulatory subunit 7 OS=Homo sapiens GN=PPP1R7 PE=1 SV=1	0.407022	hDFs -MMC - hTCs -MMC	limma	0.00075105	0.0100883	no hit
1013	HIBCH	A0A087WXI1|Q6NVY1	3-hydroxyisobutyryl-CoA hydrolase, mitochondrial OS=Homo sapiens GN=HIBCH PE=1 SV=1|3-hydroxyisobutyryl-CoA hydrolase, mitochondrial OS=Homo sapiens GN=HIBCH PE=1 SV=2	-0.37944	hDFs -MMC - hTCs -MMC	limma	0.00937908	0.0538122	no hit
1014	SH3BP5L	Q7L8J4|Q7L8J4-2	SH3 domain-binding protein 5-like OS=Homo sapiens GN=SH3BP5L PE=1 SV=1|Isoform 2 of SH3 domain-binding protein 5-like OS=Homo sapiens GN=SH3BP5L	-0.429046	hDFs -MMC - hTCs -MMC	limma	0.00101241	0.0124588	no hit
1015	NUP107	P57740	Nuclear pore complex protein Nup107 OS=Homo sapiens GN=NUP107 PE=1 SV=1	0.152751	hDFs -MMC - hTCs -MMC	limma	0.07686	0.221335	no hit
1016	STMN1	P16949	Stathmin OS=Homo sapiens GN=STMN1 PE=1 SV=3	0.362194	hDFs -MMC - hTCs -MMC	limma	0.0131149	0.0673915	no hit
1017	SRGAP2	A2RUF3|B7ZM87|O75044	SLIT-ROBO Rho GTPase activating protein 2 OS=Homo sapiens GN=SRGAP2 PE=1 SV=1|SLIT-ROBO Rho GTPase-activating protein 2 OS=Homo sapiens GN=SRGAP2 PE=1 SV=1|SLIT-ROBO Rho GTPase-activating protein 2 OS=Homo sapiens GN=SRGAP2 PE=1 SV=2	0.124959	hDFs -MMC - hTCs -MMC	limma	0.167154	0.362604	no hit
1018	TRAPPC3	A0A087WWM0|O43617	Trafficking protein particle complex subunit 3 OS=Homo sapiens GN=TRAPPC3 PE=1 SV=1|Trafficking protein particle complex subunit 3 OS=Homo sapiens GN=TRAPPC3 PE=1 SV=1	0.038816	hDFs -MMC - hTCs -MMC	limma	0.637846	0.800461	no hit
1019	TIMM44	O43615	Mitochondrial import inner membrane translocase subunit TIM44 OS=Homo sapiens GN=TIMM44 PE=1 SV=2	0.0778267	hDFs -MMC - hTCs -MMC	limma	0.395425	0.61202	no hit
1020	CAMK2G	A0A0A0MT11|Q13555|Q13555-10|Q13555-2|Q13555-3|Q13555-4|Q13555-7|Q13555-8|Q13555-9	Calcium/calmodulin-dependent protein kinase type II subunit gamma OS=Homo sapiens GN=CAMK2G PE=1 SV=1|Calcium/calmodulin-dependent protein kinase type II subunit gamma OS=Homo sapiens GN=CAMK2G PE=1 SV=3|Isoform 10 of Calcium/calmodulin-dependent protein kinase type II subunit gamma OS=Homo sapiens GN=CAMK2G|Isoform 2 of Calcium/calmodulin-dependent protein kinase type II subunit gamma OS=Homo sa…	0.149406	hDFs -MMC - hTCs -MMC	limma	0.0532945	0.17522	no hit
1021	TBC1D4	O60343|O60343-2|O60343-3	TBC1 domain family member 4 OS=Homo sapiens GN=TBC1D4 PE=1 SV=2|Isoform 2 of TBC1 domain family member 4 OS=Homo sapiens GN=TBC1D4|Isoform 3 of TBC1 domain family member 4 OS=Homo sapiens GN=TBC1D4	0.0684105	hDFs -MMC - hTCs -MMC	limma	0.51502	0.714976	no hit
1022	HSPA4L	O95757	Heat shock 70 kDa protein 4L OS=Homo sapiens GN=HSPA4L PE=1 SV=3	-0.272037	hDFs -MMC - hTCs -MMC	limma	0.00673058	0.043061	no hit
1023	AHR	P35869	Aryl hydrocarbon receptor OS=Homo sapiens GN=AHR PE=1 SV=2	-0.243411	hDFs -MMC - hTCs -MMC	limma	0.0238729	0.101566	no hit
1024	CHPF	Q8IZ52	Chondroitin sulfate synthase 2 OS=Homo sapiens GN=CHPF PE=1 SV=2	-0.487279	hDFs -MMC - hTCs -MMC	limma	0.0271647	0.111257	no hit
1025	PNP	P00491	Purine nucleoside phosphorylase OS=Homo sapiens GN=PNP PE=1 SV=2	-0.32032	hDFs -MMC - hTCs -MMC	limma	0.0694851	0.206596	no hit
1026	HPRT1	P00492	Hypoxanthine-guanine phosphoribosyltransferase OS=Homo sapiens GN=HPRT1 PE=1 SV=2	0.130005	hDFs -MMC - hTCs -MMC	limma	0.364781	0.585762	no hit
1027	PHB2	Q99623	Prohibitin-2 OS=Homo sapiens GN=PHB2 PE=1 SV=2	0.0852674	hDFs -MMC - hTCs -MMC	limma	0.264719	0.479132	no hit
1028	EVI5L	Q96CN4|Q96CN4-2	EVI5-like protein OS=Homo sapiens GN=EVI5L PE=1 SV=1|Isoform 2 of EVI5-like protein OS=Homo sapiens GN=EVI5L	0.190771	hDFs -MMC - hTCs -MMC	limma	0.093489	0.250972	no hit
1029	ALDH6A1	Q02252	Methylmalonate-semialdehyde dehydrogenase [acylating], mitochondrial OS=Homo sapiens GN=ALDH6A1 PE=1 SV=2	-0.0978484	hDFs -MMC - hTCs -MMC	limma	0.491018	0.696148	no hit
1030	ANPEP	P15144	Aminopeptidase N OS=Homo sapiens GN=ANPEP PE=1 SV=4	0.0897804	hDFs -MMC - hTCs -MMC	limma	0.387433	0.606963	no hit
1031	TRIM38	O00635	E3 ubiquitin-protein ligase TRIM38 OS=Homo sapiens GN=TRIM38 PE=1 SV=1	-0.0186914	hDFs -MMC - hTCs -MMC	limma	0.878995	0.940034	no hit
1032	PSMB5	P28074	Proteasome subunit beta type-5 OS=Homo sapiens GN=PSMB5 PE=1 SV=3	0.117321	hDFs -MMC - hTCs -MMC	limma	0.138028	0.324576	no hit
1033	PSMB6	P28072	Proteasome subunit beta type-6 OS=Homo sapiens GN=PSMB6 PE=1 SV=4	0.129954	hDFs -MMC - hTCs -MMC	limma	0.151155	0.343457	no hit
1034	ALG1	Q9BT22	Chitobiosyldiphosphodolichol beta-mannosyltransferase OS=Homo sapiens GN=ALG1 PE=1 SV=2	-0.0590137	hDFs -MMC - hTCs -MMC	limma	0.519403	0.717654	no hit
1035	EIF3E	P60228	Eukaryotic translation initiation factor 3 subunit E OS=Homo sapiens GN=EIF3E PE=1 SV=1	0.0603827	hDFs -MMC - hTCs -MMC	limma	0.367976	0.588382	no hit
1036	HDHD3	Q9BSH5	Haloacid dehalogenase-like hydrolase domain-containing protein 3 OS=Homo sapiens GN=HDHD3 PE=1 SV=1	0.0681352	hDFs -MMC - hTCs -MMC	limma	0.533216	0.728951	no hit
1037	ZNF207	J3QRS9|O43670|O43670-2|O43670-4|X6R4W8	BUB3-interacting and GLEBS motif-containing protein ZNF207 OS=Homo sapiens GN=ZNF207 PE=1 SV=1|BUB3-interacting and GLEBS motif-containing protein ZNF207 OS=Homo sapiens GN=ZNF207 PE=1 SV=1|Isoform 2 of BUB3-interacting and GLEBS motif-containing protein ZNF207 OS=Homo sapiens GN=ZNF207|Isoform 4 of BUB3-interacting and GLEBS motif-containing protein ZNF207 OS=Homo sapiens GN=ZNF207|BUB3-interact…	-0.0269944	hDFs -MMC - hTCs -MMC	limma	0.789929	0.893399	no hit
1038	ZC3H7A	Q8IWR0	Zinc finger CCCH domain-containing protein 7A OS=Homo sapiens GN=ZC3H7A PE=1 SV=1	-0.0648127	hDFs -MMC - hTCs -MMC	limma	0.297042	0.517825	no hit
1039	DLG1	A0A0C4DFT3|Q12959-2|Q12959-4	Disks large homolog 1 OS=Homo sapiens GN=DLG1 PE=1 SV=1|Isoform 2 of Disks large homolog 1 OS=Homo sapiens GN=DLG1|Isoform 4 of Disks large homolog 1 OS=Homo sapiens GN=DLG1	-0.282247	hDFs -MMC - hTCs -MMC	limma	0.00419481	0.0313391	no hit
1040	TMEM35	Q53FP2	Transmembrane protein 35 OS=Homo sapiens GN=TMEM35 PE=2 SV=2	0.522319	hDFs -MMC - hTCs -MMC	limma	0.054733	0.177006	no hit
1041	RXRB	A0A0G2JKR7|P28702|P28702-3	Retinoic acid receptor RXR-beta OS=Homo sapiens GN=RXRB PE=1 SV=1|Retinoic acid receptor RXR-beta OS=Homo sapiens GN=RXRB PE=1 SV=2|Isoform 2 of Retinoic acid receptor RXR-beta OS=Homo sapiens GN=RXRB	-0.0314053	hDFs -MMC - hTCs -MMC	limma	0.713483	0.847934	no hit
1042	TEP1	Q99973|Q99973-2	Telomerase protein component 1 OS=Homo sapiens GN=TEP1 PE=1 SV=2|Isoform 2 of Telomerase protein component 1 OS=Homo sapiens GN=TEP1	0.0947535	hDFs -MMC - hTCs -MMC	limma	0.445821	0.660422	no hit
1043	CCDC91	Q7Z6B0|Q7Z6B0-2	Coiled-coil domain-containing protein 91 OS=Homo sapiens GN=CCDC91 PE=1 SV=2|Isoform 2 of Coiled-coil domain-containing protein 91 OS=Homo sapiens GN=CCDC91	0.329264	hDFs -MMC - hTCs -MMC	limma	0.00561563	0.0379686	no hit
1044	SMNDC1	O75940	Survival of motor neuron-related-splicing factor 30 OS=Homo sapiens GN=SMNDC1 PE=1 SV=1	-0.0717386	hDFs -MMC - hTCs -MMC	limma	0.714284	0.847934	no hit
1045	ATP5H	O75947	ATP synthase subunit d, mitochondrial OS=Homo sapiens GN=ATP5H PE=1 SV=3	-0.166824	hDFs -MMC - hTCs -MMC	limma	0.183707	0.384114	no hit
1046	ASCC3	Q8N3C0	Activating signal cointegrator 1 complex subunit 3 OS=Homo sapiens GN=ASCC3 PE=1 SV=3	0.00010427	hDFs -MMC - hTCs -MMC	limma	0.998919	0.999409	no hit
1047	PPAN	A0A0A6YYI3|A0A0B4J1V8|Q9NQ55|Q9NQ55-2|Q9NQ55-3	Protein PPAN-P2RY11 OS=Homo sapiens GN=PPAN-P2RY11 PE=4 SV=1|HCG2039996 OS=Homo sapiens GN=PPAN-P2RY11 PE=3 SV=1|Suppressor of SWI4 1 homolog OS=Homo sapiens GN=PPAN PE=2 SV=1|Isoform 2 of Suppressor of SWI4 1 homolog OS=Homo sapiens GN=PPAN|Isoform 3 of Suppressor of SWI4 1 homolog OS=Homo sapiens GN=PPAN	-0.0606776	hDFs -MMC - hTCs -MMC	limma	0.46492	0.673855	no hit
1048	SH3BGRL	O75368	SH3 domain-binding glutamic acid-rich-like protein OS=Homo sapiens GN=SH3BGRL PE=1 SV=1	-0.218018	hDFs -MMC - hTCs -MMC	limma	0.103224	0.267297	no hit
1049	EIF4B	E7EX17|P23588	Eukaryotic translation initiation factor 4B OS=Homo sapiens GN=EIF4B PE=1 SV=1|Eukaryotic translation initiation factor 4B OS=Homo sapiens GN=EIF4B PE=1 SV=2	-0.535651	hDFs -MMC - hTCs -MMC	limma	7.1664e-05	0.00213251	no hit
1050	MROH1	E9PHY8|Q8NDA8	Maestro heat-like repeat-containing protein family member 1 OS=Homo sapiens GN=MROH1 PE=1 SV=1|Maestro heat-like repeat-containing protein family member 1 OS=Homo sapiens GN=MROH1 PE=2 SV=3	0.17485	hDFs -MMC - hTCs -MMC	limma	0.0640386	0.195872	no hit
1051	TIMP3	P35625	Metalloproteinase inhibitor 3 OS=Homo sapiens GN=TIMP3 PE=1 SV=2	-0.0868424	hDFs -MMC - hTCs -MMC	limma	0.835608	0.917288	no hit
1052	COMMD2	Q86X83|Q86X83-2	COMM domain-containing protein 2 OS=Homo sapiens GN=COMMD2 PE=1 SV=2|Isoform 2 of COMM domain-containing protein 2 OS=Homo sapiens GN=COMMD2	0.193071	hDFs -MMC - hTCs -MMC	limma	0.0191661	0.0876285	no hit
1053	TALDO1	P37837	Transaldolase OS=Homo sapiens GN=TALDO1 PE=1 SV=2	0.504769	hDFs -MMC - hTCs -MMC	limma	0.00362999	0.0286644	no hit
1054	TBK1	Q9UHD2	Serine/threonine-protein kinase TBK1 OS=Homo sapiens GN=TBK1 PE=1 SV=1	0.114245	hDFs -MMC - hTCs -MMC	limma	0.13593	0.321026	no hit
1055	SLC12A9	Q9BXP2	Solute carrier family 12 member 9 OS=Homo sapiens GN=SLC12A9 PE=1 SV=1	0.0516977	hDFs -MMC - hTCs -MMC	limma	0.454829	0.66581	no hit
1056	WDR13	Q9H1Z4|Q9H1Z4-2	WD repeat-containing protein 13 OS=Homo sapiens GN=WDR13 PE=1 SV=2|Isoform 2 of WD repeat-containing protein 13 OS=Homo sapiens GN=WDR13	-0.121114	hDFs -MMC - hTCs -MMC	limma	0.0832048	0.232629	no hit
1057	NPR2	P20594|P20594-2	Atrial natriuretic peptide receptor 2 OS=Homo sapiens GN=NPR2 PE=1 SV=1|Isoform Short of Atrial natriuretic peptide receptor 2 OS=Homo sapiens GN=NPR2	0.296321	hDFs -MMC - hTCs -MMC	limma	0.00242785	0.0219339	no hit
1058	CD2BP2	O95400	CD2 antigen cytoplasmic tail-binding protein 2 OS=Homo sapiens GN=CD2BP2 PE=1 SV=1	0.241908	hDFs -MMC - hTCs -MMC	limma	0.142804	0.332809	no hit
1059	AHCTF1	Q8WYP5|Q8WYP5-2|Q8WYP5-3	Protein ELYS OS=Homo sapiens GN=AHCTF1 PE=1 SV=3|Isoform 2 of Protein ELYS OS=Homo sapiens GN=AHCTF1|Isoform 3 of Protein ELYS OS=Homo sapiens GN=AHCTF1	-0.381588	hDFs -MMC - hTCs -MMC	limma	0.00498811	0.0352177	no hit
1060	ERP44	Q9BS26	Endoplasmic reticulum resident protein 44 OS=Homo sapiens GN=ERP44 PE=1 SV=1	0.0356366	hDFs -MMC - hTCs -MMC	limma	0.7589	0.876179	no hit
1061	EIF4E	D6RBW1|P06730|P06730-2|P06730-3	Eukaryotic translation initiation factor 4E OS=Homo sapiens GN=EIF4E PE=1 SV=1|Eukaryotic translation initiation factor 4E OS=Homo sapiens GN=EIF4E PE=1 SV=2|Isoform 2 of Eukaryotic translation initiation factor 4E OS=Homo sapiens GN=EIF4E|Isoform 3 of Eukaryotic translation initiation factor 4E OS=Homo sapiens GN=EIF4E	-0.067173	hDFs -MMC - hTCs -MMC	limma	0.622323	0.792691	no hit
1062	MRPL45	A0A087WU62|A0A087X2D5|A0A0G2JMS5|Q9BRJ2	39S ribosomal protein L45, mitochondrial OS=Homo sapiens GN=MRPL45 PE=1 SV=1|39S ribosomal protein L45, mitochondrial OS=Homo sapiens GN=MRPL45 PE=1 SV=1|39S ribosomal protein L45, mitochondrial OS=Homo sapiens GN=MRPL45 PE=1 SV=1|39S ribosomal protein L45, mitochondrial OS=Homo sapiens GN=MRPL45 PE=1 SV=2	-0.0766963	hDFs -MMC - hTCs -MMC	limma	0.492187	0.697431	no hit
1063	RPA2	P15927|P15927-2|P15927-3	Replication protein A 32 kDa subunit OS=Homo sapiens GN=RPA2 PE=1 SV=1|Isoform 2 of Replication protein A 32 kDa subunit OS=Homo sapiens GN=RPA2|Isoform 3 of Replication protein A 32 kDa subunit OS=Homo sapiens GN=RPA2	-0.083887	hDFs -MMC - hTCs -MMC	limma	0.252754	0.468588	no hit
1064	FASN	P49327	Fatty acid synthase OS=Homo sapiens GN=FASN PE=1 SV=3	0.975027	hDFs -MMC - hTCs -MMC	limma	6.7596e-06	0.00062984	no hit
1065	CA5B	Q9Y2D0	Carbonic anhydrase 5B, mitochondrial OS=Homo sapiens GN=CA5B PE=1 SV=1	-0.241652	hDFs -MMC - hTCs -MMC	limma	0.104045	0.268893	no hit
1066	LDLRAP1	Q5SW96	Low density lipoprotein receptor adapter protein 1 OS=Homo sapiens GN=LDLRAP1 PE=1 SV=3	-0.0677189	hDFs -MMC - hTCs -MMC	limma	0.366851	0.587653	no hit
1067	SOD3	P08294	Extracellular superoxide dismutase [Cu-Zn] OS=Homo sapiens GN=SOD3 PE=1 SV=2	0.18916	hDFs -MMC - hTCs -MMC	limma	0.515783	0.715656	no hit
1068	PRRC2B	Q5JSZ5	Protein PRRC2B OS=Homo sapiens GN=PRRC2B PE=1 SV=2	-1.06368	hDFs -MMC - hTCs -MMC	limma	0.00841021	0.0505669	no hit
1069	IFIT1	P09914	Interferon-induced protein with tetratricopeptide repeats 1 OS=Homo sapiens GN=IFIT1 PE=1 SV=2	0.128924	hDFs -MMC - hTCs -MMC	limma	0.309546	0.529861	no hit
1070	FOXK1	P85037	Forkhead box protein K1 OS=Homo sapiens GN=FOXK1 PE=1 SV=1	0.0414995	hDFs -MMC - hTCs -MMC	limma	0.56566	0.751688	no hit
1071	TBC1D2	Q9BYX2|Q9BYX2-2	TBC1 domain family member 2A OS=Homo sapiens GN=TBC1D2 PE=1 SV=3|Isoform 2 of TBC1 domain family member 2A OS=Homo sapiens GN=TBC1D2	-0.917044	hDFs -MMC - hTCs -MMC	limma	0.00315783	0.0261872	no hit
1072	NUCKS1	Q9H1E3	Nuclear ubiquitous casein and cyclin-dependent kinase substrate 1 OS=Homo sapiens GN=NUCKS1 PE=1 SV=1	-1.21845	hDFs -MMC - hTCs -MMC	limma	6.5597e-06	0.00062984	hit
1073	TMX4	Q9H1E5	Thioredoxin-related transmembrane protein 4 OS=Homo sapiens GN=TMX4 PE=1 SV=1	-0.399148	hDFs -MMC - hTCs -MMC	limma	0.0501664	0.16819	no hit
1074	ACTR2	P61160	Actin-related protein 2 OS=Homo sapiens GN=ACTR2 PE=1 SV=1	0.0819687	hDFs -MMC - hTCs -MMC	limma	0.332046	0.554703	no hit
1075	PSMB7	Q99436	Proteasome subunit beta type-7 OS=Homo sapiens GN=PSMB7 PE=1 SV=1	-0.0483522	hDFs -MMC - hTCs -MMC	limma	0.63051	0.797334	no hit
1076	VDAC1	P21796	Voltage-dependent anion-selective channel protein 1 OS=Homo sapiens GN=VDAC1 PE=1 SV=2	0.0440467	hDFs -MMC - hTCs -MMC	limma	0.700949	0.84194	no hit
1077	PES1	B5MCF9|O00541|O00541-2	Pescadillo homolog OS=Homo sapiens GN=PES1 PE=1 SV=1|Pescadillo homolog OS=Homo sapiens GN=PES1 PE=1 SV=1|Isoform 2 of Pescadillo homolog OS=Homo sapiens GN=PES1	-0.136231	hDFs -MMC - hTCs -MMC	limma	0.345061	0.566035	no hit
1078	KCMF1	Q9P0J7	E3 ubiquitin-protein ligase KCMF1 OS=Homo sapiens GN=KCMF1 PE=1 SV=2	-0.256324	hDFs -MMC - hTCs -MMC	limma	0.00532819	0.0365888	no hit
1079	ARL3	P36405	ADP-ribosylation factor-like protein 3 OS=Homo sapiens GN=ARL3 PE=1 SV=2	-0.0411138	hDFs -MMC - hTCs -MMC	limma	0.642791	0.8034	no hit
1080	ARL2	P36404	ADP-ribosylation factor-like protein 2 OS=Homo sapiens GN=ARL2 PE=1 SV=4	-0.099305	hDFs -MMC - hTCs -MMC	limma	0.422912	0.639345	no hit
1081	LAMB2	P55268	Laminin subunit beta-2 OS=Homo sapiens GN=LAMB2 PE=1 SV=2	0.787845	hDFs -MMC - hTCs -MMC	limma	0.00026501	0.00494963	no hit
1082	C1GALT1C1	Q96EU7	C1GALT1-specific chaperone 1 OS=Homo sapiens GN=C1GALT1C1 PE=1 SV=1	-0.109051	hDFs -MMC - hTCs -MMC	limma	0.22779	0.441091	no hit
1083	EIF5A	I3L397|I3L504|P63241|P63241-2	Eukaryotic translation initiation factor 5A (Fragment) OS=Homo sapiens GN=EIF5A PE=1 SV=7|Eukaryotic translation initiation factor 5A-1 OS=Homo sapiens GN=EIF5A PE=1 SV=1|Eukaryotic translation initiation factor 5A-1 OS=Homo sapiens GN=EIF5A PE=1 SV=2|Isoform 2 of Eukaryotic translation initiation factor 5A-1 OS=Homo sapiens GN=EIF5A	-0.166448	hDFs -MMC - hTCs -MMC	limma	0.708421	0.846408	no hit
1084	STAM	Q92783|Q92783-2	Signal transducing adapter molecule 1 OS=Homo sapiens GN=STAM PE=1 SV=3|Isoform 2 of Signal transducing adapter molecule 1 OS=Homo sapiens GN=STAM	0.0984698	hDFs -MMC - hTCs -MMC	limma	0.167873	0.363116	no hit
1085	ZC3H18	E7ERS3|Q86VM9	Zinc finger CCCH domain-containing protein 18 OS=Homo sapiens GN=ZC3H18 PE=1 SV=1|Zinc finger CCCH domain-containing protein 18 OS=Homo sapiens GN=ZC3H18 PE=1 SV=2	-0.107729	hDFs -MMC - hTCs -MMC	limma	0.342174	0.564204	no hit
1086	LMF2	Q9BU23|Q9BU23-2|Q9BU23-3	Lipase maturation factor 2 OS=Homo sapiens GN=LMF2 PE=1 SV=2|Isoform 2 of Lipase maturation factor 2 OS=Homo sapiens GN=LMF2|Isoform 3 of Lipase maturation factor 2 OS=Homo sapiens GN=LMF2	-0.115031	hDFs -MMC - hTCs -MMC	limma	0.303333	0.523307	no hit
1087	TEX10	Q9NXF1|Q9NXF1-2	Testis-expressed sequence 10 protein OS=Homo sapiens GN=TEX10 PE=1 SV=2|Isoform 2 of Testis-expressed sequence 10 protein OS=Homo sapiens GN=TEX10	-0.0423686	hDFs -MMC - hTCs -MMC	limma	0.549037	0.741211	no hit
1088	PPIL1	Q9Y3C6	Peptidyl-prolyl cis-trans isomerase-like 1 OS=Homo sapiens GN=PPIL1 PE=1 SV=1	-0.0964525	hDFs -MMC - hTCs -MMC	limma	0.381893	0.601865	no hit
1089	NOP16	Q9Y3C1	Nucleolar protein 16 OS=Homo sapiens GN=NOP16 PE=1 SV=2	-0.0387852	hDFs -MMC - hTCs -MMC	limma	0.577776	0.760027	no hit
1090	UFC1	Q9Y3C8	Ubiquitin-fold modifier-conjugating enzyme 1 OS=Homo sapiens GN=UFC1 PE=1 SV=3	-0.0115828	hDFs -MMC - hTCs -MMC	limma	0.845822	0.922541	no hit
1091	IER3IP1	Q9Y5U9	Immediate early response 3-interacting protein 1 OS=Homo sapiens GN=IER3IP1 PE=1 SV=1	0.0162579	hDFs -MMC - hTCs -MMC	limma	0.87017	0.934489	no hit
1092	WDSUB1	Q8N9V3|Q8N9V3-2	WD repeat, SAM and U-box domain-containing protein 1 OS=Homo sapiens GN=WDSUB1 PE=1 SV=3|Isoform 2 of WD repeat, SAM and U-box domain-containing protein 1 OS=Homo sapiens GN=WDSUB1	-0.209308	hDFs -MMC - hTCs -MMC	limma	0.503922	0.705935	no hit
1093	VKORC1L1	Q8N0U8|Q8N0U8-2	Vitamin K epoxide reductase complex subunit 1-like protein 1 OS=Homo sapiens GN=VKORC1L1 PE=1 SV=2|Isoform 2 of Vitamin K epoxide reductase complex subunit 1-like protein 1 OS=Homo sapiens GN=VKORC1L1	0.28074	hDFs -MMC - hTCs -MMC	limma	0.213482	0.424663	no hit
1094	HSPB6	O14558	Heat shock protein beta-6 OS=Homo sapiens GN=HSPB6 PE=1 SV=2	-0.854913	hDFs -MMC - hTCs -MMC	limma	0.00722007	0.0452716	no hit
1095	SH3D19	A0A0U1RQE4|Q5HYK7|Q5HYK7-2|Q5HYK7-3	SH3 domain-containing protein 19 OS=Homo sapiens GN=SH3D19 PE=1 SV=1|SH3 domain-containing protein 19 OS=Homo sapiens GN=SH3D19 PE=1 SV=2|Isoform 2 of SH3 domain-containing protein 19 OS=Homo sapiens GN=SH3D19|Isoform 3 of SH3 domain-containing protein 19 OS=Homo sapiens GN=SH3D19	-0.554919	hDFs -MMC - hTCs -MMC	limma	0.00026002	0.00490868	no hit
1096	TNKS1BP1	Q9C0C2	182 kDa tankyrase-1-binding protein OS=Homo sapiens GN=TNKS1BP1 PE=1 SV=4	-0.0254769	hDFs -MMC - hTCs -MMC	limma	0.753306	0.870866	no hit
1097	UBE2O	Q9C0C9	(E3-independent) E2 ubiquitin-conjugating enzyme OS=Homo sapiens GN=UBE2O PE=1 SV=3	-0.102222	hDFs -MMC - hTCs -MMC	limma	0.179407	0.377823	no hit
1098	GFPT1	Q06210|Q06210-2	Glutamine--fructose-6-phosphate aminotransferase [isomerizing] 1 OS=Homo sapiens GN=GFPT1 PE=1 SV=3|Isoform 2 of Glutamine--fructose-6-phosphate aminotransferase [isomerizing] 1 OS=Homo sapiens GN=GFPT1	0.709491	hDFs -MMC - hTCs -MMC	limma	1.6214e-05	0.00092826	no hit
1099	PRKD2	B4DTS2|Q9BZL6	Serine/threonine-protein kinase OS=Homo sapiens GN=PRKD2 PE=1 SV=1|Serine/threonine-protein kinase D2 OS=Homo sapiens GN=PRKD2 PE=1 SV=2	0.0314375	hDFs -MMC - hTCs -MMC	limma	0.704417	0.843986	no hit
1100	ELMO2	Q5JVZ5|Q96JJ3	Engulfment and cell motility protein 2 OS=Homo sapiens GN=ELMO2 PE=1 SV=1|Engulfment and cell motility protein 2 OS=Homo sapiens GN=ELMO2 PE=1 SV=2	0.290684	hDFs -MMC - hTCs -MMC	limma	0.00306031	0.0256258	no hit
1101	TTC4	O95801	Tetratricopeptide repeat protein 4 OS=Homo sapiens GN=TTC4 PE=1 SV=3	0.0604874	hDFs -MMC - hTCs -MMC	limma	0.47677	0.683772	no hit
1102	MAGI1	Q96QZ7|Q96QZ7-2|Q96QZ7-3|Q96QZ7-4|Q96QZ7-5|Q96QZ7-6|Q96QZ7-7	Membrane-associated guanylate kinase, WW and PDZ domain-containing protein 1 OS=Homo sapiens GN=MAGI1 PE=1 SV=3|Isoform 2 of Membrane-associated guanylate kinase, WW and PDZ domain-containing protein 1 OS=Homo sapiens GN=MAGI1|Isoform 3 of Membrane-associated guanylate kinase, WW and PDZ domain-containing protein 1 OS=Homo sapiens GN=MAGI1|Isoform 4 of Membrane-associated guanylate kinase, WW and…	-0.057962	hDFs -MMC - hTCs -MMC	limma	0.647578	0.806143	no hit
1103	GALNS	P34059	N-acetylgalactosamine-6-sulfatase OS=Homo sapiens GN=GALNS PE=1 SV=1	-0.19724	hDFs -MMC - hTCs -MMC	limma	0.0631583	0.194194	no hit
1104	FAT1	A0A087WVP1|Q14517	Protocadherin Fat 1 OS=Homo sapiens GN=FAT1 PE=1 SV=1|Protocadherin Fat 1 OS=Homo sapiens GN=FAT1 PE=1 SV=2	-0.236328	hDFs -MMC - hTCs -MMC	limma	0.0762205	0.219854	no hit
1105	MAP2K1	Q02750	Dual specificity mitogen-activated protein kinase kinase 1 OS=Homo sapiens GN=MAP2K1 PE=1 SV=2	-0.258894	hDFs -MMC - hTCs -MMC	limma	0.0190423	0.0875042	no hit
1106	PWP2	A0A0B4J2E5|Q15269	Protein LOC102724159 OS=Homo sapiens GN=LOC102724159 PE=1 SV=1|Periodic tryptophan protein 2 homolog OS=Homo sapiens GN=PWP2 PE=2 SV=2	0.354104	hDFs -MMC - hTCs -MMC	limma	0.0280345	0.113777	no hit
1107	RAB32	Q13637	Ras-related protein Rab-32 OS=Homo sapiens GN=RAB32 PE=1 SV=3	0.138462	hDFs -MMC - hTCs -MMC	limma	0.309057	0.52949	no hit
1108	TSTA3	Q13630	GDP-L-fucose synthase OS=Homo sapiens GN=TSTA3 PE=1 SV=1	0.035614	hDFs -MMC - hTCs -MMC	limma	0.592687	0.771823	no hit
1109	MRTO4	Q9UKD2	mRNA turnover protein 4 homolog OS=Homo sapiens GN=MRTO4 PE=1 SV=2	0.0587964	hDFs -MMC - hTCs -MMC	limma	0.576855	0.759764	no hit
1110	LIN7A	O14910	Protein lin-7 homolog A OS=Homo sapiens GN=LIN7A PE=1 SV=2	-0.136329	hDFs -MMC - hTCs -MMC	limma	0.54054	0.734526	no hit
1111	CTNNA1	P35221|P35221-2	Catenin alpha-1 OS=Homo sapiens GN=CTNNA1 PE=1 SV=1|Isoform 2 of Catenin alpha-1 OS=Homo sapiens GN=CTNNA1	-0.0016906	hDFs -MMC - hTCs -MMC	limma	0.98694	0.993163	no hit
1112	CUL2	A0A0A0MTN0|Q13617|Q13617-2	Cullin-2 OS=Homo sapiens GN=CUL2 PE=1 SV=1|Cullin-2 OS=Homo sapiens GN=CUL2 PE=1 SV=2|Isoform 2 of Cullin-2 OS=Homo sapiens GN=CUL2	0.100791	hDFs -MMC - hTCs -MMC	limma	0.160207	0.354246	no hit
1113	MMP1	P03956	Interstitial collagenase OS=Homo sapiens GN=MMP1 PE=1 SV=3	1.10121	hDFs -MMC - hTCs -MMC	limma	0.00018807	0.00388011	hit
1114	WDR26	Q9H7D7|Q9H7D7-2	WD repeat-containing protein 26 OS=Homo sapiens GN=WDR26 PE=1 SV=3|Isoform 2 of WD repeat-containing protein 26 OS=Homo sapiens GN=WDR26	-0.224923	hDFs -MMC - hTCs -MMC	limma	0.0307175	0.120738	no hit
1115	SQRDL	Q9Y6N5	Sulfide:quinone oxidoreductase, mitochondrial OS=Homo sapiens GN=SQRDL PE=1 SV=1	-0.412569	hDFs -MMC - hTCs -MMC	limma	0.0110979	0.060385	no hit
1116	LPXN	B7Z5P7|O60711|O60711-2	Leupaxin OS=Homo sapiens GN=LPXN PE=1 SV=1|Leupaxin OS=Homo sapiens GN=LPXN PE=1 SV=1|Isoform 2 of Leupaxin OS=Homo sapiens GN=LPXN	0.515254	hDFs -MMC - hTCs -MMC	limma	0.0244325	0.102866	no hit
1117	ANAPC2	Q9UJX6|Q9UJX6-2	Anaphase-promoting complex subunit 2 OS=Homo sapiens GN=ANAPC2 PE=1 SV=1|Isoform 2 of Anaphase-promoting complex subunit 2 OS=Homo sapiens GN=ANAPC2	-0.197436	hDFs -MMC - hTCs -MMC	limma	0.185777	0.386753	no hit
1118	RBM26	A0A087X0H9|Q5T8P6|Q5T8P6-2|Q5T8P6-3	RNA-binding protein 26 OS=Homo sapiens GN=RBM26 PE=1 SV=1|RNA-binding protein 26 OS=Homo sapiens GN=RBM26 PE=1 SV=3|Isoform 2 of RNA-binding protein 26 OS=Homo sapiens GN=RBM26|Isoform 3 of RNA-binding protein 26 OS=Homo sapiens GN=RBM26	-0.313017	hDFs -MMC - hTCs -MMC	limma	0.00356133	0.0282493	no hit
1119	WDR35	Q9P2L0|Q9P2L0-2	WD repeat-containing protein 35 OS=Homo sapiens GN=WDR35 PE=1 SV=3|Isoform 2 of WD repeat-containing protein 35 OS=Homo sapiens GN=WDR35	-0.124035	hDFs -MMC - hTCs -MMC	limma	0.25135	0.466477	no hit
1120	TGFBR2	P37173|P37173-2	TGF-beta receptor type-2 OS=Homo sapiens GN=TGFBR2 PE=1 SV=2|Isoform 2 of TGF-beta receptor type-2 OS=Homo sapiens GN=TGFBR2	0.154701	hDFs -MMC - hTCs -MMC	limma	0.21772	0.429063	no hit
1121	SYNC	Q9H7C4|Q9H7C4-2	Syncoilin OS=Homo sapiens GN=SYNC PE=1 SV=3|Isoform 2 of Syncoilin OS=Homo sapiens GN=SYNC	-1.35103	hDFs -MMC - hTCs -MMC	limma	6.8025e-06	0.00062984	hit
1122	CPZ	Q66K79|Q66K79-2|Q66K79-3	Carboxypeptidase Z OS=Homo sapiens GN=CPZ PE=1 SV=2|Isoform 2 of Carboxypeptidase Z OS=Homo sapiens GN=CPZ|Isoform 3 of Carboxypeptidase Z OS=Homo sapiens GN=CPZ	-0.0340444	hDFs -MMC - hTCs -MMC	limma	0.949455	0.97462	no hit
1123	ECI1	P42126|P42126-2	Enoyl-CoA delta isomerase 1, mitochondrial OS=Homo sapiens GN=ECI1 PE=1 SV=1|Isoform 2 of Enoyl-CoA delta isomerase 1, mitochondrial OS=Homo sapiens GN=ECI1	0.0701497	hDFs -MMC - hTCs -MMC	limma	0.558893	0.74713	no hit
1124	WDR70	Q9NW82	WD repeat-containing protein 70 OS=Homo sapiens GN=WDR70 PE=1 SV=1	0.151434	hDFs -MMC - hTCs -MMC	limma	0.178358	0.376904	no hit
1125	SGCB	Q16585	Beta-sarcoglycan OS=Homo sapiens GN=SGCB PE=1 SV=1	-0.008774	hDFs -MMC - hTCs -MMC	limma	0.949793	0.974778	no hit
1126	NRP2	A0A024R3W6|A0A024R412|O60462|O60462-2|O60462-3|O60462-4|O60462-5|Q7LBX6|X5D2Q8	Neuropilin 2, isoform CRA_h OS=Homo sapiens GN=NRP2 PE=1 SV=1|Neuropilin 2, isoform CRA_c OS=Homo sapiens GN=NRP2 PE=1 SV=1|Neuropilin-2 OS=Homo sapiens GN=NRP2 PE=1 SV=2|Isoform A0 of Neuropilin-2 OS=Homo sapiens GN=NRP2|Isoform A17 of Neuropilin-2 OS=Homo sapiens GN=NRP2|Isoform B0 of Neuropilin-2 OS=Homo sapiens GN=NRP2|Isoform B5 of Neuropilin-2 OS=Homo sapiens GN=NRP2|Neuropilin 2 OS=Homo sa…	-0.707363	hDFs -MMC - hTCs -MMC	limma	0.00124922	0.0143918	no hit
1127	TAF7	Q15545	Transcription initiation factor TFIID subunit 7 OS=Homo sapiens GN=TAF7 PE=1 SV=1	-0.116408	hDFs -MMC - hTCs -MMC	limma	0.1637	0.358163	no hit
1128	TBC1D10B	Q4KMP7	TBC1 domain family member 10B OS=Homo sapiens GN=TBC1D10B PE=1 SV=3	0.0792834	hDFs -MMC - hTCs -MMC	limma	0.824795	0.912646	no hit
1129	PSMC4	P43686	26S protease regulatory subunit 6B OS=Homo sapiens GN=PSMC4 PE=1 SV=2	-0.0199685	hDFs -MMC - hTCs -MMC	limma	0.825968	0.913189	no hit
1130	MECR	Q9BV79	Trans-2-enoyl-CoA reductase, mitochondrial OS=Homo sapiens GN=MECR PE=1 SV=2	0.0136584	hDFs -MMC - hTCs -MMC	limma	0.888521	0.945068	no hit
1131	AGPAT3	Q9NRZ7|Q9NRZ7-2|Q9NRZ7-3	1-acyl-sn-glycerol-3-phosphate acyltransferase gamma OS=Homo sapiens GN=AGPAT3 PE=1 SV=1|Isoform 2 of 1-acyl-sn-glycerol-3-phosphate acyltransferase gamma OS=Homo sapiens GN=AGPAT3|Isoform 3 of 1-acyl-sn-glycerol-3-phosphate acyltransferase gamma OS=Homo sapiens GN=AGPAT3	-0.0160236	hDFs -MMC - hTCs -MMC	limma	0.884316	0.943044	no hit
1132	B4GAT1	O43505	Beta-1,4-glucuronyltransferase 1 OS=Homo sapiens GN=B4GAT1 PE=1 SV=1	-0.160655	hDFs -MMC - hTCs -MMC	limma	0.132517	0.315513	no hit
1133	LAMTOR5	O43504	Ragulator complex protein LAMTOR5 OS=Homo sapiens GN=LAMTOR5 PE=1 SV=1	0.0407964	hDFs -MMC - hTCs -MMC	limma	0.701458	0.842137	no hit
1134	CPNE3	O75131	Copine-3 OS=Homo sapiens GN=CPNE3 PE=1 SV=1	-0.097967	hDFs -MMC - hTCs -MMC	limma	0.393427	0.611121	no hit
1135	NMT1	P30419	Glycylpeptide N-tetradecanoyltransferase 1 OS=Homo sapiens GN=NMT1 PE=1 SV=2	0.0701027	hDFs -MMC - hTCs -MMC	limma	0.36011	0.581988	no hit
1136	ZFP36L2	A0A087WUU9|P47974	Zinc finger protein 36, C3H1 type-like 2 OS=Homo sapiens GN=ZFP36L2 PE=1 SV=1|Zinc finger protein 36, C3H1 type-like 2 OS=Homo sapiens GN=ZFP36L2 PE=1 SV=3	0.121144	hDFs -MMC - hTCs -MMC	limma	0.131741	0.314584	no hit
1137	ASS1	P00966	Argininosuccinate synthase OS=Homo sapiens GN=ASS1 PE=1 SV=2	-0.785957	hDFs -MMC - hTCs -MMC	limma	0.00253505	0.0225543	no hit
1138	SMAD5	Q99717	Mothers against decapentaplegic homolog 5 OS=Homo sapiens GN=SMAD5 PE=1 SV=1	-0.065747	hDFs -MMC - hTCs -MMC	limma	0.547093	0.740374	no hit
1139	CDC37	Q16543	Hsp90 co-chaperone Cdc37 OS=Homo sapiens GN=CDC37 PE=1 SV=1	0.0618033	hDFs -MMC - hTCs -MMC	limma	0.401026	0.617604	no hit
1140	DHRS7B	A0A0C4DGQ8|Q6IAN0	Dehydrogenase/reductase SDR family member 7B OS=Homo sapiens GN=DHRS7B PE=1 SV=1|Dehydrogenase/reductase SDR family member 7B OS=Homo sapiens GN=DHRS7B PE=1 SV=2	0.34216	hDFs -MMC - hTCs -MMC	limma	0.00849701	0.0509724	no hit
1141	CDCP1	Q9H5V8|Q9H5V8-2	CUB domain-containing protein 1 OS=Homo sapiens GN=CDCP1 PE=1 SV=3|Isoform 2 of CUB domain-containing protein 1 OS=Homo sapiens GN=CDCP1	-0.998637	hDFs -MMC - hTCs -MMC	limma	0.00385517	0.0296523	no hit
1142	BSG	P35613|P35613-2	Basigin OS=Homo sapiens GN=BSG PE=1 SV=2|Isoform 2 of Basigin OS=Homo sapiens GN=BSG	-0.010283	hDFs -MMC - hTCs -MMC	limma	0.955416	0.977588	no hit
1143	SPTLC1	O15269	Serine palmitoyltransferase 1 OS=Homo sapiens GN=SPTLC1 PE=1 SV=1	-0.0200468	hDFs -MMC - hTCs -MMC	limma	0.799046	0.898109	no hit
1144	ANXA11	P50995|P50995-2	Annexin A11 OS=Homo sapiens GN=ANXA11 PE=1 SV=1|Isoform 2 of Annexin A11 OS=Homo sapiens GN=ANXA11	0.367633	hDFs -MMC - hTCs -MMC	limma	0.00067945	0.00944243	no hit
1145	MX1	P20591	Interferon-induced GTP-binding protein Mx1 OS=Homo sapiens GN=MX1 PE=1 SV=4	0.932073	hDFs -MMC - hTCs -MMC	limma	0.00160998	0.0168587	no hit
1146	GGH	Q92820	Gamma-glutamyl hydrolase OS=Homo sapiens GN=GGH PE=1 SV=2	-0.100658	hDFs -MMC - hTCs -MMC	limma	0.72977	0.855985	no hit
1147	SRSF5	Q13243	Serine/arginine-rich splicing factor 5 OS=Homo sapiens GN=SRSF5 PE=1 SV=1	0.0427178	hDFs -MMC - hTCs -MMC	limma	0.593954	0.772815	no hit
1148	SRSF9	Q13242	Serine/arginine-rich splicing factor 9 OS=Homo sapiens GN=SRSF9 PE=1 SV=1	0.136706	hDFs -MMC - hTCs -MMC	limma	0.0692804	0.206391	no hit
1149	GSTM3	P21266	Glutathione S-transferase Mu 3 OS=Homo sapiens GN=GSTM3 PE=1 SV=3	0.304584	hDFs -MMC - hTCs -MMC	limma	0.235854	0.450906	no hit
1150	SLC26A11	Q86WA9	Sodium-independent sulfate anion transporter OS=Homo sapiens GN=SLC26A11 PE=2 SV=2	-0.203327	hDFs -MMC - hTCs -MMC	limma	0.163184	0.357674	no hit
1151	RPA3	B5MC59|P35244	Replication protein A 14 kDa subunit OS=Homo sapiens GN=RPA3 PE=1 SV=1|Replication protein A 14 kDa subunit OS=Homo sapiens GN=RPA3 PE=1 SV=1	-0.108441	hDFs -MMC - hTCs -MMC	limma	0.13344	0.316874	no hit
1152	COL14A1	Q05707-2	Isoform 2 of Collagen alpha-1(XIV) chain OS=Homo sapiens GN=COL14A1	-0.62608	hDFs -MMC - hTCs -MMC	limma	0.0443625	0.156154	no hit
1153	TTC13	Q8NBP0|Q8NBP0-2	Tetratricopeptide repeat protein 13 OS=Homo sapiens GN=TTC13 PE=2 SV=3|Isoform 2 of Tetratricopeptide repeat protein 13 OS=Homo sapiens GN=TTC13	0.0777533	hDFs -MMC - hTCs -MMC	limma	0.597463	0.775083	no hit
1154	SLC1A3	A0A087WT87|A0A087X0U3|P43003|P43003-2	Excitatory amino acid transporter 1 OS=Homo sapiens GN=SLC1A3 PE=1 SV=1|Excitatory amino acid transporter 1 OS=Homo sapiens GN=SLC1A3 PE=1 SV=1|Excitatory amino acid transporter 1 OS=Homo sapiens GN=SLC1A3 PE=1 SV=1|Isoform 2 of Excitatory amino acid transporter 1 OS=Homo sapiens GN=SLC1A3	-0.358645	hDFs -MMC - hTCs -MMC	limma	0.134065	0.318215	no hit
1155	MCM3	P25205	DNA replication licensing factor MCM3 OS=Homo sapiens GN=MCM3 PE=1 SV=3	0.234047	hDFs -MMC - hTCs -MMC	limma	0.217173	0.429051	no hit
1156	MRPS26	Q9BYN8	28S ribosomal protein S26, mitochondrial OS=Homo sapiens GN=MRPS26 PE=1 SV=1	-0.0372565	hDFs -MMC - hTCs -MMC	limma	0.54008	0.734421	no hit
1157	TLDC1	Q6P9B6	TLD domain-containing protein 1 OS=Homo sapiens GN=TLDC1 PE=1 SV=2	0.363046	hDFs -MMC - hTCs -MMC	limma	0.00581133	0.0387434	no hit
1158	HNRNPH3	P31942|P31942-2	Heterogeneous nuclear ribonucleoprotein H3 OS=Homo sapiens GN=HNRNPH3 PE=1 SV=2|Isoform 2 of Heterogeneous nuclear ribonucleoprotein H3 OS=Homo sapiens GN=HNRNPH3	-0.234624	hDFs -MMC - hTCs -MMC	limma	0.0108876	0.0595483	no hit
1159	KIAA1468	Q9P260-2	Isoform 2 of LisH domain and HEAT repeat-containing protein KIAA1468 OS=Homo sapiens GN=KIAA1468	-0.129724	hDFs -MMC - hTCs -MMC	limma	0.173305	0.369852	no hit
1160	PGAM1	P18669	Phosphoglycerate mutase 1 OS=Homo sapiens GN=PGAM1 PE=1 SV=2	0.230427	hDFs -MMC - hTCs -MMC	limma	0.00958774	0.0546696	no hit
1161	IRGQ	Q8WZA9	Immunity-related GTPase family Q protein OS=Homo sapiens GN=IRGQ PE=1 SV=1	-0.0493886	hDFs -MMC - hTCs -MMC	limma	0.449021	0.66276	no hit
1162	RPIA	P49247	Ribose-5-phosphate isomerase OS=Homo sapiens GN=RPIA PE=1 SV=3	0.0298829	hDFs -MMC - hTCs -MMC	limma	0.7261	0.853844	no hit
1163	EFHD2	Q96C19	EF-hand domain-containing protein D2 OS=Homo sapiens GN=EFHD2 PE=1 SV=1	-0.613509	hDFs -MMC - hTCs -MMC	limma	0.00495039	0.0350924	no hit
1164	C18orf32	Q8TCD1	UPF0729 protein C18orf32 OS=Homo sapiens GN=C18orf32 PE=3 SV=1	0.130137	hDFs -MMC - hTCs -MMC	limma	0.204172	0.411863	no hit
1165	GPD1L	Q8N335	Glycerol-3-phosphate dehydrogenase 1-like protein OS=Homo sapiens GN=GPD1L PE=1 SV=1	-0.706812	hDFs -MMC - hTCs -MMC	limma	0.00099185	0.0124088	no hit
1166	XPC	Q01831|Q01831-2	DNA repair protein complementing XP-C cells OS=Homo sapiens GN=XPC PE=1 SV=4|Isoform 2 of DNA repair protein complementing XP-C cells OS=Homo sapiens GN=XPC	0.388968	hDFs -MMC - hTCs -MMC	limma	0.00122337	0.0141927	no hit
1167	COTL1	Q14019	Coactosin-like protein OS=Homo sapiens GN=COTL1 PE=1 SV=3	-0.383308	hDFs -MMC - hTCs -MMC	limma	0.0191274	0.0876111	no hit
1168	FAM129B	Q96TA1	Niban-like protein 1 OS=Homo sapiens GN=FAM129B PE=1 SV=3	-0.455651	hDFs -MMC - hTCs -MMC	limma	0.00022147	0.00435248	no hit
1169	ASAP2	O43150|O43150-2	Arf-GAP with SH3 domain, ANK repeat and PH domain-containing protein 2 OS=Homo sapiens GN=ASAP2 PE=1 SV=3|Isoform 2 of Arf-GAP with SH3 domain, ANK repeat and PH domain-containing protein 2 OS=Homo sapiens GN=ASAP2	-0.265367	hDFs -MMC - hTCs -MMC	limma	0.0455965	0.158939	no hit
1170	AKT3	Q9Y243|Q9Y243-2	RAC-gamma serine/threonine-protein kinase OS=Homo sapiens GN=AKT3 PE=1 SV=1|Isoform 2 of RAC-gamma serine/threonine-protein kinase OS=Homo sapiens GN=AKT3	0.134185	hDFs -MMC - hTCs -MMC	limma	0.174729	0.371688	no hit
1171	NUP35	Q8NFH5|Q8NFH5-2	Nucleoporin NUP53 OS=Homo sapiens GN=NUP35 PE=1 SV=1|Isoform 2 of Nucleoporin NUP53 OS=Homo sapiens GN=NUP35	-0.0957493	hDFs -MMC - hTCs -MMC	limma	0.284838	0.504793	no hit
1172	CCDC124	Q96CT7	Coiled-coil domain-containing protein 124 OS=Homo sapiens GN=CCDC124 PE=1 SV=1	-0.117467	hDFs -MMC - hTCs -MMC	limma	0.407787	0.624123	no hit
1173	RBM15B	Q8NDT2	Putative RNA-binding protein 15B OS=Homo sapiens GN=RBM15B PE=1 SV=3	-0.144609	hDFs -MMC - hTCs -MMC	limma	0.0907576	0.247456	no hit
1174	ALDH4A1	P30038	Delta-1-pyrroline-5-carboxylate dehydrogenase, mitochondrial OS=Homo sapiens GN=ALDH4A1 PE=1 SV=3	0.466707	hDFs -MMC - hTCs -MMC	limma	0.0218587	0.0954642	no hit
1175	MAN2B2	E9PCD7|H0YA68|Q9Y2E5|Q9Y2E5-2	Alpha-mannosidase OS=Homo sapiens GN=MAN2B2 PE=1 SV=1|Alpha-mannosidase (Fragment) OS=Homo sapiens GN=MAN2B2 PE=1 SV=1|Epididymis-specific alpha-mannosidase OS=Homo sapiens GN=MAN2B2 PE=1 SV=4|Isoform 2 of Epididymis-specific alpha-mannosidase OS=Homo sapiens GN=MAN2B2	-0.367367	hDFs -MMC - hTCs -MMC	limma	0.0161303	0.0780867	no hit
1176	PRMT1	E9PKG1|H7C2I1|Q99873|Q99873-2|Q99873-3|Q99873-4	Protein arginine N-methyltransferase 1 OS=Homo sapiens GN=PRMT1 PE=1 SV=1|Protein arginine N-methyltransferase 1 OS=Homo sapiens GN=PRMT1 PE=1 SV=1|Protein arginine N-methyltransferase 1 OS=Homo sapiens GN=PRMT1 PE=1 SV=2|Isoform 2 of Protein arginine N-methyltransferase 1 OS=Homo sapiens GN=PRMT1|Isoform 3 of Protein arginine N-methyltransferase 1 OS=Homo sapiens GN=PRMT1|Isoform 4 of Protein ar…	0.0706505	hDFs -MMC - hTCs -MMC	limma	0.582028	0.763902	no hit
1177	PRELP	P51888	Prolargin OS=Homo sapiens GN=PRELP PE=1 SV=1	1.21799	hDFs -MMC - hTCs -MMC	limma	0.00195208	0.019254	hit
1178	RNF20	Q5VTR2	E3 ubiquitin-protein ligase BRE1A OS=Homo sapiens GN=RNF20 PE=1 SV=2	-0.0069541	hDFs -MMC - hTCs -MMC	limma	0.925798	0.964123	no hit
1179	PEA15	Q15121|Q15121-2	Astrocytic phosphoprotein PEA-15 OS=Homo sapiens GN=PEA15 PE=1 SV=2|Isoform 2 of Astrocytic phosphoprotein PEA-15 OS=Homo sapiens GN=PEA15	-0.110275	hDFs -MMC - hTCs -MMC	limma	0.462427	0.673004	no hit
1180	ZC3HAV1	Q7Z2W4	Zinc finger CCCH-type antiviral protein 1 OS=Homo sapiens GN=ZC3HAV1 PE=1 SV=3	-0.277712	hDFs -MMC - hTCs -MMC	limma	0.00453023	0.0325966	no hit
1181	NUP58	H7BYF2|Q5JRG1|Q9BVL2|Q9BVL2-2|Q9BVL2-3	Nucleoporin p58/p45 (Fragment) OS=Homo sapiens GN=NUP58 PE=1 SV=1|Nucleoporin p58/p45 (Fragment) OS=Homo sapiens GN=NUP58 PE=1 SV=1|Nucleoporin p58/p45 OS=Homo sapiens GN=NUP58 PE=1 SV=1|Isoform 2 of Nucleoporin p58/p45 OS=Homo sapiens GN=NUP58|Isoform 3 of Nucleoporin p58/p45 OS=Homo sapiens GN=NUP58	0.0369296	hDFs -MMC - hTCs -MMC	limma	0.873043	0.935949	no hit
1182	ZEB1	P37275|P37275-2|P37275-3|P37275-4|P37275-5	Zinc finger E-box-binding homeobox 1 OS=Homo sapiens GN=ZEB1 PE=1 SV=2|Isoform 2 of Zinc finger E-box-binding homeobox 1 OS=Homo sapiens GN=ZEB1|Isoform 3 of Zinc finger E-box-binding homeobox 1 OS=Homo sapiens GN=ZEB1|Isoform 4 of Zinc finger E-box-binding homeobox 1 OS=Homo sapiens GN=ZEB1|Isoform 5 of Zinc finger E-box-binding homeobox 1 OS=Homo sapiens GN=ZEB1	-0.530447	hDFs -MMC - hTCs -MMC	limma	0.00923465	0.0532737	no hit
1183	WDR12	Q9GZL7	Ribosome biogenesis protein WDR12 OS=Homo sapiens GN=WDR12 PE=1 SV=2	-0.0461332	hDFs -MMC - hTCs -MMC	limma	0.543325	0.73736	no hit
1184	COL8A1	P27658	Collagen alpha-1(VIII) chain OS=Homo sapiens GN=COL8A1 PE=1 SV=2	0.0236151	hDFs -MMC - hTCs -MMC	limma	0.940437	0.971063	no hit
1185	YWHAQ	P27348	14-3-3 protein theta OS=Homo sapiens GN=YWHAQ PE=1 SV=1	0.0905799	hDFs -MMC - hTCs -MMC	limma	0.47018	0.677502	no hit
1186	RPS24	A0A087WUS0|E7ETK0|P62847|P62847-2|P62847-3|P62847-4	40S ribosomal protein S24 OS=Homo sapiens GN=RPS24 PE=1 SV=1|40S ribosomal protein S24 OS=Homo sapiens GN=RPS24 PE=1 SV=1|40S ribosomal protein S24 OS=Homo sapiens GN=RPS24 PE=1 SV=1|Isoform 2 of 40S ribosomal protein S24 OS=Homo sapiens GN=RPS24|Isoform 3 of 40S ribosomal protein S24 OS=Homo sapiens GN=RPS24|Isoform 4 of 40S ribosomal protein S24 OS=Homo sapiens GN=RPS24	0.0048982	hDFs -MMC - hTCs -MMC	limma	0.947571	0.973785	no hit
1187	LPAR1	Q6GPG7|Q92633|Q92633-2	LPAR1 protein OS=Homo sapiens GN=LPAR1 PE=1 SV=1|Lysophosphatidic acid receptor 1 OS=Homo sapiens GN=LPAR1 PE=1 SV=3|Isoform 2 of Lysophosphatidic acid receptor 1 OS=Homo sapiens GN=LPAR1	-0.577345	hDFs -MMC - hTCs -MMC	limma	0.00316215	0.0261872	no hit
1188	LPCAT1	Q8NF37	Lysophosphatidylcholine acyltransferase 1 OS=Homo sapiens GN=LPCAT1 PE=1 SV=2	-0.228385	hDFs -MMC - hTCs -MMC	limma	0.0487097	0.165093	no hit
1189	HSPA4	P34932	Heat shock 70 kDa protein 4 OS=Homo sapiens GN=HSPA4 PE=1 SV=4	0.032056	hDFs -MMC - hTCs -MMC	limma	0.603089	0.780161	no hit
1190	EMC3	Q9P0I2	ER membrane protein complex subunit 3 OS=Homo sapiens GN=EMC3 PE=1 SV=3	-0.150778	hDFs -MMC - hTCs -MMC	limma	0.183536	0.38391	no hit
1191	RANBP9	Q96S59	Ran-binding protein 9 OS=Homo sapiens GN=RANBP9 PE=1 SV=1	0.138908	hDFs -MMC - hTCs -MMC	limma	0.196583	0.401787	no hit
1192	NCL	P19338	Nucleolin OS=Homo sapiens GN=NCL PE=1 SV=3	0.0609137	hDFs -MMC - hTCs -MMC	limma	0.504614	0.705935	no hit
1193	DNAJC9	Q8WXX5	DnaJ homolog subfamily C member 9 OS=Homo sapiens GN=DNAJC9 PE=1 SV=1	0.213048	hDFs -MMC - hTCs -MMC	limma	0.185062	0.385722	no hit
1194	RICTOR	Q6R327|Q6R327-3	Rapamycin-insensitive companion of mTOR OS=Homo sapiens GN=RICTOR PE=1 SV=1|Isoform 3 of Rapamycin-insensitive companion of mTOR OS=Homo sapiens GN=RICTOR	-0.046311	hDFs -MMC - hTCs -MMC	limma	0.534999	0.730389	no hit
1195	CAND2	O75155|O75155-2	Cullin-associated NEDD8-dissociated protein 2 OS=Homo sapiens GN=CAND2 PE=1 SV=3|Isoform 2 of Cullin-associated NEDD8-dissociated protein 2 OS=Homo sapiens GN=CAND2	0.184314	hDFs -MMC - hTCs -MMC	limma	0.0660687	0.199876	no hit
1196	MRI1	Q9BV20	Methylthioribose-1-phosphate isomerase OS=Homo sapiens GN=MRI1 PE=1 SV=1	0.282926	hDFs -MMC - hTCs -MMC	limma	0.043717	0.15523	no hit
1197	PODXL	O00592|O00592-2	Podocalyxin OS=Homo sapiens GN=PODXL PE=1 SV=2|Isoform 2 of Podocalyxin OS=Homo sapiens GN=PODXL	1.2116	hDFs -MMC - hTCs -MMC	limma	0.00076928	0.0102577	hit
1198	NUP188	Q5SRE5	Nucleoporin NUP188 homolog OS=Homo sapiens GN=NUP188 PE=1 SV=1	0.0638025	hDFs -MMC - hTCs -MMC	limma	0.302247	0.522288	no hit
1199	TRAP1	Q12931|Q12931-2	Heat shock protein 75 kDa, mitochondrial OS=Homo sapiens GN=TRAP1 PE=1 SV=3|Isoform 2 of Heat shock protein 75 kDa, mitochondrial OS=Homo sapiens GN=TRAP1	-0.0445514	hDFs -MMC - hTCs -MMC	limma	0.644662	0.804606	no hit
1200	MTHFD1	F5H2F4|P11586	C-1-tetrahydrofolate synthase, cytoplasmic OS=Homo sapiens GN=MTHFD1 PE=1 SV=1|C-1-tetrahydrofolate synthase, cytoplasmic OS=Homo sapiens GN=MTHFD1 PE=1 SV=3	0.127501	hDFs -MMC - hTCs -MMC	limma	0.209824	0.419251	no hit
1201	COG7	P83436	Conserved oligomeric Golgi complex subunit 7 OS=Homo sapiens GN=COG7 PE=1 SV=1	0.169079	hDFs -MMC - hTCs -MMC	limma	0.0998041	0.261007	no hit
1202	COPS2	P61201|P61201-2	COP9 signalosome complex subunit 2 OS=Homo sapiens GN=COPS2 PE=1 SV=1|Isoform 2 of COP9 signalosome complex subunit 2 OS=Homo sapiens GN=COPS2	0.0896959	hDFs -MMC - hTCs -MMC	limma	0.162994	0.357513	no hit
1203	GNA12	Q03113	Guanine nucleotide-binding protein subunit alpha-12 OS=Homo sapiens GN=GNA12 PE=1 SV=4	0.155249	hDFs -MMC - hTCs -MMC	limma	0.258317	0.472882	no hit
1204	CD59	E9PNW4|E9PR17|P13987	CD59 glycoprotein OS=Homo sapiens GN=CD59 PE=1 SV=1|CD59 glycoprotein OS=Homo sapiens GN=CD59 PE=1 SV=1|CD59 glycoprotein OS=Homo sapiens GN=CD59 PE=1 SV=1	0.323593	hDFs -MMC - hTCs -MMC	limma	0.0649492	0.197168	no hit
1205	GTF2F2	P13984	General transcription factor IIF subunit 2 OS=Homo sapiens GN=GTF2F2 PE=1 SV=2	0.064197	hDFs -MMC - hTCs -MMC	limma	0.521335	0.71887	no hit
1206	C2orf69	Q8N8R5	UPF0565 protein C2orf69 OS=Homo sapiens GN=C2orf69 PE=1 SV=1	-0.0707519	hDFs -MMC - hTCs -MMC	limma	0.266364	0.481448	no hit
1207	RPS21	P63220|Q8WVC2	40S ribosomal protein S21 OS=Homo sapiens GN=RPS21 PE=1 SV=1|40S ribosomal protein S21 OS=Homo sapiens GN=RPS21 PE=1 SV=1	0.148745	hDFs -MMC - hTCs -MMC	limma	0.0952192	0.253599	no hit
1208	LEO1	Q8WVC0	RNA polymerase-associated protein LEO1 OS=Homo sapiens GN=LEO1 PE=1 SV=1	0.230235	hDFs -MMC - hTCs -MMC	limma	0.134832	0.319316	no hit
1209	DCAKD	K7ESP4|Q8WVC6	Dephospho-CoA kinase domain-containing protein (Fragment) OS=Homo sapiens GN=DCAKD PE=1 SV=1|Dephospho-CoA kinase domain-containing protein OS=Homo sapiens GN=DCAKD PE=1 SV=1	-0.197115	hDFs -MMC - hTCs -MMC	limma	0.0169933	0.0809861	no hit
1210	LSM2	Q9Y333	U6 snRNA-associated Sm-like protein LSm2 OS=Homo sapiens GN=LSM2 PE=1 SV=1	-0.166172	hDFs -MMC - hTCs -MMC	limma	0.367044	0.587784	no hit
1211	ACAD11	Q709F0	Acyl-CoA dehydrogenase family member 11 OS=Homo sapiens GN=ACAD11 PE=1 SV=2	-0.536442	hDFs -MMC - hTCs -MMC	limma	0.00016305	0.00357265	no hit
1212	PTX3	P26022	Pentraxin-related protein PTX3 OS=Homo sapiens GN=PTX3 PE=1 SV=3	0.262689	hDFs -MMC - hTCs -MMC	limma	0.313121	0.533034	no hit
1213	TAPT1	Q6NXT6|Q6NXT6-2	Transmembrane anterior posterior transformation protein 1 homolog OS=Homo sapiens GN=TAPT1 PE=1 SV=1|Isoform 2 of Transmembrane anterior posterior transformation protein 1 homolog OS=Homo sapiens GN=TAPT1	0.252187	hDFs -MMC - hTCs -MMC	limma	0.0290659	0.11664	no hit
1214	CAND1	Q86VP6	Cullin-associated NEDD8-dissociated protein 1 OS=Homo sapiens GN=CAND1 PE=1 SV=2	0.0170124	hDFs -MMC - hTCs -MMC	limma	0.798671	0.898109	no hit
1215	NOC2L	Q9Y3T9	Nucleolar complex protein 2 homolog OS=Homo sapiens GN=NOC2L PE=1 SV=4	-0.11372	hDFs -MMC - hTCs -MMC	limma	0.168726	0.364064	no hit
1216	CAPN5	A0A087X0C8|E7EV01|O15484	Calpain-5 OS=Homo sapiens GN=CAPN5 PE=1 SV=1|Calpain-5 OS=Homo sapiens GN=CAPN5 PE=1 SV=2|Calpain-5 OS=Homo sapiens GN=CAPN5 PE=1 SV=2	-0.120816	hDFs -MMC - hTCs -MMC	limma	0.121532	0.29731	no hit
1217	FAR1	Q8WVX9	Fatty acyl-CoA reductase 1 OS=Homo sapiens GN=FAR1 PE=1 SV=1	0.591679	hDFs -MMC - hTCs -MMC	limma	1.5353e-05	0.00091033	no hit
1218	UTP18	Q9Y5J1	U3 small nucleolar RNA-associated protein 18 homolog OS=Homo sapiens GN=UTP18 PE=1 SV=3	-0.0374849	hDFs -MMC - hTCs -MMC	limma	0.704013	0.843695	no hit
1219	SRM	P19623	Spermidine synthase OS=Homo sapiens GN=SRM PE=1 SV=1	-0.0537063	hDFs -MMC - hTCs -MMC	limma	0.536743	0.73201	no hit
1220	ACADVL	P49748|P49748-3	Very long-chain specific acyl-CoA dehydrogenase, mitochondrial OS=Homo sapiens GN=ACADVL PE=1 SV=1|Isoform 3 of Very long-chain specific acyl-CoA dehydrogenase, mitochondrial OS=Homo sapiens GN=ACADVL	-0.452705	hDFs -MMC - hTCs -MMC	limma	0.00161001	0.0168587	no hit
1221	TRO	A0A087X070|G5E9N2|Q12816|Q12816-2|Q12816-4|Q12816-5	Trophinin OS=Homo sapiens GN=TRO PE=1 SV=1|Trophinin OS=Homo sapiens GN=TRO PE=1 SV=1|Trophinin OS=Homo sapiens GN=TRO PE=1 SV=3|Isoform 2 of Trophinin OS=Homo sapiens GN=TRO|Isoform 4 of Trophinin OS=Homo sapiens GN=TRO|Isoform 5 of Trophinin OS=Homo sapiens GN=TRO	-0.567435	hDFs -MMC - hTCs -MMC	limma	0.00220296	0.0207567	no hit
1222	DTX3L	Q8TDB6	E3 ubiquitin-protein ligase DTX3L OS=Homo sapiens GN=DTX3L PE=1 SV=1	0.221902	hDFs -MMC - hTCs -MMC	limma	0.0374549	0.13873	no hit
1223	SCAI	Q8N9R8|Q8N9R8-2	Protein SCAI OS=Homo sapiens GN=SCAI PE=1 SV=2|Isoform 2 of Protein SCAI OS=Homo sapiens GN=SCAI	-0.113085	hDFs -MMC - hTCs -MMC	limma	0.195953	0.401121	no hit
1224	BRD3	Q15059	Bromodomain-containing protein 3 OS=Homo sapiens GN=BRD3 PE=1 SV=1	0.060817	hDFs -MMC - hTCs -MMC	limma	0.464833	0.673855	no hit
1225	ACAP2	Q15057	Arf-GAP with coiled-coil, ANK repeat and PH domain-containing protein 2 OS=Homo sapiens GN=ACAP2 PE=1 SV=3	0.224183	hDFs -MMC - hTCs -MMC	limma	0.0246057	0.10343	no hit
1226	SNX4	O95219	Sorting nexin-4 OS=Homo sapiens GN=SNX4 PE=1 SV=1	-0.0139379	hDFs -MMC - hTCs -MMC	limma	0.851486	0.92563	no hit
1227	STBD1	O95210	Starch-binding domain-containing protein 1 OS=Homo sapiens GN=STBD1 PE=1 SV=1	-0.326397	hDFs -MMC - hTCs -MMC	limma	0.00720659	0.0452716	no hit
1228	MRPL46	Q9H2W6	39S ribosomal protein L46, mitochondrial OS=Homo sapiens GN=MRPL46 PE=1 SV=1	-0.0441122	hDFs -MMC - hTCs -MMC	limma	0.649535	0.808389	no hit
1229	PRPF8	Q6P2Q9	Pre-mRNA-processing-splicing factor 8 OS=Homo sapiens GN=PRPF8 PE=1 SV=2	0.0655269	hDFs -MMC - hTCs -MMC	limma	0.355836	0.576851	no hit
1230	APOL3	O95236|O95236-2	Apolipoprotein L3 OS=Homo sapiens GN=APOL3 PE=1 SV=3|Isoform 2 of Apolipoprotein L3 OS=Homo sapiens GN=APOL3	0.0583712	hDFs -MMC - hTCs -MMC	limma	0.586185	0.766684	no hit
1231	GMPS	P49915	GMP synthase [glutamine-hydrolyzing] OS=Homo sapiens GN=GMPS PE=1 SV=1	0.0511028	hDFs -MMC - hTCs -MMC	limma	0.505948	0.706609	no hit
1232	FOXRED1	Q96CU9|Q96CU9-3	FAD-dependent oxidoreductase domain-containing protein 1 OS=Homo sapiens GN=FOXRED1 PE=1 SV=2|Isoform 3 of FAD-dependent oxidoreductase domain-containing protein 1 OS=Homo sapiens GN=FOXRED1	0.149173	hDFs -MMC - hTCs -MMC	limma	0.101845	0.264767	no hit
1233	PTPRG	A0A087WWP7|A0A087X1P0|P23470|P23470-2	Receptor-type tyrosine-protein phosphatase gamma OS=Homo sapiens GN=PTPRG PE=1 SV=1|Receptor-type tyrosine-protein phosphatase gamma OS=Homo sapiens GN=PTPRG PE=1 SV=1|Receptor-type tyrosine-protein phosphatase gamma OS=Homo sapiens GN=PTPRG PE=1 SV=4|Isoform 2 of Receptor-type tyrosine-protein phosphatase gamma OS=Homo sapiens GN=PTPRG	0.0204647	hDFs -MMC - hTCs -MMC	limma	0.857897	0.928786	no hit
1234	PAK4	O96013	Serine/threonine-protein kinase PAK 4 OS=Homo sapiens GN=PAK4 PE=1 SV=1	-0.10783	hDFs -MMC - hTCs -MMC	limma	0.174533	0.371569	no hit
1235	ADSS	P30520	Adenylosuccinate synthetase isozyme 2 OS=Homo sapiens GN=ADSS PE=1 SV=3	-0.247725	hDFs -MMC - hTCs -MMC	limma	0.0426213	0.152401	no hit
1236	POP1	Q99575	Ribonucleases P/MRP protein subunit POP1 OS=Homo sapiens GN=POP1 PE=1 SV=2	0.111308	hDFs -MMC - hTCs -MMC	limma	0.115949	0.288204	no hit
1237	DDX58	O95786	Probable ATP-dependent RNA helicase DDX58 OS=Homo sapiens GN=DDX58 PE=1 SV=2	-0.0974837	hDFs -MMC - hTCs -MMC	limma	0.422773	0.639318	no hit
1238	CSNK2A2	P19784	Casein kinase II subunit alpha' OS=Homo sapiens GN=CSNK2A2 PE=1 SV=1	-0.0245076	hDFs -MMC - hTCs -MMC	limma	0.832237	0.915687	no hit
1239	BLOC1S5	Q8TDH9	Biogenesis of lysosome-related organelles complex 1 subunit 5 OS=Homo sapiens GN=BLOC1S5 PE=1 SV=1	0.262028	hDFs -MMC - hTCs -MMC	limma	0.0658232	0.199247	no hit
1240	GLT8D1	Q68CQ7	Glycosyltransferase 8 domain-containing protein 1 OS=Homo sapiens GN=GLT8D1 PE=1 SV=2	0.627805	hDFs -MMC - hTCs -MMC	limma	0.00159504	0.0168587	no hit
1241	SF3B3	Q15393	Splicing factor 3B subunit 3 OS=Homo sapiens GN=SF3B3 PE=1 SV=4	0.0966094	hDFs -MMC - hTCs -MMC	limma	0.161899	0.356901	no hit
1242	PUM3	Q15397	Pumilio homolog 3 OS=Homo sapiens GN=PUM3 PE=1 SV=3	0.0449461	hDFs -MMC - hTCs -MMC	limma	0.426556	0.641644	no hit
1243	EEF2K	O00418	Eukaryotic elongation factor 2 kinase OS=Homo sapiens GN=EEF2K PE=1 SV=2	-0.0230349	hDFs -MMC - hTCs -MMC	limma	0.752278	0.870481	no hit
1244	NDUFAF2	Q8N183	Mimitin, mitochondrial OS=Homo sapiens GN=NDUFAF2 PE=1 SV=1	-0.278665	hDFs -MMC - hTCs -MMC	limma	0.27521	0.492702	no hit
1245	RPL38	P63173	60S ribosomal protein L38 OS=Homo sapiens GN=RPL38 PE=1 SV=2	0.248946	hDFs -MMC - hTCs -MMC	limma	0.0309685	0.121543	no hit
1246	MICU2	Q8IYU8	Calcium uptake protein 2, mitochondrial OS=Homo sapiens GN=MICU2 PE=1 SV=2	-0.0425109	hDFs -MMC - hTCs -MMC	limma	0.55481	0.744535	no hit
1247	ARF1	P61204|P84077	ADP-ribosylation factor 3 OS=Homo sapiens GN=ARF3 PE=1 SV=2|ADP-ribosylation factor 1 OS=Homo sapiens GN=ARF1 PE=1 SV=2	-0.160059	hDFs -MMC - hTCs -MMC	limma	0.377823	0.599108	no hit
1248	PDIA6	Q15084|Q15084-2|Q15084-3|Q15084-4|Q15084-5	Protein disulfide-isomerase A6 OS=Homo sapiens GN=PDIA6 PE=1 SV=1|Isoform 2 of Protein disulfide-isomerase A6 OS=Homo sapiens GN=PDIA6|Isoform 3 of Protein disulfide-isomerase A6 OS=Homo sapiens GN=PDIA6|Isoform 4 of Protein disulfide-isomerase A6 OS=Homo sapiens GN=PDIA6|Isoform 5 of Protein disulfide-isomerase A6 OS=Homo sapiens GN=PDIA6	-0.0012903	hDFs -MMC - hTCs -MMC	limma	0.987276	0.993311	no hit
1249	ZC2HC1A	Q96GY0	Zinc finger C2HC domain-containing protein 1A OS=Homo sapiens GN=ZC2HC1A PE=1 SV=2	-0.400441	hDFs -MMC - hTCs -MMC	limma	0.0605086	0.190041	no hit
1250	ITGA6	P23229|P23229-2|P23229-3|P23229-4|P23229-5|P23229-6|P23229-7|P23229-9	Integrin alpha-6 OS=Homo sapiens GN=ITGA6 PE=1 SV=5|Isoform Alpha-6X1A of Integrin alpha-6 OS=Homo sapiens GN=ITGA6|Isoform Alpha-6X1B of Integrin alpha-6 OS=Homo sapiens GN=ITGA6|Isoform Alpha-6X2A of Integrin alpha-6 OS=Homo sapiens GN=ITGA6|Isoform Alpha-6X2B of Integrin alpha-6 OS=Homo sapiens GN=ITGA6|Isoform Alpha-6X1X2A of Integrin alpha-6 OS=Homo sapiens GN=ITGA6|Isoform 7 of Integrin alp…	0.864618	hDFs -MMC - hTCs -MMC	limma	6.6729e-07	0.00016736	no hit
1251	NUDCD1	Q96RS6|Q96RS6-2|Q96RS6-3	NudC domain-containing protein 1 OS=Homo sapiens GN=NUDCD1 PE=1 SV=2|Isoform 2 of NudC domain-containing protein 1 OS=Homo sapiens GN=NUDCD1|Isoform 3 of NudC domain-containing protein 1 OS=Homo sapiens GN=NUDCD1	0.291507	hDFs -MMC - hTCs -MMC	limma	0.00524182	0.0363187	no hit
1252	FKBP2	P26885	Peptidyl-prolyl cis-trans isomerase FKBP2 OS=Homo sapiens GN=FKBP2 PE=1 SV=2	-0.195921	hDFs -MMC - hTCs -MMC	limma	0.16095	0.35544	no hit
1253	CRISPLD2	H3BTI0|Q9H0B8	Cysteine-rich secretory protein LCCL domain-containing 2 OS=Homo sapiens GN=CRISPLD2 PE=1 SV=1|Cysteine-rich secretory protein LCCL domain-containing 2 OS=Homo sapiens GN=CRISPLD2 PE=2 SV=1	0.0596813	hDFs -MMC - hTCs -MMC	limma	0.852322	0.92563	no hit
1254	THOC6	Q86W42|Q86W42-2|Q86W42-3	THO complex subunit 6 homolog OS=Homo sapiens GN=THOC6 PE=1 SV=1|Isoform 2 of THO complex subunit 6 homolog OS=Homo sapiens GN=THOC6|Isoform 3 of THO complex subunit 6 homolog OS=Homo sapiens GN=THOC6	0.106722	hDFs -MMC - hTCs -MMC	limma	0.285821	0.505853	no hit
1255	FOSL2	C9JCN8|P15408|P15408-3	Fos-related antigen 2 (Fragment) OS=Homo sapiens GN=FOSL2 PE=1 SV=1|Fos-related antigen 2 OS=Homo sapiens GN=FOSL2 PE=1 SV=1|Isoform 3 of Fos-related antigen 2 OS=Homo sapiens GN=FOSL2	-0.571232	hDFs -MMC - hTCs -MMC	limma	0.0198274	0.0897197	no hit
1256	TMX2	Q9Y320|Q9Y320-2	Thioredoxin-related transmembrane protein 2 OS=Homo sapiens GN=TMX2 PE=1 SV=1|Isoform 2 of Thioredoxin-related transmembrane protein 2 OS=Homo sapiens GN=TMX2	0.269625	hDFs -MMC - hTCs -MMC	limma	0.00233355	0.0214874	no hit
1257	BET1	H7C1N3|O15155	BET1 homolog (Fragment) OS=Homo sapiens GN=BET1 PE=1 SV=1|BET1 homolog OS=Homo sapiens GN=BET1 PE=1 SV=1	0.0175625	hDFs -MMC - hTCs -MMC	limma	0.816085	0.908159	no hit
1258	XRCC5	P13010	X-ray repair cross-complementing protein 5 OS=Homo sapiens GN=XRCC5 PE=1 SV=3	0.181544	hDFs -MMC - hTCs -MMC	limma	0.0992447	0.259931	no hit
1259	ASCC2	Q9H1I8	Activating signal cointegrator 1 complex subunit 2 OS=Homo sapiens GN=ASCC2 PE=1 SV=3	0.070751	hDFs -MMC - hTCs -MMC	limma	0.36332	0.584664	no hit
1260	F8W031	F8W031	Uncharacterized protein (Fragment) OS=Homo sapiens PE=1 SV=1	-0.204336	hDFs -MMC - hTCs -MMC	limma	0.0353334	0.133693	no hit
1261	MEPCE	Q7L2J0	7SK snRNA methylphosphate capping enzyme OS=Homo sapiens GN=MEPCE PE=1 SV=1	-0.693356	hDFs -MMC - hTCs -MMC	limma	1.9003e-05	0.00103185	no hit
1262	SNX3	O60493	Sorting nexin-3 OS=Homo sapiens GN=SNX3 PE=1 SV=3	0.0610945	hDFs -MMC - hTCs -MMC	limma	0.596424	0.77488	no hit
1263	IGF2R	P11717	Cation-independent mannose-6-phosphate receptor OS=Homo sapiens GN=IGF2R PE=1 SV=3	0.577606	hDFs -MMC - hTCs -MMC	limma	0.00106203	0.012695	no hit
1264	GDAP2	Q9NXN4|Q9NXN4-2	Ganglioside-induced differentiation-associated protein 2 OS=Homo sapiens GN=GDAP2 PE=1 SV=1|Isoform 2 of Ganglioside-induced differentiation-associated protein 2 OS=Homo sapiens GN=GDAP2	-0.0472611	hDFs -MMC - hTCs -MMC	limma	0.483923	0.68999	no hit
1265	PLSCR3	Q9NRY6	Phospholipid scramblase 3 OS=Homo sapiens GN=PLSCR3 PE=1 SV=2	0.677956	hDFs -MMC - hTCs -MMC	limma	0.00940143	0.0538818	no hit
1266	FAM114A2	Q9NRY5	Protein FAM114A2 OS=Homo sapiens GN=FAM114A2 PE=1 SV=4	0.00719827	hDFs -MMC - hTCs -MMC	limma	0.966463	0.982695	no hit
1267	ARHGAP35	Q9NRY4	Rho GTPase-activating protein 35 OS=Homo sapiens GN=ARHGAP35 PE=1 SV=3	-0.0465612	hDFs -MMC - hTCs -MMC	limma	0.864881	0.930847	no hit
1268	PTGFRN	Q9P2B2	Prostaglandin F2 receptor negative regulator OS=Homo sapiens GN=PTGFRN PE=1 SV=2	-1.24458	hDFs -MMC - hTCs -MMC	limma	5.0744e-05	0.00175834	hit
1269	CTTNBP2NL	Q9P2B4	CTTNBP2 N-terminal-like protein OS=Homo sapiens GN=CTTNBP2NL PE=1 SV=2	0.172596	hDFs -MMC - hTCs -MMC	limma	0.0545508	0.176921	no hit
1270	USP10	Q14694|Q14694-2|Q14694-3	Ubiquitin carboxyl-terminal hydrolase 10 OS=Homo sapiens GN=USP10 PE=1 SV=2|Isoform 2 of Ubiquitin carboxyl-terminal hydrolase 10 OS=Homo sapiens GN=USP10|Isoform 3 of Ubiquitin carboxyl-terminal hydrolase 10 OS=Homo sapiens GN=USP10	-0.0382377	hDFs -MMC - hTCs -MMC	limma	0.642499	0.8034	no hit
1271	TNIP1	A0A0A0MRZ4|E7EMV7|Q15025|Q15025-2|Q15025-3|Q15025-4|Q15025-5|Q15025-6|Q15025-7|Q15025-8	TNFAIP3-interacting protein 1 OS=Homo sapiens GN=TNIP1 PE=1 SV=1|TNFAIP3-interacting protein 1 OS=Homo sapiens GN=TNIP1 PE=1 SV=1|TNFAIP3-interacting protein 1 OS=Homo sapiens GN=TNIP1 PE=1 SV=2|Isoform 2 of TNFAIP3-interacting protein 1 OS=Homo sapiens GN=TNIP1|Isoform 3 of TNFAIP3-interacting protein 1 OS=Homo sapiens GN=TNIP1|Isoform 4 of TNFAIP3-interacting protein 1 OS=Homo sapiens GN=TNIP1|…	0.443392	hDFs -MMC - hTCs -MMC	limma	0.00018941	0.00388173	no hit
1272	ARHGEF11	O15085|O15085-2	Rho guanine nucleotide exchange factor 11 OS=Homo sapiens GN=ARHGEF11 PE=1 SV=1|Isoform 2 of Rho guanine nucleotide exchange factor 11 OS=Homo sapiens GN=ARHGEF11	0.0781982	hDFs -MMC - hTCs -MMC	limma	0.342053	0.564204	no hit
1273	ASNSD1	L0R819	Alternative protein ASNSD1 OS=Homo sapiens GN=ASNSD1 PE=1 SV=1	0.0280937	hDFs -MMC - hTCs -MMC	limma	0.82865	0.91477	no hit
1274	DSE	Q9UL01	Dermatan-sulfate epimerase OS=Homo sapiens GN=DSE PE=1 SV=1	0.928647	hDFs -MMC - hTCs -MMC	limma	3.6121e-05	0.00141926	no hit
1275	ICAM1	P05362	Intercellular adhesion molecule 1 OS=Homo sapiens GN=ICAM1 PE=1 SV=2	0.289774	hDFs -MMC - hTCs -MMC	limma	0.17676	0.374948	no hit
1276	PRDX4	Q13162	Peroxiredoxin-4 OS=Homo sapiens GN=PRDX4 PE=1 SV=1	-0.381607	hDFs -MMC - hTCs -MMC	limma	0.00428271	0.0317258	no hit
1277	LRRC8A	Q8IWT6	Volume-regulated anion channel subunit LRRC8A OS=Homo sapiens GN=LRRC8A PE=1 SV=1	0.335346	hDFs -MMC - hTCs -MMC	limma	0.0111792	0.0605768	no hit
1278	MYO1D	O94832	Unconventional myosin-Id OS=Homo sapiens GN=MYO1D PE=1 SV=2	0.568439	hDFs -MMC - hTCs -MMC	limma	0.00022855	0.00444193	no hit
1279	PPP2R2A	P63151|P63151-2	Serine/threonine-protein phosphatase 2A 55 kDa regulatory subunit B alpha isoform OS=Homo sapiens GN=PPP2R2A PE=1 SV=1|Isoform 2 of Serine/threonine-protein phosphatase 2A 55 kDa regulatory subunit B alpha isoform OS=Homo sapiens GN=PPP2R2A	-0.0970424	hDFs -MMC - hTCs -MMC	limma	0.216006	0.427547	no hit
1280	INTS4	Q96HW7	Integrator complex subunit 4 OS=Homo sapiens GN=INTS4 PE=1 SV=2	-0.0340784	hDFs -MMC - hTCs -MMC	limma	0.63156	0.797896	no hit
1281	KDSR	Q06136	3-ketodihydrosphingosine reductase OS=Homo sapiens GN=KDSR PE=1 SV=1	0.178107	hDFs -MMC - hTCs -MMC	limma	0.221701	0.433419	no hit
1282	TOMM34	Q15785	Mitochondrial import receptor subunit TOM34 OS=Homo sapiens GN=TOMM34 PE=1 SV=2	-0.788645	hDFs -MMC - hTCs -MMC	limma	0.00099038	0.0124088	no hit
1283	SNTB2	Q13425	Beta-2-syntrophin OS=Homo sapiens GN=SNTB2 PE=1 SV=1	-0.209919	hDFs -MMC - hTCs -MMC	limma	0.0745196	0.216704	no hit
1284	RAB21	Q9UL25	Ras-related protein Rab-21 OS=Homo sapiens GN=RAB21 PE=1 SV=3	0.201895	hDFs -MMC - hTCs -MMC	limma	0.181516	0.381149	no hit
1285	RAB22A	Q9UL26	Ras-related protein Rab-22A OS=Homo sapiens GN=RAB22A PE=1 SV=2	0.119084	hDFs -MMC - hTCs -MMC	limma	0.16063	0.355031	no hit
1286	FIBP	O43427|O43427-2	Acidic fibroblast growth factor intracellular-binding protein OS=Homo sapiens GN=FIBP PE=1 SV=3|Isoform Short of Acidic fibroblast growth factor intracellular-binding protein OS=Homo sapiens GN=FIBP	0.0334458	hDFs -MMC - hTCs -MMC	limma	0.720512	0.851124	no hit
1287	UNG	P13051|P13051-2	Uracil-DNA glycosylase OS=Homo sapiens GN=UNG PE=1 SV=2|Isoform 1 of Uracil-DNA glycosylase OS=Homo sapiens GN=UNG	-0.756664	hDFs -MMC - hTCs -MMC	limma	3.1231e-05	0.00133733	no hit
1288	EHBP1L1	Q8N3D4	EH domain-binding protein 1-like protein 1 OS=Homo sapiens GN=EHBP1L1 PE=1 SV=2	-0.654257	hDFs -MMC - hTCs -MMC	limma	0.00072157	0.00982037	no hit
1289	PRKAB2	O43741	5'-AMP-activated protein kinase subunit beta-2 OS=Homo sapiens GN=PRKAB2 PE=1 SV=1	0.0300746	hDFs -MMC - hTCs -MMC	limma	0.645071	0.804617	no hit
1290	ENO3	P13929|P13929-2|P13929-3	Beta-enolase OS=Homo sapiens GN=ENO3 PE=1 SV=5|Isoform 2 of Beta-enolase OS=Homo sapiens GN=ENO3|Isoform 3 of Beta-enolase OS=Homo sapiens GN=ENO3	1.27677	hDFs -MMC - hTCs -MMC	limma	0.046487	0.160766	no hit
1291	C9orf142	Q9BUH6	Protein PAXX OS=Homo sapiens GN=C9orf142 PE=1 SV=2	-0.178178	hDFs -MMC - hTCs -MMC	limma	0.15995	0.354122	no hit
1292	RASA1	E9PGC0|P20936|P20936-2|P20936-4	Ras GTPase-activating protein 1 OS=Homo sapiens GN=RASA1 PE=1 SV=1|Ras GTPase-activating protein 1 OS=Homo sapiens GN=RASA1 PE=1 SV=1|Isoform 2 of Ras GTPase-activating protein 1 OS=Homo sapiens GN=RASA1|Isoform 4 of Ras GTPase-activating protein 1 OS=Homo sapiens GN=RASA1	-0.244823	hDFs -MMC - hTCs -MMC	limma	0.0791771	0.225437	no hit
1293	SARS	P49591|Q5T5C7	Serine--tRNA ligase, cytoplasmic OS=Homo sapiens GN=SARS PE=1 SV=3|Serine--tRNA ligase, cytoplasmic OS=Homo sapiens GN=SARS PE=1 SV=1	0.130765	hDFs -MMC - hTCs -MMC	limma	0.408595	0.625056	no hit
1294	WDR44	Q5JSH3|Q5JSH3-2	WD repeat-containing protein 44 OS=Homo sapiens GN=WDR44 PE=1 SV=1|Isoform 2 of WD repeat-containing protein 44 OS=Homo sapiens GN=WDR44	0.0623464	hDFs -MMC - hTCs -MMC	limma	0.467093	0.675131	no hit
1295	EPM2AIP1	Q7L775	EPM2A-interacting protein 1 OS=Homo sapiens GN=EPM2AIP1 PE=1 SV=1	-0.0996358	hDFs -MMC - hTCs -MMC	limma	0.28632	0.506396	no hit
1296	FBXW8	Q8N3Y1	F-box/WD repeat-containing protein 8 OS=Homo sapiens GN=FBXW8 PE=1 SV=2	-0.175373	hDFs -MMC - hTCs -MMC	limma	0.0615139	0.191465	no hit
1297	MPP5	Q8N3R9|Q8N3R9-2	MAGUK p55 subfamily member 5 OS=Homo sapiens GN=MPP5 PE=1 SV=3|Isoform 2 of MAGUK p55 subfamily member 5 OS=Homo sapiens GN=MPP5	-0.275178	hDFs -MMC - hTCs -MMC	limma	0.00496578	0.0351542	no hit
1298	HS1BP3	Q53T59	HCLS1-binding protein 3 OS=Homo sapiens GN=HS1BP3 PE=1 SV=1	0.297552	hDFs -MMC - hTCs -MMC	limma	0.00974699	0.0552015	no hit
1299	PDE5A	G5E9C5|O76074|O76074-2	Phosphodiesterase OS=Homo sapiens GN=PDE5A PE=1 SV=1|cGMP-specific 3',5'-cyclic phosphodiesterase OS=Homo sapiens GN=PDE5A PE=1 SV=2|Isoform PDE5A2 of cGMP-specific 3',5'-cyclic phosphodiesterase OS=Homo sapiens GN=PDE5A	-0.981706	hDFs -MMC - hTCs -MMC	limma	0.00049042	0.00764213	no hit
1300	PSPH	C9JBI3|P78330	Phosphoserine phosphatase (Fragment) OS=Homo sapiens GN=PSPH PE=1 SV=1|Phosphoserine phosphatase OS=Homo sapiens GN=PSPH PE=1 SV=2	-0.0963223	hDFs -MMC - hTCs -MMC	limma	0.640006	0.802409	no hit
1301	FHL2	A0A0A0MSG2|J3KNW4|Q14192	Four and a half LIM domains protein 2 OS=Homo sapiens GN=FHL2 PE=1 SV=1|Four and a half LIM domains protein 2 OS=Homo sapiens GN=FHL2 PE=1 SV=1|Four and a half LIM domains protein 2 OS=Homo sapiens GN=FHL2 PE=1 SV=3	0.354656	hDFs -MMC - hTCs -MMC	limma	0.0295366	0.117231	no hit
1302	MITD1	H7C3Q6|Q8WV92	MIT domain-containing protein 1 (Fragment) OS=Homo sapiens GN=MITD1 PE=1 SV=1|MIT domain-containing protein 1 OS=Homo sapiens GN=MITD1 PE=1 SV=1	0.00602735	hDFs -MMC - hTCs -MMC	limma	0.926897	0.964434	no hit
1303	MTRR	Q9UBK8|Q9UBK8-2	Methionine synthase reductase OS=Homo sapiens GN=MTRR PE=1 SV=3|Isoform B of Methionine synthase reductase OS=Homo sapiens GN=MTRR	-0.0856146	hDFs -MMC - hTCs -MMC	limma	0.450177	0.662869	no hit
1304	ACACA	Q13085	Acetyl-CoA carboxylase 1 OS=Homo sapiens GN=ACACA PE=1 SV=2	0.260198	hDFs -MMC - hTCs -MMC	limma	0.0108684	0.0595053	no hit
1305	C9orf78	Q9NZ63	Uncharacterized protein C9orf78 OS=Homo sapiens GN=C9orf78 PE=1 SV=1	-0.222781	hDFs -MMC - hTCs -MMC	limma	0.0628798	0.194068	no hit
1306	ITGA5	P08648	Integrin alpha-5 OS=Homo sapiens GN=ITGA5 PE=1 SV=2	-0.0266539	hDFs -MMC - hTCs -MMC	limma	0.81751	0.90861	no hit
1307	PPP4C	P60510	Serine/threonine-protein phosphatase 4 catalytic subunit OS=Homo sapiens GN=PPP4C PE=1 SV=1	-0.0019182	hDFs -MMC - hTCs -MMC	limma	0.990708	0.995623	no hit
1308	AK3	Q9UIJ7	GTP:AMP phosphotransferase AK3, mitochondrial OS=Homo sapiens GN=AK3 PE=1 SV=4	-0.145224	hDFs -MMC - hTCs -MMC	limma	0.0581112	0.184714	no hit
1309	CDAN1	Q8IWY9|Q8IWY9-1	Codanin-1 OS=Homo sapiens GN=CDAN1 PE=1 SV=4|Isoform 1 of Codanin-1 OS=Homo sapiens GN=CDAN1	-0.0979696	hDFs -MMC - hTCs -MMC	limma	0.305403	0.525529	no hit
1310	CTIF	O43310|O43310-2	CBP80/20-dependent translation initiation factor OS=Homo sapiens GN=CTIF PE=1 SV=1|Isoform 2 of CBP80/20-dependent translation initiation factor OS=Homo sapiens GN=CTIF	0.115241	hDFs -MMC - hTCs -MMC	limma	0.485094	0.690725	no hit
1311	AP2A2	O94973|O94973-2	AP-2 complex subunit alpha-2 OS=Homo sapiens GN=AP2A2 PE=1 SV=2|Isoform 2 of AP-2 complex subunit alpha-2 OS=Homo sapiens GN=AP2A2	0.0275501	hDFs -MMC - hTCs -MMC	limma	0.711384	0.84694	no hit
1312	CCDC22	O60826	Coiled-coil domain-containing protein 22 OS=Homo sapiens GN=CCDC22 PE=1 SV=1	0.216775	hDFs -MMC - hTCs -MMC	limma	0.00693449	0.0439025	no hit
1313	RDH14	Q9HBH5	Retinol dehydrogenase 14 OS=Homo sapiens GN=RDH14 PE=1 SV=1	-0.248752	hDFs -MMC - hTCs -MMC	limma	0.061551	0.191465	no hit
1314	AP2S1	M0QYZ2|M0R0N4|P53680	AP-2 complex subunit sigma OS=Homo sapiens GN=AP2S1 PE=1 SV=1|AP-2 complex subunit sigma OS=Homo sapiens GN=AP2S1 PE=1 SV=1|AP-2 complex subunit sigma OS=Homo sapiens GN=AP2S1 PE=1 SV=2	0.0750946	hDFs -MMC - hTCs -MMC	limma	0.333451	0.555611	no hit
1315	COG3	Q96JB2	Conserved oligomeric Golgi complex subunit 3 OS=Homo sapiens GN=COG3 PE=1 SV=3	0.0997279	hDFs -MMC - hTCs -MMC	limma	0.237333	0.452379	no hit
1316	LOXL4	Q96JB6	Lysyl oxidase homolog 4 OS=Homo sapiens GN=LOXL4 PE=1 SV=1	0.0624901	hDFs -MMC - hTCs -MMC	limma	0.76678	0.88122	no hit
1317	CDK5RAP3	Q96JB5	CDK5 regulatory subunit-associated protein 3 OS=Homo sapiens GN=CDK5RAP3 PE=1 SV=2	0.00170848	hDFs -MMC - hTCs -MMC	limma	0.985987	0.99252	no hit
1318	SLFN11	Q7Z7L1	Schlafen family member 11 OS=Homo sapiens GN=SLFN11 PE=1 SV=2	-0.139093	hDFs -MMC - hTCs -MMC	limma	0.157453	0.351581	no hit
1319	ASAP1	A0A0A0MRE5|Q9ULH1|Q9ULH1-2	Arf-GAP with SH3 domain, ANK repeat and PH domain-containing protein 1 OS=Homo sapiens GN=ASAP1 PE=1 SV=1|Arf-GAP with SH3 domain, ANK repeat and PH domain-containing protein 1 OS=Homo sapiens GN=ASAP1 PE=1 SV=4|Isoform 1 of Arf-GAP with SH3 domain, ANK repeat and PH domain-containing protein 1 OS=Homo sapiens GN=ASAP1	0.0199878	hDFs -MMC - hTCs -MMC	limma	0.818946	0.909422	no hit
1320	OMA1	Q96E52	Metalloendopeptidase OMA1, mitochondrial OS=Homo sapiens GN=OMA1 PE=1 SV=1	0.0177981	hDFs -MMC - hTCs -MMC	limma	0.838488	0.919108	no hit
1321	ASAP3	Q8TDY4|Q8TDY4-3	Arf-GAP with SH3 domain, ANK repeat and PH domain-containing protein 3 OS=Homo sapiens GN=ASAP3 PE=1 SV=1|Isoform 3 of Arf-GAP with SH3 domain, ANK repeat and PH domain-containing protein 3 OS=Homo sapiens GN=ASAP3	0.103865	hDFs -MMC - hTCs -MMC	limma	0.532648	0.728501	no hit
1322	PMVK	Q15126	Phosphomevalonate kinase OS=Homo sapiens GN=PMVK PE=1 SV=3	-0.103382	hDFs -MMC - hTCs -MMC	limma	0.373434	0.594101	no hit
1323	ERI3	H0Y4B0|O43414|O43414-2|O43414-3	ERI1 exoribonuclease 3 (Fragment) OS=Homo sapiens GN=ERI3 PE=1 SV=1|ERI1 exoribonuclease 3 OS=Homo sapiens GN=ERI3 PE=1 SV=2|Isoform 2 of ERI1 exoribonuclease 3 OS=Homo sapiens GN=ERI3|Isoform 3 of ERI1 exoribonuclease 3 OS=Homo sapiens GN=ERI3	0.014354	hDFs -MMC - hTCs -MMC	limma	0.859483	0.929134	no hit
1324	BTF3	P20290|P20290-2	Transcription factor BTF3 OS=Homo sapiens GN=BTF3 PE=1 SV=1|Isoform 2 of Transcription factor BTF3 OS=Homo sapiens GN=BTF3	0.00667564	hDFs -MMC - hTCs -MMC	limma	0.944004	0.972247	no hit
1325	SENP3	A0A087WV50|A0A087X0R7|J3QL36|J3QRE4|Q9H4L4	Sentrin-specific protease 3 (Fragment) OS=Homo sapiens GN=SENP3 PE=4 SV=1|Protein SENP3-EIF4A1 (Fragment) OS=Homo sapiens GN=SENP3-EIF4A1 PE=4 SV=1|Sentrin-specific protease 3 (Fragment) OS=Homo sapiens GN=SENP3 PE=4 SV=1|Sentrin-specific protease 3 (Fragment) OS=Homo sapiens GN=SENP3 PE=4 SV=1|Sentrin-specific protease 3 OS=Homo sapiens GN=SENP3 PE=1 SV=2	-0.260015	hDFs -MMC - hTCs -MMC	limma	0.0278274	0.113354	no hit
1326	FIS1	Q9Y3D6	Mitochondrial fission 1 protein OS=Homo sapiens GN=FIS1 PE=1 SV=2	-0.0445936	hDFs -MMC - hTCs -MMC	limma	0.571503	0.75541	no hit
1327	MSRB2	Q9Y3D2	Methionine-R-sulfoxide reductase B2, mitochondrial OS=Homo sapiens GN=MSRB2 PE=1 SV=2	0.0704933	hDFs -MMC - hTCs -MMC	limma	0.309129	0.52949	no hit
1328	MRPS16	Q9Y3D3	28S ribosomal protein S16, mitochondrial OS=Homo sapiens GN=MRPS16 PE=1 SV=1	-0.0032132	hDFs -MMC - hTCs -MMC	limma	0.968286	0.983789	no hit
1329	HEBP2	Q9Y5Z4	Heme-binding protein 2 OS=Homo sapiens GN=HEBP2 PE=1 SV=1	-0.175272	hDFs -MMC - hTCs -MMC	limma	0.162706	0.357513	no hit
1330	UACA	H0YNH8|Q9BZF9|Q9BZF9-2	Uveal autoantigen with coiled-coil domains and ankyrin repeats OS=Homo sapiens GN=UACA PE=1 SV=1|Uveal autoantigen with coiled-coil domains and ankyrin repeats OS=Homo sapiens GN=UACA PE=1 SV=2|Isoform 2 of Uveal autoantigen with coiled-coil domains and ankyrin repeats OS=Homo sapiens GN=UACA	-0.538559	hDFs -MMC - hTCs -MMC	limma	0.00226284	0.0212071	no hit
1331	TMEM97	Q5BJF2	Transmembrane protein 97 OS=Homo sapiens GN=TMEM97 PE=1 SV=1	0.74681	hDFs -MMC - hTCs -MMC	limma	8.1851e-05	0.00238182	no hit
1332	C1orf123	Q9NWV4	UPF0587 protein C1orf123 OS=Homo sapiens GN=C1orf123 PE=1 SV=1	0.034887	hDFs -MMC - hTCs -MMC	limma	0.682269	0.827657	no hit
1333	CAPZA2	P47755	F-actin-capping protein subunit alpha-2 OS=Homo sapiens GN=CAPZA2 PE=1 SV=3	0.148218	hDFs -MMC - hTCs -MMC	limma	0.0553206	0.178198	no hit
1334	TMTC3	Q6ZXV5|Q6ZXV5-2	Transmembrane and TPR repeat-containing protein 3 OS=Homo sapiens GN=TMTC3 PE=1 SV=2|Isoform 2 of Transmembrane and TPR repeat-containing protein 3 OS=Homo sapiens GN=TMTC3	-0.188964	hDFs -MMC - hTCs -MMC	limma	0.0642897	0.196298	no hit
1335	EXOSC9	D6RIY6|Q06265|Q06265-2|Q06265-3|Q06265-4	Exosome complex component RRP45 OS=Homo sapiens GN=EXOSC9 PE=1 SV=1|Exosome complex component RRP45 OS=Homo sapiens GN=EXOSC9 PE=1 SV=3|Isoform 2 of Exosome complex component RRP45 OS=Homo sapiens GN=EXOSC9|Isoform 3 of Exosome complex component RRP45 OS=Homo sapiens GN=EXOSC9|Isoform 4 of Exosome complex component RRP45 OS=Homo sapiens GN=EXOSC9	0.203265	hDFs -MMC - hTCs -MMC	limma	0.0608568	0.190376	no hit
1336	XPNPEP3	Q9NQH7|Q9NQH7-2|Q9NQH7-4	Probable Xaa-Pro aminopeptidase 3 OS=Homo sapiens GN=XPNPEP3 PE=1 SV=1|Isoform 2 of Probable Xaa-Pro aminopeptidase 3 OS=Homo sapiens GN=XPNPEP3|Isoform 4 of Probable Xaa-Pro aminopeptidase 3 OS=Homo sapiens GN=XPNPEP3	0.0496785	hDFs -MMC - hTCs -MMC	limma	0.519303	0.717654	no hit
1337	TOP2A	P11388|P11388-2|P11388-3|P11388-4	DNA topoisomerase 2-alpha OS=Homo sapiens GN=TOP2A PE=1 SV=3|Isoform 2 of DNA topoisomerase 2-alpha OS=Homo sapiens GN=TOP2A|Isoform 3 of DNA topoisomerase 2-alpha OS=Homo sapiens GN=TOP2A|Isoform 4 of DNA topoisomerase 2-alpha OS=Homo sapiens GN=TOP2A	-0.0063224	hDFs -MMC - hTCs -MMC	limma	0.976782	0.98709	no hit
1338	DENND4C	R4GN35|R4GNB2	DENN domain-containing protein 4C OS=Homo sapiens GN=DENND4C PE=1 SV=1|DENN domain-containing protein 4C OS=Homo sapiens GN=DENND4C PE=1 SV=1	-0.222443	hDFs -MMC - hTCs -MMC	limma	0.0399552	0.145034	no hit
1339	AP2A1	O95782|O95782-2	AP-2 complex subunit alpha-1 OS=Homo sapiens GN=AP2A1 PE=1 SV=3|Isoform B of AP-2 complex subunit alpha-1 OS=Homo sapiens GN=AP2A1	0.387134	hDFs -MMC - hTCs -MMC	limma	0.0555703	0.178796	no hit
1340	KATNA1	O75449	Katanin p60 ATPase-containing subunit A1 OS=Homo sapiens GN=KATNA1 PE=1 SV=1	-0.0259266	hDFs -MMC - hTCs -MMC	limma	0.84942	0.924358	no hit
1341	SLC15A4	Q8N697	Solute carrier family 15 member 4 OS=Homo sapiens GN=SLC15A4 PE=1 SV=1	-0.279106	hDFs -MMC - hTCs -MMC	limma	0.0111315	0.0604486	no hit
1342	SLC2A12	Q8TD20	Solute carrier family 2, facilitated glucose transporter member 12 OS=Homo sapiens GN=SLC2A12 PE=2 SV=1	-0.866862	hDFs -MMC - hTCs -MMC	limma	0.00010644	0.00276173	no hit
1343	INPP5K	Q9BT40|Q9BT40-2	Inositol polyphosphate 5-phosphatase K OS=Homo sapiens GN=INPP5K PE=1 SV=3|Isoform 2 of Inositol polyphosphate 5-phosphatase K OS=Homo sapiens GN=INPP5K	-0.11467	hDFs -MMC - hTCs -MMC	limma	0.397147	0.613603	no hit
1344	TAP2	X5CMH5	Antigen peptide transporter 2 OS=Homo sapiens GN=TAP2 PE=1 SV=1	-0.0612738	hDFs -MMC - hTCs -MMC	limma	0.595796	0.774255	no hit
1345	PDXDC1	Q6P996|Q6P996-4|Q6P996-5	Pyridoxal-dependent decarboxylase domain-containing protein 1 OS=Homo sapiens GN=PDXDC1 PE=1 SV=2|Isoform 4 of Pyridoxal-dependent decarboxylase domain-containing protein 1 OS=Homo sapiens GN=PDXDC1|Isoform 5 of Pyridoxal-dependent decarboxylase domain-containing protein 1 OS=Homo sapiens GN=PDXDC1	0.299822	hDFs -MMC - hTCs -MMC	limma	0.0116457	0.0620243	no hit
1346	NDUFB9	E9PH64|Q9Y6M9	NADH dehydrogenase [ubiquinone] 1 beta subcomplex subunit 9 OS=Homo sapiens GN=NDUFB9 PE=1 SV=1|NADH dehydrogenase [ubiquinone] 1 beta subcomplex subunit 9 OS=Homo sapiens GN=NDUFB9 PE=1 SV=3	0.190501	hDFs -MMC - hTCs -MMC	limma	0.150628	0.342556	no hit
1347	BZW2	E7ETZ4|Q9Y6E2	Basic leucine zipper and W2 domain-containing protein 2 (Fragment) OS=Homo sapiens GN=BZW2 PE=1 SV=1|Basic leucine zipper and W2 domain-containing protein 2 OS=Homo sapiens GN=BZW2 PE=1 SV=1	0.0247261	hDFs -MMC - hTCs -MMC	limma	0.854245	0.926737	no hit
1348	GGA1	Q9UJY5|Q9UJY5-4|Q9UJY5-6	ADP-ribosylation factor-binding protein GGA1 OS=Homo sapiens GN=GGA1 PE=1 SV=1|Isoform 4 of ADP-ribosylation factor-binding protein GGA1 OS=Homo sapiens GN=GGA1|Isoform 6 of ADP-ribosylation factor-binding protein GGA1 OS=Homo sapiens GN=GGA1	0.224574	hDFs -MMC - hTCs -MMC	limma	0.00620778	0.0404658	no hit
1349	PSMB10	P40306	Proteasome subunit beta type-10 OS=Homo sapiens GN=PSMB10 PE=1 SV=1	0.0103439	hDFs -MMC - hTCs -MMC	limma	0.967936	0.983623	no hit
1350	PPIC	P45877	Peptidyl-prolyl cis-trans isomerase C OS=Homo sapiens GN=PPIC PE=1 SV=1	0.667885	hDFs -MMC - hTCs -MMC	limma	0.027931	0.113513	no hit
1351	PDHB	P11177|P11177-2	Pyruvate dehydrogenase E1 component subunit beta, mitochondrial OS=Homo sapiens GN=PDHB PE=1 SV=3|Isoform 2 of Pyruvate dehydrogenase E1 component subunit beta, mitochondrial OS=Homo sapiens GN=PDHB	-0.0351462	hDFs -MMC - hTCs -MMC	limma	0.615167	0.787384	no hit
1352	MTA1	E7ESY4|Q13330|Q13330-3	Metastasis-associated protein MTA1 OS=Homo sapiens GN=MTA1 PE=1 SV=1|Metastasis-associated protein MTA1 OS=Homo sapiens GN=MTA1 PE=1 SV=2|Isoform 3 of Metastasis-associated protein MTA1 OS=Homo sapiens GN=MTA1	-0.0564485	hDFs -MMC - hTCs -MMC	limma	0.750146	0.86912	no hit
1353	RMDN2	Q96LZ7	Regulator of microtubule dynamics protein 2 OS=Homo sapiens GN=RMDN2 PE=1 SV=2	0.126785	hDFs -MMC - hTCs -MMC	limma	0.299541	0.520172	no hit
1354	PGRMC1	O00264	Membrane-associated progesterone receptor component 1 OS=Homo sapiens GN=PGRMC1 PE=1 SV=3	0.268728	hDFs -MMC - hTCs -MMC	limma	0.125819	0.303847	no hit
1355	MRPL40	Q9NQ50	39S ribosomal protein L40, mitochondrial OS=Homo sapiens GN=MRPL40 PE=1 SV=1	-0.146654	hDFs -MMC - hTCs -MMC	limma	0.104366	0.269036	no hit
1356	MAPK1	P28482	Mitogen-activated protein kinase 1 OS=Homo sapiens GN=MAPK1 PE=1 SV=3	0.077459	hDFs -MMC - hTCs -MMC	limma	0.61169	0.784731	no hit
1357	CCT8	P50990	T-complex protein 1 subunit theta OS=Homo sapiens GN=CCT8 PE=1 SV=4	-0.007148	hDFs -MMC - hTCs -MMC	limma	0.912064	0.957895	no hit
1358	TOP3B	H0Y6W0|O95985|O95985-2|O95985-3	DNA topoisomerase (Fragment) OS=Homo sapiens GN=TOP3B PE=1 SV=1|DNA topoisomerase 3-beta-1 OS=Homo sapiens GN=TOP3B PE=1 SV=1|Isoform 2 of DNA topoisomerase 3-beta-1 OS=Homo sapiens GN=TOP3B|Isoform 3 of DNA topoisomerase 3-beta-1 OS=Homo sapiens GN=TOP3B	0.0866814	hDFs -MMC - hTCs -MMC	limma	0.379978	0.600103	no hit
1359	SUOX	P51687	Sulfite oxidase, mitochondrial OS=Homo sapiens GN=SUOX PE=1 SV=2	-0.255523	hDFs -MMC - hTCs -MMC	limma	0.012277	0.0643414	no hit
1360	CNN2	B4DDF4|B4DUT8|Q99439	Calponin OS=Homo sapiens GN=CNN2 PE=1 SV=1|Calponin OS=Homo sapiens GN=CNN2 PE=1 SV=1|Calponin-2 OS=Homo sapiens GN=CNN2 PE=1 SV=4	0.094037	hDFs -MMC - hTCs -MMC	limma	0.773037	0.884576	no hit
1361	FBXO18	F6UZG9|Q8NFZ0|Q8NFZ0-2	F-box DNA helicase 1 OS=Homo sapiens GN=FBXO18 PE=1 SV=1|F-box DNA helicase 1 OS=Homo sapiens GN=FBXO18 PE=1 SV=2|Isoform 2 of F-box DNA helicase 1 OS=Homo sapiens GN=FBXO18	0.053123	hDFs -MMC - hTCs -MMC	limma	0.453896	0.665562	no hit
1362	ENPP1	P22413	Ectonucleotide pyrophosphatase/phosphodiesterase family member 1 OS=Homo sapiens GN=ENPP1 PE=1 SV=2	-0.640125	hDFs -MMC - hTCs -MMC	limma	0.0169256	0.0807935	no hit
1363	GCLM	P48507|P48507-2	Glutamate--cysteine ligase regulatory subunit OS=Homo sapiens GN=GCLM PE=1 SV=1|Isoform 2 of Glutamate--cysteine ligase regulatory subunit OS=Homo sapiens GN=GCLM	-0.631266	hDFs -MMC - hTCs -MMC	limma	5.5758e-05	0.00182704	no hit
1364	UBA52	M0R2S1|P62987	Ubiquitin-60S ribosomal protein L40 (Fragment) OS=Homo sapiens GN=UBA52 PE=1 SV=1|Ubiquitin-60S ribosomal protein L40 OS=Homo sapiens GN=UBA52 PE=1 SV=2	0.79425	hDFs -MMC - hTCs -MMC	limma	0.0103792	0.0576054	no hit
1365	COPB2	P35606|P35606-2	Coatomer subunit beta' OS=Homo sapiens GN=COPB2 PE=1 SV=2|Isoform 2 of Coatomer subunit beta' OS=Homo sapiens GN=COPB2	0.2123	hDFs -MMC - hTCs -MMC	limma	0.0400841	0.145301	no hit
1366	SF3A3	Q12874	Splicing factor 3A subunit 3 OS=Homo sapiens GN=SF3A3 PE=1 SV=1	0.128336	hDFs -MMC - hTCs -MMC	limma	0.0601292	0.189755	no hit
1367	A2M	P01023	Alpha-2-macroglobulin OS=Homo sapiens GN=A2M PE=1 SV=3	-0.138583	hDFs -MMC - hTCs -MMC	limma	0.527799	0.724515	no hit
1368	BCKDHA	F5H5P2|P12694	Uncharacterized protein OS=Homo sapiens PE=4 SV=1|2-oxoisovalerate dehydrogenase subunit alpha, mitochondrial OS=Homo sapiens GN=BCKDHA PE=1 SV=2	0.223068	hDFs -MMC - hTCs -MMC	limma	0.0459579	0.159686	no hit
1369	SEC11A	H0YNG3|P67812|P67812-3|P67812-4	Signal peptidase complex catalytic subunit SEC11 OS=Homo sapiens GN=SEC11A PE=1 SV=1|Signal peptidase complex catalytic subunit SEC11A OS=Homo sapiens GN=SEC11A PE=1 SV=1|Isoform 3 of Signal peptidase complex catalytic subunit SEC11A OS=Homo sapiens GN=SEC11A|Isoform 4 of Signal peptidase complex catalytic subunit SEC11A OS=Homo sapiens GN=SEC11A	0.0647642	hDFs -MMC - hTCs -MMC	limma	0.552473	0.743073	no hit
1370	CTSB	P07858	Cathepsin B OS=Homo sapiens GN=CTSB PE=1 SV=3	-0.384399	hDFs -MMC - hTCs -MMC	limma	0.0280392	0.113777	no hit
1371	GLRX5	Q86SX6	Glutaredoxin-related protein 5, mitochondrial OS=Homo sapiens GN=GLRX5 PE=1 SV=2	-0.0756241	hDFs -MMC - hTCs -MMC	limma	0.501036	0.70391	no hit
1372	SNW1	Q13573	SNW domain-containing protein 1 OS=Homo sapiens GN=SNW1 PE=1 SV=1	-0.0843564	hDFs -MMC - hTCs -MMC	limma	0.394747	0.611329	no hit
1373	ECM1	Q16610|Q16610-4	Extracellular matrix protein 1 OS=Homo sapiens GN=ECM1 PE=1 SV=2|Isoform 4 of Extracellular matrix protein 1 OS=Homo sapiens GN=ECM1	0.831483	hDFs -MMC - hTCs -MMC	limma	9.2411e-05	0.00256088	no hit
1374	GPC6	Q9Y625	Glypican-6 OS=Homo sapiens GN=GPC6 PE=1 SV=1	-0.231051	hDFs -MMC - hTCs -MMC	limma	0.301383	0.521651	no hit
1375	MYO1E	Q12965	Unconventional myosin-Ie OS=Homo sapiens GN=MYO1E PE=1 SV=2	-0.488042	hDFs -MMC - hTCs -MMC	limma	0.00169882	0.0174418	no hit
1376	FERMT3	Q86UX7|Q86UX7-2	Fermitin family homolog 3 OS=Homo sapiens GN=FERMT3 PE=1 SV=1|Isoform 2 of Fermitin family homolog 3 OS=Homo sapiens GN=FERMT3	0.105239	hDFs -MMC - hTCs -MMC	limma	0.570901	0.75535	no hit
1377	AKT1S1	Q96B36|Q96B36-3	Proline-rich AKT1 substrate 1 OS=Homo sapiens GN=AKT1S1 PE=1 SV=1|Isoform 3 of Proline-rich AKT1 substrate 1 OS=Homo sapiens GN=AKT1S1	-0.353496	hDFs -MMC - hTCs -MMC	limma	0.00922424	0.053272	no hit
1378	RWDD1	Q9H446|Q9H446-2	RWD domain-containing protein 1 OS=Homo sapiens GN=RWDD1 PE=1 SV=1|Isoform 2 of RWD domain-containing protein 1 OS=Homo sapiens GN=RWDD1	0.00677475	hDFs -MMC - hTCs -MMC	limma	0.974682	0.986226	no hit
1379	RAB9A	P51151	Ras-related protein Rab-9A OS=Homo sapiens GN=RAB9A PE=1 SV=1	0.12509	hDFs -MMC - hTCs -MMC	limma	0.347862	0.56928	no hit
1380	ITPA	Q9BY32	Inosine triphosphate pyrophosphatase OS=Homo sapiens GN=ITPA PE=1 SV=2	0.0882244	hDFs -MMC - hTCs -MMC	limma	0.616089	0.787707	no hit
1381	SDC2	E7ESK6|E9PBI9|P34741	Syndecan OS=Homo sapiens GN=SDC2 PE=1 SV=1|Syndecan OS=Homo sapiens GN=SDC2 PE=1 SV=1|Syndecan-2 OS=Homo sapiens GN=SDC2 PE=1 SV=2	0.15756	hDFs -MMC - hTCs -MMC	limma	0.369941	0.590448	no hit
1382	NOP9	Q86U38	Nucleolar protein 9 OS=Homo sapiens GN=NOP9 PE=1 SV=1	0.0766139	hDFs -MMC - hTCs -MMC	limma	0.465038	0.673855	no hit
1383	PCDH18	Q9HCL0|Q9HCL0-2	Protocadherin-18 OS=Homo sapiens GN=PCDH18 PE=2 SV=3|Isoform 2 of Protocadherin-18 OS=Homo sapiens GN=PCDH18	0.481969	hDFs -MMC - hTCs -MMC	limma	0.00032757	0.00571298	no hit
1384	CTBS	Q01459	Di-N-acetylchitobiase OS=Homo sapiens GN=CTBS PE=1 SV=1	-0.389544	hDFs -MMC - hTCs -MMC	limma	0.00743751	0.0461406	no hit
1385	LSG1	Q9H089	Large subunit GTPase 1 homolog OS=Homo sapiens GN=LSG1 PE=1 SV=2	0.0987429	hDFs -MMC - hTCs -MMC	limma	0.201452	0.408409	no hit
1386	PPM1B	O75688	Protein phosphatase 1B OS=Homo sapiens GN=PPM1B PE=1 SV=1	0.119146	hDFs -MMC - hTCs -MMC	limma	0.189955	0.392658	no hit
1387	MIS12	Q9H081	Protein MIS12 homolog OS=Homo sapiens GN=MIS12 PE=1 SV=1	0.130229	hDFs -MMC - hTCs -MMC	limma	0.182581	0.382671	no hit
1388	RAB33B	Q9H082	Ras-related protein Rab-33B OS=Homo sapiens GN=RAB33B PE=1 SV=1	0.0231997	hDFs -MMC - hTCs -MMC	limma	0.809601	0.903617	no hit
1389	RETSAT	Q6NUM9	All-trans-retinol 13,14-reductase OS=Homo sapiens GN=RETSAT PE=1 SV=2	0.0522497	hDFs -MMC - hTCs -MMC	limma	0.656565	0.813589	no hit
1390	C6orf203	A0A0D9SEI0|Q9P0P8	Uncharacterized protein C6orf203 OS=Homo sapiens GN=C6orf203 PE=1 SV=1|Uncharacterized protein C6orf203 OS=Homo sapiens GN=C6orf203 PE=1 SV=1	-0.13366	hDFs -MMC - hTCs -MMC	limma	0.548394	0.740993	no hit
1391	JMJD6	B2WTI3|B2WTI4|K7EJU9|Q6NYC1|Q6NYC1-2|Q6NYC1-3	Bifunctional arginine demethylase and lysyl-hydroxylase JMJD6 OS=Homo sapiens GN=JMJD6 PE=1 SV=1|Bifunctional arginine demethylase and lysyl-hydroxylase JMJD6 OS=Homo sapiens GN=JMJD6 PE=1 SV=1|Bifunctional arginine demethylase and lysyl-hydroxylase JMJD6 OS=Homo sapiens GN=JMJD6 PE=1 SV=1|Bifunctional arginine demethylase and lysyl-hydroxylase JMJD6 OS=Homo sapiens GN=JMJD6 PE=1 SV=1|Isoform 2 o…	0.0982447	hDFs -MMC - hTCs -MMC	limma	0.311351	0.531395	no hit
1392	TMEM63A	O94886	CSC1-like protein 1 OS=Homo sapiens GN=TMEM63A PE=1 SV=3	0.476352	hDFs -MMC - hTCs -MMC	limma	0.125521	0.303544	no hit
1393	TOR4A	Q9NXH8	Torsin-4A OS=Homo sapiens GN=TOR4A PE=1 SV=2	-0.48534	hDFs -MMC - hTCs -MMC	limma	0.0344424	0.131343	no hit
1394	TENM3	A0A0A0MSD6|Q9P273	Teneurin-3 OS=Homo sapiens GN=TENM3 PE=1 SV=1|Teneurin-3 OS=Homo sapiens GN=TENM3 PE=2 SV=3	-0.61006	hDFs -MMC - hTCs -MMC	limma	0.0651518	0.19767	no hit
1395	TCAF1	Q9Y4C2|Q9Y4C2-2	TRPM8 channel-associated factor 1 OS=Homo sapiens GN=TCAF1 PE=1 SV=3|Isoform 2 of TRPM8 channel-associated factor 1 OS=Homo sapiens GN=TCAF1	-0.0567572	hDFs -MMC - hTCs -MMC	limma	0.561109	0.747814	no hit
1396	TM9SF4	A0A0C4DFM1|Q92544	Transmembrane 9 superfamily member OS=Homo sapiens GN=TM9SF4 PE=1 SV=1|Transmembrane 9 superfamily member 4 OS=Homo sapiens GN=TM9SF4 PE=1 SV=2	0.473875	hDFs -MMC - hTCs -MMC	limma	0.00326491	0.0267023	no hit
1397	RBM45	Q8IUH3|Q8IUH3-3	RNA-binding protein 45 OS=Homo sapiens GN=RBM45 PE=1 SV=1|Isoform 3 of RNA-binding protein 45 OS=Homo sapiens GN=RBM45	0.100353	hDFs -MMC - hTCs -MMC	limma	0.36504	0.585822	no hit
1398	HBS1L	Q9Y450|Q9Y450-4	HBS1-like protein OS=Homo sapiens GN=HBS1L PE=1 SV=1|Isoform 3 of HBS1-like protein OS=Homo sapiens GN=HBS1L	-0.118843	hDFs -MMC - hTCs -MMC	limma	0.147436	0.338115	no hit
1399	MGST1	P10620	Microsomal glutathione S-transferase 1 OS=Homo sapiens GN=MGST1 PE=1 SV=1	0.416308	hDFs -MMC - hTCs -MMC	limma	0.379613	0.600103	no hit
1400	IRF2BP2	Q7Z5L9|Q7Z5L9-2	Interferon regulatory factor 2-binding protein 2 OS=Homo sapiens GN=IRF2BP2 PE=1 SV=2|Isoform 2 of Interferon regulatory factor 2-binding protein 2 OS=Homo sapiens GN=IRF2BP2	-1.05333	hDFs -MMC - hTCs -MMC	limma	8.1768e-06	0.00066267	hit
1401	ACADSB	P45954|P45954-2	Short/branched chain specific acyl-CoA dehydrogenase, mitochondrial OS=Homo sapiens GN=ACADSB PE=1 SV=1|Isoform 2 of Short/branched chain specific acyl-CoA dehydrogenase, mitochondrial OS=Homo sapiens GN=ACADSB	0.0292531	hDFs -MMC - hTCs -MMC	limma	0.757297	0.874711	no hit
1402	NHLRC2	Q8NBF2	NHL repeat-containing protein 2 OS=Homo sapiens GN=NHLRC2 PE=1 SV=1	-0.103664	hDFs -MMC - hTCs -MMC	limma	0.400319	0.616875	no hit
1403	RAB8B	Q92930	Ras-related protein Rab-8B OS=Homo sapiens GN=RAB8B PE=1 SV=2	0.245489	hDFs -MMC - hTCs -MMC	limma	0.0103308	0.0575184	no hit
1404	BAD	Q92934	Bcl2-associated agonist of cell death OS=Homo sapiens GN=BAD PE=1 SV=3	-0.12373	hDFs -MMC - hTCs -MMC	limma	0.723768	0.852715	no hit
1405	UBE2L3	P68036	Ubiquitin-conjugating enzyme E2 L3 OS=Homo sapiens GN=UBE2L3 PE=1 SV=1	0.459576	hDFs -MMC - hTCs -MMC	limma	0.00264104	0.0231839	no hit
1406	ACTC1	P68032	Actin, alpha cardiac muscle 1 OS=Homo sapiens GN=ACTC1 PE=1 SV=1	0.229165	hDFs -MMC - hTCs -MMC	limma	0.0211056	0.0934928	no hit
1407	ANXA7	P20073|P20073-2	Annexin A7 OS=Homo sapiens GN=ANXA7 PE=1 SV=3|Isoform 2 of Annexin A7 OS=Homo sapiens GN=ANXA7	-0.0279523	hDFs -MMC - hTCs -MMC	limma	0.69184	0.834231	no hit
1408	CD74	P04233-2	Isoform 2 of HLA class II histocompatibility antigen gamma chain OS=Homo sapiens GN=CD74	-1.12326	hDFs -MMC - hTCs -MMC	limma	2.965e-05	0.00131232	hit
1409	RPL17	A0A087WXM6|A0A0A6YYL6|J3KRX5|J3QQT2|P18621|P18621-3	60S ribosomal protein L17 (Fragment) OS=Homo sapiens GN=RPL17 PE=3 SV=1|Protein RPL17-C18orf32 OS=Homo sapiens GN=RPL17-C18orf32 PE=3 SV=1|60S ribosomal protein L17 (Fragment) OS=Homo sapiens GN=RPL17 PE=3 SV=1|60S ribosomal protein L17 (Fragment) OS=Homo sapiens GN=RPL17 PE=3 SV=1|60S ribosomal protein L17 OS=Homo sapiens GN=RPL17 PE=1 SV=3|Isoform 3 of 60S ribosomal protein L17 OS=Homo sapiens …	-0.0595092	hDFs -MMC - hTCs -MMC	limma	0.30542	0.525529	no hit
1410	SPG21	Q9NZD8|Q9NZD8-2	Maspardin OS=Homo sapiens GN=SPG21 PE=1 SV=1|Isoform 2 of Maspardin OS=Homo sapiens GN=SPG21	0.279314	hDFs -MMC - hTCs -MMC	limma	0.0491908	0.166295	no hit
1411	TOP2B	Q02880|Q02880-2	DNA topoisomerase 2-beta OS=Homo sapiens GN=TOP2B PE=1 SV=3|Isoform Beta-1 of DNA topoisomerase 2-beta OS=Homo sapiens GN=TOP2B	-0.0010178	hDFs -MMC - hTCs -MMC	limma	0.989023	0.994499	no hit
1412	RPS16	P62249	40S ribosomal protein S16 OS=Homo sapiens GN=RPS16 PE=1 SV=2	0.180244	hDFs -MMC - hTCs -MMC	limma	0.166401	0.361266	no hit
1413	ENOPH1	Q9UHY7	Enolase-phosphatase E1 OS=Homo sapiens GN=ENOPH1 PE=1 SV=1	-0.04454	hDFs -MMC - hTCs -MMC	limma	0.821602	0.911484	no hit
1414	PHACTR2	J3KP75|O75167|O75167-2|O75167-4|O75167-5	Phosphatase and actin regulator OS=Homo sapiens GN=PHACTR2 PE=1 SV=1|Phosphatase and actin regulator 2 OS=Homo sapiens GN=PHACTR2 PE=1 SV=2|Isoform 2 of Phosphatase and actin regulator 2 OS=Homo sapiens GN=PHACTR2|Isoform 4 of Phosphatase and actin regulator 2 OS=Homo sapiens GN=PHACTR2|Isoform 5 of Phosphatase and actin regulator 2 OS=Homo sapiens GN=PHACTR2	0.262409	hDFs -MMC - hTCs -MMC	limma	0.0901347	0.24649	no hit
1415	MRPS35	P82673	28S ribosomal protein S35, mitochondrial OS=Homo sapiens GN=MRPS35 PE=1 SV=1	-0.0510229	hDFs -MMC - hTCs -MMC	limma	0.578431	0.760698	no hit
1416	MRPS5	P82675	28S ribosomal protein S5, mitochondrial OS=Homo sapiens GN=MRPS5 PE=1 SV=2	-0.0061733	hDFs -MMC - hTCs -MMC	limma	0.94038	0.971063	no hit
1417	TBC1D20	Q96BZ9|Q96BZ9-3	TBC1 domain family member 20 OS=Homo sapiens GN=TBC1D20 PE=1 SV=1|Isoform 3 of TBC1 domain family member 20 OS=Homo sapiens GN=TBC1D20	-0.0498893	hDFs -MMC - hTCs -MMC	limma	0.465966	0.674057	no hit
1418	APOB	A0A087WTM7|P04114	Apolipoprotein B-100 OS=Homo sapiens GN=APOB PE=1 SV=1|Apolipoprotein B-100 OS=Homo sapiens GN=APOB PE=1 SV=2	-0.151837	hDFs -MMC - hTCs -MMC	limma	0.254496	0.47069	no hit
1419	NAA15	A0A0B4J1W3|Q9BXJ9	N-alpha-acetyltransferase 15, NatA auxiliary subunit OS=Homo sapiens GN=NAA15 PE=1 SV=1|N-alpha-acetyltransferase 15, NatA auxiliary subunit OS=Homo sapiens GN=NAA15 PE=1 SV=1	0.0241313	hDFs -MMC - hTCs -MMC	limma	0.749459	0.868897	no hit
1420	C1QTNF5	Q9BXJ0	Complement C1q tumor necrosis factor-related protein 5 OS=Homo sapiens GN=C1QTNF5 PE=1 SV=1	0.527459	hDFs -MMC - hTCs -MMC	limma	0.143696	0.333854	no hit
1421	SUCLG1	P53597	Succinyl-CoA ligase [ADP/GDP-forming] subunit alpha, mitochondrial OS=Homo sapiens GN=SUCLG1 PE=1 SV=4	0.127757	hDFs -MMC - hTCs -MMC	limma	0.121678	0.297377	no hit
1422	GSS	P48637	Glutathione synthetase OS=Homo sapiens GN=GSS PE=1 SV=1	0.0296495	hDFs -MMC - hTCs -MMC	limma	0.771229	0.883677	no hit
1423	LXN	Q9BS40	Latexin OS=Homo sapiens GN=LXN PE=1 SV=2	-2.02278	hDFs -MMC - hTCs -MMC	limma	7.2429e-07	0.00017125	hit
1424	LRCH1	Q9Y2L9|Q9Y2L9-2|Q9Y2L9-3	Leucine-rich repeat and calponin homology domain-containing protein 1 OS=Homo sapiens GN=LRCH1 PE=1 SV=3|Isoform 2 of Leucine-rich repeat and calponin homology domain-containing protein 1 OS=Homo sapiens GN=LRCH1|Isoform 3 of Leucine-rich repeat and calponin homology domain-containing protein 1 OS=Homo sapiens GN=LRCH1	-0.139189	hDFs -MMC - hTCs -MMC	limma	0.133396	0.316874	no hit
1425	RPS6	P62753	40S ribosomal protein S6 OS=Homo sapiens GN=RPS6 PE=1 SV=1	0.00639496	hDFs -MMC - hTCs -MMC	limma	0.911596	0.957739	no hit
1426	CNP	P09543|P09543-2	2',3'-cyclic-nucleotide 3'-phosphodiesterase OS=Homo sapiens GN=CNP PE=1 SV=2|Isoform CNPI of 2',3'-cyclic-nucleotide 3'-phosphodiesterase OS=Homo sapiens GN=CNP	0.154608	hDFs -MMC - hTCs -MMC	limma	0.508194	0.708298	no hit
1427	SMARCAL1	H7BYI2|Q9NZC9	SWI/SNF-related matrix-associated actin-dependent regulator of chromatin subfamily A-like protein 1 (Fragment) OS=Homo sapiens GN=SMARCAL1 PE=1 SV=1|SWI/SNF-related matrix-associated actin-dependent regulator of chromatin subfamily A-like protein 1 OS=Homo sapiens GN=SMARCAL1 PE=1 SV=1	-0.0266613	hDFs -MMC - hTCs -MMC	limma	0.78356	0.891353	no hit
1428	ATP6V1E1	P36543	V-type proton ATPase subunit E 1 OS=Homo sapiens GN=ATP6V1E1 PE=1 SV=1	-0.0683025	hDFs -MMC - hTCs -MMC	limma	0.300624	0.521023	no hit
1429	CCDC167	Q9P0B6	Coiled-coil domain-containing protein 167 OS=Homo sapiens GN=CCDC167 PE=1 SV=2	0.492747	hDFs -MMC - hTCs -MMC	limma	0.0339257	0.129765	no hit
1430	HYOU1	Q9Y4L1	Hypoxia up-regulated protein 1 OS=Homo sapiens GN=HYOU1 PE=1 SV=1	0.0053457	hDFs -MMC - hTCs -MMC	limma	0.938832	0.970467	no hit
1431	TUBG1	P23258	Tubulin gamma-1 chain OS=Homo sapiens GN=TUBG1 PE=1 SV=2	0.113008	hDFs -MMC - hTCs -MMC	limma	0.34323	0.564617	no hit
1432	NAA50	E7EQ69|Q9GZZ1	N-alpha-acetyltransferase 50 OS=Homo sapiens GN=NAA50 PE=1 SV=1|N-alpha-acetyltransferase 50 OS=Homo sapiens GN=NAA50 PE=1 SV=1	-0.0638462	hDFs -MMC - hTCs -MMC	limma	0.363759	0.584866	no hit
1433	ABCD1	P33897	ATP-binding cassette sub-family D member 1 OS=Homo sapiens GN=ABCD1 PE=1 SV=2	-0.146522	hDFs -MMC - hTCs -MMC	limma	0.335667	0.557568	no hit
1434	PRDX1	Q06830	Peroxiredoxin-1 OS=Homo sapiens GN=PRDX1 PE=1 SV=1	-0.037262	hDFs -MMC - hTCs -MMC	limma	0.663988	0.81749	no hit
1435	ALDOC	P09972	Fructose-bisphosphate aldolase C OS=Homo sapiens GN=ALDOC PE=1 SV=2	0.427584	hDFs -MMC - hTCs -MMC	limma	0.020772	0.0925603	no hit
1436	SERPINB1	P30740	Leukocyte elastase inhibitor OS=Homo sapiens GN=SERPINB1 PE=1 SV=1	0.0486182	hDFs -MMC - hTCs -MMC	limma	0.539257	0.73392	no hit
1437	GALNT1	Q10472	Polypeptide N-acetylgalactosaminyltransferase 1 OS=Homo sapiens GN=GALNT1 PE=1 SV=1	0.366435	hDFs -MMC - hTCs -MMC	limma	0.26678	0.481869	no hit
1438	SACM1L	Q9NTJ5	Phosphatidylinositide phosphatase SAC1 OS=Homo sapiens GN=SACM1L PE=1 SV=2	0.100147	hDFs -MMC - hTCs -MMC	limma	0.132708	0.315525	no hit
1439	SMC4	E9PD53|Q9NTJ3	Structural maintenance of chromosomes protein OS=Homo sapiens GN=SMC4 PE=1 SV=1|Structural maintenance of chromosomes protein 4 OS=Homo sapiens GN=SMC4 PE=1 SV=2	0.402379	hDFs -MMC - hTCs -MMC	limma	0.00376404	0.0292839	no hit
1440	PCNP	Q8WW12	PEST proteolytic signal-containing nuclear protein OS=Homo sapiens GN=PCNP PE=1 SV=2	-0.397826	hDFs -MMC - hTCs -MMC	limma	0.0152325	0.0751213	no hit
1441	DDR2	Q16832	Discoidin domain-containing receptor 2 OS=Homo sapiens GN=DDR2 PE=1 SV=2	-0.616593	hDFs -MMC - hTCs -MMC	limma	0.00032532	0.00569253	no hit
1442	UPP1	Q16831	Uridine phosphorylase 1 OS=Homo sapiens GN=UPP1 PE=1 SV=1	1.02008	hDFs -MMC - hTCs -MMC	limma	1.469e-05	0.00091024	hit
1443	NFATC4	Q14934|Q14934-10|Q14934-11|Q14934-12|Q14934-13|Q14934-14|Q14934-15|Q14934-16|Q14934-17|Q14934-18|Q14934-2|Q14934-3|Q14934-4|Q14934-5|Q14934-6|Q14934-7|Q14934-8|Q14934-9	Nuclear factor of activated T-cells, cytoplasmic 4 OS=Homo sapiens GN=NFATC4 PE=1 SV=2|Isoform 10 of Nuclear factor of activated T-cells, cytoplasmic 4 OS=Homo sapiens GN=NFATC4|Isoform 11 of Nuclear factor of activated T-cells, cytoplasmic 4 OS=Homo sapiens GN=NFATC4|Isoform 12 of Nuclear factor of activated T-cells, cytoplasmic 4 OS=Homo sapiens GN=NFATC4|Isoform 13 of Nuclear factor of activat…	0.139187	hDFs -MMC - hTCs -MMC	limma	0.348143	0.569285	no hit
1444	HARS	P12081	Histidine--tRNA ligase, cytoplasmic OS=Homo sapiens GN=HARS PE=1 SV=2	-0.01445	hDFs -MMC - hTCs -MMC	limma	0.861863	0.929641	no hit
1445	RAB14	P61106	Ras-related protein Rab-14 OS=Homo sapiens GN=RAB14 PE=1 SV=4	0.012735	hDFs -MMC - hTCs -MMC	limma	0.83784	0.91878	no hit
1446	FCGRT	P55899	IgG receptor FcRn large subunit p51 OS=Homo sapiens GN=FCGRT PE=1 SV=1	0.107124	hDFs -MMC - hTCs -MMC	limma	0.221321	0.43306	no hit
1447	SHC1	P29353|P29353-2|P29353-6|P29353-7	SHC-transforming protein 1 OS=Homo sapiens GN=SHC1 PE=1 SV=4|Isoform p52Shc of SHC-transforming protein 1 OS=Homo sapiens GN=SHC1|Isoform 6 of SHC-transforming protein 1 OS=Homo sapiens GN=SHC1|Isoform 7 of SHC-transforming protein 1 OS=Homo sapiens GN=SHC1	-0.297479	hDFs -MMC - hTCs -MMC	limma	0.00292049	0.0248501	no hit
1448	ACAT2	Q9BWD1	Acetyl-CoA acetyltransferase, cytosolic OS=Homo sapiens GN=ACAT2 PE=1 SV=2	0.805925	hDFs -MMC - hTCs -MMC	limma	1.0534e-05	0.00076006	no hit
1449	EXOSC5	Q9NQT4	Exosome complex component RRP46 OS=Homo sapiens GN=EXOSC5 PE=1 SV=1	0.197467	hDFs -MMC - hTCs -MMC	limma	0.114682	0.286269	no hit
1450	KIF13B	Q9NQT8	Kinesin-like protein KIF13B OS=Homo sapiens GN=KIF13B PE=1 SV=2	-0.115768	hDFs -MMC - hTCs -MMC	limma	0.247561	0.462542	no hit
1451	FAM129A	Q9BZQ8	Protein Niban OS=Homo sapiens GN=FAM129A PE=1 SV=1	-0.916755	hDFs -MMC - hTCs -MMC	limma	1.1205e-05	0.00079756	no hit
1452	RSL1D1	O76021	Ribosomal L1 domain-containing protein 1 OS=Homo sapiens GN=RSL1D1 PE=1 SV=3	-0.545325	hDFs -MMC - hTCs -MMC	limma	0.00010437	0.00274847	no hit
1453	WFS1	O76024	Wolframin OS=Homo sapiens GN=WFS1 PE=1 SV=2	-0.115578	hDFs -MMC - hTCs -MMC	limma	0.572047	0.755551	no hit
1454	PGP	A6NDG6	Glycerol-3-phosphate phosphatase OS=Homo sapiens GN=PGP PE=1 SV=1	0.177644	hDFs -MMC - hTCs -MMC	limma	0.157467	0.351581	no hit
1455	CST3	P01034	Cystatin-C OS=Homo sapiens GN=CST3 PE=1 SV=1	-0.419541	hDFs -MMC - hTCs -MMC	limma	0.0696091	0.206596	no hit
1456	SESTD1	Q86VW0	SEC14 domain and spectrin repeat-containing protein 1 OS=Homo sapiens GN=SESTD1 PE=1 SV=2	0.324505	hDFs -MMC - hTCs -MMC	limma	0.0794762	0.226027	no hit
1457	AARSD1	C9J5N1|Q9BTE6|Q9BTE6-2|Q9BTE6-3	Protein PTGES3L-AARSD1 OS=Homo sapiens GN=PTGES3L-AARSD1 PE=1 SV=1|Alanyl-tRNA editing protein Aarsd1 OS=Homo sapiens GN=AARSD1 PE=1 SV=2|Isoform 2 of Alanyl-tRNA editing protein Aarsd1 OS=Homo sapiens GN=AARSD1|Isoform 3 of Alanyl-tRNA editing protein Aarsd1 OS=Homo sapiens GN=AARSD1	-0.086699	hDFs -MMC - hTCs -MMC	limma	0.394705	0.611329	no hit
1458	DHX30	H7BXY3|Q7L2E3|Q7L2E3-2|Q7L2E3-3	Putative ATP-dependent RNA helicase DHX30 OS=Homo sapiens GN=DHX30 PE=1 SV=1|Putative ATP-dependent RNA helicase DHX30 OS=Homo sapiens GN=DHX30 PE=1 SV=1|Isoform 2 of Putative ATP-dependent RNA helicase DHX30 OS=Homo sapiens GN=DHX30|Isoform 3 of Putative ATP-dependent RNA helicase DHX30 OS=Homo sapiens GN=DHX30	-0.179709	hDFs -MMC - hTCs -MMC	limma	0.0271188	0.111156	no hit
1459	PPP6R1	Q9UPN7	Serine/threonine-protein phosphatase 6 regulatory subunit 1 OS=Homo sapiens GN=PPP6R1 PE=1 SV=5	0.017889	hDFs -MMC - hTCs -MMC	limma	0.844136	0.922414	no hit
1460	XPO4	F2Z2X4|Q9C0E2	Exportin-4 OS=Homo sapiens GN=XPO4 PE=1 SV=1|Exportin-4 OS=Homo sapiens GN=XPO4 PE=1 SV=2	0.0630245	hDFs -MMC - hTCs -MMC	limma	0.348772	0.569431	no hit
1461	VRK1	Q99986	Serine/threonine-protein kinase VRK1 OS=Homo sapiens GN=VRK1 PE=1 SV=1	0.0466584	hDFs -MMC - hTCs -MMC	limma	0.588196	0.76836	no hit
1462	GDF15	Q99988	Growth/differentiation factor 15 OS=Homo sapiens GN=GDF15 PE=2 SV=3	0.244951	hDFs -MMC - hTCs -MMC	limma	0.12728	0.306672	no hit
1463	PFKL	P17858	ATP-dependent 6-phosphofructokinase, liver type OS=Homo sapiens GN=PFKL PE=1 SV=6	0.0530723	hDFs -MMC - hTCs -MMC	limma	0.577222	0.760027	no hit
1464	GNL1	P36915	Guanine nucleotide-binding protein-like 1 OS=Homo sapiens GN=GNL1 PE=1 SV=2	-0.222939	hDFs -MMC - hTCs -MMC	limma	0.0147787	0.0734257	no hit
1465	HSPE1	P61604	10 kDa heat shock protein, mitochondrial OS=Homo sapiens GN=HSPE1 PE=1 SV=2	0.328431	hDFs -MMC - hTCs -MMC	limma	0.00443958	0.032128	no hit
1466	CDC42	P60953	Cell division control protein 42 homolog OS=Homo sapiens GN=CDC42 PE=1 SV=2	0.389186	hDFs -MMC - hTCs -MMC	limma	0.0452535	0.158372	no hit
1467	KIAA2013	Q8IYS2|Q8IYS2-2	Uncharacterized protein KIAA2013 OS=Homo sapiens GN=KIAA2013 PE=1 SV=1|Isoform 2 of Uncharacterized protein KIAA2013 OS=Homo sapiens GN=KIAA2013	0.500611	hDFs -MMC - hTCs -MMC	limma	0.00140011	0.0153444	no hit
1468	PAWR	Q96IZ0	PRKC apoptosis WT1 regulator protein OS=Homo sapiens GN=PAWR PE=1 SV=1	0.315368	hDFs -MMC - hTCs -MMC	limma	0.16531	0.360385	no hit
1469	GPX7	Q96SL4	Glutathione peroxidase 7 OS=Homo sapiens GN=GPX7 PE=1 SV=1	0.593354	hDFs -MMC - hTCs -MMC	limma	0.00442601	0.032128	no hit
1470	EIF1AD	E9PLI6|E9PS76|Q8N9N8	Probable RNA-binding protein EIF1AD (Fragment) OS=Homo sapiens GN=EIF1AD PE=1 SV=1|Probable RNA-binding protein EIF1AD (Fragment) OS=Homo sapiens GN=EIF1AD PE=1 SV=1|Probable RNA-binding protein EIF1AD OS=Homo sapiens GN=EIF1AD PE=1 SV=1	-0.0932577	hDFs -MMC - hTCs -MMC	limma	0.511053	0.71121	no hit
1471	LGALS3BP	Q08380	Galectin-3-binding protein OS=Homo sapiens GN=LGALS3BP PE=1 SV=1	0.539366	hDFs -MMC - hTCs -MMC	limma	0.0065459	0.0419942	no hit
1472	PSMD9	F5GX23|F5H5V4|J3KN29|O00233|O00233-2	26S proteasome non-ATPase regulatory subunit 9 OS=Homo sapiens GN=PSMD9 PE=1 SV=1|26S proteasome non-ATPase regulatory subunit 9 (Fragment) OS=Homo sapiens GN=PSMD9 PE=1 SV=1|26S proteasome non-ATPase regulatory subunit 9 OS=Homo sapiens GN=PSMD9 PE=1 SV=1|26S proteasome non-ATPase regulatory subunit 9 OS=Homo sapiens GN=PSMD9 PE=1 SV=3|Isoform p27-S of 26S proteasome non-ATPase regulatory subuni…	-0.24375	hDFs -MMC - hTCs -MMC	limma	0.0456588	0.158946	no hit
1473	SEPT11	D6RER5|D6RGI3|Q9NVA2	Septin-11 OS=Homo sapiens GN=SEPT11 PE=1 SV=1|Septin 11, isoform CRA_b OS=Homo sapiens GN=SEPT11 PE=1 SV=1|Septin-11 OS=Homo sapiens GN=SEPT11 PE=1 SV=3	0.572794	hDFs -MMC - hTCs -MMC	limma	2.2981e-05	0.00111047	no hit
1474	NLRX1	Q86UT6	NLR family member X1 OS=Homo sapiens GN=NLRX1 PE=1 SV=1	-0.0644149	hDFs -MMC - hTCs -MMC	limma	0.48046	0.687692	no hit
1475	YARS	P54577	Tyrosine--tRNA ligase, cytoplasmic OS=Homo sapiens GN=YARS PE=1 SV=4	-0.139271	hDFs -MMC - hTCs -MMC	limma	0.290369	0.511325	no hit
1476	HNRNPK	P61978-3	Isoform 3 of Heterogeneous nuclear ribonucleoprotein K OS=Homo sapiens GN=HNRNPK	-0.0568885	hDFs -MMC - hTCs -MMC	limma	0.415111	0.631809	no hit
1477	KPNA1	P52294	Importin subunit alpha-5 OS=Homo sapiens GN=KPNA1 PE=1 SV=3	0.363558	hDFs -MMC - hTCs -MMC	limma	0.0177057	0.0833387	no hit
1478	GSPT1	P15170-2|P15170-3	Isoform 2 of Eukaryotic peptide chain release factor GTP-binding subunit ERF3A OS=Homo sapiens GN=GSPT1|Isoform 3 of Eukaryotic peptide chain release factor GTP-binding subunit ERF3A OS=Homo sapiens GN=GSPT1	-0.489462	hDFs -MMC - hTCs -MMC	limma	0.0647697	0.196862	no hit
1479	GNL3	Q9BVP2|Q9BVP2-2	Guanine nucleotide-binding protein-like 3 OS=Homo sapiens GN=GNL3 PE=1 SV=2|Isoform 2 of Guanine nucleotide-binding protein-like 3 OS=Homo sapiens GN=GNL3	-0.208166	hDFs -MMC - hTCs -MMC	limma	0.0746541	0.21676	no hit
1480	POLR1C	E7EQB9|O15160	DNA-directed RNA polymerases I and III subunit RPAC1 OS=Homo sapiens GN=POLR1C PE=1 SV=1|DNA-directed RNA polymerases I and III subunit RPAC1 OS=Homo sapiens GN=POLR1C PE=1 SV=1	0.0873138	hDFs -MMC - hTCs -MMC	limma	0.42675	0.641648	no hit
1481	SETD7	Q8WTS6	Histone-lysine N-methyltransferase SETD7 OS=Homo sapiens GN=SETD7 PE=1 SV=1	-0.0918621	hDFs -MMC - hTCs -MMC	limma	0.248461	0.463237	no hit
1482	TMEM115	Q12893	Transmembrane protein 115 OS=Homo sapiens GN=TMEM115 PE=1 SV=1	-0.573267	hDFs -MMC - hTCs -MMC	limma	9.1182e-05	0.00255454	no hit
1483	GABARAP	H6UMI1|O95166	GABARAP-a OS=Homo sapiens GN=GABARAP PE=1 SV=1|Gamma-aminobutyric acid receptor-associated protein OS=Homo sapiens GN=GABARAP PE=1 SV=1	0.794377	hDFs -MMC - hTCs -MMC	limma	0.00031666	0.00563463	no hit
1484	IKBKAP	O95163	Elongator complex protein 1 OS=Homo sapiens GN=IKBKAP PE=1 SV=3	0.0521045	hDFs -MMC - hTCs -MMC	limma	0.569936	0.754613	no hit
1485	RYDEN	Q9NUL5|Q9NUL5-3|Q9NUL5-4	Repressor of yield of DENV protein OS=Homo sapiens GN=RYDEN PE=1 SV=2|Isoform 3 of Repressor of yield of DENV protein OS=Homo sapiens GN=RYDEN|Isoform 4 of Repressor of yield of DENV protein OS=Homo sapiens GN=RYDEN	0.113611	hDFs -MMC - hTCs -MMC	limma	0.167635	0.363049	no hit
1486	YWHAZ	P63104	14-3-3 protein zeta/delta OS=Homo sapiens GN=YWHAZ PE=1 SV=1	0.327671	hDFs -MMC - hTCs -MMC	limma	0.00478999	0.0341392	no hit
1487	BMPR1A	P36894	Bone morphogenetic protein receptor type-1A OS=Homo sapiens GN=BMPR1A PE=1 SV=2	-0.297967	hDFs -MMC - hTCs -MMC	limma	0.017573	0.0828619	no hit
1488	EIF2B4	A0A087WTA5|Q9UI10|Q9UI10-3	Translation initiation factor eIF-2B subunit delta OS=Homo sapiens GN=EIF2B4 PE=1 SV=1|Translation initiation factor eIF-2B subunit delta OS=Homo sapiens GN=EIF2B4 PE=1 SV=2|Isoform 3 of Translation initiation factor eIF-2B subunit delta OS=Homo sapiens GN=EIF2B4	-0.226661	hDFs -MMC - hTCs -MMC	limma	0.00526129	0.0363187	no hit
1489	RPS29	P62273	40S ribosomal protein S29 OS=Homo sapiens GN=RPS29 PE=1 SV=2	0.405317	hDFs -MMC - hTCs -MMC	limma	0.270781	0.486936	no hit
1490	MTPN	P58546	Myotrophin OS=Homo sapiens GN=MTPN PE=1 SV=2	-0.409298	hDFs -MMC - hTCs -MMC	limma	0.203628	0.410924	no hit
1491	PCYT2	Q99447|Q99447-3	Ethanolamine-phosphate cytidylyltransferase OS=Homo sapiens GN=PCYT2 PE=1 SV=1|Isoform 3 of Ethanolamine-phosphate cytidylyltransferase OS=Homo sapiens GN=PCYT2	0.971283	hDFs -MMC - hTCs -MMC	limma	2.4173e-05	0.00113647	no hit
1492	SAFB	Q15424|Q15424-3|Q15424-4	Scaffold attachment factor B1 OS=Homo sapiens GN=SAFB PE=1 SV=4|Isoform 3 of Scaffold attachment factor B1 OS=Homo sapiens GN=SAFB|Isoform 4 of Scaffold attachment factor B1 OS=Homo sapiens GN=SAFB	0.0744794	hDFs -MMC - hTCs -MMC	limma	0.561865	0.748443	no hit
1493	PSME3	K9J957|P61289|P61289-2|P61289-3	Proteasome activator complex subunit 3 OS=Homo sapiens GN=PSME3 PE=1 SV=1|Proteasome activator complex subunit 3 OS=Homo sapiens GN=PSME3 PE=1 SV=1|Isoform 2 of Proteasome activator complex subunit 3 OS=Homo sapiens GN=PSME3|Isoform 3 of Proteasome activator complex subunit 3 OS=Homo sapiens GN=PSME3	-0.105871	hDFs -MMC - hTCs -MMC	limma	0.586523	0.766935	no hit
1494	VPS52	Q8N1B4	Vacuolar protein sorting-associated protein 52 homolog OS=Homo sapiens GN=VPS52 PE=1 SV=1	0.0732873	hDFs -MMC - hTCs -MMC	limma	0.32211	0.543941	no hit
1495	P4HB	P07237	Protein disulfide-isomerase OS=Homo sapiens GN=P4HB PE=1 SV=3	0.191722	hDFs -MMC - hTCs -MMC	limma	0.191918	0.39501	no hit
1496	RPL29	P47914	60S ribosomal protein L29 OS=Homo sapiens GN=RPL29 PE=1 SV=2	-0.0585013	hDFs -MMC - hTCs -MMC	limma	0.85393	0.926586	no hit
1497	EXTL2	Q9UBQ6	Exostosin-like 2 OS=Homo sapiens GN=EXTL2 PE=1 SV=1	-0.612972	hDFs -MMC - hTCs -MMC	limma	8.3018e-05	0.00238936	no hit
1498	GRHPR	Q9UBQ7	Glyoxylate reductase/hydroxypyruvate reductase OS=Homo sapiens GN=GRHPR PE=1 SV=1	0.084415	hDFs -MMC - hTCs -MMC	limma	0.420677	0.637139	no hit
1499	EIF3K	K7ERF1|Q9UBQ5	Eukaryotic translation initiation factor 3 subunit K OS=Homo sapiens GN=EIF3K PE=1 SV=1|Eukaryotic translation initiation factor 3 subunit K OS=Homo sapiens GN=EIF3K PE=1 SV=1	0.142803	hDFs -MMC - hTCs -MMC	limma	0.0357394	0.134746	no hit
1500	TULP3	A0A087WYY4|O75386|O75386-2	Tubby-like protein OS=Homo sapiens GN=TULP3 PE=1 SV=1|Tubby-related protein 3 OS=Homo sapiens GN=TULP3 PE=1 SV=2|Isoform 2 of Tubby-related protein 3 OS=Homo sapiens GN=TULP3	0.0331987	hDFs -MMC - hTCs -MMC	limma	0.635577	0.799709	no hit
1501	COLEC12	Q5KU26	Collectin-12 OS=Homo sapiens GN=COLEC12 PE=1 SV=3	0.0150577	hDFs -MMC - hTCs -MMC	limma	0.957576	0.978001	no hit
1502	SNRPA1	P09661	U2 small nuclear ribonucleoprotein A' OS=Homo sapiens GN=SNRPA1 PE=1 SV=2	0.13651	hDFs -MMC - hTCs -MMC	limma	0.0520296	0.17246	no hit
1503	COX6C	P09669	Cytochrome c oxidase subunit 6C OS=Homo sapiens GN=COX6C PE=1 SV=2	0.108977	hDFs -MMC - hTCs -MMC	limma	0.384799	0.604094	no hit
1504	RGN	Q15493	Regucalcin OS=Homo sapiens GN=RGN PE=1 SV=1	0.0506854	hDFs -MMC - hTCs -MMC	limma	0.747781	0.868127	no hit
1505	MXRA5	Q9NR99	Matrix-remodeling-associated protein 5 OS=Homo sapiens GN=MXRA5 PE=2 SV=3	1.73586	hDFs -MMC - hTCs -MMC	limma	3.9668e-05	0.00150311	hit
1506	BRAF	P15056	Serine/threonine-protein kinase B-raf OS=Homo sapiens GN=BRAF PE=1 SV=4	-0.0971654	hDFs -MMC - hTCs -MMC	limma	0.257866	0.472475	no hit
1507	CLIC4	Q9Y696	Chloride intracellular channel protein 4 OS=Homo sapiens GN=CLIC4 PE=1 SV=4	-0.730884	hDFs -MMC - hTCs -MMC	limma	0.00062037	0.00892764	no hit
1508	UPF2	Q9HAU5	Regulator of nonsense transcripts 2 OS=Homo sapiens GN=UPF2 PE=1 SV=1	-0.0059852	hDFs -MMC - hTCs -MMC	limma	0.929374	0.966055	no hit
1509	RPP30	P78346|P78346-2	Ribonuclease P protein subunit p30 OS=Homo sapiens GN=RPP30 PE=1 SV=1|Isoform 2 of Ribonuclease P protein subunit p30 OS=Homo sapiens GN=RPP30	0.163238	hDFs -MMC - hTCs -MMC	limma	0.1984	0.403957	no hit
1510	NAA35	Q5VZE5	N-alpha-acetyltransferase 35, NatC auxiliary subunit OS=Homo sapiens GN=NAA35 PE=1 SV=1	-0.0394193	hDFs -MMC - hTCs -MMC	limma	0.667128	0.818699	no hit
1511	COL18A1	P39060|P39060-1|P39060-2	Collagen alpha-1(XVIII) chain OS=Homo sapiens GN=COL18A1 PE=1 SV=5|Isoform 2 of Collagen alpha-1(XVIII) chain OS=Homo sapiens GN=COL18A1|Isoform 3 of Collagen alpha-1(XVIII) chain OS=Homo sapiens GN=COL18A1	-0.109037	hDFs -MMC - hTCs -MMC	limma	0.482739	0.689983	no hit
1512	RAP2B	P61225	Ras-related protein Rap-2b OS=Homo sapiens GN=RAP2B PE=1 SV=1	0.374176	hDFs -MMC - hTCs -MMC	limma	0.00257833	0.0228153	no hit
1513	ANKIB1	Q9P2G1	Ankyrin repeat and IBR domain-containing protein 1 OS=Homo sapiens GN=ANKIB1 PE=1 SV=3	0.0237105	hDFs -MMC - hTCs -MMC	limma	0.769931	0.882893	no hit
1514	SBF2	A0A087WZP7|Q86WG5	Myotubularin-related protein 13 OS=Homo sapiens GN=SBF2 PE=1 SV=1|Myotubularin-related protein 13 OS=Homo sapiens GN=SBF2 PE=1 SV=1	-0.0761954	hDFs -MMC - hTCs -MMC	limma	0.293773	0.514909	no hit
1515	VPS72	Q15906|Q15906-2	Vacuolar protein sorting-associated protein 72 homolog OS=Homo sapiens GN=VPS72 PE=1 SV=1|Isoform 2 of Vacuolar protein sorting-associated protein 72 homolog OS=Homo sapiens GN=VPS72	-0.190392	hDFs -MMC - hTCs -MMC	limma	0.0435689	0.155157	no hit
1516	MTMR9	Q96QG7	Myotubularin-related protein 9 OS=Homo sapiens GN=MTMR9 PE=1 SV=1	-0.0810361	hDFs -MMC - hTCs -MMC	limma	0.370387	0.590624	no hit
1517	CLDND1	A0A0R4J2F2|D6R9S8|D6RA76|D6RC11|D6RCE6|D6RCR8|D6RDI6|D6RDP6|D6RDY1|D6RFX6|D6RHU6|D6RIU2|H0Y8T9|Q9NY35|Q9NY35-2	Claudin domain-containing protein 1 OS=Homo sapiens GN=CLDND1 PE=1 SV=1|Claudin domain-containing protein 1 (Fragment) OS=Homo sapiens GN=CLDND1 PE=1 SV=1|Claudin domain-containing protein 1 (Fragment) OS=Homo sapiens GN=CLDND1 PE=1 SV=1|Claudin domain-containing protein 1 OS=Homo sapiens GN=CLDND1 PE=1 SV=1|Claudin domain-containing protein 1 (Fragment) OS=Homo sapiens GN=CLDND1 PE=1 SV=1|Claudi…	0.183484	hDFs -MMC - hTCs -MMC	limma	0.0293388	0.116907	no hit
1518	PAFAH1B3	Q15102	Platelet-activating factor acetylhydrolase IB subunit gamma OS=Homo sapiens GN=PAFAH1B3 PE=1 SV=1	-0.14996	hDFs -MMC - hTCs -MMC	limma	0.35459	0.57554	no hit
1519	LNPEP	Q9UIQ6|Q9UIQ6-2|Q9UIQ6-3	Leucyl-cystinyl aminopeptidase OS=Homo sapiens GN=LNPEP PE=1 SV=3|Isoform 2 of Leucyl-cystinyl aminopeptidase OS=Homo sapiens GN=LNPEP|Isoform 3 of Leucyl-cystinyl aminopeptidase OS=Homo sapiens GN=LNPEP	0.451474	hDFs -MMC - hTCs -MMC	limma	0.00444578	0.032128	no hit
1520	AARS2	Q5JTZ9	Alanine--tRNA ligase, mitochondrial OS=Homo sapiens GN=AARS2 PE=1 SV=1	-0.0827968	hDFs -MMC - hTCs -MMC	limma	0.518206	0.717317	no hit
1521	RPN1	P04843	Dolichyl-diphosphooligosaccharide--protein glycosyltransferase subunit 1 OS=Homo sapiens GN=RPN1 PE=1 SV=1	0.0924424	hDFs -MMC - hTCs -MMC	limma	0.467362	0.67515	no hit
1522	ERCC4	Q92889	DNA repair endonuclease XPF OS=Homo sapiens GN=ERCC4 PE=1 SV=3	-0.0359995	hDFs -MMC - hTCs -MMC	limma	0.700871	0.84194	no hit
1523	PPIP5K2	A0A087WZV0|O43314|O43314-2	Inositol hexakisphosphate and diphosphoinositol-pentakisphosphate kinase 2 OS=Homo sapiens GN=PPIP5K2 PE=1 SV=1|Inositol hexakisphosphate and diphosphoinositol-pentakisphosphate kinase 2 OS=Homo sapiens GN=PPIP5K2 PE=1 SV=3|Isoform 2 of Inositol hexakisphosphate and diphosphoinositol-pentakisphosphate kinase 2 OS=Homo sapiens GN=PPIP5K2	-0.069926	hDFs -MMC - hTCs -MMC	limma	0.372654	0.59334	no hit
1524	HSP90AA1	P07900|P07900-2	Heat shock protein HSP 90-alpha OS=Homo sapiens GN=HSP90AA1 PE=1 SV=5|Isoform 2 of Heat shock protein HSP 90-alpha OS=Homo sapiens GN=HSP90AA1	-0.0077609	hDFs -MMC - hTCs -MMC	limma	0.915706	0.95944	no hit
1525	QARS	P47897	Glutamine--tRNA ligase OS=Homo sapiens GN=QARS PE=1 SV=1	0.027104	hDFs -MMC - hTCs -MMC	limma	0.637842	0.800461	no hit
1526	RRAGC	Q9HB90	Ras-related GTP-binding protein C OS=Homo sapiens GN=RRAGC PE=1 SV=1	-0.0351266	hDFs -MMC - hTCs -MMC	limma	0.737449	0.859586	no hit
1527	MRPL1	Q9BYD6	39S ribosomal protein L1, mitochondrial OS=Homo sapiens GN=MRPL1 PE=1 SV=2	-0.0610322	hDFs -MMC - hTCs -MMC	limma	0.291717	0.51267	no hit
1528	MRPL9	Q9BYD2	39S ribosomal protein L9, mitochondrial OS=Homo sapiens GN=MRPL9 PE=1 SV=2	0.0228276	hDFs -MMC - hTCs -MMC	limma	0.794033	0.895732	no hit
1529	MRPL13	Q9BYD1	39S ribosomal protein L13, mitochondrial OS=Homo sapiens GN=MRPL13 PE=1 SV=1	-0.15982	hDFs -MMC - hTCs -MMC	limma	0.0770755	0.221834	no hit
1530	TIMP2	P16035	Metalloproteinase inhibitor 2 OS=Homo sapiens GN=TIMP2 PE=1 SV=2	0.168623	hDFs -MMC - hTCs -MMC	limma	0.325967	0.54817	no hit
1531	UBXN7	O94888	UBX domain-containing protein 7 OS=Homo sapiens GN=UBXN7 PE=1 SV=2	-0.699279	hDFs -MMC - hTCs -MMC	limma	0.00016665	0.00358102	no hit
1532	NAA25	Q14CX7	N-alpha-acetyltransferase 25, NatB auxiliary subunit OS=Homo sapiens GN=NAA25 PE=1 SV=1	-0.248609	hDFs -MMC - hTCs -MMC	limma	0.00582369	0.0387434	no hit
1533	TPR	P12270	Nucleoprotein TPR OS=Homo sapiens GN=TPR PE=1 SV=3	0.0634612	hDFs -MMC - hTCs -MMC	limma	0.298427	0.519436	no hit
1534	CKB	P12277	Creatine kinase B-type OS=Homo sapiens GN=CKB PE=1 SV=1	-0.640356	hDFs -MMC - hTCs -MMC	limma	0.00934132	0.053654	no hit
1535	FKBP3	Q00688	Peptidyl-prolyl cis-trans isomerase FKBP3 OS=Homo sapiens GN=FKBP3 PE=1 SV=1	-0.344821	hDFs -MMC - hTCs -MMC	limma	0.0023144	0.0213859	no hit
1536	NPTN	Q9Y639|Q9Y639-1	Neuroplastin OS=Homo sapiens GN=NPTN PE=1 SV=2|Isoform 1 of Neuroplastin OS=Homo sapiens GN=NPTN	0.351523	hDFs -MMC - hTCs -MMC	limma	0.064288	0.196298	no hit
1537	SDF2L1	Q9HCN8	Stromal cell-derived factor 2-like protein 1 OS=Homo sapiens GN=SDF2L1 PE=1 SV=2	0.575041	hDFs -MMC - hTCs -MMC	limma	0.0228099	0.0983004	no hit
1538	RPL7L1	Q6DKI1	60S ribosomal protein L7-like 1 OS=Homo sapiens GN=RPL7L1 PE=1 SV=1	-0.0717797	hDFs -MMC - hTCs -MMC	limma	0.291313	0.512329	no hit
1539	VANGL1	Q8TAA9|Q8TAA9-2	Vang-like protein 1 OS=Homo sapiens GN=VANGL1 PE=1 SV=1|Isoform 2 of Vang-like protein 1 OS=Homo sapiens GN=VANGL1	-0.205486	hDFs -MMC - hTCs -MMC	limma	0.184989	0.385722	no hit
1540	MICAL3	Q7RTP6	Protein-methionine sulfoxide oxidase MICAL3 OS=Homo sapiens GN=MICAL3 PE=1 SV=2	-0.1173	hDFs -MMC - hTCs -MMC	limma	0.219416	0.430896	no hit
1541	HIST1H1A	Q02539	Histone H1.1 OS=Homo sapiens GN=HIST1H1A PE=1 SV=3	-1.46623	hDFs -MMC - hTCs -MMC	limma	0.00013296	0.00318329	hit
1542	TP53I3	Q53FA7	Quinone oxidoreductase PIG3 OS=Homo sapiens GN=TP53I3 PE=1 SV=2	0.254428	hDFs -MMC - hTCs -MMC	limma	0.0494594	0.166882	no hit
1543	MOXD1	Q6UVY6	DBH-like monooxygenase protein 1 OS=Homo sapiens GN=MOXD1 PE=1 SV=1	0.52217	hDFs -MMC - hTCs -MMC	limma	0.00541244	0.0369266	no hit
1544	AGPS	O00116	Alkyldihydroxyacetonephosphate synthase, peroxisomal OS=Homo sapiens GN=AGPS PE=1 SV=1	0.127123	hDFs -MMC - hTCs -MMC	limma	0.112712	0.282423	no hit
1545	GOLPH3	Q9H4A6	Golgi phosphoprotein 3 OS=Homo sapiens GN=GOLPH3 PE=1 SV=1	0.521182	hDFs -MMC - hTCs -MMC	limma	0.00023782	0.00453836	no hit
1546	NIPSNAP1	Q9BPW8	Protein NipSnap homolog 1 OS=Homo sapiens GN=NIPSNAP1 PE=1 SV=1	-0.288943	hDFs -MMC - hTCs -MMC	limma	0.00405365	0.0307755	no hit
1547	RNPEP	Q9H4A4	Aminopeptidase B OS=Homo sapiens GN=RNPEP PE=1 SV=2	0.281072	hDFs -MMC - hTCs -MMC	limma	0.0217938	0.0954181	no hit
1548	TBC1D8B	J3KN75|Q0IIM8	TBC1 domain family member 8B OS=Homo sapiens GN=TBC1D8B PE=1 SV=1|TBC1 domain family member 8B OS=Homo sapiens GN=TBC1D8B PE=1 SV=2	0.145774	hDFs -MMC - hTCs -MMC	limma	0.196341	0.401523	no hit
1549	HAUS5	O94927	HAUS augmin-like complex subunit 5 OS=Homo sapiens GN=HAUS5 PE=1 SV=2	0.0586221	hDFs -MMC - hTCs -MMC	limma	0.568196	0.753628	no hit
1550	LTBP2	G3V3X5|G3V511|Q14767	Latent-transforming growth factor beta-binding protein 2 OS=Homo sapiens GN=LTBP2 PE=1 SV=1|Latent-transforming growth factor beta-binding protein 2 OS=Homo sapiens GN=LTBP2 PE=1 SV=1|Latent-transforming growth factor beta-binding protein 2 OS=Homo sapiens GN=LTBP2 PE=1 SV=3	0.92119	hDFs -MMC - hTCs -MMC	limma	0.018073	0.0845387	no hit
1551	THOC1	A0A087WWS1|Q96FV9	THO complex subunit 1 OS=Homo sapiens GN=THOC1 PE=1 SV=1|THO complex subunit 1 OS=Homo sapiens GN=THOC1 PE=1 SV=1	0.12143	hDFs -MMC - hTCs -MMC	limma	0.0646789	0.196862	no hit
1552	SLC1A5	Q15758	Neutral amino acid transporter B(0) OS=Homo sapiens GN=SLC1A5 PE=1 SV=2	0.388798	hDFs -MMC - hTCs -MMC	limma	0.214509	0.425864	no hit
1553	SUN2	Q9UH99|Q9UH99-2	SUN domain-containing protein 2 OS=Homo sapiens GN=SUN2 PE=1 SV=3|Isoform 2 of SUN domain-containing protein 2 OS=Homo sapiens GN=SUN2	0.118878	hDFs -MMC - hTCs -MMC	limma	0.17753	0.375679	no hit
1554	COL10A1	Q03692	Collagen alpha-1(X) chain OS=Homo sapiens GN=COL10A1 PE=1 SV=2	0.166699	hDFs -MMC - hTCs -MMC	limma	0.0608501	0.190376	no hit
1555	SPNS1	H3BMF4|Q9H2V7|Q9H2V7-2|Q9H2V7-3	Protein spinster homolog 1 OS=Homo sapiens GN=SPNS1 PE=1 SV=1|Protein spinster homolog 1 OS=Homo sapiens GN=SPNS1 PE=1 SV=1|Isoform 2 of Protein spinster homolog 1 OS=Homo sapiens GN=SPNS1|Isoform 3 of Protein spinster homolog 1 OS=Homo sapiens GN=SPNS1	0.23919	hDFs -MMC - hTCs -MMC	limma	0.381353	0.601733	no hit
1556	ARFGAP2	G5E9L0|Q8N6H7	ADP-ribosylation factor GTPase-activating protein 2 OS=Homo sapiens GN=ARFGAP2 PE=1 SV=2|ADP-ribosylation factor GTPase-activating protein 2 OS=Homo sapiens GN=ARFGAP2 PE=1 SV=1	-0.135848	hDFs -MMC - hTCs -MMC	limma	0.188201	0.389951	no hit
1557	ZMPSTE24	O75844	CAAX prenyl protease 1 homolog OS=Homo sapiens GN=ZMPSTE24 PE=1 SV=2	-0.188104	hDFs -MMC - hTCs -MMC	limma	0.061304	0.191171	no hit
1558	GLB1	P16278|P16278-3	Beta-galactosidase OS=Homo sapiens GN=GLB1 PE=1 SV=2|Isoform 3 of Beta-galactosidase OS=Homo sapiens GN=GLB1	-0.0541187	hDFs -MMC - hTCs -MMC	limma	0.641022	0.803184	no hit
1559	UBA7	P41226	Ubiquitin-like modifier-activating enzyme 7 OS=Homo sapiens GN=UBA7 PE=1 SV=2	0.309075	hDFs -MMC - hTCs -MMC	limma	0.0437316	0.15523	no hit
1560	RAB3B	P20337	Ras-related protein Rab-3B OS=Homo sapiens GN=RAB3B PE=1 SV=2	0.187585	hDFs -MMC - hTCs -MMC	limma	0.195527	0.400561	no hit
1561	EXOC7	A0A0A0MSB8|Q9UPT5|Q9UPT5-1|Q9UPT5-2|Q9UPT5-5|Q9UPT5-6	Exocyst complex component 7 OS=Homo sapiens GN=EXOC7 PE=1 SV=1|Exocyst complex component 7 OS=Homo sapiens GN=EXOC7 PE=1 SV=3|Isoform 1 of Exocyst complex component 7 OS=Homo sapiens GN=EXOC7|Isoform 2 of Exocyst complex component 7 OS=Homo sapiens GN=EXOC7|Isoform 5 of Exocyst complex component 7 OS=Homo sapiens GN=EXOC7|Isoform 6 of Exocyst complex component 7 OS=Homo sapiens GN=EXOC7	0.0520377	hDFs -MMC - hTCs -MMC	limma	0.409049	0.625445	no hit
1562	SUCLG2	Q96I99	Succinyl-CoA ligase [GDP-forming] subunit beta, mitochondrial OS=Homo sapiens GN=SUCLG2 PE=1 SV=2	0.0589704	hDFs -MMC - hTCs -MMC	limma	0.702993	0.843048	no hit
1563	MAT2B	Q9NZL9	Methionine adenosyltransferase 2 subunit beta OS=Homo sapiens GN=MAT2B PE=1 SV=1	-0.303893	hDFs -MMC - hTCs -MMC	limma	0.0248568	0.103905	no hit
1564	SPC25	Q9HBM1	Kinetochore protein Spc25 OS=Homo sapiens GN=SPC25 PE=1 SV=1	0.309269	hDFs -MMC - hTCs -MMC	limma	0.136413	0.321901	no hit
1565	CHD3	Q12873|Q12873-2|Q12873-3	Chromodomain-helicase-DNA-binding protein 3 OS=Homo sapiens GN=CHD3 PE=1 SV=3|Isoform 2 of Chromodomain-helicase-DNA-binding protein 3 OS=Homo sapiens GN=CHD3|Isoform 3 of Chromodomain-helicase-DNA-binding protein 3 OS=Homo sapiens GN=CHD3	0.106158	hDFs -MMC - hTCs -MMC	limma	0.487677	0.692905	no hit
1566	RBM12	Q9NTZ6	RNA-binding protein 12 OS=Homo sapiens GN=RBM12 PE=1 SV=1	-0.206477	hDFs -MMC - hTCs -MMC	limma	0.0261785	0.108228	no hit
1567	MAP3K2	Q9Y2U5	Mitogen-activated protein kinase kinase kinase 2 OS=Homo sapiens GN=MAP3K2 PE=1 SV=2	0.177041	hDFs -MMC - hTCs -MMC	limma	0.0550778	0.177863	no hit
1568	LEMD3	Q9Y2U8	Inner nuclear membrane protein Man1 OS=Homo sapiens GN=LEMD3 PE=1 SV=2	0.0645371	hDFs -MMC - hTCs -MMC	limma	0.449757	0.66276	no hit
1569	TLN2	Q9Y4G6	Talin-2 OS=Homo sapiens GN=TLN2 PE=1 SV=4	-0.0337273	hDFs -MMC - hTCs -MMC	limma	0.674238	0.822763	no hit
1570	ABI3BP	D3YTG3|Q7Z7G0	Target of Nesh-SH3 OS=Homo sapiens GN=ABI3BP PE=1 SV=1|Target of Nesh-SH3 OS=Homo sapiens GN=ABI3BP PE=1 SV=1	0.715603	hDFs -MMC - hTCs -MMC	limma	0.026819	0.110213	no hit
1571	PGLS	O95336	6-phosphogluconolactonase OS=Homo sapiens GN=PGLS PE=1 SV=2	-0.0343529	hDFs -MMC - hTCs -MMC	limma	0.762834	0.879371	no hit
1572	PPP2R5A	Q15172	Serine/threonine-protein phosphatase 2A 56 kDa regulatory subunit alpha isoform OS=Homo sapiens GN=PPP2R5A PE=1 SV=1	0.194239	hDFs -MMC - hTCs -MMC	limma	0.0926277	0.249805	no hit
1573	AP1G1	O43747|O43747-2	AP-1 complex subunit gamma-1 OS=Homo sapiens GN=AP1G1 PE=1 SV=5|Isoform 2 of AP-1 complex subunit gamma-1 OS=Homo sapiens GN=AP1G1	-0.117712	hDFs -MMC - hTCs -MMC	limma	0.0979061	0.25819	no hit
1574	C17orf75	J9JIC5|Q9HAS0	Protein Njmu-R1 OS=Homo sapiens GN=C17orf75 PE=1 SV=1|Protein Njmu-R1 OS=Homo sapiens GN=C17orf75 PE=1 SV=2	-0.336267	hDFs -MMC - hTCs -MMC	limma	0.00075433	0.0100883	no hit
1575	C2orf76	Q3KRA6	UPF0538 protein C2orf76 OS=Homo sapiens GN=C2orf76 PE=1 SV=3	-0.122086	hDFs -MMC - hTCs -MMC	limma	0.376342	0.597289	no hit
1576	TNS2	F8VV64|Q63HR2|Q63HR2-2|Q63HR2-4|Q63HR2-5|Q63HR2-6	Tensin-2 OS=Homo sapiens GN=TNS2 PE=1 SV=1|Tensin-2 OS=Homo sapiens GN=TNS2 PE=1 SV=2|Isoform 2 of Tensin-2 OS=Homo sapiens GN=TNS2|Isoform 4 of Tensin-2 OS=Homo sapiens GN=TNS2|Isoform 5 of Tensin-2 OS=Homo sapiens GN=TNS2|Isoform 6 of Tensin-2 OS=Homo sapiens GN=TNS2	0.45028	hDFs -MMC - hTCs -MMC	limma	0.00017298	0.00365895	no hit
1577	RTCB	Q9Y3I0	tRNA-splicing ligase RtcB homolog OS=Homo sapiens GN=RTCB PE=1 SV=1	0.11764	hDFs -MMC - hTCs -MMC	limma	0.231587	0.44566	no hit
1578	AP1M1	Q9BXS5|Q9BXS5-2	AP-1 complex subunit mu-1 OS=Homo sapiens GN=AP1M1 PE=1 SV=3|Isoform 2 of AP-1 complex subunit mu-1 OS=Homo sapiens GN=AP1M1	0.0184128	hDFs -MMC - hTCs -MMC	limma	0.782927	0.891353	no hit
1579	RIPK2	O43353	Receptor-interacting serine/threonine-protein kinase 2 OS=Homo sapiens GN=RIPK2 PE=1 SV=2	-0.194761	hDFs -MMC - hTCs -MMC	limma	0.134303	0.318511	no hit
1580	DCP1A	A0A087WT55|Q9NPI6|Q9NPI6-2	mRNA-decapping enzyme 1A (Fragment) OS=Homo sapiens GN=DCP1A PE=1 SV=1|mRNA-decapping enzyme 1A OS=Homo sapiens GN=DCP1A PE=1 SV=2|Isoform 2 of mRNA-decapping enzyme 1A OS=Homo sapiens GN=DCP1A	-0.126717	hDFs -MMC - hTCs -MMC	limma	0.16367	0.358163	no hit
1581	RPL35A	P18077	60S ribosomal protein L35a OS=Homo sapiens GN=RPL35A PE=1 SV=2	0.263684	hDFs -MMC - hTCs -MMC	limma	0.17344	0.369991	no hit
1582	TAOK3	Q9H2K8	Serine/threonine-protein kinase TAO3 OS=Homo sapiens GN=TAOK3 PE=1 SV=2	0.476342	hDFs -MMC - hTCs -MMC	limma	8.5182e-05	0.00242516	no hit
1583	RALA	P11233	Ras-related protein Ral-A OS=Homo sapiens GN=RALA PE=1 SV=1	0.404824	hDFs -MMC - hTCs -MMC	limma	0.00223179	0.0209908	no hit
1584	SLC16A3	O15427	Monocarboxylate transporter 4 OS=Homo sapiens GN=SLC16A3 PE=1 SV=1	0.045749	hDFs -MMC - hTCs -MMC	limma	0.67224	0.821884	no hit
1585	MPHOSPH8	Q99549	M-phase phosphoprotein 8 OS=Homo sapiens GN=MPHOSPH8 PE=1 SV=2	-0.256747	hDFs -MMC - hTCs -MMC	limma	0.0480228	0.163611	no hit
1586	YAP1	P46937|P46937-6|P46937-7|P46937-9	Transcriptional coactivator YAP1 OS=Homo sapiens GN=YAP1 PE=1 SV=2|Isoform 6 of Transcriptional coactivator YAP1 OS=Homo sapiens GN=YAP1|Isoform 7 of Transcriptional coactivator YAP1 OS=Homo sapiens GN=YAP1|Isoform 9 of Transcriptional coactivator YAP1 OS=Homo sapiens GN=YAP1	-0.0720235	hDFs -MMC - hTCs -MMC	limma	0.634851	0.799369	no hit
1587	KIAA1429	Q69YN4|Q69YN4-3	Protein virilizer homolog OS=Homo sapiens GN=KIAA1429 PE=1 SV=2|Isoform 3 of Protein virilizer homolog OS=Homo sapiens GN=KIAA1429	0.127281	hDFs -MMC - hTCs -MMC	limma	0.208475	0.417377	no hit
1588	TPP1	O14773	Tripeptidyl-peptidase 1 OS=Homo sapiens GN=TPP1 PE=1 SV=2	0.116828	hDFs -MMC - hTCs -MMC	limma	0.349509	0.570111	no hit
1589	IFNGR1	P15260	Interferon gamma receptor 1 OS=Homo sapiens GN=IFNGR1 PE=1 SV=1	0.665576	hDFs -MMC - hTCs -MMC	limma	0.00245786	0.0220537	no hit
1590	NDC80	O14777	Kinetochore protein NDC80 homolog OS=Homo sapiens GN=NDC80 PE=1 SV=1	0.583417	hDFs -MMC - hTCs -MMC	limma	0.00104875	0.0126402	no hit
1591	PDLIM4	P50479	PDZ and LIM domain protein 4 OS=Homo sapiens GN=PDLIM4 PE=1 SV=2	-0.929018	hDFs -MMC - hTCs -MMC	limma	5.391e-05	0.00182174	no hit
1592	OSBPL6	Q9BZF3|Q9BZF3-2|Q9BZF3-3|Q9BZF3-4|Q9BZF3-5	Oxysterol-binding protein-related protein 6 OS=Homo sapiens GN=OSBPL6 PE=1 SV=1|Isoform 2 of Oxysterol-binding protein-related protein 6 OS=Homo sapiens GN=OSBPL6|Isoform 3 of Oxysterol-binding protein-related protein 6 OS=Homo sapiens GN=OSBPL6|Isoform 4 of Oxysterol-binding protein-related protein 6 OS=Homo sapiens GN=OSBPL6|Isoform 5 of Oxysterol-binding protein-related protein 6 OS=Homo sapie…	-0.316995	hDFs -MMC - hTCs -MMC	limma	0.0829844	0.232242	no hit
1593	RANBP3	B7Z7F3|Q9H6Z4|Q9H6Z4-2|Q9H6Z4-3	Ran-binding protein 3 OS=Homo sapiens GN=RANBP3 PE=1 SV=1|Ran-binding protein 3 OS=Homo sapiens GN=RANBP3 PE=1 SV=1|Isoform 2 of Ran-binding protein 3 OS=Homo sapiens GN=RANBP3|Isoform 3 of Ran-binding protein 3 OS=Homo sapiens GN=RANBP3	-0.15861	hDFs -MMC - hTCs -MMC	limma	0.0740639	0.21576	no hit
1594	TRAM2	Q15035	Translocating chain-associated membrane protein 2 OS=Homo sapiens GN=TRAM2 PE=1 SV=1	-0.0448248	hDFs -MMC - hTCs -MMC	limma	0.623668	0.793445	no hit
1595	LARS2	Q15031	Probable leucine--tRNA ligase, mitochondrial OS=Homo sapiens GN=LARS2 PE=1 SV=2	-0.004974	hDFs -MMC - hTCs -MMC	limma	0.951315	0.975469	no hit
1596	EXOC8	Q8IYI6	Exocyst complex component 8 OS=Homo sapiens GN=EXOC8 PE=1 SV=2	0.00850844	hDFs -MMC - hTCs -MMC	limma	0.886557	0.944174	no hit
1597	GRB2	P62993	Growth factor receptor-bound protein 2 OS=Homo sapiens GN=GRB2 PE=1 SV=1	-0.032821	hDFs -MMC - hTCs -MMC	limma	0.607505	0.783169	no hit
1598	HSD17B11	D6RCD0|Q8NBQ5	Estradiol 17-beta-dehydrogenase 11 OS=Homo sapiens GN=HSD17B11 PE=1 SV=2|Estradiol 17-beta-dehydrogenase 11 OS=Homo sapiens GN=HSD17B11 PE=1 SV=3	-0.0736408	hDFs -MMC - hTCs -MMC	limma	0.633556	0.798716	no hit
1599	FAM134A	Q8NC44	Protein FAM134A OS=Homo sapiens GN=FAM134A PE=1 SV=3	0.359549	hDFs -MMC - hTCs -MMC	limma	0.0198279	0.0897197	no hit
1600	NUP54	Q7Z3B4|Q7Z3B4-3	Nucleoporin p54 OS=Homo sapiens GN=NUP54 PE=1 SV=2|Isoform 3 of Nucleoporin p54 OS=Homo sapiens GN=NUP54	-0.0690145	hDFs -MMC - hTCs -MMC	limma	0.485051	0.690725	no hit
1601	DNASE1L1	A6QRJ0|P49184	Deoxyribonuclease-1-like 1 (Fragment) OS=Homo sapiens GN=DNASE1L1 PE=1 SV=1|Deoxyribonuclease-1-like 1 OS=Homo sapiens GN=DNASE1L1 PE=1 SV=1	-0.204638	hDFs -MMC - hTCs -MMC	limma	0.28654	0.506615	no hit
1602	ALDH9A1	P49189	4-trimethylaminobutyraldehyde dehydrogenase OS=Homo sapiens GN=ALDH9A1 PE=1 SV=3	-0.0596827	hDFs -MMC - hTCs -MMC	limma	0.80188	0.899192	no hit
1603	HGSNAT	Q68CP4|Q68CP4-2	Heparan-alpha-glucosaminide N-acetyltransferase OS=Homo sapiens GN=HGSNAT PE=1 SV=2|Isoform 2 of Heparan-alpha-glucosaminide N-acetyltransferase OS=Homo sapiens GN=HGSNAT	-0.219359	hDFs -MMC - hTCs -MMC	limma	0.112637	0.282369	no hit
1604	TRAF3IP1	Q8TDR0|Q8TDR0-2	TRAF3-interacting protein 1 OS=Homo sapiens GN=TRAF3IP1 PE=1 SV=1|Isoform 2 of TRAF3-interacting protein 1 OS=Homo sapiens GN=TRAF3IP1	-0.346615	hDFs -MMC - hTCs -MMC	limma	0.156625	0.350592	no hit
1605	TMEM87A	Q8NBN3|Q8NBN3-3	Transmembrane protein 87A OS=Homo sapiens GN=TMEM87A PE=1 SV=3|Isoform 3 of Transmembrane protein 87A OS=Homo sapiens GN=TMEM87A	-0.368034	hDFs -MMC - hTCs -MMC	limma	0.0570583	0.18258	no hit
1606	GNG5	P63218	Guanine nucleotide-binding protein G(I)/G(S)/G(O) subunit gamma-5 OS=Homo sapiens GN=GNG5 PE=1 SV=3	1.50514	hDFs -MMC - hTCs -MMC	limma	8.7389e-06	0.00066887	hit
1607	FN3KRP	Q9HA64	Ketosamine-3-kinase OS=Homo sapiens GN=FN3KRP PE=1 SV=2	-0.0646746	hDFs -MMC - hTCs -MMC	limma	0.55139	0.742186	no hit
1608	PSMD5	Q16401|Q16401-2	26S proteasome non-ATPase regulatory subunit 5 OS=Homo sapiens GN=PSMD5 PE=1 SV=3|Isoform 2 of 26S proteasome non-ATPase regulatory subunit 5 OS=Homo sapiens GN=PSMD5	-0.173587	hDFs -MMC - hTCs -MMC	limma	0.0735029	0.214601	no hit
1609	ENPP4	Q9Y6X5	Bis(5'-adenosyl)-triphosphatase ENPP4 OS=Homo sapiens GN=ENPP4 PE=1 SV=3	0.173334	hDFs -MMC - hTCs -MMC	limma	0.473947	0.680915	no hit
1610	ZMYM4	Q5VZL5|Q5VZL5-2|Q5VZL5-4	Zinc finger MYM-type protein 4 OS=Homo sapiens GN=ZMYM4 PE=1 SV=1|Isoform 2 of Zinc finger MYM-type protein 4 OS=Homo sapiens GN=ZMYM4|Isoform 4 of Zinc finger MYM-type protein 4 OS=Homo sapiens GN=ZMYM4	0.12852	hDFs -MMC - hTCs -MMC	limma	0.143306	0.333241	no hit
1611	SPAST	Q9UBP0|Q9UBP0-3	Spastin OS=Homo sapiens GN=SPAST PE=1 SV=1|Isoform 3 of Spastin OS=Homo sapiens GN=SPAST	-0.181289	hDFs -MMC - hTCs -MMC	limma	0.183977	0.384375	no hit
1612	NQO2	P16083|Q5TD07	Ribosyldihydronicotinamide dehydrogenase [quinone] OS=Homo sapiens GN=NQO2 PE=1 SV=5|Ribosyldihydronicotinamide dehydrogenase [quinone] OS=Homo sapiens GN=NQO2 PE=1 SV=1	0.111685	hDFs -MMC - hTCs -MMC	limma	0.734901	0.858444	no hit
1613	AHNAK	Q09666	Neuroblast differentiation-associated protein AHNAK OS=Homo sapiens GN=AHNAK PE=1 SV=2	-0.787938	hDFs -MMC - hTCs -MMC	limma	0.00172077	0.0175812	no hit
1614	VPS33B	Q9H267	Vacuolar protein sorting-associated protein 33B OS=Homo sapiens GN=VPS33B PE=1 SV=2	-0.244006	hDFs -MMC - hTCs -MMC	limma	0.0471855	0.162223	no hit
1615	VPS16	Q9H269	Vacuolar protein sorting-associated protein 16 homolog OS=Homo sapiens GN=VPS16 PE=1 SV=2	0.118278	hDFs -MMC - hTCs -MMC	limma	0.0920783	0.248961	no hit
1616	GPNMB	Q14956|Q14956-2	Transmembrane glycoprotein NMB OS=Homo sapiens GN=GPNMB PE=1 SV=2|Isoform 2 of Transmembrane glycoprotein NMB OS=Homo sapiens GN=GPNMB	0.580375	hDFs -MMC - hTCs -MMC	limma	0.00070683	0.0097203	no hit
1617	PDCD4	Q53EL6|Q53EL6-2	Programmed cell death protein 4 OS=Homo sapiens GN=PDCD4 PE=1 SV=2|Isoform 2 of Programmed cell death protein 4 OS=Homo sapiens GN=PDCD4	0.37172	hDFs -MMC - hTCs -MMC	limma	0.0159232	0.0776019	no hit
1618	H1F0	P07305	Histone H1.0 OS=Homo sapiens GN=H1F0 PE=1 SV=3	0.342574	hDFs -MMC - hTCs -MMC	limma	0.0215245	0.0950288	no hit
1619	GGA2	Q9UJY4	ADP-ribosylation factor-binding protein GGA2 OS=Homo sapiens GN=GGA2 PE=1 SV=3	-0.269224	hDFs -MMC - hTCs -MMC	limma	0.0321192	0.124666	no hit
1620	CCDC47	Q96A33	Coiled-coil domain-containing protein 47 OS=Homo sapiens GN=CCDC47 PE=1 SV=1	-0.0540313	hDFs -MMC - hTCs -MMC	limma	0.528112	0.724515	no hit
1621	SEC24B	O95487|O95487-2|O95487-3	Protein transport protein Sec24B OS=Homo sapiens GN=SEC24B PE=1 SV=2|Isoform 2 of Protein transport protein Sec24B OS=Homo sapiens GN=SEC24B|Isoform 3 of Protein transport protein Sec24B OS=Homo sapiens GN=SEC24B	-0.0063749	hDFs -MMC - hTCs -MMC	limma	0.936596	0.969737	no hit
1622	CALCOCO2	Q13137|Q13137-3|Q13137-4|Q13137-5	Calcium-binding and coiled-coil domain-containing protein 2 OS=Homo sapiens GN=CALCOCO2 PE=1 SV=1|Isoform 3 of Calcium-binding and coiled-coil domain-containing protein 2 OS=Homo sapiens GN=CALCOCO2|Isoform 4 of Calcium-binding and coiled-coil domain-containing protein 2 OS=Homo sapiens GN=CALCOCO2|Isoform 5 of Calcium-binding and coiled-coil domain-containing protein 2 OS=Homo sapiens GN=CALCOCO2	0.676287	hDFs -MMC - hTCs -MMC	limma	0.00014557	0.00339281	no hit
1623	TRMT10C	Q7L0Y3	Mitochondrial ribonuclease P protein 1 OS=Homo sapiens GN=TRMT10C PE=1 SV=2	-0.13532	hDFs -MMC - hTCs -MMC	limma	0.0471207	0.162106	no hit
1624	FAM213A	Q9BRX8|Q9BRX8-2	Redox-regulatory protein FAM213A OS=Homo sapiens GN=FAM213A PE=1 SV=3|Isoform 2 of Redox-regulatory protein FAM213A OS=Homo sapiens GN=FAM213A	1.36372	hDFs -MMC - hTCs -MMC	limma	0.00288583	0.0246748	hit
1625	TIMMDC1	Q9NPL8	Complex I assembly factor TIMMDC1, mitochondrial OS=Homo sapiens GN=TIMMDC1 PE=1 SV=2	-0.471627	hDFs -MMC - hTCs -MMC	limma	0.14568	0.335304	no hit
1626	SNAP29	O95721	Synaptosomal-associated protein 29 OS=Homo sapiens GN=SNAP29 PE=1 SV=1	-0.311036	hDFs -MMC - hTCs -MMC	limma	0.00554154	0.0376125	no hit
1627	ALDH1L2	Q3SY69	Mitochondrial 10-formyltetrahydrofolate dehydrogenase OS=Homo sapiens GN=ALDH1L2 PE=1 SV=2	0.134886	hDFs -MMC - hTCs -MMC	limma	0.658439	0.814664	no hit
1628	CTR9	Q6PD62	RNA polymerase-associated protein CTR9 homolog OS=Homo sapiens GN=CTR9 PE=1 SV=1	0.131687	hDFs -MMC - hTCs -MMC	limma	0.0505817	0.169045	no hit
1629	C12orf4	Q9NQ89	Protein C12orf4 OS=Homo sapiens GN=C12orf4 PE=2 SV=1	-0.0255971	hDFs -MMC - hTCs -MMC	limma	0.842766	0.921497	no hit
1630	TIGAR	Q9NQ88	Fructose-2,6-bisphosphatase TIGAR OS=Homo sapiens GN=TIGAR PE=1 SV=1	0.400747	hDFs -MMC - hTCs -MMC	limma	0.00117094	0.0137052	no hit
1631	SEC61B	P60468	Protein transport protein Sec61 subunit beta OS=Homo sapiens GN=SEC61B PE=1 SV=2	0.115459	hDFs -MMC - hTCs -MMC	limma	0.23924	0.453856	no hit
1632	RPL19	J3KTE4|J3QR09|P84098	Ribosomal protein L19 OS=Homo sapiens GN=RPL19 PE=1 SV=1|Ribosomal protein L19 OS=Homo sapiens GN=RPL19 PE=1 SV=1|60S ribosomal protein L19 OS=Homo sapiens GN=RPL19 PE=1 SV=1	0.0280081	hDFs -MMC - hTCs -MMC	limma	0.797211	0.897394	no hit
1633	ERH	P84090	Enhancer of rudimentary homolog OS=Homo sapiens GN=ERH PE=1 SV=1	0.083215	hDFs -MMC - hTCs -MMC	limma	0.293124	0.514285	no hit
1634	DNAJC5	Q9H3Z4|Q9H3Z4-2	DnaJ homolog subfamily C member 5 OS=Homo sapiens GN=DNAJC5 PE=1 SV=1|Isoform 2 of DnaJ homolog subfamily C member 5 OS=Homo sapiens GN=DNAJC5	-0.244862	hDFs -MMC - hTCs -MMC	limma	0.228991	0.442606	no hit
1635	RHOG	P84095	Rho-related GTP-binding protein RhoG OS=Homo sapiens GN=RHOG PE=1 SV=1	0.413147	hDFs -MMC - hTCs -MMC	limma	0.00727017	0.0453696	no hit
1636	PSMA1	P25786|P25786-2	Proteasome subunit alpha type-1 OS=Homo sapiens GN=PSMA1 PE=1 SV=1|Isoform Long of Proteasome subunit alpha type-1 OS=Homo sapiens GN=PSMA1	0.079081	hDFs -MMC - hTCs -MMC	limma	0.217552	0.429063	no hit
1637	FGGY	A0A0U1RRB9|F2Z2V1|Q96C11|Q96C11-3	FGGY carbohydrate kinase domain-containing protein OS=Homo sapiens GN=FGGY PE=1 SV=1|FGGY carbohydrate kinase domain-containing protein OS=Homo sapiens GN=FGGY PE=1 SV=1|FGGY carbohydrate kinase domain-containing protein OS=Homo sapiens GN=FGGY PE=1 SV=2|Isoform 4 of FGGY carbohydrate kinase domain-containing protein OS=Homo sapiens GN=FGGY	-0.303478	hDFs -MMC - hTCs -MMC	limma	0.00647407	0.0418392	no hit
1638	ALDH3A2	P51648|P51648-2	Fatty aldehyde dehydrogenase OS=Homo sapiens GN=ALDH3A2 PE=1 SV=1|Isoform 2 of Fatty aldehyde dehydrogenase OS=Homo sapiens GN=ALDH3A2	-0.457429	hDFs -MMC - hTCs -MMC	limma	0.14475	0.334521	no hit
1639	CSE1L	P55060|P55060-3	Exportin-2 OS=Homo sapiens GN=CSE1L PE=1 SV=3|Isoform 3 of Exportin-2 OS=Homo sapiens GN=CSE1L	0.00631411	hDFs -MMC - hTCs -MMC	limma	0.95458	0.97744	no hit
1640	MRPS14	O60783	28S ribosomal protein S14, mitochondrial OS=Homo sapiens GN=MRPS14 PE=1 SV=1	-0.0376181	hDFs -MMC - hTCs -MMC	limma	0.641168	0.803184	no hit
1641	UQCRQ	O14949	Cytochrome b-c1 complex subunit 8 OS=Homo sapiens GN=UQCRQ PE=1 SV=4	0.196966	hDFs -MMC - hTCs -MMC	limma	0.0225314	0.0972729	no hit
1642	DHX57	Q6P158	Putative ATP-dependent RNA helicase DHX57 OS=Homo sapiens GN=DHX57 PE=1 SV=2	-0.29021	hDFs -MMC - hTCs -MMC	limma	0.00576093	0.0385061	no hit
1643	ZNHIT2	Q9UHR6	Zinc finger HIT domain-containing protein 2 OS=Homo sapiens GN=ZNHIT2 PE=1 SV=1	0.0702457	hDFs -MMC - hTCs -MMC	limma	0.602741	0.780098	no hit
1644	SEMA3C	Q99985	Semaphorin-3C OS=Homo sapiens GN=SEMA3C PE=2 SV=2	-0.371219	hDFs -MMC - hTCs -MMC	limma	0.0707694	0.208936	no hit
1645	HIBADH	P31937	3-hydroxyisobutyrate dehydrogenase, mitochondrial OS=Homo sapiens GN=HIBADH PE=1 SV=2	0.267618	hDFs -MMC - hTCs -MMC	limma	0.00921881	0.053272	no hit
1646	ATIC	P31939	Bifunctional purine biosynthesis protein PURH OS=Homo sapiens GN=ATIC PE=1 SV=3	0.0622064	hDFs -MMC - hTCs -MMC	limma	0.676255	0.823546	no hit
1647	FAM234A	Q9H0X4	Protein FAM234A OS=Homo sapiens GN=FAM234A PE=1 SV=1	0.211065	hDFs -MMC - hTCs -MMC	limma	0.11501	0.286681	no hit
1648	RAB2A	P61019	Ras-related protein Rab-2A OS=Homo sapiens GN=RAB2A PE=1 SV=1	0.289894	hDFs -MMC - hTCs -MMC	limma	0.0196436	0.0891189	no hit
1649	PIK3CB	H0Y871|P42338|Q68DL0	Phosphatidylinositol 4,5-bisphosphate 3-kinase catalytic subunit beta isoform (Fragment) OS=Homo sapiens GN=PIK3CB PE=1 SV=1|Phosphatidylinositol 4,5-bisphosphate 3-kinase catalytic subunit beta isoform OS=Homo sapiens GN=PIK3CB PE=1 SV=1|Phosphatidylinositol 4,5-bisphosphate 3-kinase catalytic subunit beta isoform OS=Homo sapiens GN=DKFZp779K1237 PE=1 SV=1	-0.374477	hDFs -MMC - hTCs -MMC	limma	0.00030966	0.00552878	no hit
1650	POLD1	M0R2B7|P28340	DNA polymerase OS=Homo sapiens GN=POLD1 PE=1 SV=1|DNA polymerase delta catalytic subunit OS=Homo sapiens GN=POLD1 PE=1 SV=2	0.296008	hDFs -MMC - hTCs -MMC	limma	0.091559	0.248201	no hit
1651	POLR3D	P05423	DNA-directed RNA polymerase III subunit RPC4 OS=Homo sapiens GN=POLR3D PE=1 SV=2	0.118478	hDFs -MMC - hTCs -MMC	limma	0.128084	0.308328	no hit
1652	ATP6V1B2	P21281	V-type proton ATPase subunit B, brain isoform OS=Homo sapiens GN=ATP6V1B2 PE=1 SV=3	-0.0572701	hDFs -MMC - hTCs -MMC	limma	0.448732	0.66276	no hit
1653	ATP6V1C1	P21283	V-type proton ATPase subunit C 1 OS=Homo sapiens GN=ATP6V1C1 PE=1 SV=4	0.0960279	hDFs -MMC - hTCs -MMC	limma	0.245843	0.461257	no hit
1654	ARF6	P62330	ADP-ribosylation factor 6 OS=Homo sapiens GN=ARF6 PE=1 SV=2	-0.149272	hDFs -MMC - hTCs -MMC	limma	0.0866973	0.239388	no hit
1655	PSMC6	A0A087X2I1|P62333	26S protease regulatory subunit 10B OS=Homo sapiens GN=PSMC6 PE=1 SV=1|26S protease regulatory subunit 10B OS=Homo sapiens GN=PSMC6 PE=1 SV=1	0.194719	hDFs -MMC - hTCs -MMC	limma	0.0539416	0.176247	no hit
1656	YIF1A	A6NGW1|O95070	Protein YIF1A OS=Homo sapiens GN=YIF1A PE=1 SV=1|Protein YIF1A OS=Homo sapiens GN=YIF1A PE=1 SV=2	-0.211282	hDFs -MMC - hTCs -MMC	limma	0.0326784	0.125817	no hit
1657	MIB1	Q86YT6	E3 ubiquitin-protein ligase MIB1 OS=Homo sapiens GN=MIB1 PE=1 SV=1	0.120598	hDFs -MMC - hTCs -MMC	limma	0.32376	0.545503	no hit
1658	CECR5	Q9BXW7|Q9BXW7-2	Cat eye syndrome critical region protein 5 OS=Homo sapiens GN=CECR5 PE=1 SV=1|Isoform 1 of Cat eye syndrome critical region protein 5 OS=Homo sapiens GN=CECR5	0.112541	hDFs -MMC - hTCs -MMC	limma	0.361051	0.582793	no hit
1659	FAM210B	Q96KR6	Protein FAM210B OS=Homo sapiens GN=FAM210B PE=1 SV=2	-0.0941554	hDFs -MMC - hTCs -MMC	limma	0.569428	0.754333	no hit
1660	ZFR	Q96KR1	Zinc finger RNA-binding protein OS=Homo sapiens GN=ZFR PE=1 SV=2	-0.186089	hDFs -MMC - hTCs -MMC	limma	0.0795433	0.226095	no hit
1661	PSMB2	P49721	Proteasome subunit beta type-2 OS=Homo sapiens GN=PSMB2 PE=1 SV=1	0.0186457	hDFs -MMC - hTCs -MMC	limma	0.824465	0.912646	no hit
1662	EPDR1	Q9UM22	Mammalian ependymin-related protein 1 OS=Homo sapiens GN=EPDR1 PE=1 SV=2	-1.06148	hDFs -MMC - hTCs -MMC	limma	2.6628e-07	0.00014603	hit
1663	THBS2	P35442	Thrombospondin-2 OS=Homo sapiens GN=THBS2 PE=1 SV=2	0.899726	hDFs -MMC - hTCs -MMC	limma	0.00210164	0.0203107	no hit
1664	DNMBP	Q6XZF7	Dynamin-binding protein OS=Homo sapiens GN=DNMBP PE=1 SV=1	-0.0556888	hDFs -MMC - hTCs -MMC	limma	0.736334	0.859355	no hit
1665	NLN	Q9BYT8	Neurolysin, mitochondrial OS=Homo sapiens GN=NLN PE=1 SV=1	-0.422694	hDFs -MMC - hTCs -MMC	limma	0.00010535	0.00275456	no hit
1666	ADRBK1	P25098	Beta-adrenergic receptor kinase 1 OS=Homo sapiens GN=ADRBK1 PE=1 SV=2	0.0849756	hDFs -MMC - hTCs -MMC	limma	0.225687	0.438326	no hit
1667	F13A1	P00488	Coagulation factor XIII A chain OS=Homo sapiens GN=F13A1 PE=1 SV=4	-0.0976257	hDFs -MMC - hTCs -MMC	limma	0.539186	0.73392	no hit
1668	GDAP1	Q8TB36	Ganglioside-induced differentiation-associated protein 1 OS=Homo sapiens GN=GDAP1 PE=1 SV=3	-1.05413	hDFs -MMC - hTCs -MMC	limma	1.6934e-05	0.00094884	hit
1669	CEP250	Q9BV73|Q9BV73-2	Centrosome-associated protein CEP250 OS=Homo sapiens GN=CEP250 PE=1 SV=2|Isoform 2 of Centrosome-associated protein CEP250 OS=Homo sapiens GN=CEP250	-0.151011	hDFs -MMC - hTCs -MMC	limma	0.109437	0.276852	no hit
1670	PSMA5	P28066	Proteasome subunit alpha type-5 OS=Homo sapiens GN=PSMA5 PE=1 SV=3	-0.0016127	hDFs -MMC - hTCs -MMC	limma	0.980891	0.988587	no hit
1671	GPAA1	O43292|O43292-2	Glycosylphosphatidylinositol anchor attachment 1 protein OS=Homo sapiens GN=GPAA1 PE=1 SV=3|Isoform 2 of Glycosylphosphatidylinositol anchor attachment 1 protein OS=Homo sapiens GN=GPAA1	-0.30559	hDFs -MMC - hTCs -MMC	limma	0.00237268	0.0215836	no hit
1672	AUH	Q13825|Q13825-2	Methylglutaconyl-CoA hydratase, mitochondrial OS=Homo sapiens GN=AUH PE=1 SV=1|Isoform 2 of Methylglutaconyl-CoA hydratase, mitochondrial OS=Homo sapiens GN=AUH	0.0188252	hDFs -MMC - hTCs -MMC	limma	0.848856	0.924288	no hit
1673	HSPD1	P10809	60 kDa heat shock protein, mitochondrial OS=Homo sapiens GN=HSPD1 PE=1 SV=2	0.00949058	hDFs -MMC - hTCs -MMC	limma	0.881391	0.941258	no hit
1674	ATP1B3	P54709	Sodium/potassium-transporting ATPase subunit beta-3 OS=Homo sapiens GN=ATP1B3 PE=1 SV=1	-0.0012664	hDFs -MMC - hTCs -MMC	limma	0.990229	0.995332	no hit
1675	GPX4	A0A087WT12|A0A087X2I2|P36969|P36969-2	Glutathione peroxidase OS=Homo sapiens GN=GPX4 PE=1 SV=1|Glutathione peroxidase OS=Homo sapiens GN=GPX4 PE=1 SV=1|Phospholipid hydroperoxide glutathione peroxidase, mitochondrial OS=Homo sapiens GN=GPX4 PE=1 SV=3|Isoform Cytoplasmic of Phospholipid hydroperoxide glutathione peroxidase, mitochondrial OS=Homo sapiens GN=GPX4	0.058314	hDFs -MMC - hTCs -MMC	limma	0.594809	0.773545	no hit
1676	QKI	Q96PU8|Q96PU8-3	Protein quaking OS=Homo sapiens GN=QKI PE=1 SV=1|Isoform 2 of Protein quaking OS=Homo sapiens GN=QKI	0.0239363	hDFs -MMC - hTCs -MMC	limma	0.809039	0.903233	no hit
1677	STK38	Q15208	Serine/threonine-protein kinase 38 OS=Homo sapiens GN=STK38 PE=1 SV=1	0.514826	hDFs -MMC - hTCs -MMC	limma	4.5939e-05	0.00162367	no hit
1678	HNMT	P50135	Histamine N-methyltransferase OS=Homo sapiens GN=HNMT PE=1 SV=1	1.05708	hDFs -MMC - hTCs -MMC	limma	0.0181418	0.0847101	no hit
1679	PSMD7	P51665	26S proteasome non-ATPase regulatory subunit 7 OS=Homo sapiens GN=PSMD7 PE=1 SV=2	0.264113	hDFs -MMC - hTCs -MMC	limma	0.0473619	0.162617	no hit
1680	CC2D1A	Q6P1N0|Q6P1N0-2	Coiled-coil and C2 domain-containing protein 1A OS=Homo sapiens GN=CC2D1A PE=1 SV=1|Isoform 2 of Coiled-coil and C2 domain-containing protein 1A OS=Homo sapiens GN=CC2D1A	-0.0925332	hDFs -MMC - hTCs -MMC	limma	0.18884	0.391121	no hit
1681	DNAJC8	O75937	DnaJ homolog subfamily C member 8 OS=Homo sapiens GN=DNAJC8 PE=1 SV=2	0.401412	hDFs -MMC - hTCs -MMC	limma	0.00188544	0.0188437	no hit
1682	DCBLD2	Q96PD2|Q96PD2-2	Discoidin, CUB and LCCL domain-containing protein 2 OS=Homo sapiens GN=DCBLD2 PE=1 SV=1|Isoform 2 of Discoidin, CUB and LCCL domain-containing protein 2 OS=Homo sapiens GN=DCBLD2	-0.205396	hDFs -MMC - hTCs -MMC	limma	0.195299	0.400248	no hit
1683	TGFBR3	Q03167|Q03167-2	Transforming growth factor beta receptor type 3 OS=Homo sapiens GN=TGFBR3 PE=1 SV=3|Isoform 2 of Transforming growth factor beta receptor type 3 OS=Homo sapiens GN=TGFBR3	0.195101	hDFs -MMC - hTCs -MMC	limma	0.195752	0.400865	no hit
1684	CDK16	A0A087WZU2|Q00536|Q00536-2|Q00536-3	Cyclin-dependent kinase 16 OS=Homo sapiens GN=CDK16 PE=1 SV=1|Cyclin-dependent kinase 16 OS=Homo sapiens GN=CDK16 PE=1 SV=1|Isoform 2 of Cyclin-dependent kinase 16 OS=Homo sapiens GN=CDK16|Isoform 3 of Cyclin-dependent kinase 16 OS=Homo sapiens GN=CDK16	-0.0858581	hDFs -MMC - hTCs -MMC	limma	0.321084	0.54273	no hit
1685	TRMT1	Q9NXH9|Q9NXH9-2	tRNA (guanine(26)-N(2))-dimethyltransferase OS=Homo sapiens GN=TRMT1 PE=1 SV=1|Isoform 2 of tRNA (guanine(26)-N(2))-dimethyltransferase OS=Homo sapiens GN=TRMT1	0.0533592	hDFs -MMC - hTCs -MMC	limma	0.638038	0.800511	no hit
1686	OSBPL1A	Q9BXW6	Oxysterol-binding protein-related protein 1 OS=Homo sapiens GN=OSBPL1A PE=1 SV=2	0.319145	hDFs -MMC - hTCs -MMC	limma	0.0388127	0.1422	no hit
1687	WDFY1	Q8IWB7	WD repeat and FYVE domain-containing protein 1 OS=Homo sapiens GN=WDFY1 PE=1 SV=1	-0.0324348	hDFs -MMC - hTCs -MMC	limma	0.720716	0.851124	no hit
1688	SETD3	Q86TU7	Histone-lysine N-methyltransferase setd3 OS=Homo sapiens GN=SETD3 PE=1 SV=1	-0.0561619	hDFs -MMC - hTCs -MMC	limma	0.553319	0.743641	no hit
1689	ZFYVE26	Q68DK2|Q68DK2-2	Zinc finger FYVE domain-containing protein 26 OS=Homo sapiens GN=ZFYVE26 PE=1 SV=3|Isoform 2 of Zinc finger FYVE domain-containing protein 26 OS=Homo sapiens GN=ZFYVE26	0.0128625	hDFs -MMC - hTCs -MMC	limma	0.910978	0.957327	no hit
1690	ADRM1	Q16186	Proteasomal ubiquitin receptor ADRM1 OS=Homo sapiens GN=ADRM1 PE=1 SV=2	-0.357824	hDFs -MMC - hTCs -MMC	limma	0.0608693	0.190376	no hit
1691	SEPT7	Q16181|Q16181-2	Septin-7 OS=Homo sapiens GN=SEPT7 PE=1 SV=2|Isoform 2 of Septin-7 OS=Homo sapiens GN=SEPT7	0.245495	hDFs -MMC - hTCs -MMC	limma	0.00315256	0.0261872	no hit
1692	ATP5L	O75964	ATP synthase subunit g, mitochondrial OS=Homo sapiens GN=ATP5L PE=1 SV=3	-0.249023	hDFs -MMC - hTCs -MMC	limma	0.00592028	0.0391244	no hit
1693	LYPLA1	A0A087X1K9|E5RGR0|O75608|O75608-2	Acyl-protein thioesterase 1 OS=Homo sapiens GN=LYPLA1 PE=1 SV=1|Acyl-protein thioesterase 1 (Fragment) OS=Homo sapiens GN=LYPLA1 PE=1 SV=1|Acyl-protein thioesterase 1 OS=Homo sapiens GN=LYPLA1 PE=1 SV=1|Isoform 2 of Acyl-protein thioesterase 1 OS=Homo sapiens GN=LYPLA1	0.145485	hDFs -MMC - hTCs -MMC	limma	0.0605609	0.190092	no hit
1694	ASL	P04424|P04424-2	Argininosuccinate lyase OS=Homo sapiens GN=ASL PE=1 SV=4|Isoform 2 of Argininosuccinate lyase OS=Homo sapiens GN=ASL	0.60709	hDFs -MMC - hTCs -MMC	limma	0.00014784	0.00339281	no hit
1695	HDLBP	A0A024R4E5|Q00341	High density lipoprotein binding protein (Vigilin), isoform CRA_a OS=Homo sapiens GN=HDLBP PE=1 SV=1|Vigilin OS=Homo sapiens GN=HDLBP PE=1 SV=2	0.184107	hDFs -MMC - hTCs -MMC	limma	0.199692	0.405793	no hit
1696	CNTNAP1	P78357	Contactin-associated protein 1 OS=Homo sapiens GN=CNTNAP1 PE=1 SV=1	-0.519432	hDFs -MMC - hTCs -MMC	limma	0.00128058	0.014505	no hit
1697	PIP4K2B	P78356	Phosphatidylinositol 5-phosphate 4-kinase type-2 beta OS=Homo sapiens GN=PIP4K2B PE=1 SV=1	0.0195721	hDFs -MMC - hTCs -MMC	limma	0.859174	0.929134	no hit
1698	PAPSS1	O43252	Bifunctional 3'-phosphoadenosine 5'-phosphosulfate synthase 1 OS=Homo sapiens GN=PAPSS1 PE=1 SV=2	-0.170441	hDFs -MMC - hTCs -MMC	limma	0.211842	0.422161	no hit
1699	CCT5	P48643	T-complex protein 1 subunit epsilon OS=Homo sapiens GN=CCT5 PE=1 SV=1	0.104768	hDFs -MMC - hTCs -MMC	limma	0.116375	0.288854	no hit
1700	ATP5O	P48047	ATP synthase subunit O, mitochondrial OS=Homo sapiens GN=ATP5O PE=1 SV=1	-0.0352069	hDFs -MMC - hTCs -MMC	limma	0.664433	0.817656	no hit
1701	CUTA	O60888|O60888-2|O60888-3	Protein CutA OS=Homo sapiens GN=CUTA PE=1 SV=2|Isoform A of Protein CutA OS=Homo sapiens GN=CUTA|Isoform C of Protein CutA OS=Homo sapiens GN=CUTA	0.329644	hDFs -MMC - hTCs -MMC	limma	0.0229002	0.0985375	no hit
1702	PHIP	Q8WWQ0	PH-interacting protein OS=Homo sapiens GN=PHIP PE=1 SV=2	0.13842	hDFs -MMC - hTCs -MMC	limma	0.488183	0.693436	no hit
1703	SLC12A7	A0A0G2JNW7|A0A0U1RR18|Q9Y666	Solute carrier family 12 member 7 OS=Homo sapiens GN=SLC12A7 PE=1 SV=1|Solute carrier family 12 member 7 (Fragment) OS=Homo sapiens GN=SLC12A7 PE=1 SV=1|Solute carrier family 12 member 7 OS=Homo sapiens GN=SLC12A7 PE=1 SV=3	0.108755	hDFs -MMC - hTCs -MMC	limma	0.37466	0.59557	no hit
1704	TBCA	E5RIW3|E5RJD8|O75347	Tubulin-specific chaperone A OS=Homo sapiens GN=TBCA PE=1 SV=1|Tubulin-specific chaperone A OS=Homo sapiens GN=TBCA PE=1 SV=1|Tubulin-specific chaperone A OS=Homo sapiens GN=TBCA PE=1 SV=3	0.0585873	hDFs -MMC - hTCs -MMC	limma	0.820432	0.91088	no hit
1705	DNAJB1	P25685	DnaJ homolog subfamily B member 1 OS=Homo sapiens GN=DNAJB1 PE=1 SV=4	-0.0602864	hDFs -MMC - hTCs -MMC	limma	0.32234	0.544134	no hit
1706	AFG3L2	Q9Y4W6	AFG3-like protein 2 OS=Homo sapiens GN=AFG3L2 PE=1 SV=2	0.0796114	hDFs -MMC - hTCs -MMC	limma	0.438832	0.653656	no hit
1707	BICC1	Q9H694	Protein bicaudal C homolog 1 OS=Homo sapiens GN=BICC1 PE=1 SV=2	-0.684439	hDFs -MMC - hTCs -MMC	limma	9.461e-05	0.00258193	no hit
1708	SCPEP1	Q9HB40	Retinoid-inducible serine carboxypeptidase OS=Homo sapiens GN=SCPEP1 PE=1 SV=1	0.652399	hDFs -MMC - hTCs -MMC	limma	2.926e-05	0.00130606	no hit
1709	FCHO2	Q0JRZ9	F-BAR domain only protein 2 OS=Homo sapiens GN=FCHO2 PE=1 SV=2	0.339586	hDFs -MMC - hTCs -MMC	limma	0.00240012	0.0217581	no hit
1710	BASP1	P80723	Brain acid soluble protein 1 OS=Homo sapiens GN=BASP1 PE=1 SV=2	-0.142663	hDFs -MMC - hTCs -MMC	limma	0.589931	0.770054	no hit
1711	VPS41	P49754|P49754-3	Vacuolar protein sorting-associated protein 41 homolog OS=Homo sapiens GN=VPS41 PE=1 SV=3|Isoform 3 of Vacuolar protein sorting-associated protein 41 homolog OS=Homo sapiens GN=VPS41	0.0394783	hDFs -MMC - hTCs -MMC	limma	0.552339	0.743073	no hit
1712	TTC5	Q8N0Z6	Tetratricopeptide repeat protein 5 OS=Homo sapiens GN=TTC5 PE=1 SV=2	-0.557746	hDFs -MMC - hTCs -MMC	limma	0.0202705	0.090709	no hit
1713	LARP6	Q9BRS8	La-related protein 6 OS=Homo sapiens GN=LARP6 PE=1 SV=1	-0.265321	hDFs -MMC - hTCs -MMC	limma	0.0342701	0.130893	no hit
1714	DCTN5	Q9BTE1	Dynactin subunit 5 OS=Homo sapiens GN=DCTN5 PE=1 SV=1	0.0924002	hDFs -MMC - hTCs -MMC	limma	0.263281	0.47735	no hit
1715	KIF1BP	Q96EK5	KIF1-binding protein OS=Homo sapiens GN=KIF1BP PE=1 SV=1	0.150229	hDFs -MMC - hTCs -MMC	limma	0.0516476	0.171407	no hit
1716	KTI12	Q96EK9	Protein KTI12 homolog OS=Homo sapiens GN=KTI12 PE=1 SV=1	0.0864927	hDFs -MMC - hTCs -MMC	limma	0.25619	0.47156	no hit
1717	HMGCL	P35914	Hydroxymethylglutaryl-CoA lyase, mitochondrial OS=Homo sapiens GN=HMGCL PE=1 SV=2	0.00240544	hDFs -MMC - hTCs -MMC	limma	0.973523	0.985477	no hit
1718	DUSP3	P51452	Dual specificity protein phosphatase 3 OS=Homo sapiens GN=DUSP3 PE=1 SV=1	0.707438	hDFs -MMC - hTCs -MMC	limma	3.3985e-05	0.00141926	no hit
1719	SMG8	Q8ND04|Q8ND04-2	Protein SMG8 OS=Homo sapiens GN=SMG8 PE=1 SV=1|Isoform 2 of Protein SMG8 OS=Homo sapiens GN=SMG8	-0.166252	hDFs -MMC - hTCs -MMC	limma	0.0273136	0.111693	no hit
1720	NDUFV1	G3V0I5|P49821|P49821-2	NADH dehydrogenase (Ubiquinone) flavoprotein 1, 51kDa, isoform CRA_c OS=Homo sapiens GN=NDUFV1 PE=1 SV=1|NADH dehydrogenase [ubiquinone] flavoprotein 1, mitochondrial OS=Homo sapiens GN=NDUFV1 PE=1 SV=4|Isoform 2 of NADH dehydrogenase [ubiquinone] flavoprotein 1, mitochondrial OS=Homo sapiens GN=NDUFV1	0.152843	hDFs -MMC - hTCs -MMC	limma	0.086764	0.239388	no hit
1721	NBAS	A2RRP1	Neuroblastoma-amplified sequence OS=Homo sapiens GN=NBAS PE=1 SV=2	0.0111812	hDFs -MMC - hTCs -MMC	limma	0.892076	0.947101	no hit
1722	FLCN	Q8NFG4	Folliculin OS=Homo sapiens GN=FLCN PE=1 SV=1	0.243602	hDFs -MMC - hTCs -MMC	limma	0.110488	0.278842	no hit
1723	MRPS10	P82664	28S ribosomal protein S10, mitochondrial OS=Homo sapiens GN=MRPS10 PE=1 SV=2	0.277262	hDFs -MMC - hTCs -MMC	limma	0.124193	0.301759	no hit
1724	YWHAG	P61981	14-3-3 protein gamma OS=Homo sapiens GN=YWHAG PE=1 SV=2	0.0697931	hDFs -MMC - hTCs -MMC	limma	0.47597	0.683088	no hit
1725	ATG5	Q9H1Y0	Autophagy protein 5 OS=Homo sapiens GN=ATG5 PE=1 SV=2	0.113931	hDFs -MMC - hTCs -MMC	limma	0.0907352	0.247456	no hit
1726	PFDN1	E5RGS4|O60925	Prefoldin subunit 1 OS=Homo sapiens GN=PFDN1 PE=1 SV=1|Prefoldin subunit 1 OS=Homo sapiens GN=PFDN1 PE=1 SV=2	-0.0503973	hDFs -MMC - hTCs -MMC	limma	0.633738	0.798731	no hit
1727	ABCD3	P28288	ATP-binding cassette sub-family D member 3 OS=Homo sapiens GN=ABCD3 PE=1 SV=1	0.0634306	hDFs -MMC - hTCs -MMC	limma	0.379546	0.600103	no hit
1728	TMED9	Q9BVK6	Transmembrane emp24 domain-containing protein 9 OS=Homo sapiens GN=TMED9 PE=1 SV=2	-0.102405	hDFs -MMC - hTCs -MMC	limma	0.349598	0.570111	no hit
1729	RBM33	H0Y3K4|Q96EV2	RNA-binding protein 33 (Fragment) OS=Homo sapiens GN=RBM33 PE=1 SV=1|RNA-binding protein 33 OS=Homo sapiens GN=RBM33 PE=1 SV=3	-0.555347	hDFs -MMC - hTCs -MMC	limma	0.00373205	0.0292076	no hit
1730	SF3B6	Q9Y3B4	Splicing factor 3B subunit 6 OS=Homo sapiens GN=SF3B6 PE=1 SV=1	0.0767715	hDFs -MMC - hTCs -MMC	limma	0.225653	0.438326	no hit
1731	UBFD1	H3BRL3|O14562	Ubiquitin domain-containing protein UBFD1 OS=Homo sapiens GN=UBFD1 PE=1 SV=1|Ubiquitin domain-containing protein UBFD1 OS=Homo sapiens GN=UBFD1 PE=1 SV=2	-0.169347	hDFs -MMC - hTCs -MMC	limma	0.0664435	0.200549	no hit
1732	BAG3	O95817	BAG family molecular chaperone regulator 3 OS=Homo sapiens GN=BAG3 PE=1 SV=3	-0.626887	hDFs -MMC - hTCs -MMC	limma	0.00216689	0.0206383	no hit
1733	RPL10	F8W7C6|P27635|X1WI28	60S ribosomal protein L10 OS=Homo sapiens GN=RPL10 PE=1 SV=2|60S ribosomal protein L10 OS=Homo sapiens GN=RPL10 PE=1 SV=4|60S ribosomal protein L10 (Fragment) OS=Homo sapiens GN=RPL10 PE=1 SV=6	0.512201	hDFs -MMC - hTCs -MMC	limma	0.184182	0.384649	no hit
1734	PEPD	P12955	Xaa-Pro dipeptidase OS=Homo sapiens GN=PEPD PE=1 SV=3	0.560519	hDFs -MMC - hTCs -MMC	limma	0.00077553	0.0103149	no hit
1735	PSMA6	G3V5Z7|P60900	Proteasome subunit alpha type OS=Homo sapiens GN=PSMA6 PE=1 SV=1|Proteasome subunit alpha type-6 OS=Homo sapiens GN=PSMA6 PE=1 SV=1	0.0800861	hDFs -MMC - hTCs -MMC	limma	0.242626	0.457502	no hit
1736	S100A10	P60903	Protein S100-A10 OS=Homo sapiens GN=S100A10 PE=1 SV=2	-0.150569	hDFs -MMC - hTCs -MMC	limma	0.366386	0.587087	no hit
1737	QPRT	Q15274	Nicotinate-nucleotide pyrophosphorylase [carboxylating] OS=Homo sapiens GN=QPRT PE=1 SV=3	2.35017	hDFs -MMC - hTCs -MMC	limma	6.3322e-09	3.3352e-05	hit
1738	RABEP1	Q15276	Rab GTPase-binding effector protein 1 OS=Homo sapiens GN=RABEP1 PE=1 SV=2	-0.227549	hDFs -MMC - hTCs -MMC	limma	0.0537092	0.17588	no hit
1739	RAB18	Q9NP72	Ras-related protein Rab-18 OS=Homo sapiens GN=RAB18 PE=1 SV=1	0.259959	hDFs -MMC - hTCs -MMC	limma	0.00915175	0.0531447	no hit
1740	SSU72	Q9NP77	RNA polymerase II subunit A C-terminal domain phosphatase SSU72 OS=Homo sapiens GN=SSU72 PE=1 SV=1	-0.0416792	hDFs -MMC - hTCs -MMC	limma	0.822042	0.911707	no hit
1741	VTA1	A0A087WY55|Q9NP79	Chromosome 6 open reading frame 55, isoform CRA_b OS=Homo sapiens GN=VTA1 PE=1 SV=1|Vacuolar protein sorting-associated protein VTA1 homolog OS=Homo sapiens GN=VTA1 PE=1 SV=1	-0.306688	hDFs -MMC - hTCs -MMC	limma	0.00502693	0.0354442	no hit
1742	MME	P08473	Neprilysin OS=Homo sapiens GN=MME PE=1 SV=2	-0.0537535	hDFs -MMC - hTCs -MMC	limma	0.772483	0.884493	no hit
1743	MTMR6	Q9Y217	Myotubularin-related protein 6 OS=Homo sapiens GN=MTMR6 PE=1 SV=3	-0.456604	hDFs -MMC - hTCs -MMC	limma	0.00729828	0.0454374	no hit
1744	DHRS1	Q96LJ7	Dehydrogenase/reductase SDR family member 1 OS=Homo sapiens GN=DHRS1 PE=1 SV=1	-0.317878	hDFs -MMC - hTCs -MMC	limma	0.0245247	0.103172	no hit
1745	P3H3	Q8IVL6	Prolyl 3-hydroxylase 3 OS=Homo sapiens GN=P3H3 PE=1 SV=1	-0.275938	hDFs -MMC - hTCs -MMC	limma	0.0248358	0.1039	no hit
1746	EPB41L2	H0Y5B0|O43491	Band 4.1-like protein 2 (Fragment) OS=Homo sapiens GN=EPB41L2 PE=1 SV=1|Band 4.1-like protein 2 OS=Homo sapiens GN=EPB41L2 PE=1 SV=1	0.0133458	hDFs -MMC - hTCs -MMC	limma	0.879618	0.940119	no hit
1747	ARL8B	Q9NVJ2	ADP-ribosylation factor-like protein 8B OS=Homo sapiens GN=ARL8B PE=1 SV=1	0.141865	hDFs -MMC - hTCs -MMC	limma	0.249211	0.464066	no hit
1748	ANKS1A	Q92625	Ankyrin repeat and SAM domain-containing protein 1A OS=Homo sapiens GN=ANKS1A PE=1 SV=4	-0.382425	hDFs -MMC - hTCs -MMC	limma	0.069619	0.206596	no hit
1749	HP1BP3	Q5SSJ5	Heterochromatin protein 1-binding protein 3 OS=Homo sapiens GN=HP1BP3 PE=1 SV=1	-0.213258	hDFs -MMC - hTCs -MMC	limma	0.0127238	0.0659668	no hit
1750	NOM1	Q5C9Z4	Nucleolar MIF4G domain-containing protein 1 OS=Homo sapiens GN=NOM1 PE=1 SV=1	0.051241	hDFs -MMC - hTCs -MMC	limma	0.495026	0.69902	no hit
1751	NOC3L	Q8WTT2	Nucleolar complex protein 3 homolog OS=Homo sapiens GN=NOC3L PE=1 SV=1	-0.153323	hDFs -MMC - hTCs -MMC	limma	0.0959032	0.254983	no hit
1752	EML3	B7WPE2|Q32P44	Echinoderm microtubule associated protein like 3, isoform CRA_e OS=Homo sapiens GN=EML3 PE=1 SV=1|Echinoderm microtubule-associated protein-like 3 OS=Homo sapiens GN=EML3 PE=1 SV=1	-0.765136	hDFs -MMC - hTCs -MMC	limma	8.4296e-06	0.00066267	no hit
1753	CAMLG	P49069	Calcium signal-modulating cyclophilin ligand OS=Homo sapiens GN=CAMLG PE=1 SV=1	-0.245743	hDFs -MMC - hTCs -MMC	limma	0.0291476	0.11664	no hit
1754	PSMC3	P17980	26S protease regulatory subunit 6A OS=Homo sapiens GN=PSMC3 PE=1 SV=3	0.112222	hDFs -MMC - hTCs -MMC	limma	0.203127	0.410542	no hit
1755	LDAH	B5MDU6|Q9H6V9|Q9H6V9-2	Lipid droplet-associated hydrolase OS=Homo sapiens GN=LDAH PE=1 SV=1|Lipid droplet-associated hydrolase OS=Homo sapiens GN=LDAH PE=1 SV=1|Isoform 2 of Lipid droplet-associated hydrolase OS=Homo sapiens GN=LDAH	-0.133356	hDFs -MMC - hTCs -MMC	limma	0.147911	0.338584	no hit
1756	MGME1	Q5QPE7|Q9BQP7	Mitochondrial genome maintenance exonuclease 1 OS=Homo sapiens GN=MGME1 PE=1 SV=1|Mitochondrial genome maintenance exonuclease 1 OS=Homo sapiens GN=MGME1 PE=1 SV=1	0.17248	hDFs -MMC - hTCs -MMC	limma	0.177354	0.375679	no hit
1757	MBLAC2	Q68D91	Metallo-beta-lactamase domain-containing protein 2 OS=Homo sapiens GN=MBLAC2 PE=1 SV=3	-0.0992968	hDFs -MMC - hTCs -MMC	limma	0.22423	0.436605	no hit
1758	RANBP6	O60518	Ran-binding protein 6 OS=Homo sapiens GN=RANBP6 PE=1 SV=2	-0.370611	hDFs -MMC - hTCs -MMC	limma	0.00103801	0.0125683	no hit
1759	EIF6	P56537	Eukaryotic translation initiation factor 6 OS=Homo sapiens GN=EIF6 PE=1 SV=1	-0.247437	hDFs -MMC - hTCs -MMC	limma	0.0752147	0.217837	no hit
1760	ITPR1	Q14643|Q14643-2|Q14643-3|Q14643-4|Q14643-5|Q14643-6|Q14643-7|Q14643-8	Inositol 1,4,5-trisphosphate receptor type 1 OS=Homo sapiens GN=ITPR1 PE=1 SV=3|Isoform 2 of Inositol 1,4,5-trisphosphate receptor type 1 OS=Homo sapiens GN=ITPR1|Isoform 3 of Inositol 1,4,5-trisphosphate receptor type 1 OS=Homo sapiens GN=ITPR1|Isoform 4 of Inositol 1,4,5-trisphosphate receptor type 1 OS=Homo sapiens GN=ITPR1|Isoform 5 of Inositol 1,4,5-trisphosphate receptor type 1 OS=Homo sapi…	-1.03644	hDFs -MMC - hTCs -MMC	limma	0.00040018	0.00648533	hit
1761	HERPUD1	Q15011|Q15011-2|Q15011-3|Q15011-4	Homocysteine-responsive endoplasmic reticulum-resident ubiquitin-like domain member 1 protein OS=Homo sapiens GN=HERPUD1 PE=1 SV=1|Isoform 2 of Homocysteine-responsive endoplasmic reticulum-resident ubiquitin-like domain member 1 protein OS=Homo sapiens GN=HERPUD1|Isoform 3 of Homocysteine-responsive endoplasmic reticulum-resident ubiquitin-like domain member 1 protein OS=Homo sapiens GN=HERPUD1|…	-0.0472174	hDFs -MMC - hTCs -MMC	limma	0.653079	0.810692	no hit
1762	FKBP10	Q96AY3	Peptidyl-prolyl cis-trans isomerase FKBP10 OS=Homo sapiens GN=FKBP10 PE=1 SV=1	-0.13986	hDFs -MMC - hTCs -MMC	limma	0.423494	0.639675	no hit
1763	ECI2	A0A0C4DGA2|O75521|O75521-2	Enoyl-CoA delta isomerase 2, mitochondrial OS=Homo sapiens GN=ECI2 PE=1 SV=1|Enoyl-CoA delta isomerase 2, mitochondrial OS=Homo sapiens GN=ECI2 PE=1 SV=4|Isoform 2 of Enoyl-CoA delta isomerase 2, mitochondrial OS=Homo sapiens GN=ECI2	-0.494208	hDFs -MMC - hTCs -MMC	limma	0.0109675	0.059831	no hit
1764	CBLB	B5MC15|Q13191|Q13191-2|Q13191-3	Cas-Br-M (Murine) ecotropic retroviral transforming sequence b, isoform CRA_a OS=Homo sapiens GN=CBLB PE=1 SV=1|E3 ubiquitin-protein ligase CBL-B OS=Homo sapiens GN=CBLB PE=1 SV=2|Isoform Truncated 1 of E3 ubiquitin-protein ligase CBL-B OS=Homo sapiens GN=CBLB|Isoform Truncated 2 of E3 ubiquitin-protein ligase CBL-B OS=Homo sapiens GN=CBLB	-0.110834	hDFs -MMC - hTCs -MMC	limma	0.460416	0.671205	no hit
1765	SRP68	Q9UHB9	Signal recognition particle subunit SRP68 OS=Homo sapiens GN=SRP68 PE=1 SV=2	-0.0009248	hDFs -MMC - hTCs -MMC	limma	0.989925	0.995216	no hit
1766	AFF4	Q9UHB7	AF4/FMR2 family member 4 OS=Homo sapiens GN=AFF4 PE=1 SV=1	-0.224544	hDFs -MMC - hTCs -MMC	limma	0.056011	0.179884	no hit
1767	SMAP	E9PM92|E9PRZ9|O00193	Small acidic protein OS=Homo sapiens GN=C11orf58 PE=1 SV=2|Small acidic protein (Fragment) OS=Homo sapiens GN=C11orf58 PE=1 SV=1|Small acidic protein OS=Homo sapiens GN=SMAP PE=1 SV=1	0.210209	hDFs -MMC - hTCs -MMC	limma	0.258044	0.472573	no hit
1768	TRIM26	Q12899	Tripartite motif-containing protein 26 OS=Homo sapiens GN=TRIM26 PE=1 SV=1	0.231346	hDFs -MMC - hTCs -MMC	limma	0.0199988	0.0899755	no hit
1769	C11orf68	Q9H3H3|Q9H3H3-2|Q9H3H3-3	UPF0696 protein C11orf68 OS=Homo sapiens GN=C11orf68 PE=1 SV=2|Isoform 2 of UPF0696 protein C11orf68 OS=Homo sapiens GN=C11orf68|Isoform 3 of UPF0696 protein C11orf68 OS=Homo sapiens GN=C11orf68	-0.442428	hDFs -MMC - hTCs -MMC	limma	0.00119633	0.0139268	no hit
1770	INTS2	J3KMZ7|Q9H0H0	Integrator complex subunit 2 OS=Homo sapiens GN=INTS2 PE=1 SV=1|Integrator complex subunit 2 OS=Homo sapiens GN=INTS2 PE=1 SV=2	-0.0298984	hDFs -MMC - hTCs -MMC	limma	0.703821	0.843695	no hit
1771	PIK3C2A	O00443	Phosphatidylinositol 4-phosphate 3-kinase C2 domain-containing subunit alpha OS=Homo sapiens GN=PIK3C2A PE=1 SV=2	-0.0221803	hDFs -MMC - hTCs -MMC	limma	0.879261	0.940119	no hit
1772	ABCB8	Q9NUT2|Q9NUT2-2|Q9NUT2-4|Q9NUT2-5	ATP-binding cassette sub-family B member 8, mitochondrial OS=Homo sapiens GN=ABCB8 PE=1 SV=3|Isoform 2 of ATP-binding cassette sub-family B member 8, mitochondrial OS=Homo sapiens GN=ABCB8|Isoform 4 of ATP-binding cassette sub-family B member 8, mitochondrial OS=Homo sapiens GN=ABCB8|Isoform 5 of ATP-binding cassette sub-family B member 8, mitochondrial OS=Homo sapiens GN=ABCB8	-0.0275653	hDFs -MMC - hTCs -MMC	limma	0.666578	0.81863	no hit
1773	PDGFRB	P09619	Platelet-derived growth factor receptor beta OS=Homo sapiens GN=PDGFRB PE=1 SV=1	0.731984	hDFs -MMC - hTCs -MMC	limma	0.00167949	0.0173448	no hit
1774	SORBS3	O60504	Vinexin OS=Homo sapiens GN=SORBS3 PE=1 SV=2	0.258362	hDFs -MMC - hTCs -MMC	limma	0.0352877	0.133616	no hit
1775	TPST1	O60507	Protein-tyrosine sulfotransferase 1 OS=Homo sapiens GN=TPST1 PE=2 SV=1	1.38078	hDFs -MMC - hTCs -MMC	limma	4.1199e-06	0.00045127	hit
1776	ENDOD1	O94919	Endonuclease domain-containing 1 protein OS=Homo sapiens GN=ENDOD1 PE=1 SV=2	-1.1223	hDFs -MMC - hTCs -MMC	limma	6.0498e-05	0.00188547	hit
1777	ALG2	Q9H553	Alpha-1,3/1,6-mannosyltransferase ALG2 OS=Homo sapiens GN=ALG2 PE=1 SV=1	-0.0304417	hDFs -MMC - hTCs -MMC	limma	0.76062	0.877203	no hit
1778	BBS7	Q8IWZ6|Q8IWZ6-2	Bardet-Biedl syndrome 7 protein OS=Homo sapiens GN=BBS7 PE=1 SV=2|Isoform 2 of Bardet-Biedl syndrome 7 protein OS=Homo sapiens GN=BBS7	-0.20426	hDFs -MMC - hTCs -MMC	limma	0.0740064	0.215712	no hit
1779	CYP27A1	Q02318	Sterol 26-hydroxylase, mitochondrial OS=Homo sapiens GN=CYP27A1 PE=1 SV=1	-0.0619916	hDFs -MMC - hTCs -MMC	limma	0.670274	0.820127	no hit
1780	LMNB1	P20700	Lamin-B1 OS=Homo sapiens GN=LMNB1 PE=1 SV=2	0.156844	hDFs -MMC - hTCs -MMC	limma	0.0501559	0.16819	no hit
1781	SPTLC2	O15270	Serine palmitoyltransferase 2 OS=Homo sapiens GN=SPTLC2 PE=1 SV=1	-0.139623	hDFs -MMC - hTCs -MMC	limma	0.362364	0.583931	no hit
1782	RAB1B	Q9H0U4	Ras-related protein Rab-1B OS=Homo sapiens GN=RAB1B PE=1 SV=1	0.138166	hDFs -MMC - hTCs -MMC	limma	0.248036	0.462809	no hit
1783	AKAP13	Q12802|Q12802-2|Q12802-4	A-kinase anchor protein 13 OS=Homo sapiens GN=AKAP13 PE=1 SV=2|Isoform 2 of A-kinase anchor protein 13 OS=Homo sapiens GN=AKAP13|Isoform 3 of A-kinase anchor protein 13 OS=Homo sapiens GN=AKAP13	-0.194492	hDFs -MMC - hTCs -MMC	limma	0.110779	0.279307	no hit
1784	MAD2L1	Q13257	Mitotic spindle assembly checkpoint protein MAD2A OS=Homo sapiens GN=MAD2L1 PE=1 SV=1	0.331515	hDFs -MMC - hTCs -MMC	limma	0.00603518	0.0397213	no hit
1785	LAMC1	P11047	Laminin subunit gamma-1 OS=Homo sapiens GN=LAMC1 PE=1 SV=3	0.522344	hDFs -MMC - hTCs -MMC	limma	0.00426091	0.0316524	no hit
1786	TBCC	Q15814	Tubulin-specific chaperone C OS=Homo sapiens GN=TBCC PE=1 SV=2	0.116617	hDFs -MMC - hTCs -MMC	limma	0.207276	0.416212	no hit
1787	UBE2V2	Q15819	Ubiquitin-conjugating enzyme E2 variant 2 OS=Homo sapiens GN=UBE2V2 PE=1 SV=4	0.23736	hDFs -MMC - hTCs -MMC	limma	0.0915615	0.248201	no hit
1788	KIF1C	O43896	Kinesin-like protein KIF1C OS=Homo sapiens GN=KIF1C PE=1 SV=3	-0.257914	hDFs -MMC - hTCs -MMC	limma	0.0885954	0.243291	no hit
1789	SPR	P35270	Sepiapterin reductase OS=Homo sapiens GN=SPR PE=1 SV=1	0.255853	hDFs -MMC - hTCs -MMC	limma	0.00774624	0.0475518	no hit
1790	PNKD	Q8N490-2	Isoform 2 of Probable hydrolase PNKD OS=Homo sapiens GN=PNKD	-0.0626607	hDFs -MMC - hTCs -MMC	limma	0.641646	0.803272	no hit
1791	REEP3	Q6NUK4	Receptor expression-enhancing protein 3 OS=Homo sapiens GN=REEP3 PE=1 SV=1	0.085896	hDFs -MMC - hTCs -MMC	limma	0.257695	0.472441	no hit
1792	SYNCRIP	O60506|O60506-3	Heterogeneous nuclear ribonucleoprotein Q OS=Homo sapiens GN=SYNCRIP PE=1 SV=2|Isoform 3 of Heterogeneous nuclear ribonucleoprotein Q OS=Homo sapiens GN=SYNCRIP	-0.0556805	hDFs -MMC - hTCs -MMC	limma	0.484606	0.690508	no hit
1793	ARHGAP1	Q07960	Rho GTPase-activating protein 1 OS=Homo sapiens GN=ARHGAP1 PE=1 SV=1	-0.365319	hDFs -MMC - hTCs -MMC	limma	0.00330997	0.0267798	no hit
1794	MRPL55	Q7Z7F7|Q7Z7F7-2	39S ribosomal protein L55, mitochondrial OS=Homo sapiens GN=MRPL55 PE=1 SV=1|Isoform 2 of 39S ribosomal protein L55, mitochondrial OS=Homo sapiens GN=MRPL55	-0.0524539	hDFs -MMC - hTCs -MMC	limma	0.499872	0.702828	no hit
1795	STS	P08842	Steryl-sulfatase OS=Homo sapiens GN=STS PE=1 SV=2	-0.138842	hDFs -MMC - hTCs -MMC	limma	0.298191	0.51937	no hit
1796	M6PR	P20645	Cation-dependent mannose-6-phosphate receptor OS=Homo sapiens GN=M6PR PE=1 SV=1	0.267591	hDFs -MMC - hTCs -MMC	limma	0.0256717	0.106551	no hit
1797	RPLP2	P05387	60S acidic ribosomal protein P2 OS=Homo sapiens GN=RPLP2 PE=1 SV=1	0.947386	hDFs -MMC - hTCs -MMC	limma	1.3553e-07	0.00013448	no hit
1798	RPL3	P39023	60S ribosomal protein L3 OS=Homo sapiens GN=RPL3 PE=1 SV=2	-0.0237816	hDFs -MMC - hTCs -MMC	limma	0.699452	0.841077	no hit
1799	FAM3C	Q92520	Protein FAM3C OS=Homo sapiens GN=FAM3C PE=1 SV=1	-0.191716	hDFs -MMC - hTCs -MMC	limma	0.31549	0.53551	no hit
1800	H1FX	Q92522	Histone H1x OS=Homo sapiens GN=H1FX PE=1 SV=1	0.10302	hDFs -MMC - hTCs -MMC	limma	0.397031	0.613603	no hit
1801	RPL6	Q02878	60S ribosomal protein L6 OS=Homo sapiens GN=RPL6 PE=1 SV=3	0.00068016	hDFs -MMC - hTCs -MMC	limma	0.992609	0.99645	no hit
1802	WDR47	A0A0A0MRE6|O94967|O94967-2|O94967-3|O94967-4	WD repeat-containing protein 47 OS=Homo sapiens GN=WDR47 PE=1 SV=1|WD repeat-containing protein 47 OS=Homo sapiens GN=WDR47 PE=1 SV=1|Isoform 2 of WD repeat-containing protein 47 OS=Homo sapiens GN=WDR47|Isoform 3 of WD repeat-containing protein 47 OS=Homo sapiens GN=WDR47|Isoform 4 of WD repeat-containing protein 47 OS=Homo sapiens GN=WDR47	-0.15497	hDFs -MMC - hTCs -MMC	limma	0.0696289	0.206596	no hit
1803	CYP20A1	E9PHG5|Q6UW02	Cytochrome P450 20A1 OS=Homo sapiens GN=CYP20A1 PE=1 SV=1|Cytochrome P450 20A1 OS=Homo sapiens GN=CYP20A1 PE=1 SV=1	-0.192278	hDFs -MMC - hTCs -MMC	limma	0.0361851	0.135649	no hit
1804	ATOX1	E5RGN3|E5RIM7|O00244	Copper transport protein ATOX1 OS=Homo sapiens GN=ATOX1 PE=1 SV=1|Copper transport protein ATOX1 OS=Homo sapiens GN=ATOX1 PE=1 SV=1|Copper transport protein ATOX1 OS=Homo sapiens GN=ATOX1 PE=1 SV=1	0.238569	hDFs -MMC - hTCs -MMC	limma	0.0238994	0.101597	no hit
1805	CCDC58	C9JQ41|H7C525|Q4VC31	Coiled-coil domain-containing protein 58 OS=Homo sapiens GN=CCDC58 PE=1 SV=1|Coiled-coil domain-containing protein 58 (Fragment) OS=Homo sapiens GN=CCDC58 PE=1 SV=1|Coiled-coil domain-containing protein 58 OS=Homo sapiens GN=CCDC58 PE=1 SV=1	0.238683	hDFs -MMC - hTCs -MMC	limma	0.171555	0.36831	no hit
1806	TUSC3	D6RA37|D6RDV0|D6RIY7|Q13454|Q13454-2	Tumor suppressor candidate 3 OS=Homo sapiens GN=TUSC3 PE=1 SV=1|Tumor suppressor candidate 3 OS=Homo sapiens GN=TUSC3 PE=1 SV=1|Tumor suppressor candidate 3 OS=Homo sapiens GN=TUSC3 PE=1 SV=1|Tumor suppressor candidate 3 OS=Homo sapiens GN=TUSC3 PE=1 SV=1|Isoform 2 of Tumor suppressor candidate 3 OS=Homo sapiens GN=TUSC3	-0.0085909	hDFs -MMC - hTCs -MMC	limma	0.979886	0.988311	no hit
1807	MYOF	Q9NZM1|Q9NZM1-6	Myoferlin OS=Homo sapiens GN=MYOF PE=1 SV=1|Isoform 6 of Myoferlin OS=Homo sapiens GN=MYOF	-0.266217	hDFs -MMC - hTCs -MMC	limma	0.303255	0.523307	no hit
1808	ZFYVE16	Q7Z3T8	Zinc finger FYVE domain-containing protein 16 OS=Homo sapiens GN=ZFYVE16 PE=1 SV=3	0.202242	hDFs -MMC - hTCs -MMC	limma	0.150145	0.342003	no hit
1809	HMGCS1	Q01581	Hydroxymethylglutaryl-CoA synthase, cytoplasmic OS=Homo sapiens GN=HMGCS1 PE=1 SV=2	1.07303	hDFs -MMC - hTCs -MMC	limma	2.112e-05	0.00106958	hit
1810	SPAG7	I3L4C3|O75391	Sperm-associated antigen 7 OS=Homo sapiens GN=SPAG7 PE=1 SV=1|Sperm-associated antigen 7 OS=Homo sapiens GN=SPAG7 PE=1 SV=2	0.251248	hDFs -MMC - hTCs -MMC	limma	0.073238	0.213946	no hit
1811	CS	B4DJV2|O75390	Citrate synthase OS=Homo sapiens GN=CS PE=1 SV=1|Citrate synthase, mitochondrial OS=Homo sapiens GN=CS PE=1 SV=2	0.175915	hDFs -MMC - hTCs -MMC	limma	0.12421	0.301759	no hit
1812	SEC22B	O75396	Vesicle-trafficking protein SEC22b OS=Homo sapiens GN=SEC22B PE=1 SV=4	0.195187	hDFs -MMC - hTCs -MMC	limma	0.00999285	0.0560621	no hit
1813	MRPL19	P49406	39S ribosomal protein L19, mitochondrial OS=Homo sapiens GN=MRPL19 PE=1 SV=2	-0.101695	hDFs -MMC - hTCs -MMC	limma	0.266728	0.481869	no hit
1814	SCAMP4	Q969E2|Q969E2-2	Secretory carrier-associated membrane protein 4 OS=Homo sapiens GN=SCAMP4 PE=1 SV=1|Isoform 2 of Secretory carrier-associated membrane protein 4 OS=Homo sapiens GN=SCAMP4	0.0798136	hDFs -MMC - hTCs -MMC	limma	0.263675	0.477613	no hit
1815	RPS13	P62277	40S ribosomal protein S13 OS=Homo sapiens GN=RPS13 PE=1 SV=2	0.0493854	hDFs -MMC - hTCs -MMC	limma	0.502007	0.704493	no hit
1816	DBN1	Q16643|Q16643-3	Drebrin OS=Homo sapiens GN=DBN1 PE=1 SV=4|Isoform 3 of Drebrin OS=Homo sapiens GN=DBN1	0.527488	hDFs -MMC - hTCs -MMC	limma	0.00736494	0.0457982	no hit
1817	NUDT1	P36639|P36639-2|P36639-3|P36639-4	7,8-dihydro-8-oxoguanine triphosphatase OS=Homo sapiens GN=NUDT1 PE=1 SV=3|Isoform p22 of 7,8-dihydro-8-oxoguanine triphosphatase OS=Homo sapiens GN=NUDT1|Isoform p21 of 7,8-dihydro-8-oxoguanine triphosphatase OS=Homo sapiens GN=NUDT1|Isoform p18 of 7,8-dihydro-8-oxoguanine triphosphatase OS=Homo sapiens GN=NUDT1	0.449124	hDFs -MMC - hTCs -MMC	limma	0.0100955	0.0565066	no hit
1818	IGFBP7	Q16270|Q16270-2	Insulin-like growth factor-binding protein 7 OS=Homo sapiens GN=IGFBP7 PE=1 SV=1|Isoform 2 of Insulin-like growth factor-binding protein 7 OS=Homo sapiens GN=IGFBP7	-0.335978	hDFs -MMC - hTCs -MMC	limma	0.20331	0.410596	no hit
1819	GSK3A	A8MT37|P49840	Glycogen synthase kinase-3 alpha OS=Homo sapiens GN=GSK3A PE=1 SV=2|Glycogen synthase kinase-3 alpha OS=Homo sapiens GN=GSK3A PE=1 SV=2	-0.0824004	hDFs -MMC - hTCs -MMC	limma	0.429809	0.644142	no hit
1820	FAM20C	Q8IXL6	Extracellular serine/threonine protein kinase FAM20C OS=Homo sapiens GN=FAM20C PE=1 SV=2	-0.45641	hDFs -MMC - hTCs -MMC	limma	0.00126472	0.0144468	no hit
1821	NDUFA9	Q16795	NADH dehydrogenase [ubiquinone] 1 alpha subcomplex subunit 9, mitochondrial OS=Homo sapiens GN=NDUFA9 PE=1 SV=2	0.0455057	hDFs -MMC - hTCs -MMC	limma	0.526286	0.723179	no hit
1822	ME3	E9PMB9|Q16798	Malic enzyme (Fragment) OS=Homo sapiens GN=ME3 PE=1 SV=7|NADP-dependent malic enzyme, mitochondrial OS=Homo sapiens GN=ME3 PE=2 SV=2	0.0888918	hDFs -MMC - hTCs -MMC	limma	0.427977	0.642576	no hit
1823	PURA	Q00577	Transcriptional activator protein Pur-alpha OS=Homo sapiens GN=PURA PE=1 SV=2	-0.375661	hDFs -MMC - hTCs -MMC	limma	0.00169234	0.0174092	no hit
1824	VPS51	Q9UID3	Vacuolar protein sorting-associated protein 51 homolog OS=Homo sapiens GN=VPS51 PE=1 SV=2	0.0939792	hDFs -MMC - hTCs -MMC	limma	0.265344	0.480099	no hit
1825	YIPF3	E7EQR8|Q9GZM5	Protein YIPF3 OS=Homo sapiens GN=YIPF3 PE=1 SV=1|Protein YIPF3 OS=Homo sapiens GN=YIPF3 PE=1 SV=1	0.120316	hDFs -MMC - hTCs -MMC	limma	0.415911	0.632538	no hit
1826	ASNS	P08243|P08243-2|P08243-3	Asparagine synthetase [glutamine-hydrolyzing] OS=Homo sapiens GN=ASNS PE=1 SV=4|Isoform 2 of Asparagine synthetase [glutamine-hydrolyzing] OS=Homo sapiens GN=ASNS|Isoform 3 of Asparagine synthetase [glutamine-hydrolyzing] OS=Homo sapiens GN=ASNS	-0.228837	hDFs -MMC - hTCs -MMC	limma	0.254925	0.470787	no hit
1827	CAPG	P40121	Macrophage-capping protein OS=Homo sapiens GN=CAPG PE=1 SV=2	-0.850975	hDFs -MMC - hTCs -MMC	limma	0.00085917	0.0111014	no hit
1828	IGF2BP1	Q9NZI8	Insulin-like growth factor 2 mRNA-binding protein 1 OS=Homo sapiens GN=IGF2BP1 PE=1 SV=2	0.435704	hDFs -MMC - hTCs -MMC	limma	0.0336719	0.128888	no hit
1829	DNAJC21	Q5F1R6|Q5F1R6-2|Q5F1R6-3	DnaJ homolog subfamily C member 21 OS=Homo sapiens GN=DNAJC21 PE=1 SV=2|Isoform 2 of DnaJ homolog subfamily C member 21 OS=Homo sapiens GN=DNAJC21|Isoform 3 of DnaJ homolog subfamily C member 21 OS=Homo sapiens GN=DNAJC21	0.264856	hDFs -MMC - hTCs -MMC	limma	0.0243285	0.102779	no hit
1830	SLC38A10	Q9HBR0	Putative sodium-coupled neutral amino acid transporter 10 OS=Homo sapiens GN=SLC38A10 PE=1 SV=2	-0.457916	hDFs -MMC - hTCs -MMC	limma	0.00564453	0.0380941	no hit
1831	TRIP12	Q14669|Q14669-2|Q14669-3	E3 ubiquitin-protein ligase TRIP12 OS=Homo sapiens GN=TRIP12 PE=1 SV=1|Isoform 2 of E3 ubiquitin-protein ligase TRIP12 OS=Homo sapiens GN=TRIP12|Isoform 3 of E3 ubiquitin-protein ligase TRIP12 OS=Homo sapiens GN=TRIP12	0.0653369	hDFs -MMC - hTCs -MMC	limma	0.530834	0.727342	no hit
1832	PI4K2A	Q9BTU6	Phosphatidylinositol 4-kinase type 2-alpha OS=Homo sapiens GN=PI4K2A PE=1 SV=1	0.0187129	hDFs -MMC - hTCs -MMC	limma	0.868668	0.93392	no hit
1833	RER1	O15258|Q9P0H9	Protein RER1 OS=Homo sapiens GN=RER1 PE=1 SV=1|Protein RER1 OS=Homo sapiens GN=RER1 PE=1 SV=1	0.0690029	hDFs -MMC - hTCs -MMC	limma	0.474068	0.680915	no hit
1834	ARID1B	H0Y7H8|Q8NFD5|Q8NFD5-2|Q8NFD5-3|Q8NFD5-4	AT-rich interactive domain-containing protein 1B (Fragment) OS=Homo sapiens GN=ARID1B PE=1 SV=1|AT-rich interactive domain-containing protein 1B OS=Homo sapiens GN=ARID1B PE=1 SV=2|Isoform 2 of AT-rich interactive domain-containing protein 1B OS=Homo sapiens GN=ARID1B|Isoform 3 of AT-rich interactive domain-containing protein 1B OS=Homo sapiens GN=ARID1B|Isoform 4 of AT-rich interactive domain-co…	-0.0564529	hDFs -MMC - hTCs -MMC	limma	0.504318	0.705935	no hit
1835	PLXNA1	Q9UIW2	Plexin-A1 OS=Homo sapiens GN=PLXNA1 PE=1 SV=3	0.313075	hDFs -MMC - hTCs -MMC	limma	0.0229616	0.0985644	no hit
1836	FKBP11	F8VU90|Q9NYL4|Q9NYL4-2	Peptidyl-prolyl cis-trans isomerase OS=Homo sapiens GN=FKBP11 PE=1 SV=1|Peptidyl-prolyl cis-trans isomerase FKBP11 OS=Homo sapiens GN=FKBP11 PE=1 SV=1|Isoform 2 of Peptidyl-prolyl cis-trans isomerase FKBP11 OS=Homo sapiens GN=FKBP11	0.495027	hDFs -MMC - hTCs -MMC	limma	0.256781	0.472229	no hit
1837	VCPIP1	Q96JH7	Deubiquitinating protein VCIP135 OS=Homo sapiens GN=VCPIP1 PE=1 SV=2	-0.241849	hDFs -MMC - hTCs -MMC	limma	0.0336625	0.128888	no hit
1838	DIEXF	Q68CQ4	Digestive organ expansion factor homolog OS=Homo sapiens GN=DIEXF PE=1 SV=2	0.11956	hDFs -MMC - hTCs -MMC	limma	0.368328	0.588409	no hit
1839	CANX	P27824|P27824-2	Calnexin OS=Homo sapiens GN=CANX PE=1 SV=2|Isoform 2 of Calnexin OS=Homo sapiens GN=CANX	-0.157583	hDFs -MMC - hTCs -MMC	limma	0.0602152	0.189773	no hit
1840	TBCEL	Q5QJ74	Tubulin-specific chaperone cofactor E-like protein OS=Homo sapiens GN=TBCEL PE=1 SV=2	0.0165693	hDFs -MMC - hTCs -MMC	limma	0.841875	0.921095	no hit
1841	PLPP3	O14495	Phospholipid phosphatase 3 OS=Homo sapiens GN=PLPP3 PE=1 SV=1	0.123429	hDFs -MMC - hTCs -MMC	limma	0.368196	0.58839	no hit
1842	EPHX1	P07099	Epoxide hydrolase 1 OS=Homo sapiens GN=EPHX1 PE=1 SV=1	-0.115223	hDFs -MMC - hTCs -MMC	limma	0.439603	0.653945	no hit
1843	CMAS	Q8NFW8	N-acylneuraminate cytidylyltransferase OS=Homo sapiens GN=CMAS PE=1 SV=2	-0.373451	hDFs -MMC - hTCs -MMC	limma	0.00054484	0.00824615	no hit
1844	BAG6	A0A024RCR6|A0A0G2JK23|P46379|P46379-2|P46379-3	HLA-B associated transcript 3, isoform CRA_a OS=Homo sapiens GN=BAT3 PE=1 SV=1|Large proline-rich protein BAG6 OS=Homo sapiens GN=BAG6 PE=1 SV=1|Large proline-rich protein BAG6 OS=Homo sapiens GN=BAG6 PE=1 SV=2|Isoform 2 of Large proline-rich protein BAG6 OS=Homo sapiens GN=BAG6|Isoform 3 of Large proline-rich protein BAG6 OS=Homo sapiens GN=BAG6	-0.153434	hDFs -MMC - hTCs -MMC	limma	0.0539269	0.176247	no hit
1845	PCIF1	Q9H4Z3	Phosphorylated CTD-interacting factor 1 OS=Homo sapiens GN=PCIF1 PE=1 SV=1	-0.129719	hDFs -MMC - hTCs -MMC	limma	0.237903	0.453178	no hit
1846	GRPEL1	Q9HAV7	GrpE protein homolog 1, mitochondrial OS=Homo sapiens GN=GRPEL1 PE=1 SV=2	0.0161995	hDFs -MMC - hTCs -MMC	limma	0.82848	0.91477	no hit
1847	XPO5	Q9HAV4	Exportin-5 OS=Homo sapiens GN=XPO5 PE=1 SV=1	0.0760766	hDFs -MMC - hTCs -MMC	limma	0.467491	0.67515	no hit
1848	TJAP1	Q5JTD0|Q5JTD0-2	Tight junction-associated protein 1 OS=Homo sapiens GN=TJAP1 PE=1 SV=1|Isoform 2 of Tight junction-associated protein 1 OS=Homo sapiens GN=TJAP1	-0.0182211	hDFs -MMC - hTCs -MMC	limma	0.910677	0.957202	no hit
1849	PPOX	P50336	Protoporphyrinogen oxidase OS=Homo sapiens GN=PPOX PE=1 SV=1	-0.0903212	hDFs -MMC - hTCs -MMC	limma	0.250003	0.464795	no hit
1850	RMDN3	Q96TC7	Regulator of microtubule dynamics protein 3 OS=Homo sapiens GN=RMDN3 PE=1 SV=2	0.0569066	hDFs -MMC - hTCs -MMC	limma	0.405073	0.621656	no hit
1851	TNFAIP2	Q03169	Tumor necrosis factor alpha-induced protein 2 OS=Homo sapiens GN=TNFAIP2 PE=2 SV=2	0.762729	hDFs -MMC - hTCs -MMC	limma	0.0532712	0.17522	no hit
1852	TNS3	Q68CZ2	Tensin-3 OS=Homo sapiens GN=TNS3 PE=1 SV=2	-0.0428176	hDFs -MMC - hTCs -MMC	limma	0.833704	0.916188	no hit
1853	SCAF11	F8VXG7|Q99590|Q99590-2	Protein SCAF11 OS=Homo sapiens GN=SCAF11 PE=1 SV=1|Protein SCAF11 OS=Homo sapiens GN=SCAF11 PE=1 SV=2|Isoform 2 of Protein SCAF11 OS=Homo sapiens GN=SCAF11	-0.510479	hDFs -MMC - hTCs -MMC	limma	0.111539	0.280694	no hit
1854	FNDC3A	Q9Y2H6|Q9Y2H6-2	Fibronectin type-III domain-containing protein 3A OS=Homo sapiens GN=FNDC3A PE=1 SV=4|Isoform 2 of Fibronectin type-III domain-containing protein 3A OS=Homo sapiens GN=FNDC3A	0.0354826	hDFs -MMC - hTCs -MMC	limma	0.787133	0.892343	no hit
1855	MAPK3	P27361	Mitogen-activated protein kinase 3 OS=Homo sapiens GN=MAPK3 PE=1 SV=4	-0.218934	hDFs -MMC - hTCs -MMC	limma	0.048398	0.164375	no hit
1856	PLBD2	Q8NHP8	Putative phospholipase B-like 2 OS=Homo sapiens GN=PLBD2 PE=1 SV=2	-0.130171	hDFs -MMC - hTCs -MMC	limma	0.117108	0.29041	no hit
1857	NIT2	Q9NQR4	Omega-amidase NIT2 OS=Homo sapiens GN=NIT2 PE=1 SV=1	0.174327	hDFs -MMC - hTCs -MMC	limma	0.0601975	0.189773	no hit
1858	RAB11FIP2	Q7L804|Q7L804-2	Rab11 family-interacting protein 2 OS=Homo sapiens GN=RAB11FIP2 PE=1 SV=1|Isoform 2 of Rab11 family-interacting protein 2 OS=Homo sapiens GN=RAB11FIP2	-0.0445049	hDFs -MMC - hTCs -MMC	limma	0.668373	0.819632	no hit
1859	MIER1	Q8N108|Q8N108-12|Q8N108-13|Q8N108-17	Mesoderm induction early response protein 1 OS=Homo sapiens GN=MIER1 PE=1 SV=2|Isoform 2 of Mesoderm induction early response protein 1 OS=Homo sapiens GN=MIER1|Isoform 3 of Mesoderm induction early response protein 1 OS=Homo sapiens GN=MIER1|Isoform 7 of Mesoderm induction early response protein 1 OS=Homo sapiens GN=MIER1	0.0631597	hDFs -MMC - hTCs -MMC	limma	0.549118	0.741211	no hit
1860	PRPSAP1	Q14558|Q14558-2	Phosphoribosyl pyrophosphate synthase-associated protein 1 OS=Homo sapiens GN=PRPSAP1 PE=1 SV=2|Isoform 2 of Phosphoribosyl pyrophosphate synthase-associated protein 1 OS=Homo sapiens GN=PRPSAP1	0.371185	hDFs -MMC - hTCs -MMC	limma	0.0103562	0.0575381	no hit
1861	TSNAX	Q99598	Translin-associated protein X OS=Homo sapiens GN=TSNAX PE=1 SV=1	0.178773	hDFs -MMC - hTCs -MMC	limma	0.0627709	0.193909	no hit
1862	UBE2J1	Q9Y385	Ubiquitin-conjugating enzyme E2 J1 OS=Homo sapiens GN=UBE2J1 PE=1 SV=2	0.149683	hDFs -MMC - hTCs -MMC	limma	0.0418274	0.149928	no hit
1863	GXYLT1	Q4G148|Q4G148-2	Glucoside xylosyltransferase 1 OS=Homo sapiens GN=GXYLT1 PE=1 SV=2|Isoform 2 of Glucoside xylosyltransferase 1 OS=Homo sapiens GN=GXYLT1	-0.106094	hDFs -MMC - hTCs -MMC	limma	0.302086	0.522288	no hit
1864	WDR43	Q15061	WD repeat-containing protein 43 OS=Homo sapiens GN=WDR43 PE=1 SV=3	0.049776	hDFs -MMC - hTCs -MMC	limma	0.506221	0.706609	no hit
1865	PRKACA	P17612	cAMP-dependent protein kinase catalytic subunit alpha OS=Homo sapiens GN=PRKACA PE=1 SV=2	0.119754	hDFs -MMC - hTCs -MMC	limma	0.298791	0.519686	no hit
1866	HNRNPA3	P51991|P51991-2	Heterogeneous nuclear ribonucleoprotein A3 OS=Homo sapiens GN=HNRNPA3 PE=1 SV=2|Isoform 2 of Heterogeneous nuclear ribonucleoprotein A3 OS=Homo sapiens GN=HNRNPA3	-0.0881456	hDFs -MMC - hTCs -MMC	limma	0.441368	0.655949	no hit
1867	COG4	A0A0A0MS45|J3KNI1|Q9H9E3	Conserved oligomeric Golgi complex subunit 4 OS=Homo sapiens GN=COG4 PE=1 SV=1|Conserved oligomeric Golgi complex subunit 4 OS=Homo sapiens GN=COG4 PE=1 SV=1|Conserved oligomeric Golgi complex subunit 4 OS=Homo sapiens GN=COG4 PE=1 SV=3	0.0796974	hDFs -MMC - hTCs -MMC	limma	0.196378	0.401523	no hit
1868	LSAMP	F5H5G1|H3BLU2|Q13449	Limbic system-associated membrane protein OS=Homo sapiens GN=LSAMP PE=1 SV=2|Limbic system-associated membrane protein (Fragment) OS=Homo sapiens GN=LSAMP PE=1 SV=1|Limbic system-associated membrane protein OS=Homo sapiens GN=LSAMP PE=1 SV=2	-0.448206	hDFs -MMC - hTCs -MMC	limma	0.170337	0.366339	no hit
1869	RACK1	P63244	Receptor of activated protein C kinase 1 OS=Homo sapiens GN=RACK1 PE=1 SV=3	-0.112351	hDFs -MMC - hTCs -MMC	limma	0.675125	0.822931	no hit
1870	ADAM9	Q13443	Disintegrin and metalloproteinase domain-containing protein 9 OS=Homo sapiens GN=ADAM9 PE=1 SV=1	0.150617	hDFs -MMC - hTCs -MMC	limma	0.334997	0.557282	no hit
1871	PDAP1	Q13442	28 kDa heat- and acid-stable phosphoprotein OS=Homo sapiens GN=PDAP1 PE=1 SV=1	-0.0192622	hDFs -MMC - hTCs -MMC	limma	0.800191	0.898109	no hit
1872	P2RX4	Q99571|Q99571-2|Q99571-3	P2X purinoceptor 4 OS=Homo sapiens GN=P2RX4 PE=1 SV=2|Isoform 2 of P2X purinoceptor 4 OS=Homo sapiens GN=P2RX4|Isoform 3 of P2X purinoceptor 4 OS=Homo sapiens GN=P2RX4	0.223361	hDFs -MMC - hTCs -MMC	limma	0.142583	0.332442	no hit
1873	SLC22A18	A0A024RCG2|A0A0J9YWM3|E9PRM7|Q96BI1	Solute carrier family 22 (Organic cation transporter), member 18, isoform CRA_a OS=Homo sapiens GN=SLC22A18 PE=1 SV=1|Solute carrier family 22 member 18 OS=Homo sapiens GN=SLC22A18 PE=1 SV=1|Solute carrier family 22 member 18 OS=Homo sapiens GN=SLC22A18 PE=1 SV=1|Solute carrier family 22 member 18 OS=Homo sapiens GN=SLC22A18 PE=1 SV=3	0.587633	hDFs -MMC - hTCs -MMC	limma	0.0366812	0.136924	no hit
1874	ERCC3	P19447	TFIIH basal transcription factor complex helicase XPB subunit OS=Homo sapiens GN=ERCC3 PE=1 SV=1	0.1886	hDFs -MMC - hTCs -MMC	limma	0.111635	0.280694	no hit
1875	RPL36AL	Q969Q0	60S ribosomal protein L36a-like OS=Homo sapiens GN=RPL36AL PE=1 SV=3	0.590471	hDFs -MMC - hTCs -MMC	limma	0.00430535	0.031804	no hit
1876	NT5C2	P49902|Q5JUV4	Cytosolic purine 5'-nucleotidase OS=Homo sapiens GN=NT5C2 PE=1 SV=1|Cytosolic purine 5'-nucleotidase (Fragment) OS=Homo sapiens GN=NT5C2 PE=1 SV=1	-0.0984807	hDFs -MMC - hTCs -MMC	limma	0.212847	0.423914	no hit
1877	MYO5A	A0A087WY00|F8W6H6|Q9Y4I1|Q9Y4I1-2	Unconventional myosin-Va OS=Homo sapiens GN=MYO5A PE=1 SV=1|Unconventional myosin-Va OS=Homo sapiens GN=MYO5A PE=1 SV=2|Unconventional myosin-Va OS=Homo sapiens GN=MYO5A PE=1 SV=2|Isoform 2 of Unconventional myosin-Va OS=Homo sapiens GN=MYO5A	-0.353823	hDFs -MMC - hTCs -MMC	limma	0.0084479	0.0507355	no hit
1878	UCHL3	A0A087WTB8|P15374|Q5TBK7	Ubiquitin carboxyl-terminal hydrolase OS=Homo sapiens GN=UCHL3 PE=1 SV=1|Ubiquitin carboxyl-terminal hydrolase isozyme L3 OS=Homo sapiens GN=UCHL3 PE=1 SV=1|Ubiquitin carboxyl-terminal hydrolase isozyme L3 (Fragment) OS=Homo sapiens GN=UCHL3 PE=1 SV=1	-0.0230812	hDFs -MMC - hTCs -MMC	limma	0.833025	0.91581	no hit
1879	GMPPA	Q96IJ6	Mannose-1-phosphate guanyltransferase alpha OS=Homo sapiens GN=GMPPA PE=1 SV=1	0.177892	hDFs -MMC - hTCs -MMC	limma	0.0117493	0.0623836	no hit
1880	ANXA2	P07355	Annexin A2 OS=Homo sapiens GN=ANXA2 PE=1 SV=2	0.0416135	hDFs -MMC - hTCs -MMC	limma	0.694167	0.835888	no hit
1881	EXOC4	Q96A65	Exocyst complex component 4 OS=Homo sapiens GN=EXOC4 PE=1 SV=1	0.0175644	hDFs -MMC - hTCs -MMC	limma	0.782407	0.891353	no hit
1882	RB1	P06400	Retinoblastoma-associated protein OS=Homo sapiens GN=RB1 PE=1 SV=2	0.0495839	hDFs -MMC - hTCs -MMC	limma	0.462182	0.673004	no hit
1883	FMNL2	Q96PY5-3	Isoform 2 of Formin-like protein 2 OS=Homo sapiens GN=FMNL2	-0.858233	hDFs -MMC - hTCs -MMC	limma	0.00273887	0.0236874	no hit
1884	DDX39B	Q13838|Q13838-2	Spliceosome RNA helicase DDX39B OS=Homo sapiens GN=DDX39B PE=1 SV=1|Isoform 2 of Spliceosome RNA helicase DDX39B OS=Homo sapiens GN=DDX39B	-0.0794412	hDFs -MMC - hTCs -MMC	limma	0.417072	0.633607	no hit
1885	DNAJA1	P31689	DnaJ homolog subfamily A member 1 OS=Homo sapiens GN=DNAJA1 PE=1 SV=2	-0.0792234	hDFs -MMC - hTCs -MMC	limma	0.21648	0.428325	no hit
1886	RPF2	Q9H7B2	Ribosome production factor 2 homolog OS=Homo sapiens GN=RPF2 PE=1 SV=2	-0.140184	hDFs -MMC - hTCs -MMC	limma	0.122938	0.299499	no hit
1887	SMYD3	Q9H7B4	Histone-lysine N-methyltransferase SMYD3 OS=Homo sapiens GN=SMYD3 PE=1 SV=4	0.280574	hDFs -MMC - hTCs -MMC	limma	0.00330378	0.0267708	no hit
1888	KNTC1	P50748	Kinetochore-associated protein 1 OS=Homo sapiens GN=KNTC1 PE=1 SV=1	0.0327251	hDFs -MMC - hTCs -MMC	limma	0.718298	0.850174	no hit
1889	HLCS	P50747	Biotin--protein ligase OS=Homo sapiens GN=HLCS PE=1 SV=1	-0.0527107	hDFs -MMC - hTCs -MMC	limma	0.548805	0.741168	no hit
1890	PIP5K1C	O60331|O60331-2|O60331-3|O60331-4	Phosphatidylinositol 4-phosphate 5-kinase type-1 gamma OS=Homo sapiens GN=PIP5K1C PE=1 SV=2|Isoform 2 of Phosphatidylinositol 4-phosphate 5-kinase type-1 gamma OS=Homo sapiens GN=PIP5K1C|Isoform 3 of Phosphatidylinositol 4-phosphate 5-kinase type-1 gamma OS=Homo sapiens GN=PIP5K1C|Isoform 4 of Phosphatidylinositol 4-phosphate 5-kinase type-1 gamma OS=Homo sapiens GN=PIP5K1C	-0.0344982	hDFs -MMC - hTCs -MMC	limma	0.905356	0.954135	no hit
1891	CASK	O14936|O14936-2|O14936-3|O14936-4|O14936-6	Peripheral plasma membrane protein CASK OS=Homo sapiens GN=CASK PE=1 SV=3|Isoform 2 of Peripheral plasma membrane protein CASK OS=Homo sapiens GN=CASK|Isoform 3 of Peripheral plasma membrane protein CASK OS=Homo sapiens GN=CASK|Isoform 4 of Peripheral plasma membrane protein CASK OS=Homo sapiens GN=CASK|Isoform 6 of Peripheral plasma membrane protein CASK OS=Homo sapiens GN=CASK	0.28789	hDFs -MMC - hTCs -MMC	limma	0.00766456	0.0472708	no hit
1892	FAM126A	Q9BYI3-3	Isoform 3 of Hyccin OS=Homo sapiens GN=FAM126A	0.488189	hDFs -MMC - hTCs -MMC	limma	0.0062912	0.0409083	no hit
1893	IGF2BP3	O00425	Insulin-like growth factor 2 mRNA-binding protein 3 OS=Homo sapiens GN=IGF2BP3 PE=1 SV=2	1.7336	hDFs -MMC - hTCs -MMC	limma	0.00191323	0.0190132	hit
1894	UBE3C	Q15386	Ubiquitin-protein ligase E3C OS=Homo sapiens GN=UBE3C PE=1 SV=3	-0.112903	hDFs -MMC - hTCs -MMC	limma	0.216984	0.428999	no hit
1895	LPCAT4	Q643R3	Lysophospholipid acyltransferase LPCAT4 OS=Homo sapiens GN=LPCAT4 PE=1 SV=1	-0.396346	hDFs -MMC - hTCs -MMC	limma	0.00035367	0.00595104	no hit
1896	UBE2D3	A0A087WY85|P61077|P61077-2|P61077-3	Ubiquitin-conjugating enzyme E2 D3 OS=Homo sapiens GN=UBE2D3 PE=1 SV=1|Ubiquitin-conjugating enzyme E2 D3 OS=Homo sapiens GN=UBE2D3 PE=1 SV=1|Isoform 2 of Ubiquitin-conjugating enzyme E2 D3 OS=Homo sapiens GN=UBE2D3|Isoform 3 of Ubiquitin-conjugating enzyme E2 D3 OS=Homo sapiens GN=UBE2D3	0.160168	hDFs -MMC - hTCs -MMC	limma	0.046708	0.161388	no hit
1897	AMOTL1	Q8IY63|Q8IY63-2	Angiomotin-like protein 1 OS=Homo sapiens GN=AMOTL1 PE=1 SV=1|Isoform 2 of Angiomotin-like protein 1 OS=Homo sapiens GN=AMOTL1	-0.130037	hDFs -MMC - hTCs -MMC	limma	0.496246	0.70012	no hit
1898	DYNLL1	P63167	Dynein light chain 1, cytoplasmic OS=Homo sapiens GN=DYNLL1 PE=1 SV=1	0.502215	hDFs -MMC - hTCs -MMC	limma	0.00788901	0.0482595	no hit
1899	SUMO1	B8ZZN6|P63165	Small ubiquitin-related modifier 1 OS=Homo sapiens GN=SUMO1 PE=1 SV=1|Small ubiquitin-related modifier 1 OS=Homo sapiens GN=SUMO1 PE=1 SV=1	0.188198	hDFs -MMC - hTCs -MMC	limma	0.0163138	0.0786425	no hit
1900	SRPX	P78539|P78539-2|P78539-3|P78539-4|P78539-5	Sushi repeat-containing protein SRPX OS=Homo sapiens GN=SRPX PE=1 SV=1|Isoform 2 of Sushi repeat-containing protein SRPX OS=Homo sapiens GN=SRPX|Isoform 3 of Sushi repeat-containing protein SRPX OS=Homo sapiens GN=SRPX|Isoform 4 of Sushi repeat-containing protein SRPX OS=Homo sapiens GN=SRPX|Isoform 5 of Sushi repeat-containing protein SRPX OS=Homo sapiens GN=SRPX	-0.0061108	hDFs -MMC - hTCs -MMC	limma	0.961957	0.979437	no hit
1901	RAD50	Q92878|Q92878-2	DNA repair protein RAD50 OS=Homo sapiens GN=RAD50 PE=1 SV=1|Isoform 2 of DNA repair protein RAD50 OS=Homo sapiens GN=RAD50	0.145675	hDFs -MMC - hTCs -MMC	limma	0.0672449	0.202272	no hit
1902	RPS20	P60866|P60866-2	40S ribosomal protein S20 OS=Homo sapiens GN=RPS20 PE=1 SV=1|Isoform 2 of 40S ribosomal protein S20 OS=Homo sapiens GN=RPS20	0.212163	hDFs -MMC - hTCs -MMC	limma	0.0907698	0.247456	no hit
1903	EHHADH	Q08426	Peroxisomal bifunctional enzyme OS=Homo sapiens GN=EHHADH PE=1 SV=3	0.289335	hDFs -MMC - hTCs -MMC	limma	0.00272609	0.0236157	no hit
1904	RBMS1	E7ETU5|F6Y5H0|P29558|P29558-2	RNA-binding motif, single-stranded-interacting protein 1 OS=Homo sapiens GN=RBMS1 PE=1 SV=1|RNA-binding motif, single-stranded-interacting protein 1 OS=Homo sapiens GN=RBMS1 PE=1 SV=1|RNA-binding motif, single-stranded-interacting protein 1 OS=Homo sapiens GN=RBMS1 PE=1 SV=3|Isoform 2 of RNA-binding motif, single-stranded-interacting protein 1 OS=Homo sapiens GN=RBMS1	0.235981	hDFs -MMC - hTCs -MMC	limma	0.0756237	0.218612	no hit
1905	LTN1	O94822|O94822-3	E3 ubiquitin-protein ligase listerin OS=Homo sapiens GN=LTN1 PE=1 SV=6|Isoform 3 of E3 ubiquitin-protein ligase listerin OS=Homo sapiens GN=LTN1	0.0514751	hDFs -MMC - hTCs -MMC	limma	0.632093	0.798378	no hit
1906	CRTAP	C9JP16|O75718	Cartilage-associated protein OS=Homo sapiens GN=CRTAP PE=1 SV=1|Cartilage-associated protein OS=Homo sapiens GN=CRTAP PE=1 SV=1	0.078411	hDFs -MMC - hTCs -MMC	limma	0.646437	0.804979	no hit
1907	ANO6	Q4KMQ2|Q4KMQ2-2|Q4KMQ2-3	Anoctamin-6 OS=Homo sapiens GN=ANO6 PE=1 SV=2|Isoform 2 of Anoctamin-6 OS=Homo sapiens GN=ANO6|Isoform 3 of Anoctamin-6 OS=Homo sapiens GN=ANO6	0.549387	hDFs -MMC - hTCs -MMC	limma	9.8141e-05	0.00265081	no hit
1908	GRWD1	Q9BQ67	Glutamate-rich WD repeat-containing protein 1 OS=Homo sapiens GN=GRWD1 PE=1 SV=1	0.0324586	hDFs -MMC - hTCs -MMC	limma	0.778683	0.888502	no hit
1909	HEATR5B	Q9P2D3|Q9P2D3-3	HEAT repeat-containing protein 5B OS=Homo sapiens GN=HEATR5B PE=1 SV=2|Isoform 3 of HEAT repeat-containing protein 5B OS=Homo sapiens GN=HEATR5B	0.159053	hDFs -MMC - hTCs -MMC	limma	0.0487004	0.165093	no hit
1910	TOLLIP	Q9H0E2	Toll-interacting protein OS=Homo sapiens GN=TOLLIP PE=1 SV=1	0.149234	hDFs -MMC - hTCs -MMC	limma	0.162588	0.357513	no hit
1911	CBR1	P16152	Carbonyl reductase [NADPH] 1 OS=Homo sapiens GN=CBR1 PE=1 SV=3	0.0260913	hDFs -MMC - hTCs -MMC	limma	0.708392	0.846408	no hit
1912	CPNE8	Q86YQ8	Copine-8 OS=Homo sapiens GN=CPNE8 PE=1 SV=2	0.117746	hDFs -MMC - hTCs -MMC	limma	0.346895	0.568303	no hit
1913	MSH3	P20585	DNA mismatch repair protein Msh3 OS=Homo sapiens GN=MSH3 PE=1 SV=4	-0.0510293	hDFs -MMC - hTCs -MMC	limma	0.550388	0.741638	no hit
1914	EIF2B2	P49770	Translation initiation factor eIF-2B subunit beta OS=Homo sapiens GN=EIF2B2 PE=1 SV=3	0.100783	hDFs -MMC - hTCs -MMC	limma	0.181115	0.38071	no hit
1915	STAMBP	O95630	STAM-binding protein OS=Homo sapiens GN=STAMBP PE=1 SV=1	-0.207365	hDFs -MMC - hTCs -MMC	limma	0.0611245	0.190724	no hit
1916	PIP4K2A	P48426	Phosphatidylinositol 5-phosphate 4-kinase type-2 alpha OS=Homo sapiens GN=PIP4K2A PE=1 SV=2	-0.0638302	hDFs -MMC - hTCs -MMC	limma	0.547059	0.740374	no hit
1917	WARS2	Q9UGM6	Tryptophan--tRNA ligase, mitochondrial OS=Homo sapiens GN=WARS2 PE=1 SV=1	-0.0494699	hDFs -MMC - hTCs -MMC	limma	0.646384	0.804979	no hit
1918	YBX3	P16989|P16989-2	Y-box-binding protein 3 OS=Homo sapiens GN=YBX3 PE=1 SV=4|Isoform 2 of Y-box-binding protein 3 OS=Homo sapiens GN=YBX3	-0.876061	hDFs -MMC - hTCs -MMC	limma	6.1366e-05	0.00189704	no hit
1919	DOPEY2	Q9Y3R5|Q9Y3R5-2	Protein dopey-2 OS=Homo sapiens GN=DOPEY2 PE=1 SV=5|Isoform 2 of Protein dopey-2 OS=Homo sapiens GN=DOPEY2	-0.5445	hDFs -MMC - hTCs -MMC	limma	0.00011161	0.00286761	no hit
1920	CUL7	Q14999|Q14999-2	Cullin-7 OS=Homo sapiens GN=CUL7 PE=1 SV=2|Isoform 2 of Cullin-7 OS=Homo sapiens GN=CUL7	-0.176805	hDFs -MMC - hTCs -MMC	limma	0.113552	0.283987	no hit
1921	WDR1	O75083	WD repeat-containing protein 1 OS=Homo sapiens GN=WDR1 PE=1 SV=4	0.225508	hDFs -MMC - hTCs -MMC	limma	0.0562095	0.180302	no hit
1922	METTL2B	Q6P1Q9|Q6P1Q9-2	Methyltransferase-like protein 2B OS=Homo sapiens GN=METTL2B PE=1 SV=3|Isoform 2 of Methyltransferase-like protein 2B OS=Homo sapiens GN=METTL2B	-0.29942	hDFs -MMC - hTCs -MMC	limma	0.0531848	0.175187	no hit
1923	SF3A2	Q15428	Splicing factor 3A subunit 2 OS=Homo sapiens GN=SF3A2 PE=1 SV=2	0.00892194	hDFs -MMC - hTCs -MMC	limma	0.874184	0.936791	no hit
1924	NCAPG	Q9BPX3	Condensin complex subunit 3 OS=Homo sapiens GN=NCAPG PE=1 SV=1	0.452317	hDFs -MMC - hTCs -MMC	limma	0.00100355	0.0124588	no hit
1925	ARPC5L	Q9BPX5	Actin-related protein 2/3 complex subunit 5-like protein OS=Homo sapiens GN=ARPC5L PE=1 SV=1	0.103151	hDFs -MMC - hTCs -MMC	limma	0.425772	0.641643	no hit
1926	SLC35B2	Q8TB61|Q8TB61-2|Q8TB61-3	Adenosine 3'-phospho 5'-phosphosulfate transporter 1 OS=Homo sapiens GN=SLC35B2 PE=1 SV=1|Isoform 2 of Adenosine 3'-phospho 5'-phosphosulfate transporter 1 OS=Homo sapiens GN=SLC35B2|Isoform 3 of Adenosine 3'-phospho 5'-phosphosulfate transporter 1 OS=Homo sapiens GN=SLC35B2	0.274807	hDFs -MMC - hTCs -MMC	limma	0.0150216	0.0743599	no hit
1927	SERINC1	Q9NRX5	Serine incorporator 1 OS=Homo sapiens GN=SERINC1 PE=1 SV=1	-0.200231	hDFs -MMC - hTCs -MMC	limma	0.0862746	0.23866	no hit
1928	PNO1	Q9NRX1	RNA-binding protein PNO1 OS=Homo sapiens GN=PNO1 PE=1 SV=1	0.106506	hDFs -MMC - hTCs -MMC	limma	0.202437	0.409776	no hit
1929	MRPS36	P82909	28S ribosomal protein S36, mitochondrial OS=Homo sapiens GN=MRPS36 PE=1 SV=2	0.201812	hDFs -MMC - hTCs -MMC	limma	0.222108	0.43363	no hit
1930	NCBP3	Q53F19	Nuclear cap-binding protein subunit 3 OS=Homo sapiens GN=NCBP3 PE=1 SV=2	0.242405	hDFs -MMC - hTCs -MMC	limma	0.0790113	0.225313	no hit
1931	TSC22D2	O75157|O75157-2	TSC22 domain family protein 2 OS=Homo sapiens GN=TSC22D2 PE=1 SV=3|Isoform 2 of TSC22 domain family protein 2 OS=Homo sapiens GN=TSC22D2	0.337384	hDFs -MMC - hTCs -MMC	limma	0.114738	0.286274	no hit
1932	SCCPDH	Q8NBX0	Saccharopine dehydrogenase-like oxidoreductase OS=Homo sapiens GN=SCCPDH PE=1 SV=1	0.0277278	hDFs -MMC - hTCs -MMC	limma	0.767571	0.88168	no hit
1933	IPO5	O00410|O00410-3	Importin-5 OS=Homo sapiens GN=IPO5 PE=1 SV=4|Isoform 3 of Importin-5 OS=Homo sapiens GN=IPO5	0.232511	hDFs -MMC - hTCs -MMC	limma	0.0775084	0.222715	no hit
1934	HRSP12	P52758	Ribonuclease UK114 OS=Homo sapiens GN=HRSP12 PE=1 SV=1	0.295412	hDFs -MMC - hTCs -MMC	limma	0.143191	0.333131	no hit
1935	RBM5	P52756	RNA-binding protein 5 OS=Homo sapiens GN=RBM5 PE=1 SV=2	-0.0721343	hDFs -MMC - hTCs -MMC	limma	0.549676	0.741518	no hit
1936	EPHB3	P54753	Ephrin type-B receptor 3 OS=Homo sapiens GN=EPHB3 PE=1 SV=2	1.0145	hDFs -MMC - hTCs -MMC	limma	0.00019986	0.0040178	hit
1937	TOMM70	O94826	Mitochondrial import receptor subunit TOM70 OS=Homo sapiens GN=TOMM70 PE=1 SV=1	-0.140379	hDFs -MMC - hTCs -MMC	limma	0.0459205	0.159686	no hit
1938	IPO13	O94829	Importin-13 OS=Homo sapiens GN=IPO13 PE=1 SV=3	0.0263988	hDFs -MMC - hTCs -MMC	limma	0.708943	0.846408	no hit
1939	AUP1	Q9Y679|Q9Y679-2	Ancient ubiquitous protein 1 OS=Homo sapiens GN=AUP1 PE=1 SV=1|Isoform Short of Ancient ubiquitous protein 1 OS=Homo sapiens GN=AUP1	-0.129866	hDFs -MMC - hTCs -MMC	limma	0.332377	0.554703	no hit
1940	TTL	Q8NG68	Tubulin--tyrosine ligase OS=Homo sapiens GN=TTL PE=1 SV=2	-0.190046	hDFs -MMC - hTCs -MMC	limma	0.0999623	0.26127	no hit
1941	CPSF3L	Q5TA45|Q5TA45-2|Q5TA45-3|Q96HV7	Integrator complex subunit 11 OS=Homo sapiens GN=CPSF3L PE=1 SV=2|Isoform 2 of Integrator complex subunit 11 OS=Homo sapiens GN=CPSF3L|Isoform 3 of Integrator complex subunit 11 OS=Homo sapiens GN=CPSF3L|CPSF3L protein OS=Homo sapiens GN=CPSF3L PE=1 SV=1	0.196405	hDFs -MMC - hTCs -MMC	limma	0.0199737	0.0899755	no hit
1942	CALR	P27797	Calreticulin OS=Homo sapiens GN=CALR PE=1 SV=1	0.0723155	hDFs -MMC - hTCs -MMC	limma	0.636402	0.799846	no hit
1943	STX6	O43752	Syntaxin-6 OS=Homo sapiens GN=STX6 PE=1 SV=1	-0.0844667	hDFs -MMC - hTCs -MMC	limma	0.376382	0.597289	no hit
1944	RPL8	P62917	60S ribosomal protein L8 OS=Homo sapiens GN=RPL8 PE=1 SV=2	0.147593	hDFs -MMC - hTCs -MMC	limma	0.073061	0.213547	no hit
1945	GBAS	O75323	Protein NipSnap homolog 2 OS=Homo sapiens GN=GBAS PE=1 SV=1	-0.273732	hDFs -MMC - hTCs -MMC	limma	0.0121046	0.0638187	no hit
1946	ACOX1	Q15067|Q15067-2	Peroxisomal acyl-coenzyme A oxidase 1 OS=Homo sapiens GN=ACOX1 PE=1 SV=3|Isoform 2 of Peroxisomal acyl-coenzyme A oxidase 1 OS=Homo sapiens GN=ACOX1	0.708941	hDFs -MMC - hTCs -MMC	limma	0.00055993	0.00835446	no hit
1947	NCOA5	Q9HCD5	Nuclear receptor coactivator 5 OS=Homo sapiens GN=NCOA5 PE=1 SV=2	0.106756	hDFs -MMC - hTCs -MMC	limma	0.32828	0.551003	no hit
1948	DCUN1D3	Q8IWE4	DCN1-like protein 3 OS=Homo sapiens GN=DCUN1D3 PE=1 SV=1	-0.519456	hDFs -MMC - hTCs -MMC	limma	0.00097714	0.0122922	no hit
1949	PLEKHM2	Q5VVD7|Q8IWE5	Pleckstrin homology domain-containing family M member 2 OS=Homo sapiens GN=PLEKHM2 PE=1 SV=1|Pleckstrin homology domain-containing family M member 2 OS=Homo sapiens GN=PLEKHM2 PE=1 SV=2	0.0908835	hDFs -MMC - hTCs -MMC	limma	0.217415	0.429063	no hit
1950	FAM114A1	Q8IWE2	Protein NOXP20 OS=Homo sapiens GN=FAM114A1 PE=1 SV=2	-0.284765	hDFs -MMC - hTCs -MMC	limma	0.0168585	0.0805749	no hit
1951	PDIA3	H7BZJ3|P30101	Protein disulfide-isomerase A3 (Fragment) OS=Homo sapiens GN=PDIA3 PE=1 SV=1|Protein disulfide-isomerase A3 OS=Homo sapiens GN=PDIA3 PE=1 SV=4	0.0602354	hDFs -MMC - hTCs -MMC	limma	0.441046	0.655656	no hit
1952	TGOLN2	F8W8W7|J3KQ45|O43493|O43493-2|O43493-3|O43493-5	Trans-Golgi network integral membrane protein 2 OS=Homo sapiens GN=TGOLN2 PE=1 SV=2|Trans-Golgi network integral membrane protein 2 OS=Homo sapiens GN=TGOLN2 PE=1 SV=1|Trans-Golgi network integral membrane protein 2 OS=Homo sapiens GN=TGOLN2 PE=1 SV=2|Isoform TGN46 of Trans-Golgi network integral membrane protein 2 OS=Homo sapiens GN=TGOLN2|Isoform TGN48 of Trans-Golgi network integral membrane p…	0.507457	hDFs -MMC - hTCs -MMC	limma	0.00470901	0.0336531	no hit
1953	WDR55	Q9H6Y2	WD repeat-containing protein 55 OS=Homo sapiens GN=WDR55 PE=1 SV=2	0.036196	hDFs -MMC - hTCs -MMC	limma	0.799212	0.898109	no hit
1954	TROVE2	P10155	60 kDa SS-A/Ro ribonucleoprotein OS=Homo sapiens GN=TROVE2 PE=1 SV=2	-0.104285	hDFs -MMC - hTCs -MMC	limma	0.138039	0.324576	no hit
1955	PRDX2	P32119	Peroxiredoxin-2 OS=Homo sapiens GN=PRDX2 PE=1 SV=5	0.108277	hDFs -MMC - hTCs -MMC	limma	0.362737	0.584083	no hit
1956	HSPA2	P54652	Heat shock-related 70 kDa protein 2 OS=Homo sapiens GN=HSPA2 PE=1 SV=1	1.74401	hDFs -MMC - hTCs -MMC	limma	1.1959e-05	0.00080986	hit
1957	YME1L1	Q96TA2|Q96TA2-2|Q96TA2-3	ATP-dependent zinc metalloprotease YME1L1 OS=Homo sapiens GN=YME1L1 PE=1 SV=2|Isoform 2 of ATP-dependent zinc metalloprotease YME1L1 OS=Homo sapiens GN=YME1L1|Isoform 3 of ATP-dependent zinc metalloprotease YME1L1 OS=Homo sapiens GN=YME1L1	-0.0875576	hDFs -MMC - hTCs -MMC	limma	0.170933	0.367321	no hit
1958	H6PD	O95479|R4GMU1	GDH/6PGL endoplasmic bifunctional protein OS=Homo sapiens GN=H6PD PE=1 SV=2|GDH/6PGL endoplasmic bifunctional protein OS=Homo sapiens GN=H6PD PE=1 SV=1	-0.389009	hDFs -MMC - hTCs -MMC	limma	0.00329907	0.0267708	no hit
1959	MMP2	P08253	72 kDa type IV collagenase OS=Homo sapiens GN=MMP2 PE=1 SV=2	0.0439989	hDFs -MMC - hTCs -MMC	limma	0.7905	0.893852	no hit
1960	CBR3	O75828	Carbonyl reductase [NADPH] 3 OS=Homo sapiens GN=CBR3 PE=1 SV=3	-0.55062	hDFs -MMC - hTCs -MMC	limma	0.0185977	0.0863311	no hit
1961	EIF3J	O75822	Eukaryotic translation initiation factor 3 subunit J OS=Homo sapiens GN=EIF3J PE=1 SV=2	0.013119	hDFs -MMC - hTCs -MMC	limma	0.913312	0.958823	no hit
1962	ATPIF1	Q9UII2	ATPase inhibitor, mitochondrial OS=Homo sapiens GN=ATPIF1 PE=1 SV=1	-0.10751	hDFs -MMC - hTCs -MMC	limma	0.203625	0.410924	no hit
1963	GART	P22102	Trifunctional purine biosynthetic protein adenosine-3 OS=Homo sapiens GN=GART PE=1 SV=1	-0.0279453	hDFs -MMC - hTCs -MMC	limma	0.788412	0.892865	no hit
1964	BCL2L1	Q07817|Q07817-2|Q07817-3|Q5QP56|Q5TE64|Q9H1R6	Bcl-2-like protein 1 OS=Homo sapiens GN=BCL2L1 PE=1 SV=1|Isoform Bcl-X(S) of Bcl-2-like protein 1 OS=Homo sapiens GN=BCL2L1|Isoform Bcl-X(beta) of Bcl-2-like protein 1 OS=Homo sapiens GN=BCL2L1|Bcl-2-like protein 1 (Fragment) OS=Homo sapiens GN=BCL2L1 PE=1 SV=1|Bcl-2-like protein 1 (Fragment) OS=Homo sapiens GN=BCL2L1 PE=1 SV=1|Bcl-2-like protein 1 (Fragment) OS=Homo sapiens GN=BCL2L1 PE=1 SV=1	-0.0549041	hDFs -MMC - hTCs -MMC	limma	0.620186	0.790545	no hit
1965	UBXN4	Q92575	UBX domain-containing protein 4 OS=Homo sapiens GN=UBXN4 PE=1 SV=2	-0.289471	hDFs -MMC - hTCs -MMC	limma	0.048891	0.16556	no hit
1966	ATP5D	P30049	ATP synthase subunit delta, mitochondrial OS=Homo sapiens GN=ATP5D PE=1 SV=2	-0.137993	hDFs -MMC - hTCs -MMC	limma	0.263698	0.477613	no hit
1967	SNX30	Q5VWJ9	Sorting nexin-30 OS=Homo sapiens GN=SNX30 PE=1 SV=1	-0.024502	hDFs -MMC - hTCs -MMC	limma	0.836128	0.917477	no hit
1968	COMP	G3XAP6|P49747|P49747-2	Cartilage oligomeric matrix protein OS=Homo sapiens GN=COMP PE=1 SV=1|Cartilage oligomeric matrix protein OS=Homo sapiens GN=COMP PE=1 SV=2|Isoform 2 of Cartilage oligomeric matrix protein OS=Homo sapiens GN=COMP	-0.347423	hDFs -MMC - hTCs -MMC	limma	0.422713	0.639318	no hit
1969	SLC25A5	P05141	ADP/ATP translocase 2 OS=Homo sapiens GN=SLC25A5 PE=1 SV=7	0.113428	hDFs -MMC - hTCs -MMC	limma	0.299706	0.520213	no hit
1970	LLPH	Q9BRT6	Protein LLP homolog OS=Homo sapiens GN=LLPH PE=1 SV=1	0.0526573	hDFs -MMC - hTCs -MMC	limma	0.688507	0.831736	no hit
1971	TMOD2	Q9NZR1	Tropomodulin-2 OS=Homo sapiens GN=TMOD2 PE=1 SV=1	-0.054545	hDFs -MMC - hTCs -MMC	limma	0.70768	0.846408	no hit
1972	PSMD6	Q15008|Q15008-4	26S proteasome non-ATPase regulatory subunit 6 OS=Homo sapiens GN=PSMD6 PE=1 SV=1|Isoform 4 of 26S proteasome non-ATPase regulatory subunit 6 OS=Homo sapiens GN=PSMD6	-0.0202095	hDFs -MMC - hTCs -MMC	limma	0.760602	0.877203	no hit
1973	GALNT5	Q7Z7M9	Polypeptide N-acetylgalactosaminyltransferase 5 OS=Homo sapiens GN=GALNT5 PE=1 SV=1	-0.54061	hDFs -MMC - hTCs -MMC	limma	0.0180919	0.084552	no hit
1974	VASP	P50552	Vasodilator-stimulated phosphoprotein OS=Homo sapiens GN=VASP PE=1 SV=3	-0.139001	hDFs -MMC - hTCs -MMC	limma	0.194226	0.398671	no hit
1975	FGF2	A0A087WUF6|P09038|P09038-1|P09038-2|P09038-3	Fibroblast growth factor OS=Homo sapiens GN=FGF2 PE=1 SV=1|Fibroblast growth factor 2 OS=Homo sapiens GN=FGF2 PE=1 SV=3|Isoform 2 of Fibroblast growth factor 2 OS=Homo sapiens GN=FGF2|Isoform 3 of Fibroblast growth factor 2 OS=Homo sapiens GN=FGF2|Isoform 4 of Fibroblast growth factor 2 OS=Homo sapiens GN=FGF2	0.498043	hDFs -MMC - hTCs -MMC	limma	0.00057281	0.00842732	no hit
1976	MAN2C1	Q9NTJ4|Q9NTJ4-2|Q9NTJ4-3|Q9NTJ4-4	Alpha-mannosidase 2C1 OS=Homo sapiens GN=MAN2C1 PE=1 SV=1|Isoform 2 of Alpha-mannosidase 2C1 OS=Homo sapiens GN=MAN2C1|Isoform 3 of Alpha-mannosidase 2C1 OS=Homo sapiens GN=MAN2C1|Isoform 4 of Alpha-mannosidase 2C1 OS=Homo sapiens GN=MAN2C1	-0.141463	hDFs -MMC - hTCs -MMC	limma	0.0553507	0.178198	no hit
1977	PCOLCE	Q15113	Procollagen C-endopeptidase enhancer 1 OS=Homo sapiens GN=PCOLCE PE=1 SV=2	-0.595063	hDFs -MMC - hTCs -MMC	limma	0.00357147	0.0282871	no hit
1978	UAP1L1	Q3KQV9	UDP-N-acetylhexosamine pyrophosphorylase-like protein 1 OS=Homo sapiens GN=UAP1L1 PE=1 SV=2	0.764979	hDFs -MMC - hTCs -MMC	limma	8.6206e-05	0.0024411	no hit
[truncated: 3,289 more rows]

## Sheet: Hits
	gene_name	protein_id	description	logFC	comparison	hit_annotation_method	pvalue	fdr	hit_annotation
[truncated: 146 more rows]
