# Supplementary material for: Macromolecular crowding in human tenocyte and skin fibroblast cultures: A comparative analysis
Source: Mater Today Bio. 2024 Jan 28;25:100977. doi: 10.1016/j.mtbio.2024.100977 (PMC10846491; doi:10.1016/j.mtbio.2024.100977)
Supplement: Multimedia component 4 [file mmc4.xlsx]

## Sheet: hDFs +MMC vs hTCs +MMC
	gene_name	protein_id	description	logFC	comparison	hit_annotation_method	pvalue	fdr	hit_annotation
1	RPL13A	P40429	60S ribosomal protein L13a OS=Homo sapiens GN=RPL13A PE=1 SV=2	-0.00445395	hDFs +MMC - hTCs +MMC	limma	0.977322	0.985744	no hit
2	TTR	A0A087WT59|A0A087WV45|P02766	Transthyretin OS=Homo sapiens GN=TTR PE=1 SV=1|Transthyretin OS=Homo sapiens GN=TTR PE=1 SV=1|Transthyretin OS=Homo sapiens GN=TTR PE=1 SV=1	-0.633172	hDFs +MMC - hTCs +MMC	limma	0.00450856	0.0280051	no hit
3	LARS	Q9P2J5	Leucine--tRNA ligase, cytoplasmic OS=Homo sapiens GN=LARS PE=1 SV=2	-0.304859	hDFs +MMC - hTCs +MMC	limma	0.00214533	0.0176253	no hit
4	DPH1	I3L1H5|Q9BZG8	Diphthamide biosynthesis protein 1 (Fragment) OS=Homo sapiens GN=DPH1 PE=1 SV=1|Diphthamide biosynthesis protein 1 OS=Homo sapiens GN=DPH1 PE=1 SV=2	0.146651	hDFs +MMC - hTCs +MMC	limma	0.320664	0.488132	no hit
5	MRPL3	E7ETU7|H0Y9G6|P09001	39S ribosomal protein L3, mitochondrial OS=Homo sapiens GN=MRPL3 PE=1 SV=1|39S ribosomal protein L3, mitochondrial (Fragment) OS=Homo sapiens GN=MRPL3 PE=1 SV=1|39S ribosomal protein L3, mitochondrial OS=Homo sapiens GN=MRPL3 PE=1 SV=1	-0.00499845	hDFs +MMC - hTCs +MMC	limma	0.962494	0.978158	no hit
6	HCCS	P53701	Cytochrome c-type heme lyase OS=Homo sapiens GN=HCCS PE=1 SV=1	0.680223	hDFs +MMC - hTCs +MMC	limma	4.5312e-05	0.00155698	no hit
7	MCM6	Q14566	DNA replication licensing factor MCM6 OS=Homo sapiens GN=MCM6 PE=1 SV=1	0.660664	hDFs +MMC - hTCs +MMC	limma	0.00508137	0.0299209	no hit
8	NDRG1	Q92597	Protein NDRG1 OS=Homo sapiens GN=NDRG1 PE=1 SV=1	-0.334752	hDFs +MMC - hTCs +MMC	limma	0.0230619	0.0814669	no hit
9	CDC42BPB	Q9Y5S2	Serine/threonine-protein kinase MRCK beta OS=Homo sapiens GN=CDC42BPB PE=1 SV=2	-0.150379	hDFs +MMC - hTCs +MMC	limma	0.12101	0.251521	no hit
10	TRPV2	Q9Y5S1	Transient receptor potential cation channel subfamily V member 2 OS=Homo sapiens GN=TRPV2 PE=1 SV=1	0.972997	hDFs +MMC - hTCs +MMC	limma	2.46104e-05	0.00112716	no hit
11	NEU1	Q99519	Sialidase-1 OS=Homo sapiens GN=NEU1 PE=1 SV=1	-0.0913353	hDFs +MMC - hTCs +MMC	limma	0.464784	0.625771	no hit
12	TPBG	Q13641	Trophoblast glycoprotein OS=Homo sapiens GN=TPBG PE=1 SV=1	-0.00343464	hDFs +MMC - hTCs +MMC	limma	0.964156	0.978845	no hit
13	MRPS33	C9JBY7|Q9Y291	28S ribosomal protein S33, mitochondrial OS=Homo sapiens GN=MRPS33 PE=1 SV=1|28S ribosomal protein S33, mitochondrial OS=Homo sapiens GN=MRPS33 PE=1 SV=1	-0.120292	hDFs +MMC - hTCs +MMC	limma	0.122489	0.253611	no hit
14	DRG1	Q9Y295	Developmentally-regulated GTP-binding protein 1 OS=Homo sapiens GN=DRG1 PE=1 SV=1	0.139935	hDFs +MMC - hTCs +MMC	limma	0.0955752	0.21421	no hit
15	TTC1	Q99614	Tetratricopeptide repeat protein 1 OS=Homo sapiens GN=TTC1 PE=1 SV=1	0.425189	hDFs +MMC - hTCs +MMC	limma	0.0023718	0.018701	no hit
16	KPNA3	O00505	Importin subunit alpha-4 OS=Homo sapiens GN=KPNA3 PE=1 SV=2	0.290351	hDFs +MMC - hTCs +MMC	limma	0.00116071	0.0119459	no hit
17	GSPT2	Q8IYD1	Eukaryotic peptide chain release factor GTP-binding subunit ERF3B OS=Homo sapiens GN=GSPT2 PE=1 SV=2	-0.0688467	hDFs +MMC - hTCs +MMC	limma	0.563614	0.706416	no hit
18	NUDCD3	Q8IVD9	NudC domain-containing protein 3 OS=Homo sapiens GN=NUDCD3 PE=1 SV=3	-0.040158	hDFs +MMC - hTCs +MMC	limma	0.768795	0.858168	no hit
19	CAT	P04040	Catalase OS=Homo sapiens GN=CAT PE=1 SV=3	-0.181679	hDFs +MMC - hTCs +MMC	limma	0.254217	0.416316	no hit
20	NDUFA12	Q9UI09	NADH dehydrogenase [ubiquinone] 1 alpha subcomplex subunit 12 OS=Homo sapiens GN=NDUFA12 PE=1 SV=1	0.0487179	hDFs +MMC - hTCs +MMC	limma	0.560937	0.703868	no hit
21	KDM1A	O60341|O60341-2	Lysine-specific histone demethylase 1A OS=Homo sapiens GN=KDM1A PE=1 SV=2|Isoform 2 of Lysine-specific histone demethylase 1A OS=Homo sapiens GN=KDM1A	0.0978424	hDFs +MMC - hTCs +MMC	limma	0.189774	0.34021	no hit
22	PRPF39	Q86UA1	Pre-mRNA-processing factor 39 OS=Homo sapiens GN=PRPF39 PE=1 SV=3	0.206347	hDFs +MMC - hTCs +MMC	limma	0.0229599	0.0814342	no hit
23	DYNC1LI1	Q9Y6G9	Cytoplasmic dynein 1 light intermediate chain 1 OS=Homo sapiens GN=DYNC1LI1 PE=1 SV=3	-0.00661286	hDFs +MMC - hTCs +MMC	limma	0.938644	0.962586	no hit
24	COMMD10	Q9Y6G5	COMM domain-containing protein 10 OS=Homo sapiens GN=COMMD10 PE=1 SV=1	0.178926	hDFs +MMC - hTCs +MMC	limma	0.0750524	0.181856	no hit
25	GOLGA7	Q7Z5G4	Golgin subfamily A member 7 OS=Homo sapiens GN=GOLGA7 PE=1 SV=2	0.0191468	hDFs +MMC - hTCs +MMC	limma	0.79678	0.876674	no hit
26	EIF2S3	P41091	Eukaryotic translation initiation factor 2 subunit 3 OS=Homo sapiens GN=EIF2S3 PE=1 SV=3	0.0303089	hDFs +MMC - hTCs +MMC	limma	0.725571	0.825396	no hit
27	C17orf62	Q9BQA9|Q9BQA9-2	Uncharacterized protein C17orf62 OS=Homo sapiens GN=C17orf62 PE=1 SV=1|Isoform 2 of Uncharacterized protein C17orf62 OS=Homo sapiens GN=C17orf62	-0.588208	hDFs +MMC - hTCs +MMC	limma	2.57186e-05	0.00114796	no hit
28	DKC1	O60832	H/ACA ribonucleoprotein complex subunit 4 OS=Homo sapiens GN=DKC1 PE=1 SV=3	0.0960955	hDFs +MMC - hTCs +MMC	limma	0.206643	0.362072	no hit
29	GM2A	P17900	Ganglioside GM2 activator OS=Homo sapiens GN=GM2A PE=1 SV=4	-0.517182	hDFs +MMC - hTCs +MMC	limma	3.07771e-05	0.00126971	no hit
30	ERLIN1	B0QZ43|O75477	Erlin-1 (Fragment) OS=Homo sapiens GN=ERLIN1 PE=1 SV=1|Erlin-1 OS=Homo sapiens GN=ERLIN1 PE=1 SV=1	-0.0699477	hDFs +MMC - hTCs +MMC	limma	0.500913	0.65687	no hit
31	SLC1A4	P43007	Neutral amino acid transporter A OS=Homo sapiens GN=SLC1A4 PE=1 SV=1	-0.293226	hDFs +MMC - hTCs +MMC	limma	0.500891	0.65687	no hit
32	ENDOG	Q14249	Endonuclease G, mitochondrial OS=Homo sapiens GN=ENDOG PE=1 SV=4	-0.759163	hDFs +MMC - hTCs +MMC	limma	0.0211795	0.0776826	no hit
33	CTTN	Q14247	Src substrate cortactin OS=Homo sapiens GN=CTTN PE=1 SV=2	0.822295	hDFs +MMC - hTCs +MMC	limma	3.92624e-05	0.00148774	no hit
34	CGGBP1	Q9UFW8	CGG triplet repeat-binding protein 1 OS=Homo sapiens GN=CGGBP1 PE=1 SV=2	0.0719369	hDFs +MMC - hTCs +MMC	limma	0.462293	0.624124	no hit
35	FAHD2A	Q96GK7	Fumarylacetoacetate hydrolase domain-containing protein 2A OS=Homo sapiens GN=FAHD2A PE=1 SV=1	-0.344434	hDFs +MMC - hTCs +MMC	limma	0.00125169	0.0125814	no hit
36	LSM8	O95777	U6 snRNA-associated Sm-like protein LSm8 OS=Homo sapiens GN=LSM8 PE=1 SV=3	-0.255077	hDFs +MMC - hTCs +MMC	limma	0.0244643	0.0847722	no hit
37	SLC27A4	Q6P1M0	Long-chain fatty acid transport protein 4 OS=Homo sapiens GN=SLC27A4 PE=1 SV=1	-0.217466	hDFs +MMC - hTCs +MMC	limma	0.0801547	0.189578	no hit
38	COL4A3BP	Q9Y5P4|Q9Y5P4-2|Q9Y5P4-3	Collagen type IV alpha-3-binding protein OS=Homo sapiens GN=COL4A3BP PE=1 SV=1|Isoform 2 of Collagen type IV alpha-3-binding protein OS=Homo sapiens GN=COL4A3BP|Isoform 3 of Collagen type IV alpha-3-binding protein OS=Homo sapiens GN=COL4A3BP	0.184071	hDFs +MMC - hTCs +MMC	limma	0.0818895	0.192178	no hit
39	MICAL1	Q8TDZ2|Q8TDZ2-4	Protein-methionine sulfoxide oxidase MICAL1 OS=Homo sapiens GN=MICAL1 PE=1 SV=2|Isoform 4 of Protein-methionine sulfoxide oxidase MICAL1 OS=Homo sapiens GN=MICAL1	0.653414	hDFs +MMC - hTCs +MMC	limma	0.00135971	0.0130211	no hit
40	TMEM33	P57088	Transmembrane protein 33 OS=Homo sapiens GN=TMEM33 PE=1 SV=2	-0.0137941	hDFs +MMC - hTCs +MMC	limma	0.819945	0.889885	no hit
41	SMAP2	Q8WU79	Stromal membrane-associated protein 2 OS=Homo sapiens GN=SMAP2 PE=1 SV=1	-0.433826	hDFs +MMC - hTCs +MMC	limma	0.115487	0.244777	no hit
42	GPX8	Q8TED1	Probable glutathione peroxidase 8 OS=Homo sapiens GN=GPX8 PE=1 SV=2	-0.319356	hDFs +MMC - hTCs +MMC	limma	0.128751	0.262231	no hit
43	XPOT	O43592	Exportin-T OS=Homo sapiens GN=XPOT PE=1 SV=2	0.579779	hDFs +MMC - hTCs +MMC	limma	0.000493487	0.00673367	no hit
44	DECR1	Q16698|Q16698-2	2,4-dienoyl-CoA reductase, mitochondrial OS=Homo sapiens GN=DECR1 PE=1 SV=1|Isoform 2 of 2,4-dienoyl-CoA reductase, mitochondrial OS=Homo sapiens GN=DECR1	-0.37575	hDFs +MMC - hTCs +MMC	limma	0.00315656	0.0224811	no hit
45	MRPL57	Q9BQC6	Ribosomal protein 63, mitochondrial OS=Homo sapiens GN=MRPL57 PE=1 SV=1	-0.145946	hDFs +MMC - hTCs +MMC	limma	0.123096	0.254354	no hit
46	SLC2A10	O95528	Solute carrier family 2, facilitated glucose transporter member 10 OS=Homo sapiens GN=SLC2A10 PE=1 SV=2	0.197938	hDFs +MMC - hTCs +MMC	limma	0.227572	0.386901	no hit
47	ATP8B2	P98198|P98198-3	Phospholipid-transporting ATPase ID OS=Homo sapiens GN=ATP8B2 PE=1 SV=2|Isoform 3 of Phospholipid-transporting ATPase ID OS=Homo sapiens GN=ATP8B2	-0.0618906	hDFs +MMC - hTCs +MMC	limma	0.704224	0.81163	no hit
48	CDC16	Q13042|Q13042-2|Q13042-3	Cell division cycle protein 16 homolog OS=Homo sapiens GN=CDC16 PE=1 SV=2|Isoform 2 of Cell division cycle protein 16 homolog OS=Homo sapiens GN=CDC16|Isoform 3 of Cell division cycle protein 16 homolog OS=Homo sapiens GN=CDC16	0.0596953	hDFs +MMC - hTCs +MMC	limma	0.443071	0.605358	no hit
49	RRS1	Q15050	Ribosome biogenesis regulatory protein homolog OS=Homo sapiens GN=RRS1 PE=1 SV=2	0.134415	hDFs +MMC - hTCs +MMC	limma	0.0993414	0.220176	no hit
50	MYCBP2	O75592|O75592-2	E3 ubiquitin-protein ligase MYCBP2 OS=Homo sapiens GN=MYCBP2 PE=1 SV=3|Isoform 2 of E3 ubiquitin-protein ligase MYCBP2 OS=Homo sapiens GN=MYCBP2	-0.218928	hDFs +MMC - hTCs +MMC	limma	0.037914	0.113195	no hit
51	ARHGEF40	Q8TER5|Q8TER5-3|Q8TER5-4	Rho guanine nucleotide exchange factor 40 OS=Homo sapiens GN=ARHGEF40 PE=1 SV=3|Isoform 3 of Rho guanine nucleotide exchange factor 40 OS=Homo sapiens GN=ARHGEF40|Isoform 4 of Rho guanine nucleotide exchange factor 40 OS=Homo sapiens GN=ARHGEF40	-0.0852225	hDFs +MMC - hTCs +MMC	limma	0.264375	0.427136	no hit
52	BRIX1	Q8TDN6	Ribosome biogenesis protein BRX1 homolog OS=Homo sapiens GN=BRIX1 PE=1 SV=2	0.203219	hDFs +MMC - hTCs +MMC	limma	0.161143	0.304973	no hit
53	STAT1	P42224	Signal transducer and activator of transcription 1-alpha/beta OS=Homo sapiens GN=STAT1 PE=1 SV=2	-0.263979	hDFs +MMC - hTCs +MMC	limma	0.0127781	0.0546283	no hit
54	STAT6	P42226	Signal transducer and activator of transcription 6 OS=Homo sapiens GN=STAT6 PE=1 SV=1	-0.154326	hDFs +MMC - hTCs +MMC	limma	0.0949781	0.213417	no hit
55	NDUFV2	E7EPT4|P19404	NADH dehydrogenase [ubiquinone] flavoprotein 2, mitochondrial OS=Homo sapiens GN=NDUFV2 PE=1 SV=1|NADH dehydrogenase [ubiquinone] flavoprotein 2, mitochondrial OS=Homo sapiens GN=NDUFV2 PE=1 SV=2	0.0303935	hDFs +MMC - hTCs +MMC	limma	0.785249	0.869703	no hit
56	EZR	E7EQR4|P15311	Ezrin OS=Homo sapiens GN=EZR PE=1 SV=3|Ezrin OS=Homo sapiens GN=EZR PE=1 SV=4	0.040957	hDFs +MMC - hTCs +MMC	limma	0.843677	0.905992	no hit
57	GAK	O14976	Cyclin-G-associated kinase OS=Homo sapiens GN=GAK PE=1 SV=2	-0.222067	hDFs +MMC - hTCs +MMC	limma	0.00792884	0.0394346	no hit
58	LPP	Q93052	Lipoma-preferred partner OS=Homo sapiens GN=LPP PE=1 SV=1	0.259806	hDFs +MMC - hTCs +MMC	limma	0.00353677	0.023875	no hit
59	GCC1	Q96CN9	GRIP and coiled-coil domain-containing protein 1 OS=Homo sapiens GN=GCC1 PE=1 SV=1	-0.0620806	hDFs +MMC - hTCs +MMC	limma	0.732817	0.830929	no hit
60	PPIA	P62937	Peptidyl-prolyl cis-trans isomerase A OS=Homo sapiens GN=PPIA PE=1 SV=2	0.251738	hDFs +MMC - hTCs +MMC	limma	0.0492123	0.136278	no hit
61	ISOC1	Q96CN7	Isochorismatase domain-containing protein 1 OS=Homo sapiens GN=ISOC1 PE=1 SV=3	-0.423355	hDFs +MMC - hTCs +MMC	limma	0.012053	0.0525087	no hit
62	PRKAR1A	P10644	cAMP-dependent protein kinase type I-alpha regulatory subunit OS=Homo sapiens GN=PRKAR1A PE=1 SV=1	-0.124988	hDFs +MMC - hTCs +MMC	limma	0.214528	0.370644	no hit
63	CPQ	Q9Y646	Carboxypeptidase Q OS=Homo sapiens GN=CPQ PE=1 SV=1	-0.373069	hDFs +MMC - hTCs +MMC	limma	0.0145298	0.0600223	no hit
64	TRAPPC10	P48553	Trafficking protein particle complex subunit 10 OS=Homo sapiens GN=TRAPPC10 PE=1 SV=2	0.0227785	hDFs +MMC - hTCs +MMC	limma	0.869366	0.921503	no hit
65	LYAR	Q9NX58	Cell growth-regulating nucleolar protein OS=Homo sapiens GN=LYAR PE=1 SV=2	0.213646	hDFs +MMC - hTCs +MMC	limma	0.0333957	0.10472	no hit
66	RSPRY1	Q96DX4	RING finger and SPRY domain-containing protein 1 OS=Homo sapiens GN=RSPRY1 PE=1 SV=1	0.0985895	hDFs +MMC - hTCs +MMC	limma	0.197381	0.350833	no hit
67	TRNT1	Q96Q11|Q96Q11-2	CCA tRNA nucleotidyltransferase 1, mitochondrial OS=Homo sapiens GN=TRNT1 PE=1 SV=2|Isoform 2 of CCA tRNA nucleotidyltransferase 1, mitochondrial OS=Homo sapiens GN=TRNT1	-0.151421	hDFs +MMC - hTCs +MMC	limma	0.264	0.426923	no hit
68	SKIV2L	Q15477	Helicase SKI2W OS=Homo sapiens GN=SKIV2L PE=1 SV=3	-0.255848	hDFs +MMC - hTCs +MMC	limma	0.0113831	0.0502556	no hit
69	TRA2B	P62995|P62995-3	Transformer-2 protein homolog beta OS=Homo sapiens GN=TRA2B PE=1 SV=1|Isoform 3 of Transformer-2 protein homolog beta OS=Homo sapiens GN=TRA2B	-0.0774977	hDFs +MMC - hTCs +MMC	limma	0.23568	0.395453	no hit
70	NPEPPS	E9PLK3|P55786	Puromycin-sensitive aminopeptidase OS=Homo sapiens GN=NPEPPS PE=1 SV=1|Puromycin-sensitive aminopeptidase OS=Homo sapiens GN=NPEPPS PE=1 SV=2	-0.265164	hDFs +MMC - hTCs +MMC	limma	0.00432543	0.0272072	no hit
71	PDIA4	P13667	Protein disulfide-isomerase A4 OS=Homo sapiens GN=PDIA4 PE=1 SV=2	-0.292564	hDFs +MMC - hTCs +MMC	limma	0.0076505	0.0384303	no hit
72	PYROXD2	Q8N2H3	Pyridine nucleotide-disulfide oxidoreductase domain-containing protein 2 OS=Homo sapiens GN=PYROXD2 PE=1 SV=2	0.661946	hDFs +MMC - hTCs +MMC	limma	0.00323395	0.0228327	no hit
73	TRIOBP	Q9H2D6-3|Q9H2D6-5	Isoform 4 of TRIO and F-actin-binding protein OS=Homo sapiens GN=TRIOBP|Isoform 1 of TRIO and F-actin-binding protein OS=Homo sapiens GN=TRIOBP	0.0207268	hDFs +MMC - hTCs +MMC	limma	0.855611	0.914098	no hit
74	HGS	O14964	Hepatocyte growth factor-regulated tyrosine kinase substrate OS=Homo sapiens GN=HGS PE=1 SV=1	0.0178293	hDFs +MMC - hTCs +MMC	limma	0.796289	0.8765	no hit
75	STAG1	Q8WVM7|Q8WVM7-2	Cohesin subunit SA-1 OS=Homo sapiens GN=STAG1 PE=1 SV=3|Isoform 2 of Cohesin subunit SA-1 OS=Homo sapiens GN=STAG1	0.146566	hDFs +MMC - hTCs +MMC	limma	0.179937	0.329529	no hit
76	CPSF2	Q9P2I0	Cleavage and polyadenylation specificity factor subunit 2 OS=Homo sapiens GN=CPSF2 PE=1 SV=2	-0.0217464	hDFs +MMC - hTCs +MMC	limma	0.935274	0.960064	no hit
77	ITGB1	P05556	Integrin beta-1 OS=Homo sapiens GN=ITGB1 PE=1 SV=2	-0.872344	hDFs +MMC - hTCs +MMC	limma	0.00274489	0.0205882	no hit
78	OGDH	Q02218	2-oxoglutarate dehydrogenase, mitochondrial OS=Homo sapiens GN=OGDH PE=1 SV=3	0.176762	hDFs +MMC - hTCs +MMC	limma	0.102957	0.225477	no hit
79	GLUL	P15104	Glutamine synthetase OS=Homo sapiens GN=GLUL PE=1 SV=4	-0.842086	hDFs +MMC - hTCs +MMC	limma	0.00142036	0.0134069	no hit
80	AGO1	Q9UL18	Protein argonaute-1 OS=Homo sapiens GN=AGO1 PE=1 SV=3	-0.267754	hDFs +MMC - hTCs +MMC	limma	0.00155071	0.0140472	no hit
81	PYGL	P06737|P06737-2	Glycogen phosphorylase, liver form OS=Homo sapiens GN=PYGL PE=1 SV=4|Isoform 2 of Glycogen phosphorylase, liver form OS=Homo sapiens GN=PYGL	-0.144693	hDFs +MMC - hTCs +MMC	limma	0.206586	0.362072	no hit
82	PATL1	Q86TB9|Q86TB9-2|Q86TB9-4	Protein PAT1 homolog 1 OS=Homo sapiens GN=PATL1 PE=1 SV=2|Isoform 2 of Protein PAT1 homolog 1 OS=Homo sapiens GN=PATL1|Isoform 4 of Protein PAT1 homolog 1 OS=Homo sapiens GN=PATL1	0.0634303	hDFs +MMC - hTCs +MMC	limma	0.538702	0.686842	no hit
83	GPKOW	Q92917	G patch domain and KOW motifs-containing protein OS=Homo sapiens GN=GPKOW PE=1 SV=2	0.0486086	hDFs +MMC - hTCs +MMC	limma	0.788017	0.871291	no hit
84	DSP	P15924	Desmoplakin OS=Homo sapiens GN=DSP PE=1 SV=3	0.20439	hDFs +MMC - hTCs +MMC	limma	0.337748	0.504229	no hit
85	ZZEF1	O43149	Zinc finger ZZ-type and EF-hand domain-containing protein 1 OS=Homo sapiens GN=ZZEF1 PE=1 SV=6	0.044656	hDFs +MMC - hTCs +MMC	limma	0.576813	0.717541	no hit
86	DHX15	O43143	Pre-mRNA-splicing factor ATP-dependent RNA helicase DHX15 OS=Homo sapiens GN=DHX15 PE=1 SV=2	0.0685917	hDFs +MMC - hTCs +MMC	limma	0.314798	0.482077	no hit
87	UBAC1	Q9BSL1	Ubiquitin-associated domain-containing protein 1 OS=Homo sapiens GN=UBAC1 PE=1 SV=1	0.618868	hDFs +MMC - hTCs +MMC	limma	5.31389e-05	0.00174927	no hit
88	UBR1	Q8IWV7	E3 ubiquitin-protein ligase UBR1 OS=Homo sapiens GN=UBR1 PE=1 SV=1	0.0878453	hDFs +MMC - hTCs +MMC	limma	0.569601	0.711765	no hit
89	STK24	B4DR80|Q9Y6E0-2	Serine/threonine-protein kinase 24 OS=Homo sapiens GN=STK24 PE=1 SV=1|Isoform A of Serine/threonine-protein kinase 24 OS=Homo sapiens GN=STK24	0.332088	hDFs +MMC - hTCs +MMC	limma	0.0178734	0.0684896	no hit
90	MRPS27	G5EA06|Q92552|Q92552-2	28S ribosomal protein S27, mitochondrial OS=Homo sapiens GN=MRPS27 PE=1 SV=1|28S ribosomal protein S27, mitochondrial OS=Homo sapiens GN=MRPS27 PE=1 SV=3|Isoform 2 of 28S ribosomal protein S27, mitochondrial OS=Homo sapiens GN=MRPS27	0.239716	hDFs +MMC - hTCs +MMC	limma	0.11102	0.237911	no hit
91	RUVBL1	Q9Y265	RuvB-like 1 OS=Homo sapiens GN=RUVBL1 PE=1 SV=1	-0.00747563	hDFs +MMC - hTCs +MMC	limma	0.935015	0.959986	no hit
92	COPA	P53621|P53621-2	Coatomer subunit alpha OS=Homo sapiens GN=COPA PE=1 SV=2|Isoform 2 of Coatomer subunit alpha OS=Homo sapiens GN=COPA	-0.0472642	hDFs +MMC - hTCs +MMC	limma	0.56101	0.703868	no hit
93	FBXL18	Q96ME1-4	Isoform 4 of F-box/LRR-repeat protein 18 OS=Homo sapiens GN=FBXL18	-0.0390714	hDFs +MMC - hTCs +MMC	limma	0.724396	0.824517	no hit
94	KIF7	Q2M1P5	Kinesin-like protein KIF7 OS=Homo sapiens GN=KIF7 PE=1 SV=2	0.590935	hDFs +MMC - hTCs +MMC	limma	0.0809013	0.190567	no hit
95	CAP1	Q01518	Adenylyl cyclase-associated protein 1 OS=Homo sapiens GN=CAP1 PE=1 SV=5	-0.203652	hDFs +MMC - hTCs +MMC	limma	0.0901631	0.205862	no hit
96	PLCD3	Q8N3E9	1-phosphatidylinositol 4,5-bisphosphate phosphodiesterase delta-3 OS=Homo sapiens GN=PLCD3 PE=1 SV=3	0.268311	hDFs +MMC - hTCs +MMC	limma	0.103358	0.22598	no hit
97	SNX18	Q96RF0-2	Isoform 2 of Sorting nexin-18 OS=Homo sapiens GN=SNX18	0.490319	hDFs +MMC - hTCs +MMC	limma	0.0741353	0.180356	no hit
98	ESD	P10768|X6RA14	S-formylglutathione hydrolase OS=Homo sapiens GN=ESD PE=1 SV=2|S-formylglutathione hydrolase OS=Homo sapiens GN=ESD PE=1 SV=1	0.114907	hDFs +MMC - hTCs +MMC	limma	0.467533	0.628028	no hit
99	CMPK1	P30085	UMP-CMP kinase OS=Homo sapiens GN=CMPK1 PE=1 SV=3	-0.455912	hDFs +MMC - hTCs +MMC	limma	0.0350105	0.107994	no hit
100	ECHS1	P30084	Enoyl-CoA hydratase, mitochondrial OS=Homo sapiens GN=ECHS1 PE=1 SV=4	-0.332809	hDFs +MMC - hTCs +MMC	limma	0.0663628	0.166286	no hit
101	PEBP1	P30086	Phosphatidylethanolamine-binding protein 1 OS=Homo sapiens GN=PEBP1 PE=1 SV=3	0.0762034	hDFs +MMC - hTCs +MMC	limma	0.449692	0.612181	no hit
102	MYH9	P35579	Myosin-9 OS=Homo sapiens GN=MYH9 PE=1 SV=4	-0.305256	hDFs +MMC - hTCs +MMC	limma	0.0131119	0.0552927	no hit
103	ASUN	Q9NVM9|Q9NVM9-2	Protein asunder homolog OS=Homo sapiens GN=ASUN PE=1 SV=2|Isoform 2 of Protein asunder homolog OS=Homo sapiens GN=ASUN	-0.00625266	hDFs +MMC - hTCs +MMC	limma	0.942677	0.965593	no hit
104	TUBB	P07437	Tubulin beta chain OS=Homo sapiens GN=TUBB PE=1 SV=2	-0.119074	hDFs +MMC - hTCs +MMC	limma	0.130159	0.263629	no hit
105	CDK13	Q14004|Q14004-2	Cyclin-dependent kinase 13 OS=Homo sapiens GN=CDK13 PE=1 SV=2|Isoform 2 of Cyclin-dependent kinase 13 OS=Homo sapiens GN=CDK13	0.205496	hDFs +MMC - hTCs +MMC	limma	0.0272175	0.0909611	no hit
106	PYCR2	A0A087WTV6|Q96C36	Pyrroline-5-carboxylate reductase 2 OS=Homo sapiens GN=PYCR2 PE=1 SV=1|Pyrroline-5-carboxylate reductase 2 OS=Homo sapiens GN=PYCR2 PE=1 SV=1	-0.0658061	hDFs +MMC - hTCs +MMC	limma	0.473048	0.632616	no hit
107	PIGK	Q92643	GPI-anchor transamidase OS=Homo sapiens GN=PIGK PE=1 SV=2	-0.412512	hDFs +MMC - hTCs +MMC	limma	0.000189629	0.00381212	no hit
108	PC	P11498	Pyruvate carboxylase, mitochondrial OS=Homo sapiens GN=PC PE=1 SV=2	-0.766764	hDFs +MMC - hTCs +MMC	limma	6.82095e-05	0.00200704	no hit
109	TMEM43	Q9BTV4	Transmembrane protein 43 OS=Homo sapiens GN=TMEM43 PE=1 SV=1	0.0806081	hDFs +MMC - hTCs +MMC	limma	0.619401	0.745859	no hit
110	NMD3	C9JA08|Q96D46	60S ribosomal export protein NMD3 OS=Homo sapiens GN=NMD3 PE=1 SV=1|60S ribosomal export protein NMD3 OS=Homo sapiens GN=NMD3 PE=1 SV=1	0.0919481	hDFs +MMC - hTCs +MMC	limma	0.191726	0.342893	no hit
111	CSPG4	Q6UVK1	Chondroitin sulfate proteoglycan 4 OS=Homo sapiens GN=CSPG4 PE=1 SV=2	-0.0642528	hDFs +MMC - hTCs +MMC	limma	0.631606	0.75601	no hit
112	MECP2	A0A087WXF0|P51608|P51608-2	Methyl-CpG-binding protein 2 OS=Homo sapiens GN=MECP2 PE=1 SV=1|Methyl-CpG-binding protein 2 OS=Homo sapiens GN=MECP2 PE=1 SV=1|Isoform B of Methyl-CpG-binding protein 2 OS=Homo sapiens GN=MECP2	-0.0169932	hDFs +MMC - hTCs +MMC	limma	0.889685	0.934391	no hit
113	CNOT2	F8VV52|Q9NZN8|Q9NZN8-2	CCR4-NOT transcription complex subunit 2 (Fragment) OS=Homo sapiens GN=CNOT2 PE=1 SV=1|CCR4-NOT transcription complex subunit 2 OS=Homo sapiens GN=CNOT2 PE=1 SV=1|Isoform 2 of CCR4-NOT transcription complex subunit 2 OS=Homo sapiens GN=CNOT2	0.204272	hDFs +MMC - hTCs +MMC	limma	0.0357454	0.109269	no hit
114	ZW10	O43264	Centromere/kinetochore protein zw10 homolog OS=Homo sapiens GN=ZW10 PE=1 SV=3	-0.19868	hDFs +MMC - hTCs +MMC	limma	0.0734764	0.179167	no hit
115	TTLL12	Q14166	Tubulin--tyrosine ligase-like protein 12 OS=Homo sapiens GN=TTLL12 PE=1 SV=2	0.511832	hDFs +MMC - hTCs +MMC	limma	0.000714179	0.00868726	no hit
116	ITGAV	P06756|P06756-2|P06756-3	Integrin alpha-V OS=Homo sapiens GN=ITGAV PE=1 SV=2|Isoform 2 of Integrin alpha-V OS=Homo sapiens GN=ITGAV|Isoform 3 of Integrin alpha-V OS=Homo sapiens GN=ITGAV	-0.260118	hDFs +MMC - hTCs +MMC	limma	0.23644	0.396343	no hit
117	CTSA	P10619|P10619-2|X6R5C5|X6R8A1	Lysosomal protective protein OS=Homo sapiens GN=CTSA PE=1 SV=2|Isoform 2 of Lysosomal protective protein OS=Homo sapiens GN=CTSA|Carboxypeptidase OS=Homo sapiens GN=CTSA PE=1 SV=1|Carboxypeptidase OS=Homo sapiens GN=CTSA PE=1 SV=1	-0.0333163	hDFs +MMC - hTCs +MMC	limma	0.785455	0.869703	no hit
118	FKBP8	Q14318|Q14318-2	Peptidyl-prolyl cis-trans isomerase FKBP8 OS=Homo sapiens GN=FKBP8 PE=1 SV=2|Isoform 2 of Peptidyl-prolyl cis-trans isomerase FKBP8 OS=Homo sapiens GN=FKBP8	0.112934	hDFs +MMC - hTCs +MMC	limma	0.115817	0.245179	no hit
119	PCBD1	P61457	Pterin-4-alpha-carbinolamine dehydratase OS=Homo sapiens GN=PCBD1 PE=1 SV=2	-0.0943066	hDFs +MMC - hTCs +MMC	limma	0.675747	0.788393	no hit
120	SDF4	Q9BRK5	45 kDa calcium-binding protein OS=Homo sapiens GN=SDF4 PE=1 SV=1	0.586678	hDFs +MMC - hTCs +MMC	limma	0.00338967	0.0234687	no hit
121	SZRD1	Q7Z422|Q7Z422-2|Q7Z422-3|Q7Z422-4|Q7Z422-5	SUZ domain-containing protein 1 OS=Homo sapiens GN=SZRD1 PE=1 SV=1|Isoform 2 of SUZ domain-containing protein 1 OS=Homo sapiens GN=SZRD1|Isoform 3 of SUZ domain-containing protein 1 OS=Homo sapiens GN=SZRD1|Isoform 4 of SUZ domain-containing protein 1 OS=Homo sapiens GN=SZRD1|Isoform 5 of SUZ domain-containing protein 1 OS=Homo sapiens GN=SZRD1	0.720117	hDFs +MMC - hTCs +MMC	limma	0.00021001	0.00402226	no hit
122	STAT3	P40763|P40763-2|P40763-3	Signal transducer and activator of transcription 3 OS=Homo sapiens GN=STAT3 PE=1 SV=2|Isoform Del-701 of Signal transducer and activator of transcription 3 OS=Homo sapiens GN=STAT3|Isoform 3 of Signal transducer and activator of transcription 3 OS=Homo sapiens GN=STAT3	0.154976	hDFs +MMC - hTCs +MMC	limma	0.09554	0.21421	no hit
123	NOP58	Q9Y2X3	Nucleolar protein 58 OS=Homo sapiens GN=NOP58 PE=1 SV=1	0.136684	hDFs +MMC - hTCs +MMC	limma	0.0787675	0.187384	no hit
124	TELO2	Q9Y4R8	Telomere length regulation protein TEL2 homolog OS=Homo sapiens GN=TELO2 PE=1 SV=2	0.0884516	hDFs +MMC - hTCs +MMC	limma	0.406825	0.570334	no hit
125	URB1	O60287	Nucleolar pre-ribosomal-associated protein 1 OS=Homo sapiens GN=URB1 PE=1 SV=4	-0.0305177	hDFs +MMC - hTCs +MMC	limma	0.81228	0.885039	no hit
126	TBC1D8	J3KQ40|O95759|O95759-2	TBC1 domain family member 8 OS=Homo sapiens GN=TBC1D8 PE=1 SV=1|TBC1 domain family member 8 OS=Homo sapiens GN=TBC1D8 PE=1 SV=3|Isoform 2 of TBC1 domain family member 8 OS=Homo sapiens GN=TBC1D8	0.18401	hDFs +MMC - hTCs +MMC	limma	0.334658	0.501036	no hit
127	GIGYF2	Q6Y7W6|Q6Y7W6-4|Q6Y7W6-5	PERQ amino acid-rich with GYF domain-containing protein 2 OS=Homo sapiens GN=GIGYF2 PE=1 SV=1|Isoform 3 of PERQ amino acid-rich with GYF domain-containing protein 2 OS=Homo sapiens GN=GIGYF2|Isoform 4 of PERQ amino acid-rich with GYF domain-containing protein 2 OS=Homo sapiens GN=GIGYF2	0.0619978	hDFs +MMC - hTCs +MMC	limma	0.378595	0.543637	no hit
128	CHMP5	Q9NZZ3	Charged multivesicular body protein 5 OS=Homo sapiens GN=CHMP5 PE=1 SV=1	0.382907	hDFs +MMC - hTCs +MMC	limma	0.000369288	0.00560716	no hit
129	CYP51A1	A0A0C4DFL7|Q16850	Lanosterol 14-alpha demethylase OS=Homo sapiens GN=CYP51A1 PE=1 SV=1|Lanosterol 14-alpha demethylase OS=Homo sapiens GN=CYP51A1 PE=1 SV=3	0.599418	hDFs +MMC - hTCs +MMC	limma	0.00559256	0.0317756	no hit
130	DDX3Y	O15523	ATP-dependent RNA helicase DDX3Y OS=Homo sapiens GN=DDX3Y PE=1 SV=2	0.375507	hDFs +MMC - hTCs +MMC	limma	0.772409	0.860829	no hit
131	NT5C3A	Q9H0P0|Q9H0P0-1|Q9H0P0-2|Q9H0P0-3|X6RM59	Cytosolic 5'-nucleotidase 3A OS=Homo sapiens GN=NT5C3A PE=1 SV=3|Isoform 1 of Cytosolic 5'-nucleotidase 3A OS=Homo sapiens GN=NT5C3A|Isoform 3 of Cytosolic 5'-nucleotidase 3A OS=Homo sapiens GN=NT5C3A|Isoform 4 of Cytosolic 5'-nucleotidase 3A OS=Homo sapiens GN=NT5C3A|5'-nucleotidase OS=Homo sapiens GN=NT5C3A PE=1 SV=1	0.0661575	hDFs +MMC - hTCs +MMC	limma	0.442471	0.605009	no hit
132	AACS	Q86V21	Acetoacetyl-CoA synthetase OS=Homo sapiens GN=AACS PE=1 SV=1	0.452565	hDFs +MMC - hTCs +MMC	limma	0.000930577	0.0102111	no hit
133	NDUFV3	P56181-2	Isoform 2 of NADH dehydrogenase [ubiquinone] flavoprotein 3, mitochondrial OS=Homo sapiens GN=NDUFV3	0.0945674	hDFs +MMC - hTCs +MMC	limma	0.222445	0.381137	no hit
134	MPP1	Q00013|Q00013-2|Q00013-3	55 kDa erythrocyte membrane protein OS=Homo sapiens GN=MPP1 PE=1 SV=2|Isoform 2 of 55 kDa erythrocyte membrane protein OS=Homo sapiens GN=MPP1|Isoform 3 of 55 kDa erythrocyte membrane protein OS=Homo sapiens GN=MPP1	-0.452109	hDFs +MMC - hTCs +MMC	limma	0.00643514	0.0349421	no hit
135	RBM4	Q9BWF3	RNA-binding protein 4 OS=Homo sapiens GN=RBM4 PE=1 SV=1	0.0793221	hDFs +MMC - hTCs +MMC	limma	0.238158	0.398342	no hit
136	UTP3	Q9NQZ2	Something about silencing protein 10 OS=Homo sapiens GN=UTP3 PE=1 SV=1	0.174345	hDFs +MMC - hTCs +MMC	limma	0.175993	0.324223	no hit
137	TIMM23	O14925|Q5SRD1	Mitochondrial import inner membrane translocase subunit Tim23 OS=Homo sapiens GN=TIMM23 PE=1 SV=1|Putative mitochondrial import inner membrane translocase subunit Tim23B OS=Homo sapiens GN=TIMM23B PE=5 SV=2	0.122081	hDFs +MMC - hTCs +MMC	limma	0.197239	0.350729	no hit
138	NACC1	Q96RE7	Nucleus accumbens-associated protein 1 OS=Homo sapiens GN=NACC1 PE=1 SV=1	-0.244842	hDFs +MMC - hTCs +MMC	limma	0.0193252	0.0724455	no hit
139	FADS3	E9PS00|Q9Y5Q0	Fatty acid desaturase 3 OS=Homo sapiens GN=FADS3 PE=1 SV=1|Fatty acid desaturase 3 OS=Homo sapiens GN=FADS3 PE=2 SV=1	0.0960234	hDFs +MMC - hTCs +MMC	limma	0.374365	0.539622	no hit
140	MAFB	Q9Y5Q3	Transcription factor MafB OS=Homo sapiens GN=MAFB PE=1 SV=2	-1.45054	hDFs +MMC - hTCs +MMC	limma	4.08803e-05	0.00150571	hit
141	GTF3C3	Q9Y5Q9	General transcription factor 3C polypeptide 3 OS=Homo sapiens GN=GTF3C3 PE=1 SV=1	0.148413	hDFs +MMC - hTCs +MMC	limma	0.204352	0.35921	no hit
142	FKBP1A	P62942	Peptidyl-prolyl cis-trans isomerase FKBP1A OS=Homo sapiens GN=FKBP1A PE=1 SV=2	-0.0120803	hDFs +MMC - hTCs +MMC	limma	0.9285	0.957027	no hit
143	WDR11	Q9BZH6	WD repeat-containing protein 11 OS=Homo sapiens GN=WDR11 PE=1 SV=1	-0.47934	hDFs +MMC - hTCs +MMC	limma	0.000152419	0.00331731	no hit
144	TWF1	Q12792	Twinfilin-1 OS=Homo sapiens GN=TWF1 PE=1 SV=3	0.263907	hDFs +MMC - hTCs +MMC	limma	0.201723	0.355581	no hit
145	PSMC1	P62191	26S protease regulatory subunit 4 OS=Homo sapiens GN=PSMC1 PE=1 SV=1	-0.295717	hDFs +MMC - hTCs +MMC	limma	0.000947843	0.010336	no hit
146	PSMC5	P62195	26S protease regulatory subunit 8 OS=Homo sapiens GN=PSMC5 PE=1 SV=1	-0.0777294	hDFs +MMC - hTCs +MMC	limma	0.224993	0.384627	no hit
147	TPMT	P51580	Thiopurine S-methyltransferase OS=Homo sapiens GN=TPMT PE=1 SV=1	-0.554651	hDFs +MMC - hTCs +MMC	limma	0.00631684	0.034585	no hit
148	UBE2N	P61088	Ubiquitin-conjugating enzyme E2 N OS=Homo sapiens GN=UBE2N PE=1 SV=1	0.0817553	hDFs +MMC - hTCs +MMC	limma	0.55524	0.700635	no hit
149	UBE2M	P61081	NEDD8-conjugating enzyme Ubc12 OS=Homo sapiens GN=UBE2M PE=1 SV=1	0.0587174	hDFs +MMC - hTCs +MMC	limma	0.397573	0.562117	no hit
150	WASF2	Q9Y6W5	Wiskott-Aldrich syndrome protein family member 2 OS=Homo sapiens GN=WASF2 PE=1 SV=3	0.109619	hDFs +MMC - hTCs +MMC	limma	0.221913	0.380421	no hit
151	CAPN7	Q9Y6W3	Calpain-7 OS=Homo sapiens GN=CAPN7 PE=1 SV=1	-0.0732037	hDFs +MMC - hTCs +MMC	limma	0.385418	0.551031	no hit
152	USMG5	Q96IX5	Up-regulated during skeletal muscle growth protein 5 OS=Homo sapiens GN=USMG5 PE=1 SV=1	-0.351153	hDFs +MMC - hTCs +MMC	limma	0.00796518	0.0395779	no hit
153	ATP7A	Q04656|Q04656-2|Q04656-3|Q04656-5	Copper-transporting ATPase 1 OS=Homo sapiens GN=ATP7A PE=1 SV=3|Isoform 1 of Copper-transporting ATPase 1 OS=Homo sapiens GN=ATP7A|Isoform 2 of Copper-transporting ATPase 1 OS=Homo sapiens GN=ATP7A|Isoform 5 of Copper-transporting ATPase 1 OS=Homo sapiens GN=ATP7A	0.44836	hDFs +MMC - hTCs +MMC	limma	0.00524031	0.0304906	no hit
154	WDR3	Q9UNX4	WD repeat-containing protein 3 OS=Homo sapiens GN=WDR3 PE=1 SV=1	0.226198	hDFs +MMC - hTCs +MMC	limma	0.00634206	0.0346306	no hit
155	CLEC11A	A0A0A6YY95|Q9Y240	C-type lectin domain family 11 member A OS=Homo sapiens GN=CLEC11A PE=1 SV=1|C-type lectin domain family 11 member A OS=Homo sapiens GN=CLEC11A PE=1 SV=1	-0.0901449	hDFs +MMC - hTCs +MMC	limma	0.582435	0.719704	no hit
156	ADA	P00813	Adenosine deaminase OS=Homo sapiens GN=ADA PE=1 SV=3	0.679164	hDFs +MMC - hTCs +MMC	limma	0.216076	0.372649	no hit
157	EDC4	Q6P2E9	Enhancer of mRNA-decapping protein 4 OS=Homo sapiens GN=EDC4 PE=1 SV=1	-0.0251578	hDFs +MMC - hTCs +MMC	limma	0.693937	0.803819	no hit
158	SCAMP3	O14828	Secretory carrier-associated membrane protein 3 OS=Homo sapiens GN=SCAMP3 PE=1 SV=3	-0.156459	hDFs +MMC - hTCs +MMC	limma	0.139128	0.275677	no hit
159	RARS2	Q5T160	Probable arginine--tRNA ligase, mitochondrial OS=Homo sapiens GN=RARS2 PE=1 SV=1	-0.0196149	hDFs +MMC - hTCs +MMC	limma	0.808523	0.882589	no hit
160	DAZAP1	K7EK33|K7EQ02|K7EQ55|Q96EP5|Q96EP5-2	DAZ-associated protein 1 OS=Homo sapiens GN=DAZAP1 PE=1 SV=2|DAZ-associated protein 1 (Fragment) OS=Homo sapiens GN=DAZAP1 PE=1 SV=2|DAZ-associated protein 1 OS=Homo sapiens GN=DAZAP1 PE=1 SV=2|DAZ-associated protein 1 OS=Homo sapiens GN=DAZAP1 PE=1 SV=1|Isoform 2 of DAZ-associated protein 1 OS=Homo sapiens GN=DAZAP1	0.173462	hDFs +MMC - hTCs +MMC	limma	0.019931	0.0743988	no hit
161	HSPA1A	A0A0G2JIW1|P0DMV8|P0DMV9	Heat shock 70 kDa protein 1B OS=Homo sapiens GN=HSPA1B PE=1 SV=1|Heat shock 70 kDa protein 1A OS=Homo sapiens GN=HSPA1A PE=1 SV=1|Heat shock 70 kDa protein 1B OS=Homo sapiens GN=HSPA1B PE=1 SV=1	-0.107193	hDFs +MMC - hTCs +MMC	limma	0.207702	0.363324	no hit
162	TAF6L	E9PP94|Q9Y6J9	TAF6-like RNA polymerase II p300/CBP-associated factor-associated factor 65 kDa subunit 6L (Fragment) OS=Homo sapiens GN=TAF6L PE=1 SV=1|TAF6-like RNA polymerase II p300/CBP-associated factor-associated factor 65 kDa subunit 6L OS=Homo sapiens GN=TAF6L PE=1 SV=1	0.0139168	hDFs +MMC - hTCs +MMC	limma	0.873062	0.923934	no hit
163	LHFPL2	Q6ZUX7	Lipoma HMGIC fusion partner-like 2 protein OS=Homo sapiens GN=LHFPL2 PE=2 SV=2	-0.680395	hDFs +MMC - hTCs +MMC	limma	0.0340328	0.105815	no hit
164	TRIM47	Q96LD4	Tripartite motif-containing protein 47 OS=Homo sapiens GN=TRIM47 PE=1 SV=2	-0.248718	hDFs +MMC - hTCs +MMC	limma	0.0213427	0.0779879	no hit
165	ITIH2	P19823|Q5T985	Inter-alpha-trypsin inhibitor heavy chain H2 OS=Homo sapiens GN=ITIH2 PE=1 SV=2|Inter-alpha-trypsin inhibitor heavy chain H2 OS=Homo sapiens GN=ITIH2 PE=1 SV=1	0.545055	hDFs +MMC - hTCs +MMC	limma	0.00829483	0.0405277	no hit
166	YES1	J3QRU1|P07947	Tyrosine-protein kinase OS=Homo sapiens GN=YES1 PE=1 SV=1|Tyrosine-protein kinase Yes OS=Homo sapiens GN=YES1 PE=1 SV=3	-0.351747	hDFs +MMC - hTCs +MMC	limma	0.00331685	0.0232014	no hit
167	LAMB1	G3XAI2|P07942	Laminin subunit beta-1 OS=Homo sapiens GN=LAMB1 PE=1 SV=1|Laminin subunit beta-1 OS=Homo sapiens GN=LAMB1 PE=1 SV=2	-0.979952	hDFs +MMC - hTCs +MMC	limma	3.07245e-06	0.000449517	no hit
168	MRAS	O14807	Ras-related protein M-Ras OS=Homo sapiens GN=MRAS PE=1 SV=2	-0.152855	hDFs +MMC - hTCs +MMC	limma	0.156121	0.298255	no hit
169	POLR3A	O14802	DNA-directed RNA polymerase III subunit RPC1 OS=Homo sapiens GN=POLR3A PE=1 SV=2	0.0920864	hDFs +MMC - hTCs +MMC	limma	0.221227	0.379798	no hit
170	USP24	Q9UPU5	Ubiquitin carboxyl-terminal hydrolase 24 OS=Homo sapiens GN=USP24 PE=1 SV=3	0.0301418	hDFs +MMC - hTCs +MMC	limma	0.702325	0.810911	no hit
171	TBC1D2B	Q9UPU7	TBC1 domain family member 2B OS=Homo sapiens GN=TBC1D2B PE=1 SV=2	-0.0542506	hDFs +MMC - hTCs +MMC	limma	0.634848	0.758391	no hit
172	PLXNB1	O43157|O43157-2	Plexin-B1 OS=Homo sapiens GN=PLXNB1 PE=1 SV=3|Isoform 2 of Plexin-B1 OS=Homo sapiens GN=PLXNB1	0.118782	hDFs +MMC - hTCs +MMC	limma	0.452167	0.614438	no hit
173	SNUPN	O95149	Snurportin-1 OS=Homo sapiens GN=SNUPN PE=1 SV=1	0.173697	hDFs +MMC - hTCs +MMC	limma	0.146686	0.284565	no hit
174	MFN2	O95140	Mitofusin-2 OS=Homo sapiens GN=MFN2 PE=1 SV=3	-0.0938436	hDFs +MMC - hTCs +MMC	limma	0.24523	0.405916	no hit
175	KRR1	Q13601|Q13601-2	KRR1 small subunit processome component homolog OS=Homo sapiens GN=KRR1 PE=1 SV=4|Isoform 2 of KRR1 small subunit processome component homolog OS=Homo sapiens GN=KRR1	0.343372	hDFs +MMC - hTCs +MMC	limma	0.0375167	0.112529	no hit
176	ALAD	P13716|P13716-2	Delta-aminolevulinic acid dehydratase OS=Homo sapiens GN=ALAD PE=1 SV=1|Isoform 2 of Delta-aminolevulinic acid dehydratase OS=Homo sapiens GN=ALAD	-0.217705	hDFs +MMC - hTCs +MMC	limma	0.0567669	0.14957	no hit
177	TM9SF2	Q99805	Transmembrane 9 superfamily member 2 OS=Homo sapiens GN=TM9SF2 PE=1 SV=1	-0.234761	hDFs +MMC - hTCs +MMC	limma	0.0299838	0.097364	no hit
178	DTYMK	P23919|P23919-2	Thymidylate kinase OS=Homo sapiens GN=DTYMK PE=1 SV=4|Isoform 2 of Thymidylate kinase OS=Homo sapiens GN=DTYMK	0.287931	hDFs +MMC - hTCs +MMC	limma	0.00529284	0.0306009	no hit
179	HNRNPU	Q00839|Q00839-2	Heterogeneous nuclear ribonucleoprotein U OS=Homo sapiens GN=HNRNPU PE=1 SV=6|Isoform Short of Heterogeneous nuclear ribonucleoprotein U OS=Homo sapiens GN=HNRNPU	0.116425	hDFs +MMC - hTCs +MMC	limma	0.148686	0.287226	no hit
180	PGM1	P36871	Phosphoglucomutase-1 OS=Homo sapiens GN=PGM1 PE=1 SV=3	-1.09936	hDFs +MMC - hTCs +MMC	limma	1.75619e-06	0.000315582	hit
181	LEMD2	Q8NC56	LEM domain-containing protein 2 OS=Homo sapiens GN=LEMD2 PE=1 SV=1	-0.0793673	hDFs +MMC - hTCs +MMC	limma	0.543084	0.69059	no hit
182	MOCS1	Q9NZB8|Q9NZB8-2|Q9NZB8-7|Q9NZB8-8	Molybdenum cofactor biosynthesis protein 1 OS=Homo sapiens GN=MOCS1 PE=1 SV=3|Isoform 6 of Molybdenum cofactor biosynthesis protein 1 OS=Homo sapiens GN=MOCS1|Isoform 7 of Molybdenum cofactor biosynthesis protein 1 OS=Homo sapiens GN=MOCS1|Isoform 8 of Molybdenum cofactor biosynthesis protein 1 OS=Homo sapiens GN=MOCS1	0.0334625	hDFs +MMC - hTCs +MMC	limma	0.850128	0.911012	no hit
183	YWHAE	P62258	14-3-3 protein epsilon OS=Homo sapiens GN=YWHAE PE=1 SV=1	-0.215693	hDFs +MMC - hTCs +MMC	limma	0.0285159	0.0938707	no hit
184	EIF5	P55010	Eukaryotic translation initiation factor 5 OS=Homo sapiens GN=EIF5 PE=1 SV=2	0.0329344	hDFs +MMC - hTCs +MMC	limma	0.635938	0.75883	no hit
185	TFAM	Q00059	Transcription factor A, mitochondrial OS=Homo sapiens GN=TFAM PE=1 SV=1	-0.0330734	hDFs +MMC - hTCs +MMC	limma	0.821148	0.890099	no hit
186	RNASEH2A	O75792	Ribonuclease H2 subunit A OS=Homo sapiens GN=RNASEH2A PE=1 SV=2	0.0615795	hDFs +MMC - hTCs +MMC	limma	0.467088	0.627591	no hit
187	TTC37	Q6PGP7	Tetratricopeptide repeat protein 37 OS=Homo sapiens GN=TTC37 PE=1 SV=1	-0.261311	hDFs +MMC - hTCs +MMC	limma	0.00768657	0.0385206	no hit
188	RNF14	Q9UBS8	E3 ubiquitin-protein ligase RNF14 OS=Homo sapiens GN=RNF14 PE=1 SV=1	-0.676683	hDFs +MMC - hTCs +MMC	limma	0.0259052	0.0879465	no hit
189	DNAJB11	Q9UBS4	DnaJ homolog subfamily B member 11 OS=Homo sapiens GN=DNAJB11 PE=1 SV=1	-0.20834	hDFs +MMC - hTCs +MMC	limma	0.0791739	0.187927	no hit
190	ERC1	Q8IUD2	ELKS/Rab6-interacting/CAST family member 1 OS=Homo sapiens GN=ERC1 PE=1 SV=1	-0.225171	hDFs +MMC - hTCs +MMC	limma	0.0558341	0.148008	no hit
191	CCDC93	F8W9X7|Q567U6	Coiled-coil domain-containing protein 93 OS=Homo sapiens GN=CCDC93 PE=1 SV=1|Coiled-coil domain-containing protein 93 OS=Homo sapiens GN=CCDC93 PE=1 SV=2	0.185863	hDFs +MMC - hTCs +MMC	limma	0.0171563	0.0669043	no hit
192	CLIP1	P30622-2	Isoform 3 of CAP-Gly domain-containing linker protein 1 OS=Homo sapiens GN=CLIP1	0.0384053	hDFs +MMC - hTCs +MMC	limma	0.638909	0.760827	no hit
193	OSTM1	Q86WC4	Osteopetrosis-associated transmembrane protein 1 OS=Homo sapiens GN=OSTM1 PE=1 SV=1	0.427917	hDFs +MMC - hTCs +MMC	limma	0.00321239	0.0227414	no hit
194	MAP3K4	F5H4R1|F5H538|J3KNB8|Q9Y6R4|Q9Y6R4-2	Mitogen-activated protein kinase kinase kinase 4 OS=Homo sapiens GN=MAP3K4 PE=1 SV=1|Mitogen-activated protein kinase kinase kinase 4 OS=Homo sapiens GN=MAP3K4 PE=1 SV=1|Mitogen-activated protein kinase kinase kinase 4 OS=Homo sapiens GN=MAP3K4 PE=1 SV=1|Mitogen-activated protein kinase kinase kinase 4 OS=Homo sapiens GN=MAP3K4 PE=1 SV=2|Isoform 2 of Mitogen-activated protein kinase kinase kinase…	0.646501	hDFs +MMC - hTCs +MMC	limma	4.77369e-06	0.000546588	no hit
195	YWHAH	Q04917	14-3-3 protein eta OS=Homo sapiens GN=YWHAH PE=1 SV=4	0.260148	hDFs +MMC - hTCs +MMC	limma	0.0529134	0.142548	no hit
196	CES2	A0A024R6X1|O00748	Carboxylic ester hydrolase OS=Homo sapiens GN=CES2 PE=1 SV=1|Cocaine esterase OS=Homo sapiens GN=CES2 PE=1 SV=1	0.152517	hDFs +MMC - hTCs +MMC	limma	0.214607	0.370644	no hit
197	VPS28	Q9UK41	Vacuolar protein sorting-associated protein 28 homolog OS=Homo sapiens GN=VPS28 PE=1 SV=1	-0.0787202	hDFs +MMC - hTCs +MMC	limma	0.468333	0.628666	no hit
198	USP9X	Q93008|Q93008-1	Probable ubiquitin carboxyl-terminal hydrolase FAF-X OS=Homo sapiens GN=USP9X PE=1 SV=3|Isoform 2 of Probable ubiquitin carboxyl-terminal hydrolase FAF-X OS=Homo sapiens GN=USP9X	-0.165644	hDFs +MMC - hTCs +MMC	limma	0.0205928	0.0760879	no hit
199	SLC2A13	Q96QE2	Proton myo-inositol cotransporter OS=Homo sapiens GN=SLC2A13 PE=1 SV=3	-0.253461	hDFs +MMC - hTCs +MMC	limma	0.0720678	0.176904	no hit
200	CHDH	Q8NE62	Choline dehydrogenase, mitochondrial OS=Homo sapiens GN=CHDH PE=1 SV=2	0.0244242	hDFs +MMC - hTCs +MMC	limma	0.829574	0.895179	no hit
201	AHCYL1	O43865	Adenosylhomocysteinase 2 OS=Homo sapiens GN=AHCYL1 PE=1 SV=2	0.127366	hDFs +MMC - hTCs +MMC	limma	0.241412	0.401743	no hit
202	RBBP5	Q15291|Q15291-2	Retinoblastoma-binding protein 5 OS=Homo sapiens GN=RBBP5 PE=1 SV=2|Isoform 2 of Retinoblastoma-binding protein 5 OS=Homo sapiens GN=RBBP5	0.0269284	hDFs +MMC - hTCs +MMC	limma	0.637839	0.760068	no hit
203	AP3B1	O00203	AP-3 complex subunit beta-1 OS=Homo sapiens GN=AP3B1 PE=1 SV=3	-0.452854	hDFs +MMC - hTCs +MMC	limma	0.000840266	0.0095794	no hit
204	IKBKG	A0A087X1B1|Q9Y6K9|Q9Y6K9-2	NF-kappa-B essential modulator OS=Homo sapiens GN=IKBKG PE=1 SV=1|NF-kappa-B essential modulator OS=Homo sapiens GN=IKBKG PE=1 SV=2|Isoform 2 of NF-kappa-B essential modulator OS=Homo sapiens GN=IKBKG	0.242721	hDFs +MMC - hTCs +MMC	limma	0.0250223	0.0855726	no hit
205	GHDC	Q8N2G8|Q8N2G8-3	GH3 domain-containing protein OS=Homo sapiens GN=GHDC PE=1 SV=2|Isoform 3 of GH3 domain-containing protein OS=Homo sapiens GN=GHDC	0.154966	hDFs +MMC - hTCs +MMC	limma	0.162952	0.307403	no hit
206	LRP1	Q07954	Prolow-density lipoprotein receptor-related protein 1 OS=Homo sapiens GN=LRP1 PE=1 SV=2	-0.265767	hDFs +MMC - hTCs +MMC	limma	0.0433711	0.125049	no hit
207	SRSF1	J3KTL2|Q07955	Serine/arginine-rich-splicing factor 1 OS=Homo sapiens GN=SRSF1 PE=1 SV=1|Serine/arginine-rich splicing factor 1 OS=Homo sapiens GN=SRSF1 PE=1 SV=2	-0.0523843	hDFs +MMC - hTCs +MMC	limma	0.582545	0.719704	no hit
208	MSH2	P43246	DNA mismatch repair protein Msh2 OS=Homo sapiens GN=MSH2 PE=1 SV=1	0.148382	hDFs +MMC - hTCs +MMC	limma	0.138863	0.275373	no hit
209	TRIM4	Q9C037|Q9C037-2	E3 ubiquitin-protein ligase TRIM4 OS=Homo sapiens GN=TRIM4 PE=1 SV=2|Isoform Beta of E3 ubiquitin-protein ligase TRIM4 OS=Homo sapiens GN=TRIM4	0.186172	hDFs +MMC - hTCs +MMC	limma	0.109857	0.23617	no hit
210	MATR3	A0A0R4J2E8|A8MXP9|P43243	Matrin-3 OS=Homo sapiens GN=MATR3 PE=1 SV=1|Matrin-3 OS=Homo sapiens GN=MATR3 PE=1 SV=1|Matrin-3 OS=Homo sapiens GN=MATR3 PE=1 SV=2	0.00439695	hDFs +MMC - hTCs +MMC	limma	0.949756	0.969827	no hit
211	PSMB9	A0A0G2JJA7|A2ACR1|P28065|P28065-2	Proteasome subunit beta type OS=Homo sapiens GN=PSMB9 PE=1 SV=1|Proteasome subunit beta type OS=Homo sapiens GN=PSMB9 PE=1 SV=1|Proteasome subunit beta type-9 OS=Homo sapiens GN=PSMB9 PE=1 SV=2|Isoform LMP2.S of Proteasome subunit beta type-9 OS=Homo sapiens GN=PSMB9	-0.206866	hDFs +MMC - hTCs +MMC	limma	0.210172	0.365942	no hit
212	TOMM40	O96008	Mitochondrial import receptor subunit TOM40 homolog OS=Homo sapiens GN=TOMM40 PE=1 SV=1	0.149607	hDFs +MMC - hTCs +MMC	limma	0.0923223	0.209585	no hit
213	NSDHL	Q15738	Sterol-4-alpha-carboxylate 3-dehydrogenase, decarboxylating OS=Homo sapiens GN=NSDHL PE=1 SV=2	0.212558	hDFs +MMC - hTCs +MMC	limma	0.037641	0.112781	no hit
214	RARS	P54136	Arginine--tRNA ligase, cytoplasmic OS=Homo sapiens GN=RARS PE=1 SV=2	-0.128225	hDFs +MMC - hTCs +MMC	limma	0.067033	0.167408	no hit
215	GCLC	P48506	Glutamate--cysteine ligase catalytic subunit OS=Homo sapiens GN=GCLC PE=1 SV=2	-0.498572	hDFs +MMC - hTCs +MMC	limma	0.00142757	0.0134144	no hit
216	DCXR	J3KS22|Q7Z4W1	L-xylulose reductase (Fragment) OS=Homo sapiens GN=DCXR PE=1 SV=7|L-xylulose reductase OS=Homo sapiens GN=DCXR PE=1 SV=2	0.131057	hDFs +MMC - hTCs +MMC	limma	0.121718	0.252497	no hit
217	MARS	P56192	Methionine--tRNA ligase, cytoplasmic OS=Homo sapiens GN=MARS PE=1 SV=2	-0.235435	hDFs +MMC - hTCs +MMC	limma	0.00721195	0.0370368	no hit
218	ITGA1	P56199	Integrin alpha-1 OS=Homo sapiens GN=ITGA1 PE=1 SV=2	0.41319	hDFs +MMC - hTCs +MMC	limma	0.144608	0.281676	no hit
219	USP47	Q96K76|Q96K76-4	Ubiquitin carboxyl-terminal hydrolase 47 OS=Homo sapiens GN=USP47 PE=1 SV=3|Isoform 4 of Ubiquitin carboxyl-terminal hydrolase 47 OS=Homo sapiens GN=USP47	-0.207038	hDFs +MMC - hTCs +MMC	limma	0.0173611	0.0673845	no hit
220	PRUNE2	A0A088AWP5|Q8WUY3|Q8WUY3-2|Q8WUY3-3|Q8WUY3-4|X6R9J3	Protein prune homolog 2 OS=Homo sapiens GN=PRUNE2 PE=1 SV=1|Protein prune homolog 2 OS=Homo sapiens GN=PRUNE2 PE=1 SV=3|Isoform 2 of Protein prune homolog 2 OS=Homo sapiens GN=PRUNE2|Isoform 3 of Protein prune homolog 2 OS=Homo sapiens GN=PRUNE2|Isoform 4 of Protein prune homolog 2 OS=Homo sapiens GN=PRUNE2|Protein prune homolog 2 OS=Homo sapiens GN=PRUNE2 PE=1 SV=1	-0.417002	hDFs +MMC - hTCs +MMC	limma	0.026729	0.0896127	no hit
221	SND1	Q7KZF4	Staphylococcal nuclease domain-containing protein 1 OS=Homo sapiens GN=SND1 PE=1 SV=1	-0.150974	hDFs +MMC - hTCs +MMC	limma	0.0535782	0.143758	no hit
222	S100A4	P26447	Protein S100-A4 OS=Homo sapiens GN=S100A4 PE=1 SV=1	1.94661	hDFs +MMC - hTCs +MMC	limma	6.59327e-08	8.68169e-05	hit
223	IVD	A0A0A0MT83|P26440	Isovaleryl-CoA dehydrogenase, mitochondrial OS=Homo sapiens GN=IVD PE=1 SV=1|Isovaleryl-CoA dehydrogenase, mitochondrial OS=Homo sapiens GN=IVD PE=1 SV=1	-0.154764	hDFs +MMC - hTCs +MMC	limma	0.108031	0.233151	no hit
224	RBBP6	Q7Z6E9|Q7Z6E9-2	E3 ubiquitin-protein ligase RBBP6 OS=Homo sapiens GN=RBBP6 PE=1 SV=1|Isoform 2 of E3 ubiquitin-protein ligase RBBP6 OS=Homo sapiens GN=RBBP6	0.283493	hDFs +MMC - hTCs +MMC	limma	0.0579403	0.151751	no hit
225	PTPN23	Q9H3S7	Tyrosine-protein phosphatase non-receptor type 23 OS=Homo sapiens GN=PTPN23 PE=1 SV=1	0.00259469	hDFs +MMC - hTCs +MMC	limma	0.969476	0.980963	no hit
226	DDX23	Q9BUQ8	Probable ATP-dependent RNA helicase DDX23 OS=Homo sapiens GN=DDX23 PE=1 SV=3	-0.0379551	hDFs +MMC - hTCs +MMC	limma	0.558018	0.702585	no hit
227	GOT1	P17174	Aspartate aminotransferase, cytoplasmic OS=Homo sapiens GN=GOT1 PE=1 SV=3	0.420084	hDFs +MMC - hTCs +MMC	limma	0.0031628	0.0224811	no hit
228	HDDC2	Q7Z4H3|Q7Z4H3-2	HD domain-containing protein 2 OS=Homo sapiens GN=HDDC2 PE=1 SV=1|Isoform 2 of HD domain-containing protein 2 OS=Homo sapiens GN=HDDC2	0.161761	hDFs +MMC - hTCs +MMC	limma	0.292342	0.458537	no hit
229	SMCHD1	A6NHR9	Structural maintenance of chromosomes flexible hinge domain-containing protein 1 OS=Homo sapiens GN=SMCHD1 PE=1 SV=2	0.0579512	hDFs +MMC - hTCs +MMC	limma	0.510266	0.663905	no hit
230	GSTA1	A0A087WXM2|A0A087WYQ6|P08263|P09210|Q16772|Q5JW85|Q7RTV2	Glutathione S-transferase A3 OS=Homo sapiens GN=GSTA3 PE=1 SV=1|Glutathione S-transferase A5 OS=Homo sapiens GN=GSTA5 PE=1 SV=1|Glutathione S-transferase A1 OS=Homo sapiens GN=GSTA1 PE=1 SV=3|Glutathione S-transferase A2 OS=Homo sapiens GN=GSTA2 PE=1 SV=4|Glutathione S-transferase A3 OS=Homo sapiens GN=GSTA3 PE=1 SV=3|Glutathione S-transferase A3 OS=Homo sapiens GN=GSTA3 PE=1 SV=1|Glutathione S-t…	-0.342496	hDFs +MMC - hTCs +MMC	limma	0.0267834	0.0897379	no hit
231	PGK1	P00558	Phosphoglycerate kinase 1 OS=Homo sapiens GN=PGK1 PE=1 SV=3	-0.0149098	hDFs +MMC - hTCs +MMC	limma	0.887753	0.933559	no hit
232	CDC27	G5EA36|P30260|P30260-2	Cell division cycle 27, isoform CRA_c OS=Homo sapiens GN=CDC27 PE=1 SV=1|Cell division cycle protein 27 homolog OS=Homo sapiens GN=CDC27 PE=1 SV=2|Isoform 2 of Cell division cycle protein 27 homolog OS=Homo sapiens GN=CDC27	0.338223	hDFs +MMC - hTCs +MMC	limma	0.0123034	0.0532886	no hit
233	ACTR1B	P42025	Beta-centractin OS=Homo sapiens GN=ACTR1B PE=1 SV=1	-0.0635169	hDFs +MMC - hTCs +MMC	limma	0.368742	0.534498	no hit
234	MAPK9	P45984|P45984-2|P45984-3|P45984-4	Mitogen-activated protein kinase 9 OS=Homo sapiens GN=MAPK9 PE=1 SV=2|Isoform Alpha-1 of Mitogen-activated protein kinase 9 OS=Homo sapiens GN=MAPK9|Isoform Beta-1 of Mitogen-activated protein kinase 9 OS=Homo sapiens GN=MAPK9|Isoform Beta-2 of Mitogen-activated protein kinase 9 OS=Homo sapiens GN=MAPK9	-0.138648	hDFs +MMC - hTCs +MMC	limma	0.0626065	0.160046	no hit
235	PRPF19	Q9UMS4	Pre-mRNA-processing factor 19 OS=Homo sapiens GN=PRPF19 PE=1 SV=1	-0.00200796	hDFs +MMC - hTCs +MMC	limma	0.978579	0.986445	no hit
236	ECH1	Q13011	Delta(3,5)-Delta(2,4)-dienoyl-CoA isomerase, mitochondrial OS=Homo sapiens GN=ECH1 PE=1 SV=2	-0.225683	hDFs +MMC - hTCs +MMC	limma	0.0147176	0.0603113	no hit
237	D2HGDH	Q8N465	D-2-hydroxyglutarate dehydrogenase, mitochondrial OS=Homo sapiens GN=D2HGDH PE=1 SV=3	-0.329634	hDFs +MMC - hTCs +MMC	limma	0.102037	0.224209	no hit
238	PRPF6	O94906	Pre-mRNA-processing factor 6 OS=Homo sapiens GN=PRPF6 PE=1 SV=1	0.0526436	hDFs +MMC - hTCs +MMC	limma	0.442397	0.605009	no hit
239	PROSC	O94903	Proline synthase co-transcribed bacterial homolog protein OS=Homo sapiens GN=PROSC PE=1 SV=1	0.400683	hDFs +MMC - hTCs +MMC	limma	0.000252772	0.00449781	no hit
240	CES1	P23141|P23141-2|P23141-3	Liver carboxylesterase 1 OS=Homo sapiens GN=CES1 PE=1 SV=2|Isoform 2 of Liver carboxylesterase 1 OS=Homo sapiens GN=CES1|Isoform 3 of Liver carboxylesterase 1 OS=Homo sapiens GN=CES1	1.82592	hDFs +MMC - hTCs +MMC	limma	7.87687e-05	0.00218355	hit
241	ITCH	Q96J02|Q96J02-2|Q96J02-3	E3 ubiquitin-protein ligase Itchy homolog OS=Homo sapiens GN=ITCH PE=1 SV=2|Isoform 2 of E3 ubiquitin-protein ligase Itchy homolog OS=Homo sapiens GN=ITCH|Isoform 3 of E3 ubiquitin-protein ligase Itchy homolog OS=Homo sapiens GN=ITCH	-0.138611	hDFs +MMC - hTCs +MMC	limma	0.0549515	0.146595	no hit
242	DDX56	Q9NY93|Q9NY93-2	Probable ATP-dependent RNA helicase DDX56 OS=Homo sapiens GN=DDX56 PE=1 SV=1|Isoform 2 of Probable ATP-dependent RNA helicase DDX56 OS=Homo sapiens GN=DDX56	0.0873944	hDFs +MMC - hTCs +MMC	limma	0.23958	0.400085	no hit
243	STK38L	Q9Y2H1	Serine/threonine-protein kinase 38-like OS=Homo sapiens GN=STK38L PE=1 SV=3	-0.0403821	hDFs +MMC - hTCs +MMC	limma	0.698939	0.807836	no hit
244	GNL2	Q13823	Nucleolar GTP-binding protein 2 OS=Homo sapiens GN=GNL2 PE=1 SV=1	0.323642	hDFs +MMC - hTCs +MMC	limma	0.0062694	0.034361	no hit
245	PPID	Q08752	Peptidyl-prolyl cis-trans isomerase D OS=Homo sapiens GN=PPID PE=1 SV=3	-0.0934212	hDFs +MMC - hTCs +MMC	limma	0.419028	0.581407	no hit
246	RNF135	J3QS68|Q8IUD6|Q8IUD6-3	E3 ubiquitin-protein ligase RNF135 (Fragment) OS=Homo sapiens GN=RNF135 PE=1 SV=7|E3 ubiquitin-protein ligase RNF135 OS=Homo sapiens GN=RNF135 PE=1 SV=2|Isoform 3 of E3 ubiquitin-protein ligase RNF135 OS=Homo sapiens GN=RNF135	0.228777	hDFs +MMC - hTCs +MMC	limma	0.0175703	0.0677475	no hit
247	XPO7	E7ESC6|Q9UIA9	Exportin-7 OS=Homo sapiens GN=XPO7 PE=1 SV=1|Exportin-7 OS=Homo sapiens GN=XPO7 PE=1 SV=3	-0.0447489	hDFs +MMC - hTCs +MMC	limma	0.685424	0.796235	no hit
248	DEK	P35659	Protein DEK OS=Homo sapiens GN=DEK PE=1 SV=1	0.345671	hDFs +MMC - hTCs +MMC	limma	0.00103244	0.0110079	no hit
249	RPA1	P27694	Replication protein A 70 kDa DNA-binding subunit OS=Homo sapiens GN=RPA1 PE=1 SV=2	-0.0328629	hDFs +MMC - hTCs +MMC	limma	0.719539	0.820838	no hit
250	CETN2	P41208	Centrin-2 OS=Homo sapiens GN=CETN2 PE=1 SV=1	0.764573	hDFs +MMC - hTCs +MMC	limma	4.65219e-06	0.000545215	no hit
251	PHAX	Q9H814	Phosphorylated adapter RNA export protein OS=Homo sapiens GN=PHAX PE=1 SV=1	0.501604	hDFs +MMC - hTCs +MMC	limma	0.000351688	0.00546823	no hit
252	TAOK1	Q7L7X3	Serine/threonine-protein kinase TAO1 OS=Homo sapiens GN=TAOK1 PE=1 SV=1	-0.000547602	hDFs +MMC - hTCs +MMC	limma	0.995919	0.996865	no hit
253	SEPT10	B5ME97|E7EW69|E7EX04|Q9P0V9|Q9P0V9-2|Q9P0V9-3	Septin 10, isoform CRA_c OS=Homo sapiens GN=SEPT10 PE=1 SV=2|Septin-10 OS=Homo sapiens GN=SEPT10 PE=1 SV=1|Septin-10 OS=Homo sapiens GN=SEPT10 PE=1 SV=1|Septin-10 OS=Homo sapiens GN=SEPT10 PE=1 SV=2|Isoform 2 of Septin-10 OS=Homo sapiens GN=SEPT10|Isoform 3 of Septin-10 OS=Homo sapiens GN=SEPT10	-1.28428	hDFs +MMC - hTCs +MMC	limma	1.09104e-05	0.000798124	hit
254	SACS	Q9NZJ4	Sacsin OS=Homo sapiens GN=SACS PE=1 SV=2	-0.138587	hDFs +MMC - hTCs +MMC	limma	0.298172	0.465017	no hit
255	THRAP3	Q9Y2W1	Thyroid hormone receptor-associated protein 3 OS=Homo sapiens GN=THRAP3 PE=1 SV=2	0.171291	hDFs +MMC - hTCs +MMC	limma	0.0754331	0.182418	no hit
256	ABI1	A0A0A0MRT6|Q8IZP0|Q8IZP0-12|Q8IZP0-2|Q8IZP0-3|Q8IZP0-4|Q8IZP0-5|Q8IZP0-6|Q8IZP0-9	Abl interactor 1 OS=Homo sapiens GN=ABI1 PE=1 SV=1|Abl interactor 1 OS=Homo sapiens GN=ABI1 PE=1 SV=4|Isoform 12 of Abl interactor 1 OS=Homo sapiens GN=ABI1|Isoform 2 of Abl interactor 1 OS=Homo sapiens GN=ABI1|Isoform 3 of Abl interactor 1 OS=Homo sapiens GN=ABI1|Isoform 4 of Abl interactor 1 OS=Homo sapiens GN=ABI1|Isoform 5 of Abl interactor 1 OS=Homo sapiens GN=ABI1|Isoform 6 of Abl interacto…	-0.0424742	hDFs +MMC - hTCs +MMC	limma	0.693642	0.803655	no hit
257	H2AFY2	Q9P0M6	Core histone macro-H2A.2 OS=Homo sapiens GN=H2AFY2 PE=1 SV=3	-0.318197	hDFs +MMC - hTCs +MMC	limma	0.00231231	0.018425	no hit
258	CHAMP1	Q96JM3	Chromosome alignment-maintaining phosphoprotein 1 OS=Homo sapiens GN=CHAMP1 PE=1 SV=2	0.269197	hDFs +MMC - hTCs +MMC	limma	0.102239	0.224372	no hit
259	MAP2K4	P45985|P45985-2	Dual specificity mitogen-activated protein kinase kinase 4 OS=Homo sapiens GN=MAP2K4 PE=1 SV=1|Isoform 2 of Dual specificity mitogen-activated protein kinase kinase 4 OS=Homo sapiens GN=MAP2K4	-0.0551292	hDFs +MMC - hTCs +MMC	limma	0.541609	0.68888	no hit
260	UBE2Q1	Q7Z7E8	Ubiquitin-conjugating enzyme E2 Q1 OS=Homo sapiens GN=UBE2Q1 PE=1 SV=1	-0.115042	hDFs +MMC - hTCs +MMC	limma	0.298239	0.465017	no hit
261	DHX16	O60231	Putative pre-mRNA-splicing factor ATP-dependent RNA helicase DHX16 OS=Homo sapiens GN=DHX16 PE=1 SV=2	0.146023	hDFs +MMC - hTCs +MMC	limma	0.0493396	0.136528	no hit
262	ENOSF1	Q7L5Y1|Q7L5Y1-4|Q7L5Y1-5	Mitochondrial enolase superfamily member 1 OS=Homo sapiens GN=ENOSF1 PE=1 SV=1|Isoform 4 of Mitochondrial enolase superfamily member 1 OS=Homo sapiens GN=ENOSF1|Isoform 5 of Mitochondrial enolase superfamily member 1 OS=Homo sapiens GN=ENOSF1	-0.415286	hDFs +MMC - hTCs +MMC	limma	0.144017	0.280836	no hit
263	ATG7	O95352	Ubiquitin-like modifier-activating enzyme ATG7 OS=Homo sapiens GN=ATG7 PE=1 SV=1	-0.107135	hDFs +MMC - hTCs +MMC	limma	0.260759	0.423111	no hit
264	RAP1A	P62834	Ras-related protein Rap-1A OS=Homo sapiens GN=RAP1A PE=1 SV=1	-0.148395	hDFs +MMC - hTCs +MMC	limma	0.382048	0.547402	no hit
265	OCIAD2	Q56VL3	OCIA domain-containing protein 2 OS=Homo sapiens GN=OCIAD2 PE=1 SV=1	-0.231395	hDFs +MMC - hTCs +MMC	limma	0.471224	0.631358	no hit
266	SMURF2	Q9HAU4	E3 ubiquitin-protein ligase SMURF2 OS=Homo sapiens GN=SMURF2 PE=1 SV=1	-0.192681	hDFs +MMC - hTCs +MMC	limma	0.0243991	0.0847275	no hit
267	EIF3B	P55884|P55884-2	Eukaryotic translation initiation factor 3 subunit B OS=Homo sapiens GN=EIF3B PE=1 SV=3|Isoform 2 of Eukaryotic translation initiation factor 3 subunit B OS=Homo sapiens GN=EIF3B	0.136567	hDFs +MMC - hTCs +MMC	limma	0.181021	0.331055	no hit
268	RPL26L1	Q9UNX3	60S ribosomal protein L26-like 1 OS=Homo sapiens GN=RPL26L1 PE=1 SV=1	-0.0197853	hDFs +MMC - hTCs +MMC	limma	0.781678	0.86694	no hit
269	VPS13D	Q5THJ4|Q5THJ4-2	Vacuolar protein sorting-associated protein 13D OS=Homo sapiens GN=VPS13D PE=1 SV=2|Isoform 2 of Vacuolar protein sorting-associated protein 13D OS=Homo sapiens GN=VPS13D	0.389974	hDFs +MMC - hTCs +MMC	limma	0.00717878	0.0369967	no hit
270	HABP4	Q5JVS0	Intracellular hyaluronan-binding protein 4 OS=Homo sapiens GN=HABP4 PE=1 SV=1	0.109852	hDFs +MMC - hTCs +MMC	limma	0.423294	0.585168	no hit
271	MMAB	Q96EY8	Cob(I)yrinic acid a,c-diamide adenosyltransferase, mitochondrial OS=Homo sapiens GN=MMAB PE=1 SV=1	0.198807	hDFs +MMC - hTCs +MMC	limma	0.284181	0.449755	no hit
272	DNAJA3	Q96EY1	DnaJ homolog subfamily A member 3, mitochondrial OS=Homo sapiens GN=DNAJA3 PE=1 SV=2	-0.189441	hDFs +MMC - hTCs +MMC	limma	0.103831	0.22645	no hit
273	RAB12	Q6IQ22	Ras-related protein Rab-12 OS=Homo sapiens GN=RAB12 PE=1 SV=3	0.215947	hDFs +MMC - hTCs +MMC	limma	0.035004	0.107994	no hit
274	OXCT1	P55809	Succinyl-CoA:3-ketoacid coenzyme A transferase 1, mitochondrial OS=Homo sapiens GN=OXCT1 PE=1 SV=1	-0.914714	hDFs +MMC - hTCs +MMC	limma	1.44456e-05	0.000913784	no hit
275	ATP11C	A0A067XG54|Q8NB49|Q8NB49-2|Q8NB49-3|Q8NB49-4	Phospholipid-transporting ATPase OS=Homo sapiens GN=ATP11C PE=1 SV=1|Phospholipid-transporting ATPase IG OS=Homo sapiens GN=ATP11C PE=1 SV=3|Isoform 2 of Phospholipid-transporting ATPase IG OS=Homo sapiens GN=ATP11C|Isoform 3 of Phospholipid-transporting ATPase IG OS=Homo sapiens GN=ATP11C|Isoform 4 of Phospholipid-transporting ATPase IG OS=Homo sapiens GN=ATP11C	-0.27365	hDFs +MMC - hTCs +MMC	limma	0.0290324	0.0950957	no hit
276	HMCN1	Q96RW7|Q96RW7-2	Hemicentin-1 OS=Homo sapiens GN=HMCN1 PE=1 SV=2|Isoform 2 of Hemicentin-1 OS=Homo sapiens GN=HMCN1	-0.0571425	hDFs +MMC - hTCs +MMC	limma	0.806144	0.881768	no hit
277	STAU2	A0A0A0MTC5|A0A0A0MTD1|E7EPX0|E7EVI1|E7EVJ4|E9PH62|F8VPI7|Q9NUL3|Q9NUL3-2|Q9NUL3-3|Q9NUL3-8	Double-stranded RNA-binding protein Staufen homolog 2 OS=Homo sapiens GN=STAU2 PE=1 SV=1|Double-stranded RNA-binding protein Staufen homolog 2 OS=Homo sapiens GN=STAU2 PE=1 SV=1|Double-stranded RNA-binding protein Staufen homolog 2 OS=Homo sapiens GN=STAU2 PE=1 SV=1|Double-stranded RNA-binding protein Staufen homolog 2 OS=Homo sapiens GN=STAU2 PE=1 SV=1|Double-stranded RNA-binding protein Staufen…	-0.134001	hDFs +MMC - hTCs +MMC	limma	0.150999	0.290684	no hit
278	MFSD8	Q8NHS3	Major facilitator superfamily domain-containing protein 8 OS=Homo sapiens GN=MFSD8 PE=1 SV=1	-0.299553	hDFs +MMC - hTCs +MMC	limma	0.0240769	0.0841494	no hit
279	KDELR1	P24390|P24390-2	ER lumen protein-retaining receptor 1 OS=Homo sapiens GN=KDELR1 PE=1 SV=1|Isoform 2 of ER lumen protein-retaining receptor 1 OS=Homo sapiens GN=KDELR1	0.72243	hDFs +MMC - hTCs +MMC	limma	0.00150518	0.013848	no hit
280	UCK2	Q9BZX2	Uridine-cytidine kinase 2 OS=Homo sapiens GN=UCK2 PE=1 SV=1	0.527631	hDFs +MMC - hTCs +MMC	limma	0.174227	0.32255	no hit
281	FTL	P02792	Ferritin light chain OS=Homo sapiens GN=FTL PE=1 SV=2	0.499512	hDFs +MMC - hTCs +MMC	limma	0.0134865	0.0564653	no hit
282	FTH1	P02794	Ferritin heavy chain OS=Homo sapiens GN=FTH1 PE=1 SV=2	0.465405	hDFs +MMC - hTCs +MMC	limma	0.0355803	0.109018	no hit
283	NEMP1	O14524|O14524-2	Nuclear envelope integral membrane protein 1 OS=Homo sapiens GN=NEMP1 PE=1 SV=2|Isoform 2 of Nuclear envelope integral membrane protein 1 OS=Homo sapiens GN=NEMP1	0.55089	hDFs +MMC - hTCs +MMC	limma	0.000583226	0.00764057	no hit
284	SRP72	O76094	Signal recognition particle subunit SRP72 OS=Homo sapiens GN=SRP72 PE=1 SV=3	0.00394691	hDFs +MMC - hTCs +MMC	limma	0.95065	0.969987	no hit
285	PARVB	Q9HBI1	Beta-parvin OS=Homo sapiens GN=PARVB PE=1 SV=1	0.0538146	hDFs +MMC - hTCs +MMC	limma	0.737835	0.83466	no hit
286	RABGAP1	Q9Y3P9	Rab GTPase-activating protein 1 OS=Homo sapiens GN=RABGAP1 PE=1 SV=3	0.0892003	hDFs +MMC - hTCs +MMC	limma	0.372729	0.537602	no hit
287	PDCD6IP	Q8WUM4	Programmed cell death 6-interacting protein OS=Homo sapiens GN=PDCD6IP PE=1 SV=1	0.0013515	hDFs +MMC - hTCs +MMC	limma	0.982154	0.988347	no hit
288	NUP133	Q8WUM0	Nuclear pore complex protein Nup133 OS=Homo sapiens GN=NUP133 PE=1 SV=2	0.0315593	hDFs +MMC - hTCs +MMC	limma	0.65979	0.776042	no hit
289	EDC3	Q96F86	Enhancer of mRNA-decapping protein 3 OS=Homo sapiens GN=EDC3 PE=1 SV=1	-0.0582993	hDFs +MMC - hTCs +MMC	limma	0.424462	0.586207	no hit
290	SERPINH1	P50454	Serpin H1 OS=Homo sapiens GN=SERPINH1 PE=1 SV=2	0.215991	hDFs +MMC - hTCs +MMC	limma	0.415653	0.578248	no hit
291	SERPINB8	P50452	Serpin B8 OS=Homo sapiens GN=SERPINB8 PE=1 SV=2	0.0499456	hDFs +MMC - hTCs +MMC	limma	0.605976	0.737813	no hit
292	SERPINB9	P50453	Serpin B9 OS=Homo sapiens GN=SERPINB9 PE=1 SV=1	-0.688292	hDFs +MMC - hTCs +MMC	limma	0.0225446	0.0808688	no hit
293	LSM4	Q9Y4Z0|V9GZ56	U6 snRNA-associated Sm-like protein LSm4 OS=Homo sapiens GN=LSM4 PE=1 SV=1|U6 snRNA-associated Sm-like protein LSm4 (Fragment) OS=Homo sapiens GN=LSM4 PE=1 SV=1	0.22624	hDFs +MMC - hTCs +MMC	limma	0.0221031	0.0797748	no hit
294	FAM175B	Q15018	BRISC complex subunit Abro1 OS=Homo sapiens GN=FAM175B PE=1 SV=2	-0.383657	hDFs +MMC - hTCs +MMC	limma	0.00975835	0.0452042	no hit
295	CBX5	P45973	Chromobox protein homolog 5 OS=Homo sapiens GN=CBX5 PE=1 SV=1	0.386762	hDFs +MMC - hTCs +MMC	limma	0.00108875	0.0114461	no hit
296	NAA30	Q147X3|Q147X3-2	N-alpha-acetyltransferase 30 OS=Homo sapiens GN=NAA30 PE=1 SV=1|Isoform 2 of N-alpha-acetyltransferase 30 OS=Homo sapiens GN=NAA30	0.0493552	hDFs +MMC - hTCs +MMC	limma	0.529708	0.680447	no hit
297	IFI35	P80217|P80217-2	Interferon-induced 35 kDa protein OS=Homo sapiens GN=IFI35 PE=1 SV=5|Isoform 2 of Interferon-induced 35 kDa protein OS=Homo sapiens GN=IFI35	0.126774	hDFs +MMC - hTCs +MMC	limma	0.106589	0.231031	no hit
298	ALG11	Q2TAA5	GDP-Man:Man(3)GlcNAc(2)-PP-Dol alpha-1,2-mannosyltransferase OS=Homo sapiens GN=ALG11 PE=1 SV=2	-0.145759	hDFs +MMC - hTCs +MMC	limma	0.220433	0.378922	no hit
299	UNC119B	A6NIH7	Protein unc-119 homolog B OS=Homo sapiens GN=UNC119B PE=1 SV=1	0.113966	hDFs +MMC - hTCs +MMC	limma	0.410127	0.573009	no hit
300	SF3B2	Q13435	Splicing factor 3B subunit 2 OS=Homo sapiens GN=SF3B2 PE=1 SV=2	0.18438	hDFs +MMC - hTCs +MMC	limma	0.0288879	0.0948925	no hit
301	PKN1	Q16512|Q16512-2	Serine/threonine-protein kinase N1 OS=Homo sapiens GN=PKN1 PE=1 SV=2|Isoform 2 of Serine/threonine-protein kinase N1 OS=Homo sapiens GN=PKN1	-0.0337226	hDFs +MMC - hTCs +MMC	limma	0.72872	0.827548	no hit
302	AIDA	Q96BJ3	Axin interactor, dorsalization-associated protein OS=Homo sapiens GN=AIDA PE=1 SV=1	-0.225284	hDFs +MMC - hTCs +MMC	limma	0.215437	0.371669	no hit
303	CYC1	P08574	Cytochrome c1, heme protein, mitochondrial OS=Homo sapiens GN=CYC1 PE=1 SV=3	0.361327	hDFs +MMC - hTCs +MMC	limma	0.0459208	0.130105	no hit
304	ANGPTL2	Q9UKU9	Angiopoietin-related protein 2 OS=Homo sapiens GN=ANGPTL2 PE=2 SV=1	-0.0208349	hDFs +MMC - hTCs +MMC	limma	0.875028	0.925245	no hit
305	EIF4A3	P38919	Eukaryotic initiation factor 4A-III OS=Homo sapiens GN=EIF4A3 PE=1 SV=4	0.128516	hDFs +MMC - hTCs +MMC	limma	0.179069	0.328498	no hit
306	ELAVL1	Q15717|Q15717-2	ELAV-like protein 1 OS=Homo sapiens GN=ELAVL1 PE=1 SV=2|Isoform 2 of ELAV-like protein 1 OS=Homo sapiens GN=ELAVL1	0.0924736	hDFs +MMC - hTCs +MMC	limma	0.134057	0.269291	no hit
307	NFS1	Q9Y697|Q9Y697-2	Cysteine desulfurase, mitochondrial OS=Homo sapiens GN=NFS1 PE=1 SV=3|Isoform Cytoplasmic of Cysteine desulfurase, mitochondrial OS=Homo sapiens GN=NFS1	-0.310064	hDFs +MMC - hTCs +MMC	limma	0.000855983	0.00969292	no hit
308	ARHGAP10	A1A4S6	Rho GTPase-activating protein 10 OS=Homo sapiens GN=ARHGAP10 PE=1 SV=1	-0.329324	hDFs +MMC - hTCs +MMC	limma	0.0243568	0.0847275	no hit
309	COL5A2	P05997	Collagen alpha-2(V) chain OS=Homo sapiens GN=COL5A2 PE=1 SV=3	0.85199	hDFs +MMC - hTCs +MMC	limma	0.0560815	0.148433	no hit
310	RIOK2	Q9BVS4|Q9BVS4-2	Serine/threonine-protein kinase RIO2 OS=Homo sapiens GN=RIOK2 PE=1 SV=2|Isoform 2 of Serine/threonine-protein kinase RIO2 OS=Homo sapiens GN=RIOK2	0.0393608	hDFs +MMC - hTCs +MMC	limma	0.578869	0.718287	no hit
311	LRPPRC	P42704	Leucine-rich PPR motif-containing protein, mitochondrial OS=Homo sapiens GN=LRPPRC PE=1 SV=3	-0.0970031	hDFs +MMC - hTCs +MMC	limma	0.306324	0.473418	no hit
312	TGFBI	Q15582	Transforming growth factor-beta-induced protein ig-h3 OS=Homo sapiens GN=TGFBI PE=1 SV=1	0.0332795	hDFs +MMC - hTCs +MMC	limma	0.906865	0.944151	no hit
313	RAB11B	Q15907	Ras-related protein Rab-11B OS=Homo sapiens GN=RAB11B PE=1 SV=4	-0.0782143	hDFs +MMC - hTCs +MMC	limma	0.393602	0.558035	no hit
314	CDC73	Q6P1J9	Parafibromin OS=Homo sapiens GN=CDC73 PE=1 SV=1	0.0801976	hDFs +MMC - hTCs +MMC	limma	0.25	0.41112	no hit
315	DTD1	Q8TEA8	D-tyrosyl-tRNA(Tyr) deacylase 1 OS=Homo sapiens GN=DTD1 PE=1 SV=2	-0.53141	hDFs +MMC - hTCs +MMC	limma	0.000101115	0.00254818	no hit
316	RPS6KA3	P51812	Ribosomal protein S6 kinase alpha-3 OS=Homo sapiens GN=RPS6KA3 PE=1 SV=1	-0.0384985	hDFs +MMC - hTCs +MMC	limma	0.645233	0.764898	no hit
317	CDR2L	Q86X02	Cerebellar degeneration-related protein 2-like OS=Homo sapiens GN=CDR2L PE=1 SV=2	0.0721046	hDFs +MMC - hTCs +MMC	limma	0.341973	0.508662	no hit
318	RPS9	A0A024R4M0|P46781	40S ribosomal protein S9 OS=Homo sapiens GN=RPS9 PE=1 SV=1|40S ribosomal protein S9 OS=Homo sapiens GN=RPS9 PE=1 SV=3	-0.011347	hDFs +MMC - hTCs +MMC	limma	0.878147	0.927451	no hit
319	TMOD3	Q9NYL9	Tropomodulin-3 OS=Homo sapiens GN=TMOD3 PE=1 SV=1	0.474875	hDFs +MMC - hTCs +MMC	limma	0.00163399	0.0145131	no hit
320	TBC1D23	Q9NUY8|Q9NUY8-2	TBC1 domain family member 23 OS=Homo sapiens GN=TBC1D23 PE=1 SV=3|Isoform 2 of TBC1 domain family member 23 OS=Homo sapiens GN=TBC1D23	-0.204345	hDFs +MMC - hTCs +MMC	limma	0.0628982	0.160351	no hit
321	ADAM10	O14672	Disintegrin and metalloproteinase domain-containing protein 10 OS=Homo sapiens GN=ADAM10 PE=1 SV=1	0.27698	hDFs +MMC - hTCs +MMC	limma	0.106792	0.231279	no hit
322	FTSJ3	Q8IY81	pre-rRNA processing protein FTSJ3 OS=Homo sapiens GN=FTSJ3 PE=1 SV=2	0.19908	hDFs +MMC - hTCs +MMC	limma	0.0203345	0.0754238	no hit
323	AKAP8L	Q9ULX6|Q9ULX6-2	A-kinase anchor protein 8-like OS=Homo sapiens GN=AKAP8L PE=1 SV=3|Isoform 2 of A-kinase anchor protein 8-like OS=Homo sapiens GN=AKAP8L	0.19704	hDFs +MMC - hTCs +MMC	limma	0.0426873	0.123535	no hit
324	IRAK1	D3YTB5|H7C224|P51617|P51617-2|P51617-3	Interleukin-1 receptor-associated kinase 1 OS=Homo sapiens GN=IRAK1 PE=1 SV=1|Interleukin-1 receptor-associated kinase 1 (Fragment) OS=Homo sapiens GN=IRAK1 PE=1 SV=1|Interleukin-1 receptor-associated kinase 1 OS=Homo sapiens GN=IRAK1 PE=1 SV=2|Isoform 2 of Interleukin-1 receptor-associated kinase 1 OS=Homo sapiens GN=IRAK1|Isoform 3 of Interleukin-1 receptor-associated kinase 1 OS=Homo sapiens G…	0.00694085	hDFs +MMC - hTCs +MMC	limma	0.908705	0.944573	no hit
325	HTT	P42858	Huntingtin OS=Homo sapiens GN=HTT PE=1 SV=2	-0.098046	hDFs +MMC - hTCs +MMC	limma	0.149684	0.288363	no hit
326	CNRIP1	B8ZZB8|Q96F85|Q96F85-2	CB1 cannabinoid receptor-interacting protein 1 OS=Homo sapiens GN=CNRIP1 PE=1 SV=1|CB1 cannabinoid receptor-interacting protein 1 OS=Homo sapiens GN=CNRIP1 PE=1 SV=1|Isoform 2 of CB1 cannabinoid receptor-interacting protein 1 OS=Homo sapiens GN=CNRIP1	-0.165364	hDFs +MMC - hTCs +MMC	limma	0.105009	0.22817	no hit
327	VPS25	Q9BRG1	Vacuolar protein-sorting-associated protein 25 OS=Homo sapiens GN=VPS25 PE=1 SV=1	-0.15369	hDFs +MMC - hTCs +MMC	limma	0.0918	0.20877	no hit
328	UQCRFS1	P47985	Cytochrome b-c1 complex subunit Rieske, mitochondrial OS=Homo sapiens GN=UQCRFS1 PE=1 SV=2	0.250599	hDFs +MMC - hTCs +MMC	limma	0.041838	0.121746	no hit
329	JUN	P05412	Transcription factor AP-1 OS=Homo sapiens GN=JUN PE=1 SV=2	0.404114	hDFs +MMC - hTCs +MMC	limma	0.000805581	0.00936643	no hit
330	COPG2	Q9UBF2	Coatomer subunit gamma-2 OS=Homo sapiens GN=COPG2 PE=1 SV=1	0.122112	hDFs +MMC - hTCs +MMC	limma	0.0804814	0.190088	no hit
331	GRAMD4	Q6IC98	GRAM domain-containing protein 4 OS=Homo sapiens GN=GRAMD4 PE=1 SV=1	-0.64338	hDFs +MMC - hTCs +MMC	limma	6.21972e-05	0.00193842	no hit
332	RAB4A	P20338	Ras-related protein Rab-4A OS=Homo sapiens GN=RAB4A PE=1 SV=3	-0.292146	hDFs +MMC - hTCs +MMC	limma	0.0382116	0.113514	no hit
333	PNPLA6	Q8IY17|Q8IY17-3|Q8IY17-4	Neuropathy target esterase OS=Homo sapiens GN=PNPLA6 PE=1 SV=2|Isoform 3 of Neuropathy target esterase OS=Homo sapiens GN=PNPLA6|Isoform 4 of Neuropathy target esterase OS=Homo sapiens GN=PNPLA6	-0.760021	hDFs +MMC - hTCs +MMC	limma	2.33633e-05	0.0011086	no hit
334	G3BP1	Q13283	Ras GTPase-activating protein-binding protein 1 OS=Homo sapiens GN=G3BP1 PE=1 SV=1	-0.138858	hDFs +MMC - hTCs +MMC	limma	0.140548	0.27735	no hit
335	NMI	Q13287	N-myc-interactor OS=Homo sapiens GN=NMI PE=1 SV=2	0.111333	hDFs +MMC - hTCs +MMC	limma	0.212642	0.368177	no hit
336	LRRC32	Q14392	Leucine-rich repeat-containing protein 32 OS=Homo sapiens GN=LRRC32 PE=1 SV=1	1.06154	hDFs +MMC - hTCs +MMC	limma	0.00123555	0.0124429	hit
337	TBCE	Q15813|Q15813-2	Tubulin-specific chaperone E OS=Homo sapiens GN=TBCE PE=1 SV=1|Isoform 2 of Tubulin-specific chaperone E OS=Homo sapiens GN=TBCE	-0.241055	hDFs +MMC - hTCs +MMC	limma	0.0132531	0.0557987	no hit
338	EFTUD2	Q15029|Q15029-2|Q15029-3	116 kDa U5 small nuclear ribonucleoprotein component OS=Homo sapiens GN=EFTUD2 PE=1 SV=1|Isoform 2 of 116 kDa U5 small nuclear ribonucleoprotein component OS=Homo sapiens GN=EFTUD2|Isoform 3 of 116 kDa U5 small nuclear ribonucleoprotein component OS=Homo sapiens GN=EFTUD2	-0.0775368	hDFs +MMC - hTCs +MMC	limma	0.249367	0.410827	no hit
339	PRPS1	P60891	Ribose-phosphate pyrophosphokinase 1 OS=Homo sapiens GN=PRPS1 PE=1 SV=2	0.252152	hDFs +MMC - hTCs +MMC	limma	0.137072	0.272996	no hit
340	HPS6	Q86YV9	Hermansky-Pudlak syndrome 6 protein OS=Homo sapiens GN=HPS6 PE=1 SV=1	-0.189313	hDFs +MMC - hTCs +MMC	limma	0.0344252	0.106846	no hit
341	SF3B4	Q15427	Splicing factor 3B subunit 4 OS=Homo sapiens GN=SF3B4 PE=1 SV=1	0.530684	hDFs +MMC - hTCs +MMC	limma	0.00676049	0.035871	no hit
342	BIRC6	Q9NR09	Baculoviral IAP repeat-containing protein 6 OS=Homo sapiens GN=BIRC6 PE=1 SV=2	-0.148612	hDFs +MMC - hTCs +MMC	limma	0.0450256	0.128664	no hit
343	SORD	Q00796	Sorbitol dehydrogenase OS=Homo sapiens GN=SORD PE=1 SV=4	-0.372928	hDFs +MMC - hTCs +MMC	limma	0.0272895	0.0911438	no hit
344	PRSS23	O95084|O95084-2	Serine protease 23 OS=Homo sapiens GN=PRSS23 PE=1 SV=1|Isoform 2 of Serine protease 23 OS=Homo sapiens GN=PRSS23	0.351998	hDFs +MMC - hTCs +MMC	limma	0.0819504	0.192178	no hit
345	PLD1	Q13393|Q13393-2	Phospholipase D1 OS=Homo sapiens GN=PLD1 PE=1 SV=1|Isoform PLD1B of Phospholipase D1 OS=Homo sapiens GN=PLD1	0.509309	hDFs +MMC - hTCs +MMC	limma	0.0242424	0.0845596	no hit
346	OVCA2	Q8WZ82	Esterase OVCA2 OS=Homo sapiens GN=OVCA2 PE=1 SV=1	0.231186	hDFs +MMC - hTCs +MMC	limma	0.18977	0.34021	no hit
347	THADA	Q6YHU6|Q6YHU6-3	Thyroid adenoma-associated protein OS=Homo sapiens GN=THADA PE=1 SV=1|Isoform 3 of Thyroid adenoma-associated protein OS=Homo sapiens GN=THADA	-0.217121	hDFs +MMC - hTCs +MMC	limma	0.0701324	0.173015	no hit
348	MYH14	Q7Z406|Q7Z406-2|Q7Z406-6	Myosin-14 OS=Homo sapiens GN=MYH14 PE=1 SV=2|Isoform 2 of Myosin-14 OS=Homo sapiens GN=MYH14|Isoform 6 of Myosin-14 OS=Homo sapiens GN=MYH14	-0.112247	hDFs +MMC - hTCs +MMC	limma	0.380513	0.545771	no hit
349	DEF8	Q6ZN54	Differentially expressed in FDCP 8 homolog OS=Homo sapiens GN=DEF8 PE=1 SV=2	-0.152731	hDFs +MMC - hTCs +MMC	limma	0.140274	0.277214	no hit
350	ITPRIPL2	Q3MIP1	Inositol 1,4,5-trisphosphate receptor-interacting protein-like 2 OS=Homo sapiens GN=ITPRIPL2 PE=1 SV=1	0.0402384	hDFs +MMC - hTCs +MMC	limma	0.708384	0.814286	no hit
351	WDR48	Q8TAF3|Q8TAF3-3	WD repeat-containing protein 48 OS=Homo sapiens GN=WDR48 PE=1 SV=1|Isoform 3 of WD repeat-containing protein 48 OS=Homo sapiens GN=WDR48	0.0202207	hDFs +MMC - hTCs +MMC	limma	0.823916	0.891814	no hit
352	AKR1C3	A0A0A0MSS8|P42330	Aldo-keto reductase family 1 member C3 OS=Homo sapiens GN=AKR1C3 PE=1 SV=1|Aldo-keto reductase family 1 member C3 OS=Homo sapiens GN=AKR1C3 PE=1 SV=4	-0.814054	hDFs +MMC - hTCs +MMC	limma	4.18972e-05	0.00151146	no hit
353	LGALS1	P09382	Galectin-1 OS=Homo sapiens GN=LGALS1 PE=1 SV=2	0.232204	hDFs +MMC - hTCs +MMC	limma	0.039804	0.117124	no hit
354	PIR	O00625	Pirin OS=Homo sapiens GN=PIR PE=1 SV=1	-0.125796	hDFs +MMC - hTCs +MMC	limma	0.281561	0.446682	no hit
355	CYR61	A0A087WVM3|O00622	Protein CYR61 OS=Homo sapiens GN=CYR61 PE=1 SV=1|Protein CYR61 OS=Homo sapiens GN=CYR61 PE=1 SV=1	0.0468357	hDFs +MMC - hTCs +MMC	limma	0.899487	0.94112	no hit
356	KPNA4	O00629	Importin subunit alpha-3 OS=Homo sapiens GN=KPNA4 PE=1 SV=1	0.18328	hDFs +MMC - hTCs +MMC	limma	0.55302	0.699107	no hit
357	SAC3D1	A6NKF1|F8WC89	SAC3 domain-containing protein 1 OS=Homo sapiens GN=SAC3D1 PE=1 SV=2|SAC3 domain-containing protein 1 OS=Homo sapiens GN=SAC3D1 PE=1 SV=1	0.184301	hDFs +MMC - hTCs +MMC	limma	0.102123	0.224279	no hit
358	EDEM3	Q9BZQ6|Q9BZQ6-2	ER degradation-enhancing alpha-mannosidase-like protein 3 OS=Homo sapiens GN=EDEM3 PE=1 SV=2|Isoform 2 of ER degradation-enhancing alpha-mannosidase-like protein 3 OS=Homo sapiens GN=EDEM3	-0.27419	hDFs +MMC - hTCs +MMC	limma	0.00946632	0.0441585	no hit
359	TTYH3	Q9C0H2|Q9C0H2-2|Q9C0H2-4	Protein tweety homolog 3 OS=Homo sapiens GN=TTYH3 PE=1 SV=3|Isoform 2 of Protein tweety homolog 3 OS=Homo sapiens GN=TTYH3|Isoform 4 of Protein tweety homolog 3 OS=Homo sapiens GN=TTYH3	-1.15057	hDFs +MMC - hTCs +MMC	limma	3.32574e-06	0.000460965	hit
360	MTAP	Q13126	S-methyl-5'-thioadenosine phosphorylase OS=Homo sapiens GN=MTAP PE=1 SV=2	-0.16623	hDFs +MMC - hTCs +MMC	limma	0.301792	0.469125	no hit
361	IK	Q13123	Protein Red OS=Homo sapiens GN=IK PE=1 SV=3	0.269038	hDFs +MMC - hTCs +MMC	limma	0.00348604	0.0237529	no hit
362	CTPS2	Q9NRF8	CTP synthase 2 OS=Homo sapiens GN=CTPS2 PE=1 SV=1	0.129003	hDFs +MMC - hTCs +MMC	limma	0.393419	0.557927	no hit
363	TRIM28	Q13263	Transcription intermediary factor 1-beta OS=Homo sapiens GN=TRIM28 PE=1 SV=5	0.257416	hDFs +MMC - hTCs +MMC	limma	0.0247555	0.0850518	no hit
364	TMEM199	Q8N511	Transmembrane protein 199 OS=Homo sapiens GN=TMEM199 PE=1 SV=1	-0.093023	hDFs +MMC - hTCs +MMC	limma	0.386644	0.552299	no hit
365	CTDSP1	Q9GZU7-2	Isoform 2 of Carboxy-terminal domain RNA polymerase II polypeptide A small phosphatase 1 OS=Homo sapiens GN=CTDSP1	0.408049	hDFs +MMC - hTCs +MMC	limma	0.00131858	0.0128737	no hit
366	PGAM5	Q96HS1	Serine/threonine-protein phosphatase PGAM5, mitochondrial OS=Homo sapiens GN=PGAM5 PE=1 SV=2	0.0278257	hDFs +MMC - hTCs +MMC	limma	0.779128	0.865752	no hit
367	LSM14B	Q9BX40	Protein LSM14 homolog B OS=Homo sapiens GN=LSM14B PE=1 SV=1	0.714332	hDFs +MMC - hTCs +MMC	limma	1.23952e-05	0.000872858	no hit
368	EIF3C	B5ME19|Q99613|Q99613-2	Eukaryotic translation initiation factor 3 subunit C-like protein OS=Homo sapiens GN=EIF3CL PE=3 SV=1|Eukaryotic translation initiation factor 3 subunit C OS=Homo sapiens GN=EIF3C PE=1 SV=1|Isoform 2 of Eukaryotic translation initiation factor 3 subunit C OS=Homo sapiens GN=EIF3C	0.0681115	hDFs +MMC - hTCs +MMC	limma	0.321309	0.488549	no hit
369	PSME1	Q06323|Q06323-2|Q06323-3	Proteasome activator complex subunit 1 OS=Homo sapiens GN=PSME1 PE=1 SV=1|Isoform 2 of Proteasome activator complex subunit 1 OS=Homo sapiens GN=PSME1|Isoform 3 of Proteasome activator complex subunit 1 OS=Homo sapiens GN=PSME1	0.386221	hDFs +MMC - hTCs +MMC	limma	0.016812	0.0663287	no hit
370	KDELC2	Q7Z4H8	KDEL motif-containing protein 2 OS=Homo sapiens GN=KDELC2 PE=1 SV=2	-0.0566627	hDFs +MMC - hTCs +MMC	limma	0.332519	0.498258	no hit
371	PRMT7	Q9NVM4|Q9NVM4-3	Protein arginine N-methyltransferase 7 OS=Homo sapiens GN=PRMT7 PE=1 SV=1|Isoform 3 of Protein arginine N-methyltransferase 7 OS=Homo sapiens GN=PRMT7	0.124179	hDFs +MMC - hTCs +MMC	limma	0.39457	0.558656	no hit
372	SMN1	B4DP61|E7EQZ4|Q16637|Q16637-2|Q16637-3|Q16637-4	Survival motor neuron protein OS=Homo sapiens GN=SMN2 PE=1 SV=1|Survival motor neuron protein OS=Homo sapiens GN=SMN1 PE=1 SV=1|Survival motor neuron protein OS=Homo sapiens GN=SMN1 PE=1 SV=1|Isoform SMN-delta5 of Survival motor neuron protein OS=Homo sapiens GN=SMN1|Isoform SMN-delta7 of Survival motor neuron protein OS=Homo sapiens GN=SMN1|Isoform SMN-delta57 of Survival motor neuron protein OS…	0.262709	hDFs +MMC - hTCs +MMC	limma	0.0168643	0.0664356	no hit
373	ATL1	Q8WXF7|Q8WXF7-2	Atlastin-1 OS=Homo sapiens GN=ATL1 PE=1 SV=1|Isoform 2 of Atlastin-1 OS=Homo sapiens GN=ATL1	-0.807602	hDFs +MMC - hTCs +MMC	limma	0.000268306	0.00466392	no hit
374	FLOT1	O75955	Flotillin-1 OS=Homo sapiens GN=FLOT1 PE=1 SV=3	-0.199761	hDFs +MMC - hTCs +MMC	limma	0.0154009	0.0623016	no hit
375	SYNPO2	H0Y9Y3|Q9UMS6|Q9UMS6-2|Q9UMS6-3|Q9UMS6-4	Synaptopodin-2 (Fragment) OS=Homo sapiens GN=SYNPO2 PE=1 SV=1|Synaptopodin-2 OS=Homo sapiens GN=SYNPO2 PE=1 SV=2|Isoform 2 of Synaptopodin-2 OS=Homo sapiens GN=SYNPO2|Isoform 3 of Synaptopodin-2 OS=Homo sapiens GN=SYNPO2|Isoform 4 of Synaptopodin-2 OS=Homo sapiens GN=SYNPO2	1.90527	hDFs +MMC - hTCs +MMC	limma	1.41651e-05	0.000913784	hit
376	PREX1	Q8TCU6	Phosphatidylinositol 3,4,5-trisphosphate-dependent Rac exchanger 1 protein OS=Homo sapiens GN=PREX1 PE=1 SV=3	-0.833295	hDFs +MMC - hTCs +MMC	limma	7.04729e-05	0.00202306	no hit
377	ZFYVE21	Q9BQ24|Q9BQ24-2	Zinc finger FYVE domain-containing protein 21 OS=Homo sapiens GN=ZFYVE21 PE=1 SV=1|Isoform 2 of Zinc finger FYVE domain-containing protein 21 OS=Homo sapiens GN=ZFYVE21	0.160021	hDFs +MMC - hTCs +MMC	limma	0.12797	0.261045	no hit
378	ALG9	A0A087WZ62|Q9H6U8|Q9H6U8-3	Mannosyltransferase OS=Homo sapiens PE=3 SV=1|Alpha-1,2-mannosyltransferase ALG9 OS=Homo sapiens GN=ALG9 PE=1 SV=2|Isoform 3 of Alpha-1,2-mannosyltransferase ALG9 OS=Homo sapiens GN=ALG9	-0.126573	hDFs +MMC - hTCs +MMC	limma	0.284503	0.449996	no hit
379	SLC25A46	Q96AG3|Q96AG3-3	Solute carrier family 25 member 46 OS=Homo sapiens GN=SLC25A46 PE=1 SV=1|Isoform 3 of Solute carrier family 25 member 46 OS=Homo sapiens GN=SLC25A46	0.394283	hDFs +MMC - hTCs +MMC	limma	0.00366721	0.0243571	no hit
380	ABCB6	H7BXK9|Q9NP58|Q9NP58-4	ATP-binding cassette sub-family B member 6, mitochondrial (Fragment) OS=Homo sapiens GN=ABCB6 PE=1 SV=1|ATP-binding cassette sub-family B member 6, mitochondrial OS=Homo sapiens GN=ABCB6 PE=1 SV=1|Isoform 2 of ATP-binding cassette sub-family B member 6, mitochondrial OS=Homo sapiens GN=ABCB6	-0.169323	hDFs +MMC - hTCs +MMC	limma	0.310446	0.477826	no hit
381	LARP4B	Q92615	La-related protein 4B OS=Homo sapiens GN=LARP4B PE=1 SV=3	0.160975	hDFs +MMC - hTCs +MMC	limma	0.0251593	0.0857696	no hit
382	PHKB	Q93100-3|Q93100-4	Isoform 3 of Phosphorylase b kinase regulatory subunit beta OS=Homo sapiens GN=PHKB|Isoform 4 of Phosphorylase b kinase regulatory subunit beta OS=Homo sapiens GN=PHKB	-0.488209	hDFs +MMC - hTCs +MMC	limma	0.000603384	0.00782189	no hit
383	RBM14	Q96PK6	RNA-binding protein 14 OS=Homo sapiens GN=RBM14 PE=1 SV=2	0.473198	hDFs +MMC - hTCs +MMC	limma	0.00067207	0.00830937	no hit
384	TANC1	Q9C0D5|Q9C0D5-2	Protein TANC1 OS=Homo sapiens GN=TANC1 PE=1 SV=3|Isoform 2 of Protein TANC1 OS=Homo sapiens GN=TANC1	0.02576	hDFs +MMC - hTCs +MMC	limma	0.885151	0.932463	no hit
385	ZFP91	A0A0A6YYC7|Q96JP5|Q96JP5-2	HCG2042749, isoform CRA_d OS=Homo sapiens GN=ZFP91-CNTF PE=4 SV=1|E3 ubiquitin-protein ligase ZFP91 OS=Homo sapiens GN=ZFP91 PE=1 SV=1|Isoform 2 of E3 ubiquitin-protein ligase ZFP91 OS=Homo sapiens GN=ZFP91	0.389518	hDFs +MMC - hTCs +MMC	limma	0.000280427	0.00480888	no hit
386	RCN3	Q96D15	Reticulocalbin-3 OS=Homo sapiens GN=RCN3 PE=1 SV=1	-0.0342952	hDFs +MMC - hTCs +MMC	limma	0.794832	0.875764	no hit
387	CISD2	Q8N5K1	CDGSH iron-sulfur domain-containing protein 2 OS=Homo sapiens GN=CISD2 PE=1 SV=1	-0.423414	hDFs +MMC - hTCs +MMC	limma	9.14253e-05	0.00238385	no hit
388	STXBP3	O00186	Syntaxin-binding protein 3 OS=Homo sapiens GN=STXBP3 PE=1 SV=2	0.176754	hDFs +MMC - hTCs +MMC	limma	0.0274137	0.0914427	no hit
389	UQCRB	P14927	Cytochrome b-c1 complex subunit 7 OS=Homo sapiens GN=UQCRB PE=1 SV=2	0.333806	hDFs +MMC - hTCs +MMC	limma	0.0585209	0.152816	no hit
390	JUP	P14923	Junction plakoglobin OS=Homo sapiens GN=JUP PE=1 SV=3	-0.367557	hDFs +MMC - hTCs +MMC	limma	0.0459785	0.130198	no hit
391	SUB1	P53999	Activated RNA polymerase II transcriptional coactivator p15 OS=Homo sapiens GN=SUB1 PE=1 SV=3	0.567067	hDFs +MMC - hTCs +MMC	limma	0.00762959	0.0384303	no hit
392	CCT2	P78371	T-complex protein 1 subunit beta OS=Homo sapiens GN=CCT2 PE=1 SV=4	-0.0157851	hDFs +MMC - hTCs +MMC	limma	0.867328	0.920542	no hit
393	MIOS	Q9NXC5	WD repeat-containing protein mio OS=Homo sapiens GN=MIOS PE=1 SV=2	-0.503703	hDFs +MMC - hTCs +MMC	limma	4.40811e-05	0.00154783	no hit
394	POFUT2	Q9Y2G5	GDP-fucose protein O-fucosyltransferase 2 OS=Homo sapiens GN=POFUT2 PE=1 SV=3	-0.290006	hDFs +MMC - hTCs +MMC	limma	0.00678398	0.0358762	no hit
395	SSRP1	Q08945	FACT complex subunit SSRP1 OS=Homo sapiens GN=SSRP1 PE=1 SV=1	0.355177	hDFs +MMC - hTCs +MMC	limma	0.00137521	0.0130981	no hit
396	SRP19	A0A087WYR0|P09132	Signal recognition particle 19 kDa protein OS=Homo sapiens GN=SRP19 PE=1 SV=1|Signal recognition particle 19 kDa protein OS=Homo sapiens GN=SRP19 PE=1 SV=3	0.209037	hDFs +MMC - hTCs +MMC	limma	0.0359628	0.109679	no hit
397	PTRH2	J3KQ48|Q9Y3E5	Peptidyl-tRNA hydrolase 2, mitochondrial OS=Homo sapiens GN=PTRH2 PE=1 SV=1|Peptidyl-tRNA hydrolase 2, mitochondrial OS=Homo sapiens GN=PTRH2 PE=1 SV=1	-0.389561	hDFs +MMC - hTCs +MMC	limma	0.000318118	0.00512394	no hit
398	MPP6	Q9NZW5	MAGUK p55 subfamily member 6 OS=Homo sapiens GN=MPP6 PE=1 SV=2	-0.400353	hDFs +MMC - hTCs +MMC	limma	0.0152419	0.061896	no hit
399	HMGN1	P05114	Non-histone chromosomal protein HMG-14 OS=Homo sapiens GN=HMGN1 PE=1 SV=3	1.3766	hDFs +MMC - hTCs +MMC	limma	0.000289814	0.00489248	hit
400	RBM17	Q96I25	Splicing factor 45 OS=Homo sapiens GN=RBM17 PE=1 SV=1	0.707108	hDFs +MMC - hTCs +MMC	limma	0.000269839	0.00467514	no hit
401	FUBP3	Q96I24	Far upstream element-binding protein 3 OS=Homo sapiens GN=FUBP3 PE=1 SV=2	0.154785	hDFs +MMC - hTCs +MMC	limma	0.070709	0.174274	no hit
402	AIFM2	Q9BRQ8	Apoptosis-inducing factor 2 OS=Homo sapiens GN=AIFM2 PE=1 SV=1	0.68205	hDFs +MMC - hTCs +MMC	limma	0.000198492	0.00391558	no hit
403	CHCHD6	J3QTA6|Q9BRQ6	MICOS complex subunit OS=Homo sapiens GN=CHCHD6 PE=1 SV=1|MICOS complex subunit MIC25 OS=Homo sapiens GN=CHCHD6 PE=1 SV=1	-0.341605	hDFs +MMC - hTCs +MMC	limma	0.0677673	0.168841	no hit
404	HNRNPF	P52597	Heterogeneous nuclear ribonucleoprotein F OS=Homo sapiens GN=HNRNPF PE=1 SV=3	0.480099	hDFs +MMC - hTCs +MMC	limma	8.71611e-05	0.00233034	no hit
405	SYMPK	Q92797	Symplekin OS=Homo sapiens GN=SYMPK PE=1 SV=2	0.0607341	hDFs +MMC - hTCs +MMC	limma	0.471331	0.631358	no hit
406	THG1L	Q9NWX6	Probable tRNA(His) guanylyltransferase OS=Homo sapiens GN=THG1L PE=1 SV=2	0.236962	hDFs +MMC - hTCs +MMC	limma	0.0165521	0.0655983	no hit
407	VPS4A	Q9UN37	Vacuolar protein sorting-associated protein 4A OS=Homo sapiens GN=VPS4A PE=1 SV=1	-0.164132	hDFs +MMC - hTCs +MMC	limma	0.0276395	0.0918435	no hit
408	TYMP	P19971	Thymidine phosphorylase OS=Homo sapiens GN=TYMP PE=1 SV=2	1.04164	hDFs +MMC - hTCs +MMC	limma	0.00540586	0.0310141	hit
409	GLRX	P35754	Glutaredoxin-1 OS=Homo sapiens GN=GLRX PE=1 SV=2	-0.735289	hDFs +MMC - hTCs +MMC	limma	0.000505836	0.00684894	no hit
410	SAMM50	Q9Y512	Sorting and assembly machinery component 50 homolog OS=Homo sapiens GN=SAMM50 PE=1 SV=3	-0.0120315	hDFs +MMC - hTCs +MMC	limma	0.919308	0.950974	no hit
411	PRKAA1	Q13131|Q13131-2	5'-AMP-activated protein kinase catalytic subunit alpha-1 OS=Homo sapiens GN=PRKAA1 PE=1 SV=4|Isoform 2 of 5'-AMP-activated protein kinase catalytic subunit alpha-1 OS=Homo sapiens GN=PRKAA1	-0.00527869	hDFs +MMC - hTCs +MMC	limma	0.951273	0.970435	no hit
412	RPL30	P62888	60S ribosomal protein L30 OS=Homo sapiens GN=RPL30 PE=1 SV=2	-0.0135457	hDFs +MMC - hTCs +MMC	limma	0.875179	0.925245	no hit
413	MYL9	P24844	Myosin regulatory light polypeptide 9 OS=Homo sapiens GN=MYL9 PE=1 SV=4	-0.149005	hDFs +MMC - hTCs +MMC	limma	0.335838	0.502659	no hit
414	RBM10	A0A0A0MR66|P98175|P98175-2	RNA binding motif protein 10, isoform CRA_d OS=Homo sapiens GN=RBM10 PE=1 SV=1|RNA-binding protein 10 OS=Homo sapiens GN=RBM10 PE=1 SV=3|Isoform 2 of RNA-binding protein 10 OS=Homo sapiens GN=RBM10	0.151499	hDFs +MMC - hTCs +MMC	limma	0.0612382	0.157414	no hit
415	BROX	Q5VW32	BRO1 domain-containing protein BROX OS=Homo sapiens GN=BROX PE=1 SV=1	0.0204595	hDFs +MMC - hTCs +MMC	limma	0.811953	0.884877	no hit
416	FOCAD	Q5VW36	Focadhesin OS=Homo sapiens GN=FOCAD PE=1 SV=1	-0.320047	hDFs +MMC - hTCs +MMC	limma	0.00542279	0.0310455	no hit
417	VPRBP	Q9Y4B6|Q9Y4B6-2	Protein VPRBP OS=Homo sapiens GN=VPRBP PE=1 SV=3|Isoform 2 of Protein VPRBP OS=Homo sapiens GN=VPRBP	0.24135	hDFs +MMC - hTCs +MMC	limma	0.00940795	0.0440068	no hit
418	PLA2G4A	P47712	Cytosolic phospholipase A2 OS=Homo sapiens GN=PLA2G4A PE=1 SV=2	-0.533434	hDFs +MMC - hTCs +MMC	limma	0.0383923	0.113987	no hit
419	TBC1D5	Q92609|Q92609-2	TBC1 domain family member 5 OS=Homo sapiens GN=TBC1D5 PE=1 SV=1|Isoform 2 of TBC1 domain family member 5 OS=Homo sapiens GN=TBC1D5	0.137285	hDFs +MMC - hTCs +MMC	limma	0.119809	0.249921	no hit
420	COX7A2L	O14548	Cytochrome c oxidase subunit 7A-related protein, mitochondrial OS=Homo sapiens GN=COX7A2L PE=1 SV=2	0.101698	hDFs +MMC - hTCs +MMC	limma	0.392064	0.556904	no hit
421	FTO	Q9C0B1	Alpha-ketoglutarate-dependent dioxygenase FTO OS=Homo sapiens GN=FTO PE=1 SV=3	0.232876	hDFs +MMC - hTCs +MMC	limma	0.0180552	0.0687941	no hit
422	TANGO6	Q9C0B7	Transport and Golgi organization protein 6 homolog OS=Homo sapiens GN=TANGO6 PE=1 SV=2	-0.0915807	hDFs +MMC - hTCs +MMC	limma	0.3929	0.557641	no hit
423	APOD	C9JF17|P05090	Apolipoprotein D (Fragment) OS=Homo sapiens GN=APOD PE=1 SV=1|Apolipoprotein D OS=Homo sapiens GN=APOD PE=1 SV=1	0.0955654	hDFs +MMC - hTCs +MMC	limma	0.290705	0.456921	no hit
424	MRPS6	P82932	28S ribosomal protein S6, mitochondrial OS=Homo sapiens GN=MRPS6 PE=1 SV=3	0.0615789	hDFs +MMC - hTCs +MMC	limma	0.587134	0.721857	no hit
425	MRPS9	P82933	28S ribosomal protein S9, mitochondrial OS=Homo sapiens GN=MRPS9 PE=1 SV=2	0.00654537	hDFs +MMC - hTCs +MMC	limma	0.94951	0.969763	no hit
426	AK2	P54819	Adenylate kinase 2, mitochondrial OS=Homo sapiens GN=AK2 PE=1 SV=2	0.138523	hDFs +MMC - hTCs +MMC	limma	0.404609	0.56881	no hit
427	LCLAT1	Q6UWP7|Q6UWP7-3	Lysocardiolipin acyltransferase 1 OS=Homo sapiens GN=LCLAT1 PE=1 SV=1|Isoform 3 of Lysocardiolipin acyltransferase 1 OS=Homo sapiens GN=LCLAT1	-0.29881	hDFs +MMC - hTCs +MMC	limma	0.0220748	0.0797447	no hit
428	PLAU	P00749	Urokinase-type plasminogen activator OS=Homo sapiens GN=PLAU PE=1 SV=2	-0.878439	hDFs +MMC - hTCs +MMC	limma	0.000265705	0.0046494	no hit
429	MED22	E7EN96|E9PGW7|Q15528|Q15528-2|Q5T8T7|Q5T8T8	Mediator of RNA polymerase II transcription subunit 22 (Fragment) OS=Homo sapiens GN=MED22 PE=1 SV=1|Mediator of RNA polymerase II transcription subunit 22 (Fragment) OS=Homo sapiens GN=MED22 PE=1 SV=1|Mediator of RNA polymerase II transcription subunit 22 OS=Homo sapiens GN=MED22 PE=1 SV=2|Isoform Surf5A of Mediator of RNA polymerase II transcription subunit 22 OS=Homo sapiens GN=MED22|Mediator …	-0.0825413	hDFs +MMC - hTCs +MMC	limma	0.363949	0.529556	no hit
430	ACSL4	O60488|O60488-2	Long-chain-fatty-acid--CoA ligase 4 OS=Homo sapiens GN=ACSL4 PE=1 SV=2|Isoform Short of Long-chain-fatty-acid--CoA ligase 4 OS=Homo sapiens GN=ACSL4	-0.447673	hDFs +MMC - hTCs +MMC	limma	0.000354654	0.00547789	no hit
431	RCN1	Q15293	Reticulocalbin-1 OS=Homo sapiens GN=RCN1 PE=1 SV=1	1.66945	hDFs +MMC - hTCs +MMC	limma	5.22142e-05	0.00174058	hit
432	PPP2R3A	Q06190	Serine/threonine-protein phosphatase 2A regulatory subunit B'' subunit alpha OS=Homo sapiens GN=PPP2R3A PE=1 SV=1	0.302746	hDFs +MMC - hTCs +MMC	limma	0.0265497	0.0891252	no hit
433	SSR4	P51571	Translocon-associated protein subunit delta OS=Homo sapiens GN=SSR4 PE=1 SV=1	-0.271495	hDFs +MMC - hTCs +MMC	limma	0.0301945	0.0978115	no hit
434	THOP1	P52888	Thimet oligopeptidase OS=Homo sapiens GN=THOP1 PE=1 SV=2	-0.124684	hDFs +MMC - hTCs +MMC	limma	0.143627	0.280411	no hit
435	DYNLRB1	Q9NP97	Dynein light chain roadblock-type 1 OS=Homo sapiens GN=DYNLRB1 PE=1 SV=3	-0.20438	hDFs +MMC - hTCs +MMC	limma	0.0159316	0.0640059	no hit
436	RUVBL2	Q9Y230	RuvB-like 2 OS=Homo sapiens GN=RUVBL2 PE=1 SV=3	0.0199921	hDFs +MMC - hTCs +MMC	limma	0.788454	0.871291	no hit
437	APBB1IP	Q7Z5R6	Amyloid beta A4 precursor protein-binding family B member 1-interacting protein OS=Homo sapiens GN=APBB1IP PE=1 SV=1	0.186345	hDFs +MMC - hTCs +MMC	limma	0.355616	0.522026	no hit
438	NDUFS3	O75489	NADH dehydrogenase [ubiquinone] iron-sulfur protein 3, mitochondrial OS=Homo sapiens GN=NDUFS3 PE=1 SV=1	0.0765781	hDFs +MMC - hTCs +MMC	limma	0.291688	0.457783	no hit
439	SRFBP1	Q8NEF9	Serum response factor-binding protein 1 OS=Homo sapiens GN=SRFBP1 PE=1 SV=1	0.599299	hDFs +MMC - hTCs +MMC	limma	0.00161664	0.0144075	no hit
440	DIS3L2	Q8IYB7	DIS3-like exonuclease 2 OS=Homo sapiens GN=DIS3L2 PE=1 SV=4	0.0547812	hDFs +MMC - hTCs +MMC	limma	0.711183	0.815932	no hit
441	ATP1A1	P05023|P05023-4	Sodium/potassium-transporting ATPase subunit alpha-1 OS=Homo sapiens GN=ATP1A1 PE=1 SV=1|Isoform 4 of Sodium/potassium-transporting ATPase subunit alpha-1 OS=Homo sapiens GN=ATP1A1	-0.245581	hDFs +MMC - hTCs +MMC	limma	0.0408177	0.119503	no hit
442	SLC9A9	Q8IVB4	Sodium/hydrogen exchanger 9 OS=Homo sapiens GN=SLC9A9 PE=1 SV=1	0.137662	hDFs +MMC - hTCs +MMC	limma	0.487942	0.646376	no hit
443	DAD1	F5GXX5|P61803	Dolichyl-diphosphooligosaccharide--protein glycosyltransferase subunit DAD1 OS=Homo sapiens GN=DAD1 PE=1 SV=1|Dolichyl-diphosphooligosaccharide--protein glycosyltransferase subunit DAD1 OS=Homo sapiens GN=DAD1 PE=1 SV=3	-0.151492	hDFs +MMC - hTCs +MMC	limma	0.0565951	0.149267	no hit
444	ARHGEF12	E9PMR6|Q9NZN5|Q9NZN5-2	Rho guanine nucleotide exchange factor 12 OS=Homo sapiens GN=ARHGEF12 PE=1 SV=1|Rho guanine nucleotide exchange factor 12 OS=Homo sapiens GN=ARHGEF12 PE=1 SV=1|Isoform 2 of Rho guanine nucleotide exchange factor 12 OS=Homo sapiens GN=ARHGEF12	0.0037947	hDFs +MMC - hTCs +MMC	limma	0.972734	0.98281	no hit
445	CFAP20	Q9Y6A4	Cilia- and flagella-associated protein 20 OS=Homo sapiens GN=CFAP20 PE=1 SV=1	0.132413	hDFs +MMC - hTCs +MMC	limma	0.271385	0.435655	no hit
446	PRKCDBP	Q969G5	Protein kinase C delta-binding protein OS=Homo sapiens GN=PRKCDBP PE=1 SV=3	0.866282	hDFs +MMC - hTCs +MMC	limma	5.5683e-06	0.000572291	no hit
447	RABL3	Q5HYI8	Rab-like protein 3 OS=Homo sapiens GN=RABL3 PE=1 SV=1	-0.219599	hDFs +MMC - hTCs +MMC	limma	0.0236199	0.0831592	no hit
448	AP5B1	Q2VPB7	AP-5 complex subunit beta-1 OS=Homo sapiens GN=AP5B1 PE=1 SV=4	-0.310385	hDFs +MMC - hTCs +MMC	limma	0.0640071	0.162002	no hit
449	WDR36	A0A0A0MTB8|Q8NI36	WD repeat-containing protein 36 OS=Homo sapiens GN=WDR36 PE=1 SV=1|WD repeat-containing protein 36 OS=Homo sapiens GN=WDR36 PE=1 SV=1	0.184706	hDFs +MMC - hTCs +MMC	limma	0.0510904	0.139862	no hit
450	GEMIN5	Q8TEQ6	Gem-associated protein 5 OS=Homo sapiens GN=GEMIN5 PE=1 SV=3	0.0556656	hDFs +MMC - hTCs +MMC	limma	0.717568	0.819122	no hit
451	MAOA	P21397	Amine oxidase [flavin-containing] A OS=Homo sapiens GN=MAOA PE=1 SV=1	-0.182094	hDFs +MMC - hTCs +MMC	limma	0.318193	0.485353	no hit
452	ACO1	P21399	Cytoplasmic aconitate hydratase OS=Homo sapiens GN=ACO1 PE=1 SV=3	-0.466008	hDFs +MMC - hTCs +MMC	limma	0.000644606	0.00808367	no hit
453	CDC42EP1	Q00587|Q00587-2	Cdc42 effector protein 1 OS=Homo sapiens GN=CDC42EP1 PE=1 SV=1|Isoform 2 of Cdc42 effector protein 1 OS=Homo sapiens GN=CDC42EP1	0.18786	hDFs +MMC - hTCs +MMC	limma	0.164286	0.309034	no hit
454	AKAP12	Q02952|Q02952-2|Q02952-3	A-kinase anchor protein 12 OS=Homo sapiens GN=AKAP12 PE=1 SV=4|Isoform 2 of A-kinase anchor protein 12 OS=Homo sapiens GN=AKAP12|Isoform 3 of A-kinase anchor protein 12 OS=Homo sapiens GN=AKAP12	-0.657399	hDFs +MMC - hTCs +MMC	limma	0.00133466	0.0129459	no hit
455	UBE3B	Q7Z3V4	Ubiquitin-protein ligase E3B OS=Homo sapiens GN=UBE3B PE=1 SV=3	-0.176553	hDFs +MMC - hTCs +MMC	limma	0.103459	0.226013	no hit
456	MIA3	Q5JRA6	Melanoma inhibitory activity protein 3 OS=Homo sapiens GN=MIA3 PE=1 SV=1	-0.203487	hDFs +MMC - hTCs +MMC	limma	0.0520991	0.141301	no hit
457	HIP1R	O75146	Huntingtin-interacting protein 1-related protein OS=Homo sapiens GN=HIP1R PE=1 SV=2	-0.0244902	hDFs +MMC - hTCs +MMC	limma	0.910414	0.945789	no hit
458	PEF1	Q9UBV8	Peflin OS=Homo sapiens GN=PEF1 PE=1 SV=1	0.122007	hDFs +MMC - hTCs +MMC	limma	0.16244	0.306767	no hit
459	GBF1	Q92538|Q92538-2|Q92538-3	Golgi-specific brefeldin A-resistance guanine nucleotide exchange factor 1 OS=Homo sapiens GN=GBF1 PE=1 SV=2|Isoform 2 of Golgi-specific brefeldin A-resistance guanine nucleotide exchange factor 1 OS=Homo sapiens GN=GBF1|Isoform 3 of Golgi-specific brefeldin A-resistance guanine nucleotide exchange factor 1 OS=Homo sapiens GN=GBF1	-0.123632	hDFs +MMC - hTCs +MMC	limma	0.0750626	0.181856	no hit
460	DNAJB2	C9JXB9|P25686|P25686-2	DnaJ homolog subfamily B member 2 (Fragment) OS=Homo sapiens GN=DNAJB2 PE=1 SV=1|DnaJ homolog subfamily B member 2 OS=Homo sapiens GN=DNAJB2 PE=1 SV=3|Isoform 2 of DnaJ homolog subfamily B member 2 OS=Homo sapiens GN=DNAJB2	0.179206	hDFs +MMC - hTCs +MMC	limma	0.0289867	0.095005	no hit
461	PPIF	P30405	Peptidyl-prolyl cis-trans isomerase F, mitochondrial OS=Homo sapiens GN=PPIF PE=1 SV=1	0.177336	hDFs +MMC - hTCs +MMC	limma	0.137695	0.273883	no hit
462	AKT2	P31751	RAC-beta serine/threonine-protein kinase OS=Homo sapiens GN=AKT2 PE=1 SV=2	-0.131097	hDFs +MMC - hTCs +MMC	limma	0.154616	0.295889	no hit
463	SEC24D	O94855|O94855-2	Protein transport protein Sec24D OS=Homo sapiens GN=SEC24D PE=1 SV=2|Isoform 2 of Protein transport protein Sec24D OS=Homo sapiens GN=SEC24D	-0.156211	hDFs +MMC - hTCs +MMC	limma	0.0966509	0.215978	no hit
464	STARD5	Q9NSY2	StAR-related lipid transfer protein 5 OS=Homo sapiens GN=STARD5 PE=1 SV=2	-0.107277	hDFs +MMC - hTCs +MMC	limma	0.723813	0.824465	no hit
465	BMP2K	Q9NSY1	BMP-2-inducible protein kinase OS=Homo sapiens GN=BMP2K PE=1 SV=2	0.510665	hDFs +MMC - hTCs +MMC	limma	0.00428225	0.0270764	no hit
466	GAS2L1	A0A5E8|Q99501	GAS2-like protein 1 OS=Homo sapiens GN=GAS2L1 PE=1 SV=1|GAS2-like protein 1 OS=Homo sapiens GN=GAS2L1 PE=1 SV=2	-0.108755	hDFs +MMC - hTCs +MMC	limma	0.256342	0.418652	no hit
467	NT5DC3	Q86UY8|Q86UY8-2	5'-nucleotidase domain-containing protein 3 OS=Homo sapiens GN=NT5DC3 PE=1 SV=1|Isoform 2 of 5'-nucleotidase domain-containing protein 3 OS=Homo sapiens GN=NT5DC3	-0.781418	hDFs +MMC - hTCs +MMC	limma	8.11672e-05	0.0022266	no hit
468	PLOD3	O60568	Procollagen-lysine,2-oxoglutarate 5-dioxygenase 3 OS=Homo sapiens GN=PLOD3 PE=1 SV=1	-0.104023	hDFs +MMC - hTCs +MMC	limma	0.421036	0.583303	no hit
469	TMEM192	Q8IY95|Q8IY95-2	Transmembrane protein 192 OS=Homo sapiens GN=TMEM192 PE=1 SV=1|Isoform 2 of Transmembrane protein 192 OS=Homo sapiens GN=TMEM192	0.0701712	hDFs +MMC - hTCs +MMC	limma	0.517565	0.669289	no hit
470	GREM1	O60565	Gremlin-1 OS=Homo sapiens GN=GREM1 PE=1 SV=1	0.752504	hDFs +MMC - hTCs +MMC	limma	0.199714	0.353696	no hit
471	DHX37	Q8IY37	Probable ATP-dependent RNA helicase DHX37 OS=Homo sapiens GN=DHX37 PE=1 SV=1	0.243602	hDFs +MMC - hTCs +MMC	limma	0.0336294	0.105095	no hit
472	SLC15A3	Q8IY34	Solute carrier family 15 member 3 OS=Homo sapiens GN=SLC15A3 PE=2 SV=2	-0.524605	hDFs +MMC - hTCs +MMC	limma	0.0488127	0.135814	no hit
473	MICALL2	Q8IY33	MICAL-like protein 2 OS=Homo sapiens GN=MICALL2 PE=1 SV=1	0.175405	hDFs +MMC - hTCs +MMC	limma	0.355966	0.522248	no hit
474	DDB1	Q16531	DNA damage-binding protein 1 OS=Homo sapiens GN=DDB1 PE=1 SV=1	0.117377	hDFs +MMC - hTCs +MMC	limma	0.0713861	0.175532	no hit
475	NQO1	B4DLR8|P15559|P15559-2|P15559-3	NAD(P)H dehydrogenase [quinone] 1 OS=Homo sapiens GN=NQO1 PE=1 SV=1|NAD(P)H dehydrogenase [quinone] 1 OS=Homo sapiens GN=NQO1 PE=1 SV=1|Isoform 2 of NAD(P)H dehydrogenase [quinone] 1 OS=Homo sapiens GN=NQO1|Isoform 3 of NAD(P)H dehydrogenase [quinone] 1 OS=Homo sapiens GN=NQO1	-0.093208	hDFs +MMC - hTCs +MMC	limma	0.7244	0.824517	no hit
476	DYRK1A	Q13627|Q13627-2|Q13627-5	Dual specificity tyrosine-phosphorylation-regulated kinase 1A OS=Homo sapiens GN=DYRK1A PE=1 SV=2|Isoform 1 of Dual specificity tyrosine-phosphorylation-regulated kinase 1A OS=Homo sapiens GN=DYRK1A|Isoform 4 of Dual specificity tyrosine-phosphorylation-regulated kinase 1A OS=Homo sapiens GN=DYRK1A	0.031921	hDFs +MMC - hTCs +MMC	limma	0.573283	0.715178	no hit
477	DPYSL3	Q14195-2	Isoform LCRMP-4 of Dihydropyrimidinase-related protein 3 OS=Homo sapiens GN=DPYSL3	0.19119	hDFs +MMC - hTCs +MMC	limma	0.147727	0.285908	no hit
478	NOTCH2	Q04721	Neurogenic locus notch homolog protein 2 OS=Homo sapiens GN=NOTCH2 PE=1 SV=3	-0.163663	hDFs +MMC - hTCs +MMC	limma	0.174994	0.323173	no hit
479	LAMTOR1	Q6IAA8	Ragulator complex protein LAMTOR1 OS=Homo sapiens GN=LAMTOR1 PE=1 SV=2	-0.0951419	hDFs +MMC - hTCs +MMC	limma	0.301815	0.469125	no hit
480	DHCR7	Q9UBM7	7-dehydrocholesterol reductase OS=Homo sapiens GN=DHCR7 PE=1 SV=1	0.457633	hDFs +MMC - hTCs +MMC	limma	0.00218113	0.0177493	no hit
481	ACOX3	O15254	Peroxisomal acyl-coenzyme A oxidase 3 OS=Homo sapiens GN=ACOX3 PE=1 SV=2	-0.0974177	hDFs +MMC - hTCs +MMC	limma	0.743282	0.83884	no hit
482	STAG2	Q8N3U4|Q8N3U4-2	Cohesin subunit SA-2 OS=Homo sapiens GN=STAG2 PE=1 SV=3|Isoform 2 of Cohesin subunit SA-2 OS=Homo sapiens GN=STAG2	-0.373122	hDFs +MMC - hTCs +MMC	limma	0.279002	0.443825	no hit
483	GABARAPL2	P60520	Gamma-aminobutyric acid receptor-associated protein-like 2 OS=Homo sapiens GN=GABARAPL2 PE=1 SV=1	0.130403	hDFs +MMC - hTCs +MMC	limma	0.204464	0.35921	no hit
484	NME3	Q13232	Nucleoside diphosphate kinase 3 OS=Homo sapiens GN=NME3 PE=1 SV=2	0.0583494	hDFs +MMC - hTCs +MMC	limma	0.603224	0.735799	no hit
485	MANF	A8K878|P55145	Mesencephalic astrocyte-derived neurotrophic factor OS=Homo sapiens GN=MANF PE=1 SV=1|Mesencephalic astrocyte-derived neurotrophic factor OS=Homo sapiens GN=MANF PE=1 SV=3	0.211232	hDFs +MMC - hTCs +MMC	limma	0.37921	0.544371	no hit
486	FCHSD1	Q86WN1	F-BAR and double SH3 domains protein 1 OS=Homo sapiens GN=FCHSD1 PE=1 SV=1	-0.185567	hDFs +MMC - hTCs +MMC	limma	0.119115	0.24886	no hit
487	SLMAP	Q14BN4|Q14BN4-2|Q14BN4-3	Sarcolemmal membrane-associated protein OS=Homo sapiens GN=SLMAP PE=1 SV=1|Isoform 2 of Sarcolemmal membrane-associated protein OS=Homo sapiens GN=SLMAP|Isoform 3 of Sarcolemmal membrane-associated protein OS=Homo sapiens GN=SLMAP	-0.244004	hDFs +MMC - hTCs +MMC	limma	0.00865419	0.0418564	no hit
488	RANBP2	P49792	E3 SUMO-protein ligase RanBP2 OS=Homo sapiens GN=RANBP2 PE=1 SV=2	0.0512797	hDFs +MMC - hTCs +MMC	limma	0.470491	0.630773	no hit
489	FXR2	P51116	Fragile X mental retardation syndrome-related protein 2 OS=Homo sapiens GN=FXR2 PE=1 SV=2	0.146541	hDFs +MMC - hTCs +MMC	limma	0.0819324	0.192178	no hit
490	SRSF4	A0A0D9SEM4|Q08170	Serine/arginine-rich-splicing factor 4 (Fragment) OS=Homo sapiens GN=SRSF4 PE=1 SV=1|Serine/arginine-rich splicing factor 4 OS=Homo sapiens GN=SRSF4 PE=1 SV=2	0.208932	hDFs +MMC - hTCs +MMC	limma	0.0140094	0.0581919	no hit
491	REEP5	Q00765	Receptor expression-enhancing protein 5 OS=Homo sapiens GN=REEP5 PE=1 SV=3	-0.573148	hDFs +MMC - hTCs +MMC	limma	0.00248746	0.0191542	no hit
492	FTSJ1	Q9UET6|Q9UET6-2	Putative tRNA (cytidine(32)/guanosine(34)-2'-O)-methyltransferase OS=Homo sapiens GN=FTSJ1 PE=1 SV=2|Isoform 2 of Putative tRNA (cytidine(32)/guanosine(34)-2'-O)-methyltransferase OS=Homo sapiens GN=FTSJ1	0.175068	hDFs +MMC - hTCs +MMC	limma	0.162614	0.306874	no hit
493	LIG3	P49916|P49916-2|P49916-3|P49916-4	DNA ligase 3 OS=Homo sapiens GN=LIG3 PE=1 SV=2|Isoform 2 of DNA ligase 3 OS=Homo sapiens GN=LIG3|Isoform 3 of DNA ligase 3 OS=Homo sapiens GN=LIG3|Isoform 4 of DNA ligase 3 OS=Homo sapiens GN=LIG3	0.11832	hDFs +MMC - hTCs +MMC	limma	0.155828	0.297804	no hit
494	RPSA	A0A0C4DG17|C9J9K3|P08865	40S ribosomal protein SA OS=Homo sapiens GN=RPSA PE=1 SV=1|40S ribosomal protein SA (Fragment) OS=Homo sapiens GN=RPSA PE=1 SV=7|40S ribosomal protein SA OS=Homo sapiens GN=RPSA PE=1 SV=4	0.111875	hDFs +MMC - hTCs +MMC	limma	0.371648	0.53644	no hit
495	CTSK	P43235	Cathepsin K OS=Homo sapiens GN=CTSK PE=1 SV=1	1.70912	hDFs +MMC - hTCs +MMC	limma	1.52062e-05	0.00091864	hit
496	NAMPT	P43490	Nicotinamide phosphoribosyltransferase OS=Homo sapiens GN=NAMPT PE=1 SV=1	-0.206955	hDFs +MMC - hTCs +MMC	limma	0.135844	0.271946	no hit
497	PIEZO1	Q92508	Piezo-type mechanosensitive ion channel component 1 OS=Homo sapiens GN=PIEZO1 PE=1 SV=4	-0.16253	hDFs +MMC - hTCs +MMC	limma	0.203306	0.357892	no hit
498	DDX54	Q8TDD1|Q8TDD1-2	ATP-dependent RNA helicase DDX54 OS=Homo sapiens GN=DDX54 PE=1 SV=2|Isoform 2 of ATP-dependent RNA helicase DDX54 OS=Homo sapiens GN=DDX54	0.222227	hDFs +MMC - hTCs +MMC	limma	0.00938764	0.0439508	no hit
499	PDLIM5	Q96HC4	PDZ and LIM domain protein 5 OS=Homo sapiens GN=PDLIM5 PE=1 SV=5	-1.35932	hDFs +MMC - hTCs +MMC	limma	8.98878e-05	0.00237909	hit
500	NAB2	Q15742|Q15742-3	NGFI-A-binding protein 2 OS=Homo sapiens GN=NAB2 PE=1 SV=1|Isoform 3 of NGFI-A-binding protein 2 OS=Homo sapiens GN=NAB2	0.419129	hDFs +MMC - hTCs +MMC	limma	0.0201211	0.074896	no hit
501	KDELC1	Q6UW63	KDEL motif-containing protein 1 OS=Homo sapiens GN=KDELC1 PE=1 SV=1	-0.2932	hDFs +MMC - hTCs +MMC	limma	0.181487	0.331446	no hit
502	TMEM205	K7ELQ9|Q6UW68	Transmembrane protein 205 (Fragment) OS=Homo sapiens GN=TMEM205 PE=1 SV=1|Transmembrane protein 205 OS=Homo sapiens GN=TMEM205 PE=1 SV=1	0.115129	hDFs +MMC - hTCs +MMC	limma	0.505775	0.661002	no hit
503	COLGALT1	Q8NBJ5	Procollagen galactosyltransferase 1 OS=Homo sapiens GN=COLGALT1 PE=1 SV=1	0.121148	hDFs +MMC - hTCs +MMC	limma	0.396218	0.560387	no hit
504	EMG1	Q92979	Ribosomal RNA small subunit methyltransferase NEP1 OS=Homo sapiens GN=EMG1 PE=1 SV=4	0.421312	hDFs +MMC - hTCs +MMC	limma	0.000863399	0.00973773	no hit
505	CHERP	J3QK89|Q8IWX8	Calcium homeostasis endoplasmic reticulum protein OS=Homo sapiens GN=CHERP PE=1 SV=1|Calcium homeostasis endoplasmic reticulum protein OS=Homo sapiens GN=CHERP PE=1 SV=3	0.0544068	hDFs +MMC - hTCs +MMC	limma	0.628247	0.753411	no hit
506	BDH2	Q9BUT1	3-hydroxybutyrate dehydrogenase type 2 OS=Homo sapiens GN=BDH2 PE=1 SV=2	-0.492746	hDFs +MMC - hTCs +MMC	limma	0.000108626	0.00262446	no hit
507	STON1	A0A0A6YYG5|Q53S48|Q9Y6Q2|Q9Y6Q2-2|Q9Y6Q2-3	Protein STON1-GTF2A1L OS=Homo sapiens GN=STON1-GTF2A1L PE=4 SV=1|Protein STON1-GTF2A1L OS=Homo sapiens GN=ALF PE=4 SV=1|Stonin-1 OS=Homo sapiens GN=STON1 PE=1 SV=2|Isoform 2 of Stonin-1 OS=Homo sapiens GN=STON1|Isoform 3 of Stonin-1 OS=Homo sapiens GN=STON1	0.363302	hDFs +MMC - hTCs +MMC	limma	0.0361978	0.110115	no hit
508	NCDN	Q9UBB6|Q9UBB6-2|Q9UBB6-3	Neurochondrin OS=Homo sapiens GN=NCDN PE=1 SV=1|Isoform 2 of Neurochondrin OS=Homo sapiens GN=NCDN|Isoform 3 of Neurochondrin OS=Homo sapiens GN=NCDN	-0.40875	hDFs +MMC - hTCs +MMC	limma	0.00665932	0.0356955	no hit
509	TUBGCP3	Q96CW5	Gamma-tubulin complex component 3 OS=Homo sapiens GN=TUBGCP3 PE=1 SV=2	0.280695	hDFs +MMC - hTCs +MMC	limma	0.0138464	0.0576058	no hit
510	GOT2	P00505	Aspartate aminotransferase, mitochondrial OS=Homo sapiens GN=GOT2 PE=1 SV=3	0.0187583	hDFs +MMC - hTCs +MMC	limma	0.815125	0.886298	no hit
511	PRRC2A	P48634|P48634-2|P48634-3	Protein PRRC2A OS=Homo sapiens GN=PRRC2A PE=1 SV=3|Isoform 2 of Protein PRRC2A OS=Homo sapiens GN=PRRC2A|Isoform 3 of Protein PRRC2A OS=Homo sapiens GN=PRRC2A	0.72152	hDFs +MMC - hTCs +MMC	limma	0.000260393	0.00459801	no hit
512	CCDC127	Q96BQ5	Coiled-coil domain-containing protein 127 OS=Homo sapiens GN=CCDC127 PE=1 SV=1	-0.191291	hDFs +MMC - hTCs +MMC	limma	0.0557254	0.147862	no hit
513	HSD17B7	P56937|P56937-2|P56937-3	3-keto-steroid reductase OS=Homo sapiens GN=HSD17B7 PE=1 SV=1|Isoform 2 of 3-keto-steroid reductase OS=Homo sapiens GN=HSD17B7|Isoform 3 of 3-keto-steroid reductase OS=Homo sapiens GN=HSD17B7	-0.431079	hDFs +MMC - hTCs +MMC	limma	0.0318359	0.101658	no hit
514	IKBIP	Q70UQ0|Q70UQ0-4	Inhibitor of nuclear factor kappa-B kinase-interacting protein OS=Homo sapiens GN=IKBIP PE=1 SV=1|Isoform 4 of Inhibitor of nuclear factor kappa-B kinase-interacting protein OS=Homo sapiens GN=IKBIP	-0.0456145	hDFs +MMC - hTCs +MMC	limma	0.751672	0.844869	no hit
515	TMEM106B	Q9NUM4	Transmembrane protein 106B OS=Homo sapiens GN=TMEM106B PE=1 SV=2	0.149028	hDFs +MMC - hTCs +MMC	limma	0.56778	0.710332	no hit
516	RAB24	F8W8H5|Q969Q5	Ras-related protein Rab-24 OS=Homo sapiens GN=RAB24 PE=1 SV=1|Ras-related protein Rab-24 OS=Homo sapiens GN=RAB24 PE=1 SV=1	-0.0128917	hDFs +MMC - hTCs +MMC	limma	0.90845	0.944573	no hit
517	NDUFS7	F5GXJ1|F5H5N1|O75251|O75251-2	NADH dehydrogenase [ubiquinone] iron-sulfur protein 7, mitochondrial OS=Homo sapiens GN=NDUFS7 PE=1 SV=1|NADH dehydrogenase [ubiquinone] iron-sulfur protein 7, mitochondrial OS=Homo sapiens GN=NDUFS7 PE=1 SV=1|NADH dehydrogenase [ubiquinone] iron-sulfur protein 7, mitochondrial OS=Homo sapiens GN=NDUFS7 PE=1 SV=3|Isoform 2 of NADH dehydrogenase [ubiquinone] iron-sulfur protein 7, mitochondrial OS…	0.0377164	hDFs +MMC - hTCs +MMC	limma	0.673396	0.786654	no hit
518	BOK	Q9UMX3	Bcl-2-related ovarian killer protein OS=Homo sapiens GN=BOK PE=1 SV=1	-1.43851	hDFs +MMC - hTCs +MMC	limma	8.52528e-05	0.0023027	hit
519	CD47	Q08722|Q08722-3|Q08722-4	Leukocyte surface antigen CD47 OS=Homo sapiens GN=CD47 PE=1 SV=1|Isoform OA3-305 of Leukocyte surface antigen CD47 OS=Homo sapiens GN=CD47|Isoform OA3-312 of Leukocyte surface antigen CD47 OS=Homo sapiens GN=CD47	0.126801	hDFs +MMC - hTCs +MMC	limma	0.130912	0.264891	no hit
520	HMGN2	P05204	Non-histone chromosomal protein HMG-17 OS=Homo sapiens GN=HMGN2 PE=1 SV=3	0.918786	hDFs +MMC - hTCs +MMC	limma	3.1339e-05	0.00126971	no hit
521	CPM	P14384	Carboxypeptidase M OS=Homo sapiens GN=CPM PE=1 SV=2	-0.0724342	hDFs +MMC - hTCs +MMC	limma	0.806046	0.881768	no hit
522	SERINC3	Q13530|Q13530-2	Serine incorporator 3 OS=Homo sapiens GN=SERINC3 PE=2 SV=2|Isoform 2 of Serine incorporator 3 OS=Homo sapiens GN=SERINC3	-0.0326466	hDFs +MMC - hTCs +MMC	limma	0.646171	0.764997	no hit
523	EML1	F8W717|O00423|O00423-3	Echinoderm microtubule-associated protein-like 1 OS=Homo sapiens GN=EML1 PE=1 SV=1|Echinoderm microtubule-associated protein-like 1 OS=Homo sapiens GN=EML1 PE=1 SV=3|Isoform 3 of Echinoderm microtubule-associated protein-like 1 OS=Homo sapiens GN=EML1	-1.0484	hDFs +MMC - hTCs +MMC	limma	2.28051e-06	0.000363984	hit
524	TXNRD2	D3YTF8|Q9NNW7|Q9NNW7-2	Thioredoxin reductase 2, mitochondrial OS=Homo sapiens GN=TXNRD2 PE=1 SV=3|Thioredoxin reductase 2, mitochondrial OS=Homo sapiens GN=TXNRD2 PE=1 SV=3|Isoform 2 of Thioredoxin reductase 2, mitochondrial OS=Homo sapiens GN=TXNRD2	0.103818	hDFs +MMC - hTCs +MMC	limma	0.187459	0.338404	no hit
525	KIF13A	Q9H1H9|Q9H1H9-2|Q9H1H9-3|Q9H1H9-4	Kinesin-like protein KIF13A OS=Homo sapiens GN=KIF13A PE=1 SV=2|Isoform 2 of Kinesin-like protein KIF13A OS=Homo sapiens GN=KIF13A|Isoform 3 of Kinesin-like protein KIF13A OS=Homo sapiens GN=KIF13A|Isoform 4 of Kinesin-like protein KIF13A OS=Homo sapiens GN=KIF13A	-0.214312	hDFs +MMC - hTCs +MMC	limma	0.154311	0.295441	no hit
526	LSM14A	Q8ND56|Q8ND56-2	Protein LSM14 homolog A OS=Homo sapiens GN=LSM14A PE=1 SV=3|Isoform 2 of Protein LSM14 homolog A OS=Homo sapiens GN=LSM14A	0.314024	hDFs +MMC - hTCs +MMC	limma	0.0179659	0.0686195	no hit
527	BYSL	Q13895	Bystin OS=Homo sapiens GN=BYSL PE=1 SV=3	-0.103941	hDFs +MMC - hTCs +MMC	limma	0.448534	0.611079	no hit
528	ARHGEF7	B1ALK7|Q14155-1	Rho guanine nucleotide exchange factor 7 OS=Homo sapiens GN=ARHGEF7 PE=1 SV=1|Isoform 1 of Rho guanine nucleotide exchange factor 7 OS=Homo sapiens GN=ARHGEF7	-0.262277	hDFs +MMC - hTCs +MMC	limma	0.00823794	0.0403996	no hit
529	MED27	Q6P2C8|Q6P2C8-2	Mediator of RNA polymerase II transcription subunit 27 OS=Homo sapiens GN=MED27 PE=1 SV=1|Isoform 2 of Mediator of RNA polymerase II transcription subunit 27 OS=Homo sapiens GN=MED27	0.17923	hDFs +MMC - hTCs +MMC	limma	0.0265202	0.0890829	no hit
530	MDH1	P40925|P40925-3	Malate dehydrogenase, cytoplasmic OS=Homo sapiens GN=MDH1 PE=1 SV=4|Isoform 3 of Malate dehydrogenase, cytoplasmic OS=Homo sapiens GN=MDH1	0.151281	hDFs +MMC - hTCs +MMC	limma	0.247437	0.408415	no hit
531	MAP2K2	P36507	Dual specificity mitogen-activated protein kinase kinase 2 OS=Homo sapiens GN=MAP2K2 PE=1 SV=1	-0.0441979	hDFs +MMC - hTCs +MMC	limma	0.690906	0.801543	no hit
532	CCDC92	Q53HC0|Q53HC0-2	Coiled-coil domain-containing protein 92 OS=Homo sapiens GN=CCDC92 PE=1 SV=2|Isoform 2 of Coiled-coil domain-containing protein 92 OS=Homo sapiens GN=CCDC92	-0.0441504	hDFs +MMC - hTCs +MMC	limma	0.838823	0.901833	no hit
533	COA3	Q9Y2R0	Cytochrome c oxidase assembly factor 3 homolog, mitochondrial OS=Homo sapiens GN=COA3 PE=1 SV=1	0.151124	hDFs +MMC - hTCs +MMC	limma	0.176296	0.324554	no hit
534	MRPS17	I3L0E3|Q9Y2R5	HCG1984214, isoform CRA_a OS=Homo sapiens GN=hCG_1984214 PE=3 SV=1|28S ribosomal protein S17, mitochondrial OS=Homo sapiens GN=MRPS17 PE=1 SV=1	0.0556968	hDFs +MMC - hTCs +MMC	limma	0.661056	0.77701	no hit
535	AP1B1	Q10567|Q10567-2|Q10567-3	AP-1 complex subunit beta-1 OS=Homo sapiens GN=AP1B1 PE=1 SV=2|Isoform B of AP-1 complex subunit beta-1 OS=Homo sapiens GN=AP1B1|Isoform C of AP-1 complex subunit beta-1 OS=Homo sapiens GN=AP1B1	-0.128881	hDFs +MMC - hTCs +MMC	limma	0.277665	0.442901	no hit
536	TP53RK	Q96S44	TP53-regulating kinase OS=Homo sapiens GN=TP53RK PE=1 SV=2	-0.0342726	hDFs +MMC - hTCs +MMC	limma	0.7262	0.825933	no hit
537	WWTR1	C9J038|C9JQS8|C9JR84|Q9GZV5	WW domain-containing transcription regulator protein 1 (Fragment) OS=Homo sapiens GN=WWTR1 PE=1 SV=1|WW domain-containing transcription regulator protein 1 (Fragment) OS=Homo sapiens GN=WWTR1 PE=1 SV=1|WW domain-containing transcription regulator protein 1 (Fragment) OS=Homo sapiens GN=WWTR1 PE=1 SV=1|WW domain-containing transcription regulator protein 1 OS=Homo sapiens GN=WWTR1 PE=1 SV=1	-1.13164	hDFs +MMC - hTCs +MMC	limma	8.64275e-06	0.000734216	hit
538	SMARCA5	O60264	SWI/SNF-related matrix-associated actin-dependent regulator of chromatin subfamily A member 5 OS=Homo sapiens GN=SMARCA5 PE=1 SV=1	0.303737	hDFs +MMC - hTCs +MMC	limma	0.0164683	0.0654632	no hit
539	URI1	O94763|O94763-2|O94763-3|O94763-4	Unconventional prefoldin RPB5 interactor 1 OS=Homo sapiens GN=URI1 PE=1 SV=3|Isoform 2 of Unconventional prefoldin RPB5 interactor 1 OS=Homo sapiens GN=URI1|Isoform 3 of Unconventional prefoldin RPB5 interactor 1 OS=Homo sapiens GN=URI1|Isoform 4 of Unconventional prefoldin RPB5 interactor 1 OS=Homo sapiens GN=URI1	0.202158	hDFs +MMC - hTCs +MMC	limma	0.107297	0.232088	no hit
540	FAM134C	Q86VR2	Protein FAM134C OS=Homo sapiens GN=FAM134C PE=1 SV=1	-0.0196574	hDFs +MMC - hTCs +MMC	limma	0.815286	0.886298	no hit
541	SPRYD4	Q8WW59	SPRY domain-containing protein 4 OS=Homo sapiens GN=SPRYD4 PE=1 SV=2	0.00251048	hDFs +MMC - hTCs +MMC	limma	0.970084	0.981074	no hit
542	OAS2	A0A087X0V5|P29728|P29728-2	2'-5'-oligoadenylate synthase 2 OS=Homo sapiens GN=OAS2 PE=1 SV=1|2'-5'-oligoadenylate synthase 2 OS=Homo sapiens GN=OAS2 PE=1 SV=3|Isoform p69 of 2'-5'-oligoadenylate synthase 2 OS=Homo sapiens GN=OAS2	0.649124	hDFs +MMC - hTCs +MMC	limma	0.0517062	0.140701	no hit
543	CROCC	Q5TZA2	Rootletin OS=Homo sapiens GN=CROCC PE=1 SV=1	0.208561	hDFs +MMC - hTCs +MMC	limma	0.00705513	0.0366463	no hit
544	MSN	P26038	Moesin OS=Homo sapiens GN=MSN PE=1 SV=3	-0.598195	hDFs +MMC - hTCs +MMC	limma	0.00170437	0.0149366	no hit
545	TBCD	J3KR97|Q9BTW9|Q9BTW9-4	Tubulin-specific chaperone D OS=Homo sapiens GN=TBCD PE=1 SV=1|Tubulin-specific chaperone D OS=Homo sapiens GN=TBCD PE=1 SV=2|Isoform 4 of Tubulin-specific chaperone D OS=Homo sapiens GN=TBCD	-0.0161385	hDFs +MMC - hTCs +MMC	limma	0.89418	0.93743	no hit
546	AK1	P00568|Q5T9B7	Adenylate kinase isoenzyme 1 OS=Homo sapiens GN=AK1 PE=1 SV=3|Adenylate kinase isoenzyme 1 OS=Homo sapiens GN=AK1 PE=1 SV=1	-0.796258	hDFs +MMC - hTCs +MMC	limma	9.57667e-07	0.000241622	no hit
547	DIAPH1	A0A0G2JH68|A0A140T8Z0	Protein diaphanous homolog 1 OS=Homo sapiens GN=DIAPH1 PE=1 SV=1|Protein diaphanous homolog 1 OS=Homo sapiens GN=DIAPH1 PE=1 SV=1	-0.178802	hDFs +MMC - hTCs +MMC	limma	0.0988008	0.219664	no hit
548	IRAK4	Q9NWZ3	Interleukin-1 receptor-associated kinase 4 OS=Homo sapiens GN=IRAK4 PE=1 SV=1	0.00654743	hDFs +MMC - hTCs +MMC	limma	0.951772	0.970756	no hit
549	USP25	Q9UHP3|Q9UHP3-1|Q9UHP3-3	Ubiquitin carboxyl-terminal hydrolase 25 OS=Homo sapiens GN=USP25 PE=1 SV=4|Isoform USP25b of Ubiquitin carboxyl-terminal hydrolase 25 OS=Homo sapiens GN=USP25|Isoform USP25m of Ubiquitin carboxyl-terminal hydrolase 25 OS=Homo sapiens GN=USP25	-0.152923	hDFs +MMC - hTCs +MMC	limma	0.184968	0.335968	no hit
550	PFDN4	Q9NQP4	Prefoldin subunit 4 OS=Homo sapiens GN=PFDN4 PE=1 SV=1	0.0788968	hDFs +MMC - hTCs +MMC	limma	0.526477	0.677487	no hit
551	HOOK3	Q86VS8	Protein Hook homolog 3 OS=Homo sapiens GN=HOOK3 PE=1 SV=2	0.022179	hDFs +MMC - hTCs +MMC	limma	0.811942	0.884877	no hit
552	UBLCP1	Q8WVY7	Ubiquitin-like domain-containing CTD phosphatase 1 OS=Homo sapiens GN=UBLCP1 PE=1 SV=2	0.0957186	hDFs +MMC - hTCs +MMC	limma	0.358884	0.524827	no hit
553	TGFBRAP1	Q8WUH2	Transforming growth factor-beta receptor-associated protein 1 OS=Homo sapiens GN=TGFBRAP1 PE=1 SV=1	0.151886	hDFs +MMC - hTCs +MMC	limma	0.0631642	0.160873	no hit
554	TMEM263	Q8WUH6	Transmembrane protein 263 OS=Homo sapiens GN=TMEM263 PE=1 SV=1	0.357884	hDFs +MMC - hTCs +MMC	limma	0.0146297	0.0602919	no hit
555	CD2AP	Q9Y5K6	CD2-associated protein OS=Homo sapiens GN=CD2AP PE=1 SV=1	0.0502034	hDFs +MMC - hTCs +MMC	limma	0.606928	0.738346	no hit
556	ATP6V1D	Q9Y5K8	V-type proton ATPase subunit D OS=Homo sapiens GN=ATP6V1D PE=1 SV=1	-0.678434	hDFs +MMC - hTCs +MMC	limma	2.49432e-05	0.00113255	no hit
557	CEP97	E9PG22|Q8IW35|Q8IW35-2	Centrosomal protein of 97 kDa OS=Homo sapiens GN=CEP97 PE=1 SV=1|Centrosomal protein of 97 kDa OS=Homo sapiens GN=CEP97 PE=1 SV=1|Isoform 2 of Centrosomal protein of 97 kDa OS=Homo sapiens GN=CEP97	-0.255483	hDFs +MMC - hTCs +MMC	limma	0.0416181	0.12124	no hit
558	PDS5B	Q9NTI5|Q9NTI5-2	Sister chromatid cohesion protein PDS5 homolog B OS=Homo sapiens GN=PDS5B PE=1 SV=1|Isoform 2 of Sister chromatid cohesion protein PDS5 homolog B OS=Homo sapiens GN=PDS5B	0.34319	hDFs +MMC - hTCs +MMC	limma	0.00522078	0.0304854	no hit
559	LETM1	O95202	LETM1 and EF-hand domain-containing protein 1, mitochondrial OS=Homo sapiens GN=LETM1 PE=1 SV=1	0.257757	hDFs +MMC - hTCs +MMC	limma	0.0449374	0.128494	no hit
560	PARP9	Q8IXQ6|Q8IXQ6-2	Poly [ADP-ribose] polymerase 9 OS=Homo sapiens GN=PARP9 PE=1 SV=2|Isoform 2 of Poly [ADP-ribose] polymerase 9 OS=Homo sapiens GN=PARP9	0.0815887	hDFs +MMC - hTCs +MMC	limma	0.458973	0.620963	no hit
561	TLN1	Q9Y490	Talin-1 OS=Homo sapiens GN=TLN1 PE=1 SV=3	-0.236731	hDFs +MMC - hTCs +MMC	limma	0.0361376	0.110021	no hit
562	KIF3A	A0A087X011|E9PES4|J3KPF9|Q9Y496	Kinesin-like protein OS=Homo sapiens GN=KIF3A PE=1 SV=1|Kinesin-like protein OS=Homo sapiens GN=KIF3A PE=1 SV=1|Kinesin-like protein OS=Homo sapiens GN=KIF3A PE=1 SV=1|Kinesin-like protein KIF3A OS=Homo sapiens GN=KIF3A PE=1 SV=4	-0.276868	hDFs +MMC - hTCs +MMC	limma	0.00724769	0.0371338	no hit
563	PAFAH2	Q5SY00|Q99487	Platelet-activating factor acetylhydrolase 2, cytoplasmic (Fragment) OS=Homo sapiens GN=PAFAH2 PE=1 SV=7|Platelet-activating factor acetylhydrolase 2, cytoplasmic OS=Homo sapiens GN=PAFAH2 PE=1 SV=1	0.182504	hDFs +MMC - hTCs +MMC	limma	0.0439694	0.126205	no hit
564	BMPR2	Q13873|Q13873-2	Bone morphogenetic protein receptor type-2 OS=Homo sapiens GN=BMPR2 PE=1 SV=2|Isoform 2 of Bone morphogenetic protein receptor type-2 OS=Homo sapiens GN=BMPR2	0.248508	hDFs +MMC - hTCs +MMC	limma	0.0292477	0.0956224	no hit
565	MAPKAPK2	P49137	MAP kinase-activated protein kinase 2 OS=Homo sapiens GN=MAPKAPK2 PE=1 SV=1	-0.0805825	hDFs +MMC - hTCs +MMC	limma	0.384139	0.549798	no hit
566	ROCK1	Q13464	Rho-associated protein kinase 1 OS=Homo sapiens GN=ROCK1 PE=1 SV=1	0.0202697	hDFs +MMC - hTCs +MMC	limma	0.766179	0.856576	no hit
567	SERPINF1	P36955	Pigment epithelium-derived factor OS=Homo sapiens GN=SERPINF1 PE=1 SV=4	-0.212968	hDFs +MMC - hTCs +MMC	limma	0.18535	0.336285	no hit
568	DLST	P36957	Dihydrolipoyllysine-residue succinyltransferase component of 2-oxoglutarate dehydrogenase complex, mitochondrial OS=Homo sapiens GN=DLST PE=1 SV=4	-0.124278	hDFs +MMC - hTCs +MMC	limma	0.144826	0.281788	no hit
569	ZC3H7B	Q9UGR2|Q9UGR2-2	Zinc finger CCCH domain-containing protein 7B OS=Homo sapiens GN=ZC3H7B PE=1 SV=1|Isoform 2 of Zinc finger CCCH domain-containing protein 7B OS=Homo sapiens GN=ZC3H7B	-0.294745	hDFs +MMC - hTCs +MMC	limma	0.0221582	0.0798271	no hit
570	POGZ	Q7Z3K3|Q7Z3K3-2|Q7Z3K3-3|Q7Z3K3-5|Q7Z3K3-6|Q7Z3K3-7	Pogo transposable element with ZNF domain OS=Homo sapiens GN=POGZ PE=1 SV=2|Isoform 2 of Pogo transposable element with ZNF domain OS=Homo sapiens GN=POGZ|Isoform 3 of Pogo transposable element with ZNF domain OS=Homo sapiens GN=POGZ|Isoform 5 of Pogo transposable element with ZNF domain OS=Homo sapiens GN=POGZ|Isoform 6 of Pogo transposable element with ZNF domain OS=Homo sapiens GN=POGZ|Isoform…	0.0222125	hDFs +MMC - hTCs +MMC	limma	0.737214	0.834136	no hit
571	GTF3C4	Q9UKN8	General transcription factor 3C polypeptide 4 OS=Homo sapiens GN=GTF3C4 PE=1 SV=2	0.240781	hDFs +MMC - hTCs +MMC	limma	0.024323	0.0847275	no hit
572	MAP7D1	Q3KQU3|Q3KQU3-2	MAP7 domain-containing protein 1 OS=Homo sapiens GN=MAP7D1 PE=1 SV=1|Isoform 2 of MAP7 domain-containing protein 1 OS=Homo sapiens GN=MAP7D1	-0.0431537	hDFs +MMC - hTCs +MMC	limma	0.67583	0.788393	no hit
573	TCEB2	Q15370|Q15370-2	Transcription elongation factor B polypeptide 2 OS=Homo sapiens GN=TCEB2 PE=1 SV=1|Isoform 2 of Transcription elongation factor B polypeptide 2 OS=Homo sapiens GN=TCEB2	-0.291873	hDFs +MMC - hTCs +MMC	limma	0.0247158	0.085034	no hit
574	LRPAP1	P30533	Alpha-2-macroglobulin receptor-associated protein OS=Homo sapiens GN=LRPAP1 PE=1 SV=1	-0.398025	hDFs +MMC - hTCs +MMC	limma	0.0411885	0.120291	no hit
575	TSPAN4	A8MVV6|E9PN41|J3KQ42|O14817	Tetraspanin OS=Homo sapiens GN=TSPAN4 PE=1 SV=1|Tetraspanin-4 (Fragment) OS=Homo sapiens GN=TSPAN4 PE=1 SV=1|Tetraspanin OS=Homo sapiens GN=TSPAN4 PE=1 SV=1|Tetraspanin-4 OS=Homo sapiens GN=TSPAN4 PE=1 SV=1	-0.252517	hDFs +MMC - hTCs +MMC	limma	0.18884	0.339693	no hit
576	CARM1	Q86X55|Q86X55-1	Histone-arginine methyltransferase CARM1 OS=Homo sapiens GN=CARM1 PE=1 SV=3|Isoform 1 of Histone-arginine methyltransferase CARM1 OS=Homo sapiens GN=CARM1	0.3924	hDFs +MMC - hTCs +MMC	limma	0.00650802	0.0352289	no hit
577	AQR	O60306	Intron-binding protein aquarius OS=Homo sapiens GN=AQR PE=1 SV=4	0.237769	hDFs +MMC - hTCs +MMC	limma	0.0054917	0.0313039	no hit
578	PEX14	O75381|O75381-2	Peroxisomal membrane protein PEX14 OS=Homo sapiens GN=PEX14 PE=1 SV=1|Isoform 2 of Peroxisomal membrane protein PEX14 OS=Homo sapiens GN=PEX14	0.0589679	hDFs +MMC - hTCs +MMC	limma	0.713731	0.81658	no hit
579	TRAPPC13	A5PLN9|A5PLN9-2|A5PLN9-4|A5PLN9-5|A5PLN9-7	Trafficking protein particle complex subunit 13 OS=Homo sapiens GN=TRAPPC13 PE=1 SV=2|Isoform 2 of Trafficking protein particle complex subunit 13 OS=Homo sapiens GN=TRAPPC13|Isoform 3 of Trafficking protein particle complex subunit 13 OS=Homo sapiens GN=TRAPPC13|Isoform 4 of Trafficking protein particle complex subunit 13 OS=Homo sapiens GN=TRAPPC13|Isoform 5 of Trafficking protein particle comp…	0.0603497	hDFs +MMC - hTCs +MMC	limma	0.455754	0.617719	no hit
580	SLC25A1	P53007	Tricarboxylate transport protein, mitochondrial OS=Homo sapiens GN=SLC25A1 PE=1 SV=2	-0.00724369	hDFs +MMC - hTCs +MMC	limma	0.903748	0.943151	no hit
581	BLVRA	P53004	Biliverdin reductase A OS=Homo sapiens GN=BLVRA PE=1 SV=2	0.29617	hDFs +MMC - hTCs +MMC	limma	0.0169371	0.066573	no hit
582	KTN1	Q86UP2	Kinectin OS=Homo sapiens GN=KTN1 PE=1 SV=1	-0.533332	hDFs +MMC - hTCs +MMC	limma	0.000120565	0.00284761	no hit
583	DDX42	Q86XP3	ATP-dependent RNA helicase DDX42 OS=Homo sapiens GN=DDX42 PE=1 SV=1	0.13712	hDFs +MMC - hTCs +MMC	limma	0.0493623	0.136528	no hit
584	PPP2R4	A6PVN5|Q15257-2	Serine/threonine-protein phosphatase 2A activator OS=Homo sapiens GN=PPP2R4 PE=1 SV=1|Isoform 1 of Serine/threonine-protein phosphatase 2A activator OS=Homo sapiens GN=PPP2R4	-0.145463	hDFs +MMC - hTCs +MMC	limma	0.184516	0.33535	no hit
585	SDF2	Q99470	Stromal cell-derived factor 2 OS=Homo sapiens GN=SDF2 PE=1 SV=2	0.321065	hDFs +MMC - hTCs +MMC	limma	0.159878	0.303025	no hit
586	PRUNE	Q86TP1	Protein prune homolog OS=Homo sapiens GN=PRUNE PE=1 SV=2	-0.111602	hDFs +MMC - hTCs +MMC	limma	0.259699	0.422172	no hit
587	MP68	P56378	6.8 kDa mitochondrial proteolipid OS=Homo sapiens GN=MP68 PE=1 SV=1	-0.256359	hDFs +MMC - hTCs +MMC	limma	0.0332828	0.104592	no hit
588	DDX39A	O00148	ATP-dependent RNA helicase DDX39A OS=Homo sapiens GN=DDX39A PE=1 SV=2	0.140344	hDFs +MMC - hTCs +MMC	limma	0.204452	0.35921	no hit
589	PSMB1	P20618	Proteasome subunit beta type-1 OS=Homo sapiens GN=PSMB1 PE=1 SV=2	-0.0543075	hDFs +MMC - hTCs +MMC	limma	0.638338	0.760318	no hit
590	PCBP1	Q15365	Poly(rC)-binding protein 1 OS=Homo sapiens GN=PCBP1 PE=1 SV=2	0.312879	hDFs +MMC - hTCs +MMC	limma	0.0583337	0.152403	no hit
591	TMED2	Q15363	Transmembrane emp24 domain-containing protein 2 OS=Homo sapiens GN=TMED2 PE=1 SV=1	-0.270441	hDFs +MMC - hTCs +MMC	limma	0.132443	0.267352	no hit
592	WASL	O00401	Neural Wiskott-Aldrich syndrome protein OS=Homo sapiens GN=WASL PE=1 SV=2	-0.220493	hDFs +MMC - hTCs +MMC	limma	0.00800282	0.0396527	no hit
593	CD109	Q6YHK3	CD109 antigen OS=Homo sapiens GN=CD109 PE=1 SV=2	0.0415711	hDFs +MMC - hTCs +MMC	limma	0.709112	0.814767	no hit
594	ZC3H15	Q8WU90	Zinc finger CCCH domain-containing protein 15 OS=Homo sapiens GN=ZC3H15 PE=1 SV=1	0.379038	hDFs +MMC - hTCs +MMC	limma	0.00104876	0.0111362	no hit
595	MYCBP	A0A087WV05|Q99417	Uncharacterized protein OS=Homo sapiens PE=4 SV=1|C-Myc-binding protein OS=Homo sapiens GN=MYCBP PE=1 SV=3	0.158702	hDFs +MMC - hTCs +MMC	limma	0.120363	0.250833	no hit
596	TGM2	P21980	Protein-glutamine gamma-glutamyltransferase 2 OS=Homo sapiens GN=TGM2 PE=1 SV=2	-0.027204	hDFs +MMC - hTCs +MMC	limma	0.91898	0.950974	no hit
597	NELFB	A0A0X1KG71	Negative elongation factor B OS=Homo sapiens GN=NELFB PE=1 SV=1	0.285321	hDFs +MMC - hTCs +MMC	limma	0.00614071	0.0337963	no hit
598	PLEKHJ1	Q9NW61	Pleckstrin homology domain-containing family J member 1 OS=Homo sapiens GN=PLEKHJ1 PE=2 SV=1	-0.220781	hDFs +MMC - hTCs +MMC	limma	0.0350647	0.108003	no hit
599	APIP	Q96GX9	Methylthioribulose-1-phosphate dehydratase OS=Homo sapiens GN=APIP PE=1 SV=1	0.284919	hDFs +MMC - hTCs +MMC	limma	0.0196805	0.0736203	no hit
600	TNFAIP6	P98066	Tumor necrosis factor-inducible gene 6 protein OS=Homo sapiens GN=TNFAIP6 PE=1 SV=2	0.533624	hDFs +MMC - hTCs +MMC	limma	0.0123379	0.0532886	no hit
601	NTAN1	Q96AB6	Protein N-terminal asparagine amidohydrolase OS=Homo sapiens GN=NTAN1 PE=1 SV=3	0.0672638	hDFs +MMC - hTCs +MMC	limma	0.611561	0.740339	no hit
602	MPST	P25325|P25325-2	3-mercaptopyruvate sulfurtransferase OS=Homo sapiens GN=MPST PE=1 SV=3|Isoform 2 of 3-mercaptopyruvate sulfurtransferase OS=Homo sapiens GN=MPST	0.202454	hDFs +MMC - hTCs +MMC	limma	0.102477	0.224706	no hit
603	NUP93	Q8N1F7	Nuclear pore complex protein Nup93 OS=Homo sapiens GN=NUP93 PE=1 SV=2	0.0876485	hDFs +MMC - hTCs +MMC	limma	0.20831	0.363825	no hit
604	S100A11	P31949	Protein S100-A11 OS=Homo sapiens GN=S100A11 PE=1 SV=2	0.48933	hDFs +MMC - hTCs +MMC	limma	0.000357507	0.00550582	no hit
605	STIP1	P31948	Stress-induced-phosphoprotein 1 OS=Homo sapiens GN=STIP1 PE=1 SV=1	0.154325	hDFs +MMC - hTCs +MMC	limma	0.0518419	0.140966	no hit
606	HACD2	Q6Y1H2	Very-long-chain (3R)-3-hydroxyacyl-CoA dehydratase 2 OS=Homo sapiens GN=HACD2 PE=1 SV=1	-0.0641964	hDFs +MMC - hTCs +MMC	limma	0.489281	0.64701	no hit
607	GPD2	P43304	Glycerol-3-phosphate dehydrogenase, mitochondrial OS=Homo sapiens GN=GPD2 PE=1 SV=3	-0.0317858	hDFs +MMC - hTCs +MMC	limma	0.743735	0.839172	no hit
608	GNA13	Q14344	Guanine nucleotide-binding protein subunit alpha-13 OS=Homo sapiens GN=GNA13 PE=1 SV=2	0.189307	hDFs +MMC - hTCs +MMC	limma	0.0594093	0.154446	no hit
609	RMDN1	Q96DB5	Regulator of microtubule dynamics protein 1 OS=Homo sapiens GN=RMDN1 PE=1 SV=1	-0.125817	hDFs +MMC - hTCs +MMC	limma	0.234898	0.394391	no hit
610	ICT1	Q14197	Peptidyl-tRNA hydrolase ICT1, mitochondrial OS=Homo sapiens GN=ICT1 PE=1 SV=1	-0.0152596	hDFs +MMC - hTCs +MMC	limma	0.820572	0.889885	no hit
611	ARCN1	B0YIW6|P48444	Archain 1, isoform CRA_a OS=Homo sapiens GN=ARCN1 PE=1 SV=1|Coatomer subunit delta OS=Homo sapiens GN=ARCN1 PE=1 SV=1	0.0249962	hDFs +MMC - hTCs +MMC	limma	0.799953	0.878514	no hit
612	KHDRBS1	Q07666|Q07666-2	KH domain-containing, RNA-binding, signal transduction-associated protein 1 OS=Homo sapiens GN=KHDRBS1 PE=1 SV=1|Isoform 2 of KH domain-containing, RNA-binding, signal transduction-associated protein 1 OS=Homo sapiens GN=KHDRBS1	-0.110717	hDFs +MMC - hTCs +MMC	limma	0.329954	0.496108	no hit
613	INTS1	Q8N201	Integrator complex subunit 1 OS=Homo sapiens GN=INTS1 PE=1 SV=2	-0.0800785	hDFs +MMC - hTCs +MMC	limma	0.260728	0.423111	no hit
614	TPI1	P60174|P60174-1	Triosephosphate isomerase OS=Homo sapiens GN=TPI1 PE=1 SV=3|Isoform 2 of Triosephosphate isomerase OS=Homo sapiens GN=TPI1	0.0706175	hDFs +MMC - hTCs +MMC	limma	0.253509	0.415831	no hit
615	TOMM20	Q15388	Mitochondrial import receptor subunit TOM20 homolog OS=Homo sapiens GN=TOMM20 PE=1 SV=1	0.256183	hDFs +MMC - hTCs +MMC	limma	0.0641723	0.162342	no hit
616	PLXNC1	O60486	Plexin-C1 OS=Homo sapiens GN=PLXNC1 PE=1 SV=1	1.2315	hDFs +MMC - hTCs +MMC	limma	0.000406999	0.00585701	hit
617	LBR	Q14739	Lamin-B receptor OS=Homo sapiens GN=LBR PE=1 SV=2	0.670115	hDFs +MMC - hTCs +MMC	limma	2.44144e-05	0.00112716	no hit
618	SNX1	Q13596	Sorting nexin-1 OS=Homo sapiens GN=SNX1 PE=1 SV=3	0.195459	hDFs +MMC - hTCs +MMC	limma	0.0436796	0.125759	no hit
619	PDP1	Q9P0J1|Q9P0J1-2	[Pyruvate dehydrogenase [acetyl-transferring]]-phosphatase 1, mitochondrial OS=Homo sapiens GN=PDP1 PE=1 SV=3|Isoform 2 of [Pyruvate dehydrogenase [acetyl-transferring]]-phosphatase 1, mitochondrial OS=Homo sapiens GN=PDP1	0.0196819	hDFs +MMC - hTCs +MMC	limma	0.837013	0.900623	no hit
620	AIFM1	O95831|O95831-3	Apoptosis-inducing factor 1, mitochondrial OS=Homo sapiens GN=AIFM1 PE=1 SV=1|Isoform 3 of Apoptosis-inducing factor 1, mitochondrial OS=Homo sapiens GN=AIFM1	-0.28148	hDFs +MMC - hTCs +MMC	limma	0.00815521	0.0402186	no hit
621	PPP1R10	Q96QC0	Serine/threonine-protein phosphatase 1 regulatory subunit 10 OS=Homo sapiens GN=PPP1R10 PE=1 SV=1	-0.0354389	hDFs +MMC - hTCs +MMC	limma	0.580724	0.718922	no hit
622	SLC25A17	O43808	Peroxisomal membrane protein PMP34 OS=Homo sapiens GN=SLC25A17 PE=1 SV=1	0.0528088	hDFs +MMC - hTCs +MMC	limma	0.627861	0.753118	no hit
623	ARHGEF18	Q6ZSZ5	Rho guanine nucleotide exchange factor 18 OS=Homo sapiens GN=ARHGEF18 PE=1 SV=3	-0.084496	hDFs +MMC - hTCs +MMC	limma	0.532847	0.682019	no hit
624	MRPS21	A0A075B746|P82921	28S ribosomal protein S21, mitochondrial OS=Homo sapiens GN=MRPS21 PE=1 SV=1|28S ribosomal protein S21, mitochondrial OS=Homo sapiens GN=MRPS21 PE=1 SV=2	-0.137227	hDFs +MMC - hTCs +MMC	limma	0.237171	0.397024	no hit
625	NES	P48681	Nestin OS=Homo sapiens GN=NES PE=1 SV=2	-0.699355	hDFs +MMC - hTCs +MMC	limma	0.0207843	0.0764857	no hit
626	SYT11	Q9BT88	Synaptotagmin-11 OS=Homo sapiens GN=SYT11 PE=1 SV=2	-0.139775	hDFs +MMC - hTCs +MMC	limma	0.374623	0.539699	no hit
627	PLEKHF2	Q9H8W4	Pleckstrin homology domain-containing family F member 2 OS=Homo sapiens GN=PLEKHF2 PE=1 SV=1	-0.215607	hDFs +MMC - hTCs +MMC	limma	0.0651332	0.164063	no hit
628	PAK2	Q13177	Serine/threonine-protein kinase PAK 2 OS=Homo sapiens GN=PAK2 PE=1 SV=3	-0.0428386	hDFs +MMC - hTCs +MMC	limma	0.559753	0.703041	no hit
629	BCCIP	Q9P287	BRCA2 and CDKN1A-interacting protein OS=Homo sapiens GN=BCCIP PE=1 SV=1	0.21592	hDFs +MMC - hTCs +MMC	limma	0.0693079	0.171544	no hit
630	STK26	B4E0Y9|Q8NBY1|Q9P289	Serine/threonine-protein kinase 26 OS=Homo sapiens GN=STK26 PE=1 SV=1|Serine/threonine-protein kinase 26 OS=Homo sapiens GN=STK26 PE=1 SV=1|Serine/threonine-protein kinase 26 OS=Homo sapiens GN=STK26 PE=1 SV=2	-0.799557	hDFs +MMC - hTCs +MMC	limma	0.000131934	0.00306122	no hit
631	INTS5	Q6P9B9	Integrator complex subunit 5 OS=Homo sapiens GN=INTS5 PE=1 SV=1	0.041106	hDFs +MMC - hTCs +MMC	limma	0.628892	0.754011	no hit
632	NAA16	Q6N069	N-alpha-acetyltransferase 16, NatA auxiliary subunit OS=Homo sapiens GN=NAA16 PE=1 SV=2	0.233725	hDFs +MMC - hTCs +MMC	limma	0.00593477	0.0330078	no hit
633	PDGFRA	P16234	Platelet-derived growth factor receptor alpha OS=Homo sapiens GN=PDGFRA PE=1 SV=1	0.022739	hDFs +MMC - hTCs +MMC	limma	0.879042	0.928024	no hit
634	SMC1A	Q14683	Structural maintenance of chromosomes protein 1A OS=Homo sapiens GN=SMC1A PE=1 SV=2	0.101181	hDFs +MMC - hTCs +MMC	limma	0.240437	0.400628	no hit
635	ADH5	P11766	Alcohol dehydrogenase class-3 OS=Homo sapiens GN=ADH5 PE=1 SV=4	0.256067	hDFs +MMC - hTCs +MMC	limma	0.0361351	0.110021	no hit
636	SLC25A6	P12236	ADP/ATP translocase 3 OS=Homo sapiens GN=SLC25A6 PE=1 SV=4	-0.0585003	hDFs +MMC - hTCs +MMC	limma	0.741408	0.837623	no hit
637	SLC25A4	P12235	ADP/ATP translocase 1 OS=Homo sapiens GN=SLC25A4 PE=1 SV=4	-0.762159	hDFs +MMC - hTCs +MMC	limma	0.00023926	0.00434886	no hit
638	EXOG	Q9Y2C4	Nuclease EXOG, mitochondrial OS=Homo sapiens GN=EXOG PE=1 SV=2	-1.12676	hDFs +MMC - hTCs +MMC	limma	1.85972e-05	0.00100945	hit
639	TCEB3	A0A024RAC6	Transcription elongation factor B (SIII), polypeptide 3 (110kDa, elongin A), isoform CRA_a OS=Homo sapiens GN=TCEB3 PE=1 SV=1	0.109764	hDFs +MMC - hTCs +MMC	limma	0.209435	0.365021	no hit
640	BAG5	Q9UL15	BAG family molecular chaperone regulator 5 OS=Homo sapiens GN=BAG5 PE=1 SV=1	-0.160431	hDFs +MMC - hTCs +MMC	limma	0.0264773	0.0890011	no hit
641	NT5E	P21589	5'-nucleotidase OS=Homo sapiens GN=NT5E PE=1 SV=1	-0.186277	hDFs +MMC - hTCs +MMC	limma	0.367854	0.533449	no hit
642	NARS	K7ENF0|O43776	Asparagine--tRNA ligase, cytoplasmic OS=Homo sapiens GN=NARS PE=1 SV=1|Asparagine--tRNA ligase, cytoplasmic OS=Homo sapiens GN=NARS PE=1 SV=1	0.081611	hDFs +MMC - hTCs +MMC	limma	0.452817	0.615135	no hit
643	AGL	P35573	Glycogen debranching enzyme OS=Homo sapiens GN=AGL PE=1 SV=3	-0.11813	hDFs +MMC - hTCs +MMC	limma	0.122756	0.253849	no hit
644	EIF4A2	Q14240|Q14240-2	Eukaryotic initiation factor 4A-II OS=Homo sapiens GN=EIF4A2 PE=1 SV=2|Isoform 2 of Eukaryotic initiation factor 4A-II OS=Homo sapiens GN=EIF4A2	0.0987059	hDFs +MMC - hTCs +MMC	limma	0.462732	0.624445	no hit
645	HSPBP1	Q9NZL4|Q9NZL4-3	Hsp70-binding protein 1 OS=Homo sapiens GN=HSPBP1 PE=1 SV=1|Isoform 3 of Hsp70-binding protein 1 OS=Homo sapiens GN=HSPBP1	0.187151	hDFs +MMC - hTCs +MMC	limma	0.22744	0.386901	no hit
646	AHCY	P23526	Adenosylhomocysteinase OS=Homo sapiens GN=AHCY PE=1 SV=4	0.0455221	hDFs +MMC - hTCs +MMC	limma	0.533614	0.682834	no hit
647	CFL1	P23528	Cofilin-1 OS=Homo sapiens GN=CFL1 PE=1 SV=3	0.488942	hDFs +MMC - hTCs +MMC	limma	0.00211137	0.0174071	no hit
648	UQCRC2	P22695	Cytochrome b-c1 complex subunit 2, mitochondrial OS=Homo sapiens GN=UQCRC2 PE=1 SV=3	0.0892993	hDFs +MMC - hTCs +MMC	limma	0.168362	0.313661	no hit
649	PRKACB	P22694	cAMP-dependent protein kinase catalytic subunit beta OS=Homo sapiens GN=PRKACB PE=1 SV=2	0.0465817	hDFs +MMC - hTCs +MMC	limma	0.706699	0.813591	no hit
650	UQCRC1	P31930	Cytochrome b-c1 complex subunit 1, mitochondrial OS=Homo sapiens GN=UQCRC1 PE=1 SV=3	-0.179924	hDFs +MMC - hTCs +MMC	limma	0.0925009	0.209639	no hit
651	VPS26B	Q4G0F5	Vacuolar protein sorting-associated protein 26B OS=Homo sapiens GN=VPS26B PE=1 SV=2	-0.128201	hDFs +MMC - hTCs +MMC	limma	0.0828226	0.19362	no hit
652	MFGE8	F5GZN3|Q08431|Q08431-2	Lactadherin OS=Homo sapiens GN=MFGE8 PE=1 SV=1|Lactadherin OS=Homo sapiens GN=MFGE8 PE=1 SV=2|Isoform 2 of Lactadherin OS=Homo sapiens GN=MFGE8	0.3795	hDFs +MMC - hTCs +MMC	limma	0.194274	0.346743	no hit
653	CD3EAP	O15446|O15446-2	DNA-directed RNA polymerase I subunit RPA34 OS=Homo sapiens GN=CD3EAP PE=1 SV=1|Isoform 2 of DNA-directed RNA polymerase I subunit RPA34 OS=Homo sapiens GN=CD3EAP	0.751017	hDFs +MMC - hTCs +MMC	limma	0.000224713	0.0041822	no hit
654	PDLIM1	O00151	PDZ and LIM domain protein 1 OS=Homo sapiens GN=PDLIM1 PE=1 SV=4	3.57032	hDFs +MMC - hTCs +MMC	limma	5.50452e-09	2.89923e-05	hit
655	NSUN2	Q08J23	tRNA (cytosine(34)-C(5))-methyltransferase OS=Homo sapiens GN=NSUN2 PE=1 SV=2	0.00753148	hDFs +MMC - hTCs +MMC	limma	0.913722	0.948197	no hit
656	SELO	A0A087X0Q9|Q9BVL4	Selenoprotein O OS=Homo sapiens GN=SELO PE=1 SV=1|Selenoprotein O OS=Homo sapiens GN=SELO PE=2 SV=3	-0.0903438	hDFs +MMC - hTCs +MMC	limma	0.228904	0.388039	no hit
657	DOCK1	A0A096LNH6|Q14185	Dedicator of cytokinesis protein 1 OS=Homo sapiens GN=DOCK1 PE=1 SV=1|Dedicator of cytokinesis protein 1 OS=Homo sapiens GN=DOCK1 PE=1 SV=2	0.168013	hDFs +MMC - hTCs +MMC	limma	0.1119	0.239002	no hit
658	PTRHD1	Q6GMV3	Putative peptidyl-tRNA hydrolase PTRHD1 OS=Homo sapiens GN=PTRHD1 PE=1 SV=1	0.238796	hDFs +MMC - hTCs +MMC	limma	0.228536	0.387915	no hit
659	SMYD5	Q6GMV2	SET and MYND domain-containing protein 5 OS=Homo sapiens GN=SMYD5 PE=1 SV=2	0.306675	hDFs +MMC - hTCs +MMC	limma	0.0866108	0.20043	no hit
660	TST	Q16762	Thiosulfate sulfurtransferase OS=Homo sapiens GN=TST PE=1 SV=4	-0.137677	hDFs +MMC - hTCs +MMC	limma	0.432449	0.594392	no hit
661	ARIH1	Q9Y4X5	E3 ubiquitin-protein ligase ARIH1 OS=Homo sapiens GN=ARIH1 PE=1 SV=2	-0.0701184	hDFs +MMC - hTCs +MMC	limma	0.43371	0.595798	no hit
662	PFKM	P08237	ATP-dependent 6-phosphofructokinase, muscle type OS=Homo sapiens GN=PFKM PE=1 SV=2	-0.135336	hDFs +MMC - hTCs +MMC	limma	0.108683	0.234074	no hit
663	HSP90AB1	P08238	Heat shock protein HSP 90-beta OS=Homo sapiens GN=HSP90AB1 PE=1 SV=4	-0.0613111	hDFs +MMC - hTCs +MMC	limma	0.476788	0.63608	no hit
664	COPS3	Q9UNS2	COP9 signalosome complex subunit 3 OS=Homo sapiens GN=COPS3 PE=1 SV=3	0.129074	hDFs +MMC - hTCs +MMC	limma	0.141592	0.278101	no hit
665	TKT	P29401|P29401-2	Transketolase OS=Homo sapiens GN=TKT PE=1 SV=3|Isoform 2 of Transketolase OS=Homo sapiens GN=TKT	-0.0642349	hDFs +MMC - hTCs +MMC	limma	0.556384	0.701515	no hit
666	RAB5A	P20339|P20339-2	Ras-related protein Rab-5A OS=Homo sapiens GN=RAB5A PE=1 SV=2|Isoform 2 of Ras-related protein Rab-5A OS=Homo sapiens GN=RAB5A	-0.52204	hDFs +MMC - hTCs +MMC	limma	0.000867897	0.00976755	no hit
667	NARS2	Q96I59	Probable asparagine--tRNA ligase, mitochondrial OS=Homo sapiens GN=NARS2 PE=1 SV=3	0.190959	hDFs +MMC - hTCs +MMC	limma	0.0610824	0.157231	no hit
668	TRIM56	Q9BRZ2	E3 ubiquitin-protein ligase TRIM56 OS=Homo sapiens GN=TRIM56 PE=1 SV=3	-0.0965607	hDFs +MMC - hTCs +MMC	limma	0.171443	0.318404	no hit
669	NDUFAF4	Q9P032	NADH dehydrogenase [ubiquinone] 1 alpha subcomplex assembly factor 4 OS=Homo sapiens GN=NDUFAF4 PE=1 SV=1	0.28764	hDFs +MMC - hTCs +MMC	limma	0.0251523	0.0857696	no hit
670	FAM103A1	Q9BTL3	RNMT-activating mini protein OS=Homo sapiens GN=FAM103A1 PE=1 SV=1	1.16218	hDFs +MMC - hTCs +MMC	limma	4.65818e-06	0.000545215	hit
671	H2AFV	P0C0S5|Q71UI9	Histone H2A.Z OS=Homo sapiens GN=H2AFZ PE=1 SV=2|Histone H2A.V OS=Homo sapiens GN=H2AFV PE=1 SV=3	0.641065	hDFs +MMC - hTCs +MMC	limma	0.0129623	0.055014	no hit
672	RPL27A	P46776	60S ribosomal protein L27a OS=Homo sapiens GN=RPL27A PE=1 SV=2	0.0532857	hDFs +MMC - hTCs +MMC	limma	0.356968	0.523136	no hit
673	RPL5	P46777	60S ribosomal protein L5 OS=Homo sapiens GN=RPL5 PE=1 SV=3	-0.0191094	hDFs +MMC - hTCs +MMC	limma	0.777769	0.864424	no hit
674	RPL21	P46778	60S ribosomal protein L21 OS=Homo sapiens GN=RPL21 PE=1 SV=2	0.0538289	hDFs +MMC - hTCs +MMC	limma	0.416388	0.578964	no hit
675	RPL28	P46779	60S ribosomal protein L28 OS=Homo sapiens GN=RPL28 PE=1 SV=3	0.200356	hDFs +MMC - hTCs +MMC	limma	0.506721	0.661273	no hit
676	RBM19	Q9Y4C8	Probable RNA-binding protein 19 OS=Homo sapiens GN=RBM19 PE=1 SV=3	0.371223	hDFs +MMC - hTCs +MMC	limma	0.00119774	0.0121786	no hit
677	BCR	P11274|P11274-2	Breakpoint cluster region protein OS=Homo sapiens GN=BCR PE=1 SV=2|Isoform 2 of Breakpoint cluster region protein OS=Homo sapiens GN=BCR	-0.0353338	hDFs +MMC - hTCs +MMC	limma	0.708208	0.814262	no hit
678	CMC1	Q7Z7K0	COX assembly mitochondrial protein homolog OS=Homo sapiens GN=CMC1 PE=1 SV=1	0.427294	hDFs +MMC - hTCs +MMC	limma	6.4661e-05	0.0019573	no hit
679	HNRNPA0	Q13151	Heterogeneous nuclear ribonucleoprotein A0 OS=Homo sapiens GN=HNRNPA0 PE=1 SV=1	0.595283	hDFs +MMC - hTCs +MMC	limma	0.00288215	0.0213981	no hit
680	OSBPL3	Q9H4L5|Q9H4L5-2	Oxysterol-binding protein-related protein 3 OS=Homo sapiens GN=OSBPL3 PE=1 SV=1|Isoform 1b of Oxysterol-binding protein-related protein 3 OS=Homo sapiens GN=OSBPL3	0.540573	hDFs +MMC - hTCs +MMC	limma	9.7813e-05	0.00247683	no hit
681	DDX51	Q8N8A6	ATP-dependent RNA helicase DDX51 OS=Homo sapiens GN=DDX51 PE=1 SV=3	0.0523058	hDFs +MMC - hTCs +MMC	limma	0.606276	0.737813	no hit
682	FAF1	Q9UNN5	FAS-associated factor 1 OS=Homo sapiens GN=FAF1 PE=1 SV=2	0.141058	hDFs +MMC - hTCs +MMC	limma	0.125896	0.25892	no hit
683	CTSZ	Q9UBR2	Cathepsin Z OS=Homo sapiens GN=CTSZ PE=1 SV=1	0.0847056	hDFs +MMC - hTCs +MMC	limma	0.530598	0.680463	no hit
684	NDUFB7	P17568	NADH dehydrogenase [ubiquinone] 1 beta subcomplex subunit 7 OS=Homo sapiens GN=NDUFB7 PE=1 SV=4	0.339587	hDFs +MMC - hTCs +MMC	limma	0.154149	0.295318	no hit
685	ATAD3A	Q9NVI7-2	Isoform 2 of ATPase family AAA domain-containing protein 3A OS=Homo sapiens GN=ATAD3A	-0.176553	hDFs +MMC - hTCs +MMC	limma	0.0337443	0.105166	no hit
686	YWHAB	P31946|P31946-2	14-3-3 protein beta/alpha OS=Homo sapiens GN=YWHAB PE=1 SV=3|Isoform Short of 14-3-3 protein beta/alpha OS=Homo sapiens GN=YWHAB	0.608843	hDFs +MMC - hTCs +MMC	limma	2.19311e-05	0.00108579	no hit
687	EHD1	Q9H4M9	EH domain-containing protein 1 OS=Homo sapiens GN=EHD1 PE=1 SV=2	0.165161	hDFs +MMC - hTCs +MMC	limma	0.0562481	0.14865	no hit
688	ENG	P17813|P17813-2	Endoglin OS=Homo sapiens GN=ENG PE=1 SV=2|Isoform Short of Endoglin OS=Homo sapiens GN=ENG	-0.607464	hDFs +MMC - hTCs +MMC	limma	0.0124007	0.0534925	no hit
689	BAZ1A	Q9NRL2|Q9NRL2-2	Bromodomain adjacent to zinc finger domain protein 1A OS=Homo sapiens GN=BAZ1A PE=1 SV=2|Isoform 2 of Bromodomain adjacent to zinc finger domain protein 1A OS=Homo sapiens GN=BAZ1A	0.0453692	hDFs +MMC - hTCs +MMC	limma	0.600874	0.733612	no hit
690	HDGFRP3	A0A024R216|Q9Y3E1	Hepatoma-derived growth factor, related protein 3, isoform CRA_a OS=Homo sapiens GN=HDGFRP3 PE=1 SV=1|Hepatoma-derived growth factor-related protein 3 OS=Homo sapiens GN=HDGFRP3 PE=1 SV=1	-0.331109	hDFs +MMC - hTCs +MMC	limma	0.02958	0.0964693	no hit
691	GOLT1B	Q9Y3E0	Vesicle transport protein GOT1B OS=Homo sapiens GN=GOLT1B PE=1 SV=1	-0.173082	hDFs +MMC - hTCs +MMC	limma	0.040121	0.117791	no hit
692	LOXL2	Q9Y4K0	Lysyl oxidase homolog 2 OS=Homo sapiens GN=LOXL2 PE=1 SV=1	-0.233915	hDFs +MMC - hTCs +MMC	limma	0.12257	0.253611	no hit
693	CHMP7	Q8WUX9	Charged multivesicular body protein 7 OS=Homo sapiens GN=CHMP7 PE=1 SV=1	0.0144439	hDFs +MMC - hTCs +MMC	limma	0.905038	0.943928	no hit
694	HNRPLL	B7WPG3|C9IYN3|D6W592|Q8WVV9|Q8WVV9-4|Q8WVV9-5	Heterogeneous nuclear ribonucleoprotein L-like OS=Homo sapiens GN=HNRNPLL PE=1 SV=1|Heterogeneous nuclear ribonucleoprotein L-like OS=Homo sapiens GN=HNRNPLL PE=1 SV=2|Heterogeneous nuclear ribonucleoprotein L-like OS=Homo sapiens GN=HNRPLL PE=1 SV=1|Heterogeneous nuclear ribonucleoprotein L-like OS=Homo sapiens GN=HNRNPLL PE=1 SV=1|Isoform 4 of Heterogeneous nuclear ribonucleoprotein L-like OS=H…	-0.24141	hDFs +MMC - hTCs +MMC	limma	0.0130938	0.0552927	no hit
695	PPIL3	Q9H2H8	Peptidyl-prolyl cis-trans isomerase-like 3 OS=Homo sapiens GN=PPIL3 PE=1 SV=1	-0.655191	hDFs +MMC - hTCs +MMC	limma	0.0127207	0.0544273	no hit
696	DDAH2	O95865	N(G),N(G)-dimethylarginine dimethylaminohydrolase 2 OS=Homo sapiens GN=DDAH2 PE=1 SV=1	0.0129364	hDFs +MMC - hTCs +MMC	limma	0.905529	0.944077	no hit
697	SNRPA	P09012	U1 small nuclear ribonucleoprotein A OS=Homo sapiens GN=SNRPA PE=1 SV=3	0.349215	hDFs +MMC - hTCs +MMC	limma	0.0305577	0.0986802	no hit
698	ITPR2	Q14571	Inositol 1,4,5-trisphosphate receptor type 2 OS=Homo sapiens GN=ITPR2 PE=1 SV=2	-0.294447	hDFs +MMC - hTCs +MMC	limma	0.0387292	0.114728	no hit
699	ITPR3	Q14573	Inositol 1,4,5-trisphosphate receptor type 3 OS=Homo sapiens GN=ITPR3 PE=1 SV=2	-0.180546	hDFs +MMC - hTCs +MMC	limma	0.160438	0.303858	no hit
700	LAMP1	P11279	Lysosome-associated membrane glycoprotein 1 OS=Homo sapiens GN=LAMP1 PE=1 SV=3	0.28343	hDFs +MMC - hTCs +MMC	limma	0.023508	0.0828204	no hit
701	QSOX1	O00391	Sulfhydryl oxidase 1 OS=Homo sapiens GN=QSOX1 PE=1 SV=3	-0.140275	hDFs +MMC - hTCs +MMC	limma	0.325177	0.49145	no hit
702	NEK7	Q8TDX7	Serine/threonine-protein kinase Nek7 OS=Homo sapiens GN=NEK7 PE=1 SV=1	0.225386	hDFs +MMC - hTCs +MMC	limma	0.171895	0.319016	no hit
703	VPS26A	O75436	Vacuolar protein sorting-associated protein 26A OS=Homo sapiens GN=VPS26A PE=1 SV=2	0.272064	hDFs +MMC - hTCs +MMC	limma	0.0598482	0.155281	no hit
704	PMPCB	O75439	Mitochondrial-processing peptidase subunit beta OS=Homo sapiens GN=PMPCB PE=1 SV=2	-0.436389	hDFs +MMC - hTCs +MMC	limma	0.000391225	0.00577737	no hit
705	SAMD9L	Q8IVG5	Sterile alpha motif domain-containing protein 9-like OS=Homo sapiens GN=SAMD9L PE=1 SV=2	-0.420864	hDFs +MMC - hTCs +MMC	limma	0.0111395	0.0495452	no hit
706	BRK1	Q8WUW1|Q8WUW1-2	Protein BRICK1 OS=Homo sapiens GN=BRK1 PE=1 SV=1|Isoform 2 of Protein BRICK1 OS=Homo sapiens GN=BRK1	-0.361708	hDFs +MMC - hTCs +MMC	limma	0.0281287	0.0930158	no hit
707	SLC39A11	J3QLB2|Q8N1S5	Zinc transporter ZIP11 (Fragment) OS=Homo sapiens GN=SLC39A11 PE=1 SV=7|Zinc transporter ZIP11 OS=Homo sapiens GN=SLC39A11 PE=2 SV=3	0.0504763	hDFs +MMC - hTCs +MMC	limma	0.817314	0.887769	no hit
708	EARS2	H3BTB7|Q5JPH6|Q5JPH6-2	Probable glutamate--tRNA ligase, mitochondrial OS=Homo sapiens GN=EARS2 PE=1 SV=1|Probable glutamate--tRNA ligase, mitochondrial OS=Homo sapiens GN=EARS2 PE=1 SV=2|Isoform 2 of Probable glutamate--tRNA ligase, mitochondrial OS=Homo sapiens GN=EARS2	-0.187121	hDFs +MMC - hTCs +MMC	limma	0.0746006	0.18107	no hit
709	BORCS5	G3V1P3|Q969J3	Loss of heterozygosity, 12, chromosomal region 1, isoform CRA_c OS=Homo sapiens GN=BORCS5 PE=1 SV=1|Loss of heterozygosity 12 chromosomal region 1 protein OS=Homo sapiens GN=LOH12CR1 PE=1 SV=1	0.0215585	hDFs +MMC - hTCs +MMC	limma	0.780232	0.866248	no hit
710	ARFGEF2	Q9Y6D5	Brefeldin A-inhibited guanine nucleotide-exchange protein 2 OS=Homo sapiens GN=ARFGEF2 PE=1 SV=3	-0.0504201	hDFs +MMC - hTCs +MMC	limma	0.513577	0.666094	no hit
711	MAD1L1	Q9Y6D9	Mitotic spindle assembly checkpoint protein MAD1 OS=Homo sapiens GN=MAD1L1 PE=1 SV=2	0.170416	hDFs +MMC - hTCs +MMC	limma	0.0184049	0.0698406	no hit
712	TMEM11	P17152	Transmembrane protein 11, mitochondrial OS=Homo sapiens GN=TMEM11 PE=1 SV=1	-0.00634642	hDFs +MMC - hTCs +MMC	limma	0.940524	0.96395	no hit
713	EHD4	Q9H223	EH domain-containing protein 4 OS=Homo sapiens GN=EHD4 PE=1 SV=1	0.346861	hDFs +MMC - hTCs +MMC	limma	0.00306214	0.0221237	no hit
714	AHNAK2	Q8IVF2-3	Isoform 3 of Protein AHNAK2 OS=Homo sapiens GN=AHNAK2	0.346953	hDFs +MMC - hTCs +MMC	limma	0.0982064	0.218619	no hit
715	SCFD2	Q8WU76|Q8WU76-2	Sec1 family domain-containing protein 2 OS=Homo sapiens GN=SCFD2 PE=1 SV=2|Isoform 2 of Sec1 family domain-containing protein 2 OS=Homo sapiens GN=SCFD2	-0.221994	hDFs +MMC - hTCs +MMC	limma	0.00747485	0.0378003	no hit
716	TNPO1	Q92973|Q92973-2	Transportin-1 OS=Homo sapiens GN=TNPO1 PE=1 SV=2|Isoform 2 of Transportin-1 OS=Homo sapiens GN=TNPO1	-0.0791844	hDFs +MMC - hTCs +MMC	limma	0.357246	0.523398	no hit
717	RPL35	P42766	60S ribosomal protein L35 OS=Homo sapiens GN=RPL35 PE=1 SV=2	-0.514879	hDFs +MMC - hTCs +MMC	limma	0.00309333	0.0222298	no hit
718	NDUFS8	E9PKH6|E9PPW7|O00217	NADH dehydrogenase [ubiquinone] iron-sulfur protein 8, mitochondrial (Fragment) OS=Homo sapiens GN=NDUFS8 PE=1 SV=1|NADH dehydrogenase [ubiquinone] iron-sulfur protein 8, mitochondrial (Fragment) OS=Homo sapiens GN=NDUFS8 PE=1 SV=1|NADH dehydrogenase [ubiquinone] iron-sulfur protein 8, mitochondrial OS=Homo sapiens GN=NDUFS8 PE=1 SV=1	-0.048068	hDFs +MMC - hTCs +MMC	limma	0.544884	0.691876	no hit
719	ACBD3	Q9H3P7	Golgi resident protein GCP60 OS=Homo sapiens GN=ACBD3 PE=1 SV=4	-0.0530849	hDFs +MMC - hTCs +MMC	limma	0.727161	0.826391	no hit
720	COL2A1	P02458|P02458-1	Collagen alpha-1(II) chain OS=Homo sapiens GN=COL2A1 PE=1 SV=3|Isoform 1 of Collagen alpha-1(II) chain OS=Homo sapiens GN=COL2A1	-1.04467	hDFs +MMC - hTCs +MMC	limma	0.00273682	0.0205882	hit
721	WRNIP1	Q96S55|Q96S55-2	ATPase WRNIP1 OS=Homo sapiens GN=WRNIP1 PE=1 SV=2|Isoform 2 of ATPase WRNIP1 OS=Homo sapiens GN=WRNIP1	0.295161	hDFs +MMC - hTCs +MMC	limma	0.00481363	0.0289753	no hit
722	SYDE1	M0QXZ8|Q6ZW31|Q6ZW31-2	Rho GTPase-activating protein SYDE1 OS=Homo sapiens GN=SYDE1 PE=1 SV=1|Rho GTPase-activating protein SYDE1 OS=Homo sapiens GN=SYDE1 PE=1 SV=1|Isoform 2 of Rho GTPase-activating protein SYDE1 OS=Homo sapiens GN=SYDE1	0.21171	hDFs +MMC - hTCs +MMC	limma	0.257074	0.418846	no hit
723	FECH	P22830|P22830-2	Ferrochelatase, mitochondrial OS=Homo sapiens GN=FECH PE=1 SV=2|Isoform 2 of Ferrochelatase, mitochondrial OS=Homo sapiens GN=FECH	-0.33983	hDFs +MMC - hTCs +MMC	limma	0.00685436	0.0360169	no hit
724	KIAA1033	A0A087X256|Q2M389	WASH complex subunit 7 OS=Homo sapiens GN=KIAA1033 PE=1 SV=1|WASH complex subunit 7 OS=Homo sapiens GN=KIAA1033 PE=1 SV=2	0.161751	hDFs +MMC - hTCs +MMC	limma	0.0786107	0.187096	no hit
725	SLC3A2	P08195-2	Isoform 2 of 4F2 cell-surface antigen heavy chain OS=Homo sapiens GN=SLC3A2	-0.212852	hDFs +MMC - hTCs +MMC	limma	0.0329778	0.103832	no hit
726	STXBP4	E7EPP7|Q6ZWJ1	Syntaxin-binding protein 4 OS=Homo sapiens GN=STXBP4 PE=1 SV=1|Syntaxin-binding protein 4 OS=Homo sapiens GN=STXBP4 PE=1 SV=2	-0.0923377	hDFs +MMC - hTCs +MMC	limma	0.285816	0.451256	no hit
727	TAX1BP3	O14907	Tax1-binding protein 3 OS=Homo sapiens GN=TAX1BP3 PE=1 SV=2	0.0221226	hDFs +MMC - hTCs +MMC	limma	0.803737	0.880833	no hit
728	GIPC1	O14908	PDZ domain-containing protein GIPC1 OS=Homo sapiens GN=GIPC1 PE=1 SV=2	0.181389	hDFs +MMC - hTCs +MMC	limma	0.0733776	0.179167	no hit
729	SPIN1	Q9Y657	Spindlin-1 OS=Homo sapiens GN=SPIN1 PE=1 SV=3	0.280786	hDFs +MMC - hTCs +MMC	limma	0.0357726	0.109289	no hit
730	LMBRD2	Q68DH5	LMBR1 domain-containing protein 2 OS=Homo sapiens GN=LMBRD2 PE=1 SV=1	0.070673	hDFs +MMC - hTCs +MMC	limma	0.347713	0.514295	no hit
731	OSTF1	Q92882	Osteoclast-stimulating factor 1 OS=Homo sapiens GN=OSTF1 PE=1 SV=2	-0.0643126	hDFs +MMC - hTCs +MMC	limma	0.622134	0.748511	no hit
732	LOX	P28300	Protein-lysine 6-oxidase OS=Homo sapiens GN=LOX PE=1 SV=2	1.05351	hDFs +MMC - hTCs +MMC	limma	5.65011e-06	0.000572291	hit
733	MAN2B1	O00754	Lysosomal alpha-mannosidase OS=Homo sapiens GN=MAN2B1 PE=1 SV=3	-0.319229	hDFs +MMC - hTCs +MMC	limma	0.00368644	0.0243961	no hit
734	CNOT1	A5YKK6|A5YKK6-2	CCR4-NOT transcription complex subunit 1 OS=Homo sapiens GN=CNOT1 PE=1 SV=2|Isoform 2 of CCR4-NOT transcription complex subunit 1 OS=Homo sapiens GN=CNOT1	-0.0324518	hDFs +MMC - hTCs +MMC	limma	0.612206	0.740751	no hit
735	SERF2	P84101|P84101-4	Small EDRK-rich factor 2 OS=Homo sapiens GN=SERF2 PE=1 SV=1|Isoform 4 of Small EDRK-rich factor 2 OS=Homo sapiens GN=SERF2	0.521779	hDFs +MMC - hTCs +MMC	limma	0.000299029	0.00495279	no hit
736	ADPRHL2	Q9NX46	Poly(ADP-ribose) glycohydrolase ARH3 OS=Homo sapiens GN=ADPRHL2 PE=1 SV=1	-0.0233482	hDFs +MMC - hTCs +MMC	limma	0.848635	0.909782	no hit
737	RAB7A	P51149	Ras-related protein Rab-7a OS=Homo sapiens GN=RAB7A PE=1 SV=1	-0.0475241	hDFs +MMC - hTCs +MMC	limma	0.557478	0.702585	no hit
738	HNRNPH2	P55795	Heterogeneous nuclear ribonucleoprotein H2 OS=Homo sapiens GN=HNRNPH2 PE=1 SV=1	-0.269686	hDFs +MMC - hTCs +MMC	limma	0.00672176	0.035871	no hit
739	PFDN6	O15212	Prefoldin subunit 6 OS=Homo sapiens GN=PFDN6 PE=1 SV=1	0.550936	hDFs +MMC - hTCs +MMC	limma	0.00675338	0.035871	no hit
740	MEAF6	Q9HAF1|Q9HAF1-2|Q9HAF1-3|Q9HAF1-4	Chromatin modification-related protein MEAF6 OS=Homo sapiens GN=MEAF6 PE=1 SV=1|Isoform 2 of Chromatin modification-related protein MEAF6 OS=Homo sapiens GN=MEAF6|Isoform 3 of Chromatin modification-related protein MEAF6 OS=Homo sapiens GN=MEAF6|Isoform 4 of Chromatin modification-related protein MEAF6 OS=Homo sapiens GN=MEAF6	0.38439	hDFs +MMC - hTCs +MMC	limma	0.0037486	0.0247417	no hit
741	DBR1	Q9UK59	Lariat debranching enzyme OS=Homo sapiens GN=DBR1 PE=1 SV=2	0.154028	hDFs +MMC - hTCs +MMC	limma	0.21475	0.370727	no hit
742	ITGA11	Q9UKX5|Q9UKX5-2	Integrin alpha-11 OS=Homo sapiens GN=ITGA11 PE=1 SV=2|Isoform 2 of Integrin alpha-11 OS=Homo sapiens GN=ITGA11	0.00737508	hDFs +MMC - hTCs +MMC	limma	0.982878	0.988697	no hit
743	PHLDB1	Q86UU1|Q86UU1-2	Pleckstrin homology-like domain family B member 1 OS=Homo sapiens GN=PHLDB1 PE=1 SV=1|Isoform 2 of Pleckstrin homology-like domain family B member 1 OS=Homo sapiens GN=PHLDB1	-0.303711	hDFs +MMC - hTCs +MMC	limma	0.0554838	0.147518	no hit
744	ATP5F1	P24539|Q5QNZ2	ATP synthase F(0) complex subunit B1, mitochondrial OS=Homo sapiens GN=ATP5F1 PE=1 SV=2|ATP synthase F(0) complex subunit B1, mitochondrial OS=Homo sapiens GN=ATP5F1 PE=1 SV=1	-0.211499	hDFs +MMC - hTCs +MMC	limma	0.0189592	0.0712762	no hit
745	IWS1	Q96ST2|Q96ST2-2|Q96ST2-3	Protein IWS1 homolog OS=Homo sapiens GN=IWS1 PE=1 SV=2|Isoform 2 of Protein IWS1 homolog OS=Homo sapiens GN=IWS1|Isoform 3 of Protein IWS1 homolog OS=Homo sapiens GN=IWS1	0.370626	hDFs +MMC - hTCs +MMC	limma	0.0634333	0.161172	no hit
746	MARCH5	Q9NX47	E3 ubiquitin-protein ligase MARCH5 OS=Homo sapiens GN=MARCH5 PE=1 SV=1	-0.0863172	hDFs +MMC - hTCs +MMC	limma	0.362004	0.527568	no hit
747	CAPZA1	P52907	F-actin-capping protein subunit alpha-1 OS=Homo sapiens GN=CAPZA1 PE=1 SV=3	0.0147797	hDFs +MMC - hTCs +MMC	limma	0.813572	0.885749	no hit
748	MAN1A2	O60476	Mannosyl-oligosaccharide 1,2-alpha-mannosidase IB OS=Homo sapiens GN=MAN1A2 PE=1 SV=1	-0.0559249	hDFs +MMC - hTCs +MMC	limma	0.514504	0.666641	no hit
749	SERPIND1	P05546	Heparin cofactor 2 OS=Homo sapiens GN=SERPIND1 PE=1 SV=3	-0.49202	hDFs +MMC - hTCs +MMC	limma	0.0293241	0.0958127	no hit
750	SEPN1	H9KV50|Q9NZV5|Q9NZV5-2	Selenoprotein N OS=Homo sapiens GN=SEPN1 PE=1 SV=1|Selenoprotein N OS=Homo sapiens GN=SEPN1 PE=1 SV=5|Isoform 2 of Selenoprotein N OS=Homo sapiens GN=SEPN1	0.140956	hDFs +MMC - hTCs +MMC	limma	0.527572	0.678399	no hit
751	TM9SF3	Q9HD45	Transmembrane 9 superfamily member 3 OS=Homo sapiens GN=TM9SF3 PE=1 SV=2	-0.155943	hDFs +MMC - hTCs +MMC	limma	0.211932	0.367567	no hit
752	CHMP1A	Q9HD42	Charged multivesicular body protein 1a OS=Homo sapiens GN=CHMP1A PE=1 SV=1	0.289502	hDFs +MMC - hTCs +MMC	limma	0.00219382	0.0177493	no hit
753	LASP1	Q14847	LIM and SH3 domain protein 1 OS=Homo sapiens GN=LASP1 PE=1 SV=2	1.11847	hDFs +MMC - hTCs +MMC	limma	0.000618051	0.00790116	hit
754	U2SURP	O15042|O15042-2	U2 snRNP-associated SURP motif-containing protein OS=Homo sapiens GN=U2SURP PE=1 SV=2|Isoform 2 of U2 snRNP-associated SURP motif-containing protein OS=Homo sapiens GN=U2SURP	0.338469	hDFs +MMC - hTCs +MMC	limma	0.000637371	0.00801201	no hit
755	DNPEP	E7ETB3|Q9ULA0	Aspartyl aminopeptidase OS=Homo sapiens GN=DNPEP PE=1 SV=2|Aspartyl aminopeptidase OS=Homo sapiens GN=DNPEP PE=1 SV=1	-0.146393	hDFs +MMC - hTCs +MMC	limma	0.147919	0.286114	no hit
756	ITM2B	Q9Y287|Q9Y287-2	Integral membrane protein 2B OS=Homo sapiens GN=ITM2B PE=1 SV=1|Isoform 2 of Integral membrane protein 2B OS=Homo sapiens GN=ITM2B	-0.708633	hDFs +MMC - hTCs +MMC	limma	0.000203105	0.00395444	no hit
757	SSBP1	Q04837	Single-stranded DNA-binding protein, mitochondrial OS=Homo sapiens GN=SSBP1 PE=1 SV=1	-0.14201	hDFs +MMC - hTCs +MMC	limma	0.0554768	0.147518	no hit
758	DEGS1	O15121	Sphingolipid delta(4)-desaturase DES1 OS=Homo sapiens GN=DEGS1 PE=1 SV=1	-0.735263	hDFs +MMC - hTCs +MMC	limma	7.82526e-05	0.00218072	no hit
759	SCAMP1	O15126	Secretory carrier-associated membrane protein 1 OS=Homo sapiens GN=SCAMP1 PE=1 SV=2	0.00969821	hDFs +MMC - hTCs +MMC	limma	0.917997	0.950483	no hit
760	SCAMP2	O15127	Secretory carrier-associated membrane protein 2 OS=Homo sapiens GN=SCAMP2 PE=1 SV=2	-0.230245	hDFs +MMC - hTCs +MMC	limma	0.0102145	0.0466605	no hit
761	SLC35F6	Q8N357	Solute carrier family 35 member F6 OS=Homo sapiens GN=SLC35F6 PE=1 SV=1	0.260411	hDFs +MMC - hTCs +MMC	limma	0.367264	0.533007	no hit
762	SMARCC1	Q92922	SWI/SNF complex subunit SMARCC1 OS=Homo sapiens GN=SMARCC1 PE=1 SV=3	0.047369	hDFs +MMC - hTCs +MMC	limma	0.549645	0.696746	no hit
763	RRP8	O43159	Ribosomal RNA-processing protein 8 OS=Homo sapiens GN=RRP8 PE=1 SV=2	-0.0172656	hDFs +MMC - hTCs +MMC	limma	0.862632	0.918431	no hit
764	CBX3	Q13185	Chromobox protein homolog 3 OS=Homo sapiens GN=CBX3 PE=1 SV=4	0.512167	hDFs +MMC - hTCs +MMC	limma	6.8659e-05	0.00200904	no hit
765	DSEL	Q8IZU8	Dermatan-sulfate epimerase-like protein OS=Homo sapiens GN=DSEL PE=2 SV=2	0.0550346	hDFs +MMC - hTCs +MMC	limma	0.705119	0.812305	no hit
766	RIOK3	B4E1Q4|O14730|O14730-2	Serine/threonine-protein kinase RIO3 OS=Homo sapiens GN=RIOK3 PE=1 SV=1|Serine/threonine-protein kinase RIO3 OS=Homo sapiens GN=RIOK3 PE=1 SV=2|Isoform 2 of Serine/threonine-protein kinase RIO3 OS=Homo sapiens GN=RIOK3	0.384747	hDFs +MMC - hTCs +MMC	limma	0.000719804	0.00873029	no hit
767	HSPA13	P48723	Heat shock 70 kDa protein 13 OS=Homo sapiens GN=HSPA13 PE=1 SV=1	-0.0927869	hDFs +MMC - hTCs +MMC	limma	0.51552	0.667629	no hit
768	BCLAF1	Q9NYF8|Q9NYF8-2	Bcl-2-associated transcription factor 1 OS=Homo sapiens GN=BCLAF1 PE=1 SV=2|Isoform 2 of Bcl-2-associated transcription factor 1 OS=Homo sapiens GN=BCLAF1	0.0565855	hDFs +MMC - hTCs +MMC	limma	0.442218	0.604977	no hit
769	PTRF	Q6NZI2	Polymerase I and transcript release factor OS=Homo sapiens GN=PTRF PE=1 SV=1	0.588241	hDFs +MMC - hTCs +MMC	limma	0.00248085	0.0191542	no hit
770	COL1A2	A0A087WTA8|P08123	Collagen alpha-2(I) chain OS=Homo sapiens GN=COL1A2 PE=1 SV=1|Collagen alpha-2(I) chain OS=Homo sapiens GN=COL1A2 PE=1 SV=7	-0.596771	hDFs +MMC - hTCs +MMC	limma	0.187867	0.338404	no hit
771	ARHGAP29	Q52LW3	Rho GTPase-activating protein 29 OS=Homo sapiens GN=ARHGAP29 PE=1 SV=2	-0.158934	hDFs +MMC - hTCs +MMC	limma	0.288295	0.454152	no hit
772	IFT80	H3BRJ5|Q9P2H3-3	Uncharacterized protein OS=Homo sapiens PE=4 SV=1|Isoform IFT80-L of Intraflagellar transport protein 80 homolog OS=Homo sapiens GN=IFT80	-0.18842	hDFs +MMC - hTCs +MMC	limma	0.136301	0.272161	no hit
773	SLC16A2	P36021	Monocarboxylate transporter 8 OS=Homo sapiens GN=SLC16A2 PE=1 SV=2	-0.254205	hDFs +MMC - hTCs +MMC	limma	0.070687	0.174274	no hit
774	DNAJB4	Q9UDY4	DnaJ homolog subfamily B member 4 OS=Homo sapiens GN=DNAJB4 PE=1 SV=1	-1.13599	hDFs +MMC - hTCs +MMC	limma	0.00570377	0.0321871	hit
775	TMEM70	Q9BUB7	Transmembrane protein 70, mitochondrial OS=Homo sapiens GN=TMEM70 PE=1 SV=2	-0.273354	hDFs +MMC - hTCs +MMC	limma	0.0381472	0.113404	no hit
776	PRKAR1B	H7BYW5|P31321	cAMP-dependent protein kinase type I-beta regulatory subunit (Fragment) OS=Homo sapiens GN=PRKAR1B PE=1 SV=1|cAMP-dependent protein kinase type I-beta regulatory subunit OS=Homo sapiens GN=PRKAR1B PE=1 SV=4	-0.250932	hDFs +MMC - hTCs +MMC	limma	0.0602764	0.155931	no hit
777	METAP1	P53582	Methionine aminopeptidase 1 OS=Homo sapiens GN=METAP1 PE=1 SV=2	-0.188356	hDFs +MMC - hTCs +MMC	limma	0.0762014	0.183434	no hit
778	KIF1B	O60333-2|O60333-3	Isoform 2 of Kinesin-like protein KIF1B OS=Homo sapiens GN=KIF1B|Isoform 3 of Kinesin-like protein KIF1B OS=Homo sapiens GN=KIF1B	-0.0404089	hDFs +MMC - hTCs +MMC	limma	0.589488	0.723906	no hit
779	DHCR24	Q15392|Q15392-2|Q3LIE7	Delta(24)-sterol reductase OS=Homo sapiens GN=DHCR24 PE=1 SV=2|Isoform 2 of Delta(24)-sterol reductase OS=Homo sapiens GN=DHCR24|Delta(24)-sterol reductase OS=Homo sapiens GN=Nbla03646 PE=1 SV=1	0.906785	hDFs +MMC - hTCs +MMC	limma	2.69336e-05	0.00116177	no hit
780	PXDN	Q92626	Peroxidasin homolog OS=Homo sapiens GN=PXDN PE=1 SV=2	0.478612	hDFs +MMC - hTCs +MMC	limma	0.00167493	0.0148199	no hit
781	PDXP	Q96GD0	Pyridoxal phosphate phosphatase OS=Homo sapiens GN=PDXP PE=1 SV=2	0.0317086	hDFs +MMC - hTCs +MMC	limma	0.750132	0.843782	no hit
782	FAM20A	Q96MK3	Pseudokinase FAM20A OS=Homo sapiens GN=FAM20A PE=1 SV=4	-0.204209	hDFs +MMC - hTCs +MMC	limma	0.125876	0.25892	no hit
783	ARSA	A0A0C4DFZ2|P15289|P15289-2	Arylsulfatase A OS=Homo sapiens GN=ARSA PE=1 SV=1|Arylsulfatase A OS=Homo sapiens GN=ARSA PE=1 SV=3|Isoform 2 of Arylsulfatase A OS=Homo sapiens GN=ARSA	-0.126788	hDFs +MMC - hTCs +MMC	limma	0.544779	0.691876	no hit
784	FABP5	Q01469	Fatty acid-binding protein, epidermal OS=Homo sapiens GN=FABP5 PE=1 SV=3	-1.20512	hDFs +MMC - hTCs +MMC	limma	0.0110341	0.0493771	hit
785	CFAP47	A0A140T8X2|Q6ZTR5	Cilia- and flagella-associated protein 47 OS=Homo sapiens GN=CFAP47 PE=1 SV=1|Cilia- and flagella-associated protein 47 OS=Homo sapiens GN=CFAP47 PE=2 SV=4	0.0509919	hDFs +MMC - hTCs +MMC	limma	0.613941	0.741999	no hit
786	NUDT16	Q96DE0|Q96DE0-3	U8 snoRNA-decapping enzyme OS=Homo sapiens GN=NUDT16 PE=1 SV=2|Isoform 3 of U8 snoRNA-decapping enzyme OS=Homo sapiens GN=NUDT16	0.184576	hDFs +MMC - hTCs +MMC	limma	0.267831	0.431113	no hit
787	SLC7A5	Q01650	Large neutral amino acids transporter small subunit 1 OS=Homo sapiens GN=SLC7A5 PE=1 SV=2	0.142947	hDFs +MMC - hTCs +MMC	limma	0.504369	0.659511	no hit
788	CKAP5	Q14008|Q14008-3	Cytoskeleton-associated protein 5 OS=Homo sapiens GN=CKAP5 PE=1 SV=3|Isoform 3 of Cytoskeleton-associated protein 5 OS=Homo sapiens GN=CKAP5	-0.147249	hDFs +MMC - hTCs +MMC	limma	0.160107	0.30334	no hit
789	PAPSS2	O95340|O95340-2	Bifunctional 3'-phosphoadenosine 5'-phosphosulfate synthase 2 OS=Homo sapiens GN=PAPSS2 PE=1 SV=2|Isoform B of Bifunctional 3'-phosphoadenosine 5'-phosphosulfate synthase 2 OS=Homo sapiens GN=PAPSS2	-0.0527609	hDFs +MMC - hTCs +MMC	limma	0.78374	0.868577	no hit
790	DAPK3	O43293	Death-associated protein kinase 3 OS=Homo sapiens GN=DAPK3 PE=1 SV=1	-0.232514	hDFs +MMC - hTCs +MMC	limma	0.0872079	0.201105	no hit
791	SART1	O43290	U4/U6.U5 tri-snRNP-associated protein 1 OS=Homo sapiens GN=SART1 PE=1 SV=1	0.36158	hDFs +MMC - hTCs +MMC	limma	0.00159999	0.0143113	no hit
792	TGFB1I1	O43294	Transforming growth factor beta-1-induced transcript 1 protein OS=Homo sapiens GN=TGFB1I1 PE=1 SV=2	0.520622	hDFs +MMC - hTCs +MMC	limma	0.00666198	0.0356955	no hit
793	FNTA	P49354	Protein farnesyltransferase/geranylgeranyltransferase type-1 subunit alpha OS=Homo sapiens GN=FNTA PE=1 SV=1	0.169855	hDFs +MMC - hTCs +MMC	limma	0.0948146	0.213261	no hit
794	CPOX	P36551	Oxygen-dependent coproporphyrinogen-III oxidase, mitochondrial OS=Homo sapiens GN=CPOX PE=1 SV=3	-0.100157	hDFs +MMC - hTCs +MMC	limma	0.393335	0.557927	no hit
795	NUDT16L1	K7EIN2|Q9BRJ7	Protein syndesmos (Fragment) OS=Homo sapiens GN=NUDT16L1 PE=1 SV=1|Protein syndesmos OS=Homo sapiens GN=NUDT16L1 PE=1 SV=1	-0.267428	hDFs +MMC - hTCs +MMC	limma	0.00194495	0.0163643	no hit
796	TMEM65	Q6PI78	Transmembrane protein 65 OS=Homo sapiens GN=TMEM65 PE=1 SV=2	-0.08177	hDFs +MMC - hTCs +MMC	limma	0.609736	0.739461	no hit
797	STARD7	Q9NQZ5	StAR-related lipid transfer protein 7, mitochondrial OS=Homo sapiens GN=STARD7 PE=1 SV=2	-0.180918	hDFs +MMC - hTCs +MMC	limma	0.198815	0.352579	no hit
798	PTPRA	P18433|P18433-2|P18433-3|P18433-4	Receptor-type tyrosine-protein phosphatase alpha OS=Homo sapiens GN=PTPRA PE=1 SV=2|Isoform 2 of Receptor-type tyrosine-protein phosphatase alpha OS=Homo sapiens GN=PTPRA|Isoform 3 of Receptor-type tyrosine-protein phosphatase alpha OS=Homo sapiens GN=PTPRA|Isoform 4 of Receptor-type tyrosine-protein phosphatase alpha OS=Homo sapiens GN=PTPRA	0.196518	hDFs +MMC - hTCs +MMC	limma	0.0485914	0.135413	no hit
799	UBE2Z	Q9H832	Ubiquitin-conjugating enzyme E2 Z OS=Homo sapiens GN=UBE2Z PE=1 SV=2	0.141016	hDFs +MMC - hTCs +MMC	limma	0.232957	0.392509	no hit
800	C1S	A0A087X232|P09871	Complement C1s subcomponent OS=Homo sapiens GN=C1S PE=1 SV=1|Complement C1s subcomponent OS=Homo sapiens GN=C1S PE=1 SV=1	1.1235	hDFs +MMC - hTCs +MMC	limma	6.63443e-05	0.00198543	hit
801	FAM96B	H3BNV7|J3KS95|Q9Y3D0	Mitotic spindle-associated MMXD complex subunit MIP18 (Fragment) OS=Homo sapiens GN=FAM96B PE=1 SV=1|Mitotic spindle-associated MMXD complex subunit MIP18 (Fragment) OS=Homo sapiens GN=FAM96B PE=1 SV=1|Mitotic spindle-associated MMXD complex subunit MIP18 OS=Homo sapiens GN=FAM96B PE=1 SV=1	0.356928	hDFs +MMC - hTCs +MMC	limma	0.00036941	0.00560716	no hit
802	SFPQ	P23246	Splicing factor, proline- and glutamine-rich OS=Homo sapiens GN=SFPQ PE=1 SV=2	0.156755	hDFs +MMC - hTCs +MMC	limma	0.022837	0.0811122	no hit
803	THEM6	Q8WUY1	Protein THEM6 OS=Homo sapiens GN=THEM6 PE=1 SV=2	-0.0293899	hDFs +MMC - hTCs +MMC	limma	0.808019	0.882552	no hit
804	CSDE1	O75534|O75534-2|O75534-3|O75534-4	Cold shock domain-containing protein E1 OS=Homo sapiens GN=CSDE1 PE=1 SV=2|Isoform 2 of Cold shock domain-containing protein E1 OS=Homo sapiens GN=CSDE1|Isoform 3 of Cold shock domain-containing protein E1 OS=Homo sapiens GN=CSDE1|Isoform 4 of Cold shock domain-containing protein E1 OS=Homo sapiens GN=CSDE1	-0.0855306	hDFs +MMC - hTCs +MMC	limma	0.260923	0.423115	no hit
805	PSMD4	P55036|Q5VWC4	26S proteasome non-ATPase regulatory subunit 4 OS=Homo sapiens GN=PSMD4 PE=1 SV=1|26S proteasome non-ATPase regulatory subunit 4 OS=Homo sapiens GN=PSMD4 PE=1 SV=1	-0.133976	hDFs +MMC - hTCs +MMC	limma	0.412072	0.574328	no hit
806	NUFIP2	Q7Z417	Nuclear fragile X mental retardation-interacting protein 2 OS=Homo sapiens GN=NUFIP2 PE=1 SV=1	0.801519	hDFs +MMC - hTCs +MMC	limma	0.000268257	0.00466392	no hit
807	CCDC6	Q16204	Coiled-coil domain-containing protein 6 OS=Homo sapiens GN=CCDC6 PE=1 SV=2	-0.310916	hDFs +MMC - hTCs +MMC	limma	0.00363096	0.0242079	no hit
808	OLA1	J3KQ32|Q9NTK5	Obg-like ATPase 1 OS=Homo sapiens GN=OLA1 PE=1 SV=1|Obg-like ATPase 1 OS=Homo sapiens GN=OLA1 PE=1 SV=2	0.160177	hDFs +MMC - hTCs +MMC	limma	0.133851	0.268978	no hit
809	CRKL	P46109	Crk-like protein OS=Homo sapiens GN=CRKL PE=1 SV=1	0.334546	hDFs +MMC - hTCs +MMC	limma	0.000965256	0.0104825	no hit
810	CRK	P46108	Adapter molecule crk OS=Homo sapiens GN=CRK PE=1 SV=2	0.316683	hDFs +MMC - hTCs +MMC	limma	0.0172462	0.0671222	no hit
811	POLR1E	Q9GZS1-2	Isoform 2 of DNA-directed RNA polymerase I subunit RPA49 OS=Homo sapiens GN=POLR1E	0.166318	hDFs +MMC - hTCs +MMC	limma	0.140785	0.27735	no hit
812	PDHA1	P08559|P08559-2|P08559-3|P08559-4	Pyruvate dehydrogenase E1 component subunit alpha, somatic form, mitochondrial OS=Homo sapiens GN=PDHA1 PE=1 SV=3|Isoform 2 of Pyruvate dehydrogenase E1 component subunit alpha, somatic form, mitochondrial OS=Homo sapiens GN=PDHA1|Isoform 3 of Pyruvate dehydrogenase E1 component subunit alpha, somatic form, mitochondrial OS=Homo sapiens GN=PDHA1|Isoform 4 of Pyruvate dehydrogenase E1 component su…	-0.0876579	hDFs +MMC - hTCs +MMC	limma	0.238396	0.398613	no hit
813	HCFC2	Q9Y5Z7	Host cell factor 2 OS=Homo sapiens GN=HCFC2 PE=1 SV=1	0.263718	hDFs +MMC - hTCs +MMC	limma	0.00453811	0.0280214	no hit
814	MOGS	Q13724	Mannosyl-oligosaccharide glucosidase OS=Homo sapiens GN=MOGS PE=1 SV=5	-0.236743	hDFs +MMC - hTCs +MMC	limma	0.040247	0.118095	no hit
815	RABGEF1	E9PFK9|Q9UJ41|Q9UJ41-2|Q9UJ41-3|Q9UJ41-4	Rab5 GDP/GTP exchange factor OS=Homo sapiens GN=RABGEF1 PE=1 SV=1|Rab5 GDP/GTP exchange factor OS=Homo sapiens GN=RABGEF1 PE=1 SV=2|Isoform 2 of Rab5 GDP/GTP exchange factor OS=Homo sapiens GN=RABGEF1|Isoform 3 of Rab5 GDP/GTP exchange factor OS=Homo sapiens GN=RABGEF1|Isoform 4 of Rab5 GDP/GTP exchange factor OS=Homo sapiens GN=RABGEF1	0.0069629	hDFs +MMC - hTCs +MMC	limma	0.915633	0.949525	no hit
816	GTF2B	Q00403	Transcription initiation factor IIB OS=Homo sapiens GN=GTF2B PE=1 SV=1	0.0915277	hDFs +MMC - hTCs +MMC	limma	0.541192	0.688516	no hit
817	UBA6	A0AVT1	Ubiquitin-like modifier-activating enzyme 6 OS=Homo sapiens GN=UBA6 PE=1 SV=1	-0.378396	hDFs +MMC - hTCs +MMC	limma	0.0237334	0.0834472	no hit
818	CORO1C	Q9ULV4|Q9ULV4-2|Q9ULV4-3	Coronin-1C OS=Homo sapiens GN=CORO1C PE=1 SV=1|Isoform 2 of Coronin-1C OS=Homo sapiens GN=CORO1C|Isoform 3 of Coronin-1C OS=Homo sapiens GN=CORO1C	-0.125091	hDFs +MMC - hTCs +MMC	limma	0.267496	0.430989	no hit
819	PPA1	Q15181	Inorganic pyrophosphatase OS=Homo sapiens GN=PPA1 PE=1 SV=2	0.22945	hDFs +MMC - hTCs +MMC	limma	0.0353379	0.108468	no hit
820	SMARCD2	B9EGA3|J3KMX2|Q92925|Q92925-2|Q92925-3	SMARCD2 protein OS=Homo sapiens GN=SMARCD2 PE=1 SV=1|SWI/SNF-related matrix-associated actin-dependent regulator of chromatin subfamily D member 2 OS=Homo sapiens GN=SMARCD2 PE=1 SV=1|SWI/SNF-related matrix-associated actin-dependent regulator of chromatin subfamily D member 2 OS=Homo sapiens GN=SMARCD2 PE=1 SV=3|Isoform 2 of SWI/SNF-related matrix-associated actin-dependent regulator of chromati…	0.0843592	hDFs +MMC - hTCs +MMC	limma	0.211942	0.367567	no hit
821	GPSM1	A0A0A0MSK4	G-protein-signaling modulator 1 OS=Homo sapiens GN=GPSM1 PE=1 SV=1	-0.409013	hDFs +MMC - hTCs +MMC	limma	0.0129606	0.055014	no hit
822	CLPX	O76031	ATP-dependent Clp protease ATP-binding subunit clpX-like, mitochondrial OS=Homo sapiens GN=CLPX PE=1 SV=2	-0.159117	hDFs +MMC - hTCs +MMC	limma	0.0397907	0.117124	no hit
823	ZYG11B	Q9C0D3	Protein zyg-11 homolog B OS=Homo sapiens GN=ZYG11B PE=1 SV=2	-0.0127028	hDFs +MMC - hTCs +MMC	limma	0.876391	0.92634	no hit
824	TBL1XR1	A0A0D9SF63|Q9BZK7	F-box-like/WD repeat-containing protein TBL1XR1 OS=Homo sapiens GN=TBL1XR1 PE=1 SV=1|F-box-like/WD repeat-containing protein TBL1XR1 OS=Homo sapiens GN=TBL1XR1 PE=1 SV=1	-0.125237	hDFs +MMC - hTCs +MMC	limma	0.101678	0.2237	no hit
825	MRPL44	Q9H9J2	39S ribosomal protein L44, mitochondrial OS=Homo sapiens GN=MRPL44 PE=1 SV=1	-0.0764335	hDFs +MMC - hTCs +MMC	limma	0.236966	0.396852	no hit
826	ZC3H14	Q6PJT7|Q6PJT7-2|Q6PJT7-5|Q6PJT7-9	Zinc finger CCCH domain-containing protein 14 OS=Homo sapiens GN=ZC3H14 PE=1 SV=1|Isoform 2 of Zinc finger CCCH domain-containing protein 14 OS=Homo sapiens GN=ZC3H14|Isoform 5 of Zinc finger CCCH domain-containing protein 14 OS=Homo sapiens GN=ZC3H14|Isoform 9 of Zinc finger CCCH domain-containing protein 14 OS=Homo sapiens GN=ZC3H14	0.31007	hDFs +MMC - hTCs +MMC	limma	0.0180626	0.0687941	no hit
827	NUP160	Q12769	Nuclear pore complex protein Nup160 OS=Homo sapiens GN=NUP160 PE=1 SV=3	0.164115	hDFs +MMC - hTCs +MMC	limma	0.097371	0.217219	no hit
828	HSD17B12	Q53GQ0	Very-long-chain 3-oxoacyl-CoA reductase OS=Homo sapiens GN=HSD17B12 PE=1 SV=2	-0.71729	hDFs +MMC - hTCs +MMC	limma	0.00575788	0.0323087	no hit
829	NONO	Q15233	Non-POU domain-containing octamer-binding protein OS=Homo sapiens GN=NONO PE=1 SV=4	-0.0280798	hDFs +MMC - hTCs +MMC	limma	0.65595	0.772732	no hit
830	RTF1	Q92541	RNA polymerase-associated protein RTF1 homolog OS=Homo sapiens GN=RTF1 PE=1 SV=4	0.465802	hDFs +MMC - hTCs +MMC	limma	0.00471983	0.028642	no hit
831	AAMP	C9JEH3|C9JG97|Q13685	Angio-associated migratory cell protein OS=Homo sapiens GN=AAMP PE=1 SV=1|Angio-associated migratory cell protein OS=Homo sapiens GN=AAMP PE=1 SV=1|Angio-associated migratory cell protein OS=Homo sapiens GN=AAMP PE=1 SV=2	0.231835	hDFs +MMC - hTCs +MMC	limma	0.0720781	0.176904	no hit
832	TBRG4	Q969Z0	Protein TBRG4 OS=Homo sapiens GN=TBRG4 PE=1 SV=1	-0.102564	hDFs +MMC - hTCs +MMC	limma	0.140881	0.27735	no hit
833	NUDT5	A6NFX8|Q9UKK9	ADP-sugar pyrophosphatase OS=Homo sapiens GN=NUDT5 PE=1 SV=1|ADP-sugar pyrophosphatase OS=Homo sapiens GN=NUDT5 PE=1 SV=1	-0.0926036	hDFs +MMC - hTCs +MMC	limma	0.320658	0.488132	no hit
834	PARP4	Q9UKK3	Poly [ADP-ribose] polymerase 4 OS=Homo sapiens GN=PARP4 PE=1 SV=3	-0.0994165	hDFs +MMC - hTCs +MMC	limma	0.366943	0.532798	no hit
835	LOXL1	Q08397	Lysyl oxidase homolog 1 OS=Homo sapiens GN=LOXL1 PE=1 SV=2	-0.218369	hDFs +MMC - hTCs +MMC	limma	0.175507	0.323555	no hit
836	VTI1B	Q9UEU0	Vesicle transport through interaction with t-SNAREs homolog 1B OS=Homo sapiens GN=VTI1B PE=1 SV=3	-0.237044	hDFs +MMC - hTCs +MMC	limma	0.0261077	0.0883736	no hit
837	MMAA	Q495G5|Q8IVH4	MMAA protein OS=Homo sapiens GN=MMAA PE=1 SV=1|Methylmalonic aciduria type A protein, mitochondrial OS=Homo sapiens GN=MMAA PE=1 SV=1	-0.370174	hDFs +MMC - hTCs +MMC	limma	0.00169	0.0149099	no hit
838	WNK1	F5GWT4|Q9H4A3|Q9H4A3-2|Q9H4A3-5|Q9H4A3-6|Q9H4A3-7	Serine/threonine-protein kinase WNK1 OS=Homo sapiens GN=WNK1 PE=1 SV=1|Serine/threonine-protein kinase WNK1 OS=Homo sapiens GN=WNK1 PE=1 SV=2|Isoform 2 of Serine/threonine-protein kinase WNK1 OS=Homo sapiens GN=WNK1|Isoform 4 of Serine/threonine-protein kinase WNK1 OS=Homo sapiens GN=WNK1|Isoform 5 of Serine/threonine-protein kinase WNK1 OS=Homo sapiens GN=WNK1|Isoform 6 of Serine/threonine-prote…	0.0161984	hDFs +MMC - hTCs +MMC	limma	0.864577	0.919065	no hit
839	NHEJ1	H7C0G7|Q9H9Q4	Non-homologous end-joining factor 1 (Fragment) OS=Homo sapiens GN=NHEJ1 PE=1 SV=1|Non-homologous end-joining factor 1 OS=Homo sapiens GN=NHEJ1 PE=1 SV=1	0.412381	hDFs +MMC - hTCs +MMC	limma	0.00902911	0.0428062	no hit
840	C6orf47	O95873	Uncharacterized protein C6orf47 OS=Homo sapiens GN=C6orf47 PE=1 SV=2	0.239904	hDFs +MMC - hTCs +MMC	limma	0.0650633	0.163966	no hit
841	SOGA1	O94964-2	Isoform 2 of Protein SOGA1 OS=Homo sapiens GN=SOGA1	0.0927667	hDFs +MMC - hTCs +MMC	limma	0.201255	0.35522	no hit
842	CENPB	P07199	Major centromere autoantigen B OS=Homo sapiens GN=CENPB PE=1 SV=2	0.155144	hDFs +MMC - hTCs +MMC	limma	0.127016	0.260005	no hit
843	LDHB	P07195	L-lactate dehydrogenase B chain OS=Homo sapiens GN=LDHB PE=1 SV=2	-0.0874184	hDFs +MMC - hTCs +MMC	limma	0.652915	0.769847	no hit
844	NEFL	P07196	Neurofilament light polypeptide OS=Homo sapiens GN=NEFL PE=1 SV=3	-0.844656	hDFs +MMC - hTCs +MMC	limma	0.00315983	0.0224811	no hit
845	OAS3	Q9Y6K5	2'-5'-oligoadenylate synthase 3 OS=Homo sapiens GN=OAS3 PE=1 SV=3	0.213243	hDFs +MMC - hTCs +MMC	limma	0.081151	0.190984	no hit
846	AK5	Q9Y6K8	Adenylate kinase isoenzyme 5 OS=Homo sapiens GN=AK5 PE=1 SV=2	0.130924	hDFs +MMC - hTCs +MMC	limma	0.463204	0.624922	no hit
847	SCAF8	A0A0A0MT33|Q9UPN6|Q9UPN6-2	Protein SCAF8 OS=Homo sapiens GN=SCAF8 PE=1 SV=1|Protein SCAF8 OS=Homo sapiens GN=SCAF8 PE=1 SV=1|Isoform 2 of Protein SCAF8 OS=Homo sapiens GN=SCAF8	0.605474	hDFs +MMC - hTCs +MMC	limma	0.000536004	0.00722029	no hit
848	TSR1	Q2NL82	Pre-rRNA-processing protein TSR1 homolog OS=Homo sapiens GN=TSR1 PE=1 SV=1	0.113697	hDFs +MMC - hTCs +MMC	limma	0.218637	0.376449	no hit
849	RCN2	Q14257|Q14257-2	Reticulocalbin-2 OS=Homo sapiens GN=RCN2 PE=1 SV=1|Isoform 2 of Reticulocalbin-2 OS=Homo sapiens GN=RCN2	0.250794	hDFs +MMC - hTCs +MMC	limma	0.233306	0.392846	no hit
850	VPS13A	Q96RL7|Q96RL7-2|Q96RL7-3|Q96RL7-4	Vacuolar protein sorting-associated protein 13A OS=Homo sapiens GN=VPS13A PE=1 SV=2|Isoform 2 of Vacuolar protein sorting-associated protein 13A OS=Homo sapiens GN=VPS13A|Isoform 3 of Vacuolar protein sorting-associated protein 13A OS=Homo sapiens GN=VPS13A|Isoform 4 of Vacuolar protein sorting-associated protein 13A OS=Homo sapiens GN=VPS13A	-0.305163	hDFs +MMC - hTCs +MMC	limma	0.0262857	0.0886911	no hit
851	CALCOCO1	Q9P1Z2|Q9P1Z2-2|Q9P1Z2-3	Calcium-binding and coiled-coil domain-containing protein 1 OS=Homo sapiens GN=CALCOCO1 PE=1 SV=2|Isoform 2 of Calcium-binding and coiled-coil domain-containing protein 1 OS=Homo sapiens GN=CALCOCO1|Isoform 3 of Calcium-binding and coiled-coil domain-containing protein 1 OS=Homo sapiens GN=CALCOCO1	0.526546	hDFs +MMC - hTCs +MMC	limma	0.000180919	0.00372227	no hit
852	CCT4	P50991	T-complex protein 1 subunit delta OS=Homo sapiens GN=CCT4 PE=1 SV=4	-0.11154	hDFs +MMC - hTCs +MMC	limma	0.117152	0.246842	no hit
853	LLGL1	A0A087WW77|Q15334	Lethal(2) giant larvae protein homolog 1 OS=Homo sapiens GN=LLGL1 PE=1 SV=1|Lethal(2) giant larvae protein homolog 1 OS=Homo sapiens GN=LLGL1 PE=1 SV=3	-0.253275	hDFs +MMC - hTCs +MMC	limma	0.00867119	0.0418676	no hit
854	EMP2	P54851	Epithelial membrane protein 2 OS=Homo sapiens GN=EMP2 PE=1 SV=1	-0.153815	hDFs +MMC - hTCs +MMC	limma	0.140913	0.27735	no hit
855	TSG101	Q99816	Tumor susceptibility gene 101 protein OS=Homo sapiens GN=TSG101 PE=1 SV=2	0.0583347	hDFs +MMC - hTCs +MMC	limma	0.623287	0.749318	no hit
856	NUDT9	Q9BW91|Q9BW91-2	ADP-ribose pyrophosphatase, mitochondrial OS=Homo sapiens GN=NUDT9 PE=1 SV=1|Isoform 2 of ADP-ribose pyrophosphatase, mitochondrial OS=Homo sapiens GN=NUDT9	-0.166334	hDFs +MMC - hTCs +MMC	limma	0.0526686	0.142217	no hit
857	PHYKPL	Q8IUZ5	5-phosphohydroxy-L-lysine phospho-lyase OS=Homo sapiens GN=PHYKPL PE=1 SV=1	-0.149938	hDFs +MMC - hTCs +MMC	limma	0.133769	0.268978	no hit
858	TRAPPC4	E9PKS9|E9PN70|E9PQE8|Q9Y296|Q9Y296-2	Trafficking protein particle complex subunit 4 OS=Homo sapiens GN=TRAPPC4 PE=1 SV=1|Trafficking protein particle complex subunit 4 OS=Homo sapiens GN=TRAPPC4 PE=1 SV=1|Trafficking protein particle complex subunit 4 OS=Homo sapiens GN=TRAPPC4 PE=1 SV=1|Trafficking protein particle complex subunit 4 OS=Homo sapiens GN=TRAPPC4 PE=1 SV=1|Isoform 2 of Trafficking protein particle complex subunit 4 OS=…	-0.158286	hDFs +MMC - hTCs +MMC	limma	0.25541	0.41739	no hit
859	ATM	Q13315	Serine-protein kinase ATM OS=Homo sapiens GN=ATM PE=1 SV=4	-0.284448	hDFs +MMC - hTCs +MMC	limma	0.212431	0.368051	no hit
860	GSR	P00390|P00390-2|P00390-3	Glutathione reductase, mitochondrial OS=Homo sapiens GN=GSR PE=1 SV=2|Isoform Cytoplasmic of Glutathione reductase, mitochondrial OS=Homo sapiens GN=GSR|Isoform 2 of Glutathione reductase, mitochondrial OS=Homo sapiens GN=GSR	-0.254577	hDFs +MMC - hTCs +MMC	limma	0.00903547	0.0428062	no hit
861	HM13	Q8TCT9|Q8TCT9-5	Minor histocompatibility antigen H13 OS=Homo sapiens GN=HM13 PE=1 SV=1|Isoform 5 of Minor histocompatibility antigen H13 OS=Homo sapiens GN=HM13	-0.0338034	hDFs +MMC - hTCs +MMC	limma	0.831332	0.896525	no hit
862	RPS15A	P62244	40S ribosomal protein S15a OS=Homo sapiens GN=RPS15A PE=1 SV=2	-0.33604	hDFs +MMC - hTCs +MMC	limma	0.13918	0.275677	no hit
863	DHX9	Q08211	ATP-dependent RNA helicase A OS=Homo sapiens GN=DHX9 PE=1 SV=4	0.0385431	hDFs +MMC - hTCs +MMC	limma	0.578542	0.718287	no hit
864	PALM	O75781	Paralemmin-1 OS=Homo sapiens GN=PALM PE=1 SV=2	-0.481561	hDFs +MMC - hTCs +MMC	limma	0.424491	0.586207	no hit
865	VPS53	Q5VIR6-4	Isoform 4 of Vacuolar protein sorting-associated protein 53 homolog OS=Homo sapiens GN=VPS53	0.0077453	hDFs +MMC - hTCs +MMC	limma	0.910026	0.945572	no hit
866	BCAS2	O75934	Pre-mRNA-splicing factor SPF27 OS=Homo sapiens GN=BCAS2 PE=1 SV=1	0.152856	hDFs +MMC - hTCs +MMC	limma	0.148793	0.287277	no hit
867	METTL1	Q9UBP6	tRNA (guanine-N(7)-)-methyltransferase OS=Homo sapiens GN=METTL1 PE=1 SV=1	0.145404	hDFs +MMC - hTCs +MMC	limma	0.103717	0.22639	no hit
868	DDX3X	A0A0D9SF53|A0A0D9SFB3|A0A0D9SG12|O00571	ATP-dependent RNA helicase DDX3X OS=Homo sapiens GN=DDX3X PE=1 SV=1|ATP-dependent RNA helicase DDX3X OS=Homo sapiens GN=DDX3X PE=1 SV=1|ATP-dependent RNA helicase DDX3X OS=Homo sapiens GN=DDX3X PE=1 SV=1|ATP-dependent RNA helicase DDX3X OS=Homo sapiens GN=DDX3X PE=1 SV=3	-0.0384453	hDFs +MMC - hTCs +MMC	limma	0.74001	0.836222	no hit
869	CLEC16A	Q2KHT3|Q2KHT3-2	Protein CLEC16A OS=Homo sapiens GN=CLEC16A PE=1 SV=2|Isoform 2 of Protein CLEC16A OS=Homo sapiens GN=CLEC16A	-0.123848	hDFs +MMC - hTCs +MMC	limma	0.126315	0.259478	no hit
870	NAPG	Q99747	Gamma-soluble NSF attachment protein OS=Homo sapiens GN=NAPG PE=1 SV=1	0.293471	hDFs +MMC - hTCs +MMC	limma	0.00175628	0.0152143	no hit
871	UBE2R2	Q712K3	Ubiquitin-conjugating enzyme E2 R2 OS=Homo sapiens GN=UBE2R2 PE=1 SV=1	-0.0464812	hDFs +MMC - hTCs +MMC	limma	0.579593	0.718287	no hit
872	DNAJC2	Q99543	DnaJ homolog subfamily C member 2 OS=Homo sapiens GN=DNAJC2 PE=1 SV=4	-0.0501213	hDFs +MMC - hTCs +MMC	limma	0.510099	0.663872	no hit
873	COX4I1	P13073	Cytochrome c oxidase subunit 4 isoform 1, mitochondrial OS=Homo sapiens GN=COX4I1 PE=1 SV=1	0.211893	hDFs +MMC - hTCs +MMC	limma	0.0153575	0.0622529	no hit
874	PAF1	Q8N7H5|Q8N7H5-3	RNA polymerase II-associated factor 1 homolog OS=Homo sapiens GN=PAF1 PE=1 SV=2|Isoform 3 of RNA polymerase II-associated factor 1 homolog OS=Homo sapiens GN=PAF1	0.133967	hDFs +MMC - hTCs +MMC	limma	0.166033	0.310655	no hit
875	PTER	Q96BW5|Q96BW5-2	Phosphotriesterase-related protein OS=Homo sapiens GN=PTER PE=1 SV=1|Isoform 2 of Phosphotriesterase-related protein OS=Homo sapiens GN=PTER	0.054597	hDFs +MMC - hTCs +MMC	limma	0.797596	0.877023	no hit
876	SUPV3L1	Q8IYB8	ATP-dependent RNA helicase SUPV3L1, mitochondrial OS=Homo sapiens GN=SUPV3L1 PE=1 SV=1	-0.14561	hDFs +MMC - hTCs +MMC	limma	0.0509237	0.139695	no hit
877	RPL13	P26373	60S ribosomal protein L13 OS=Homo sapiens GN=RPL13 PE=1 SV=4	0.0353908	hDFs +MMC - hTCs +MMC	limma	0.632035	0.756059	no hit
878	EPHA4	P54764|P54764-2	Ephrin type-A receptor 4 OS=Homo sapiens GN=EPHA4 PE=1 SV=1|Isoform 2 of Ephrin type-A receptor 4 OS=Homo sapiens GN=EPHA4	-0.808882	hDFs +MMC - hTCs +MMC	limma	0.000291558	0.00490393	no hit
879	CRAT	P43155|P43155-2	Carnitine O-acetyltransferase OS=Homo sapiens GN=CRAT PE=1 SV=5|Isoform 2 of Carnitine O-acetyltransferase OS=Homo sapiens GN=CRAT	-0.142114	hDFs +MMC - hTCs +MMC	limma	0.12095	0.251521	no hit
880	GNAI1	P63096	Guanine nucleotide-binding protein G(i) subunit alpha-1 OS=Homo sapiens GN=GNAI1 PE=1 SV=2	-0.281515	hDFs +MMC - hTCs +MMC	limma	0.174405	0.322568	no hit
881	AKAP11	Q9UKA4	A-kinase anchor protein 11 OS=Homo sapiens GN=AKAP11 PE=1 SV=1	0.13504	hDFs +MMC - hTCs +MMC	limma	0.128568	0.262061	no hit
882	RPL26	P61254	60S ribosomal protein L26 OS=Homo sapiens GN=RPL26 PE=1 SV=1	0.0534304	hDFs +MMC - hTCs +MMC	limma	0.44529	0.607759	no hit
883	E9PSI1	E9PSI1	Transmembrane 9 superfamily member OS=Homo sapiens PE=3 SV=1	-0.139621	hDFs +MMC - hTCs +MMC	limma	0.0689042	0.170868	no hit
884	IMPACT	Q9P2X3	Protein IMPACT OS=Homo sapiens GN=IMPACT PE=1 SV=2	0.257544	hDFs +MMC - hTCs +MMC	limma	0.0165035	0.0655101	no hit
885	TRIM2	Q9C040|Q9C040-2	Tripartite motif-containing protein 2 OS=Homo sapiens GN=TRIM2 PE=1 SV=1|Isoform 2 of Tripartite motif-containing protein 2 OS=Homo sapiens GN=TRIM2	0.530718	hDFs +MMC - hTCs +MMC	limma	0.0603792	0.15612	no hit
886	LMNB2	J9JID7|Q03252	Lamin B2, isoform CRA_a OS=Homo sapiens GN=LMNB2 PE=1 SV=1|Lamin-B2 OS=Homo sapiens GN=LMNB2 PE=1 SV=4	0.289983	hDFs +MMC - hTCs +MMC	limma	0.00240236	0.0188854	no hit
887	ELMOD2	D6RBS5|Q8IZ81	ELMO domain-containing protein 2 (Fragment) OS=Homo sapiens GN=ELMOD2 PE=1 SV=7|ELMO domain-containing protein 2 OS=Homo sapiens GN=ELMOD2 PE=1 SV=1	-0.4317	hDFs +MMC - hTCs +MMC	limma	0.0013065	0.0128383	no hit
888	PPP1R21	Q6ZMI0	Protein phosphatase 1 regulatory subunit 21 OS=Homo sapiens GN=PPP1R21 PE=1 SV=1	-0.122568	hDFs +MMC - hTCs +MMC	limma	0.256629	0.418844	no hit
889	SERPINB6	P35237	Serpin B6 OS=Homo sapiens GN=SERPINB6 PE=1 SV=3	0.0802464	hDFs +MMC - hTCs +MMC	limma	0.428987	0.591485	no hit
890	PHB	P35232	Prohibitin OS=Homo sapiens GN=PHB PE=1 SV=1	-0.0425917	hDFs +MMC - hTCs +MMC	limma	0.583873	0.720032	no hit
891	SLC16A7	O60669	Monocarboxylate transporter 2 OS=Homo sapiens GN=SLC16A7 PE=1 SV=2	0.316199	hDFs +MMC - hTCs +MMC	limma	0.181323	0.331328	no hit
892	TIPRL	O75663	TIP41-like protein OS=Homo sapiens GN=TIPRL PE=1 SV=2	0.281414	hDFs +MMC - hTCs +MMC	limma	0.0489958	0.136022	no hit
893	ADAMTSL4	Q6UY14|Q6UY14-2|Q6UY14-3	ADAMTS-like protein 4 OS=Homo sapiens GN=ADAMTSL4 PE=1 SV=2|Isoform 2 of ADAMTS-like protein 4 OS=Homo sapiens GN=ADAMTSL4|Isoform 3 of ADAMTS-like protein 4 OS=Homo sapiens GN=ADAMTSL4	0.345988	hDFs +MMC - hTCs +MMC	limma	0.263348	0.425999	no hit
894	MRPL20	Q9BYC9	39S ribosomal protein L20, mitochondrial OS=Homo sapiens GN=MRPL20 PE=1 SV=1	0.00285008	hDFs +MMC - hTCs +MMC	limma	0.979324	0.986629	no hit
895	FUT8	Q9BYC5	Alpha-(1,6)-fucosyltransferase OS=Homo sapiens GN=FUT8 PE=1 SV=2	-0.220745	hDFs +MMC - hTCs +MMC	limma	0.0752833	0.182307	no hit
896	ANP32A	P39687	Acidic leucine-rich nuclear phosphoprotein 32 family member A OS=Homo sapiens GN=ANP32A PE=1 SV=1	0.375464	hDFs +MMC - hTCs +MMC	limma	0.0802034	0.189601	no hit
897	ATP11A	E9PEJ6|H0Y547|P98196	Phospholipid-transporting ATPase OS=Homo sapiens GN=ATP11A PE=1 SV=1|Phospholipid-transporting ATPase (Fragment) OS=Homo sapiens GN=ATP11A PE=1 SV=1|Probable phospholipid-transporting ATPase IH OS=Homo sapiens GN=ATP11A PE=1 SV=3	0.0515689	hDFs +MMC - hTCs +MMC	limma	0.471569	0.631516	no hit
898	STRN4	F5GYK2|Q9NRL3|Q9NRL3-3	Striatin-4 OS=Homo sapiens GN=STRN4 PE=1 SV=1|Striatin-4 OS=Homo sapiens GN=STRN4 PE=1 SV=2|Isoform 3 of Striatin-4 OS=Homo sapiens GN=STRN4	0.15251	hDFs +MMC - hTCs +MMC	limma	0.405124	0.569087	no hit
899	PPAT	Q06203	Amidophosphoribosyltransferase OS=Homo sapiens GN=PPAT PE=1 SV=1	0.140541	hDFs +MMC - hTCs +MMC	limma	0.0946861	0.213125	no hit
900	IMPDH2	H0Y4R1|P12268	Inosine-5'-monophosphate dehydrogenase 2 (Fragment) OS=Homo sapiens GN=IMPDH2 PE=1 SV=1|Inosine-5'-monophosphate dehydrogenase 2 OS=Homo sapiens GN=IMPDH2 PE=1 SV=2	0.497792	hDFs +MMC - hTCs +MMC	limma	0.00038796	0.00577228	no hit
901	PLS3	P13797	Plastin-3 OS=Homo sapiens GN=PLS3 PE=1 SV=4	-0.170101	hDFs +MMC - hTCs +MMC	limma	0.116677	0.246405	no hit
902	APEH	C9JIF9|P13798	Acylamino-acid-releasing enzyme OS=Homo sapiens GN=APEH PE=1 SV=1|Acylamino-acid-releasing enzyme OS=Homo sapiens GN=APEH PE=1 SV=4	0.145122	hDFs +MMC - hTCs +MMC	limma	0.0658541	0.165249	no hit
903	RRP1	P56182	Ribosomal RNA processing protein 1 homolog A OS=Homo sapiens GN=RRP1 PE=1 SV=1	0.401588	hDFs +MMC - hTCs +MMC	limma	0.000903467	0.010018	no hit
904	GTF2I	P78347|P78347-2|P78347-3|P78347-4	General transcription factor II-I OS=Homo sapiens GN=GTF2I PE=1 SV=2|Isoform 2 of General transcription factor II-I OS=Homo sapiens GN=GTF2I|Isoform 3 of General transcription factor II-I OS=Homo sapiens GN=GTF2I|Isoform 4 of General transcription factor II-I OS=Homo sapiens GN=GTF2I	-0.25678	hDFs +MMC - hTCs +MMC	limma	0.0356093	0.109043	no hit
905	PTTG1IP	A8MXQ1|P53801	Pituitary tumor-transforming gene 1 protein-interacting protein OS=Homo sapiens GN=PTTG1IP PE=1 SV=1|Pituitary tumor-transforming gene 1 protein-interacting protein OS=Homo sapiens GN=PTTG1IP PE=1 SV=1	0.164975	hDFs +MMC - hTCs +MMC	limma	0.0367432	0.110903	no hit
906	POGLUT1	Q8NBL1	Protein O-glucosyltransferase 1 OS=Homo sapiens GN=POGLUT1 PE=1 SV=1	-0.175722	hDFs +MMC - hTCs +MMC	limma	0.381373	0.546732	no hit
907	CAD	P27708	CAD protein OS=Homo sapiens GN=CAD PE=1 SV=3	-0.144211	hDFs +MMC - hTCs +MMC	limma	0.0605485	0.156328	no hit
908	EWSR1	A0A0D9SFL3|B0QYK0|C9JGE3|H7BY36|Q01844|Q01844-2|Q01844-3|Q01844-5|Q01844-6	RNA-binding protein EWS OS=Homo sapiens GN=EWSR1 PE=1 SV=1|RNA-binding protein EWS OS=Homo sapiens GN=EWSR1 PE=1 SV=1|EWS RNA-binding protein variant 6 OS=Homo sapiens GN=EWSR1 PE=1 SV=2|RNA-binding protein EWS (Fragment) OS=Homo sapiens GN=EWSR1 PE=1 SV=1|RNA-binding protein EWS OS=Homo sapiens GN=EWSR1 PE=1 SV=1|Isoform EWS-B of RNA-binding protein EWS OS=Homo sapiens GN=EWSR1|Isoform 3 of RNA-…	-0.228934	hDFs +MMC - hTCs +MMC	limma	0.549873	0.696868	no hit
909	HERC1	Q15751	Probable E3 ubiquitin-protein ligase HERC1 OS=Homo sapiens GN=HERC1 PE=1 SV=2	-0.00397861	hDFs +MMC - hTCs +MMC	limma	0.964164	0.978845	no hit
910	ADAM12	O43184	Disintegrin and metalloproteinase domain-containing protein 12 OS=Homo sapiens GN=ADAM12 PE=1 SV=3	-0.234375	hDFs +MMC - hTCs +MMC	limma	0.509073	0.663357	no hit
911	OSBPL8	Q9BZF1|Q9BZF1-2|Q9BZF1-3	Oxysterol-binding protein-related protein 8 OS=Homo sapiens GN=OSBPL8 PE=1 SV=3|Isoform 2 of Oxysterol-binding protein-related protein 8 OS=Homo sapiens GN=OSBPL8|Isoform 3 of Oxysterol-binding protein-related protein 8 OS=Homo sapiens GN=OSBPL8	-0.77344	hDFs +MMC - hTCs +MMC	limma	0.000826963	0.00951007	no hit
912	NDUFS4	O43181	NADH dehydrogenase [ubiquinone] iron-sulfur protein 4, mitochondrial OS=Homo sapiens GN=NDUFS4 PE=1 SV=1	0.162582	hDFs +MMC - hTCs +MMC	limma	0.234159	0.393654	no hit
913	SGCD	Q92629-2|Q92629-3	Isoform 2 of Delta-sarcoglycan OS=Homo sapiens GN=SGCD|Isoform 3 of Delta-sarcoglycan OS=Homo sapiens GN=SGCD	-0.18817	hDFs +MMC - hTCs +MMC	limma	0.398573	0.56281	no hit
914	HNRNPA2B1	P22626	Heterogeneous nuclear ribonucleoproteins A2/B1 OS=Homo sapiens GN=HNRNPA2B1 PE=1 SV=2	-0.11945	hDFs +MMC - hTCs +MMC	limma	0.176242	0.324554	no hit
915	RNF25	Q96BH1	E3 ubiquitin-protein ligase RNF25 OS=Homo sapiens GN=RNF25 PE=1 SV=1	-0.322304	hDFs +MMC - hTCs +MMC	limma	0.000587358	0.00765746	no hit
916	DCTD	P32321|P32321-2	Deoxycytidylate deaminase OS=Homo sapiens GN=DCTD PE=1 SV=2|Isoform 2 of Deoxycytidylate deaminase OS=Homo sapiens GN=DCTD	-0.194972	hDFs +MMC - hTCs +MMC	limma	0.523656	0.675176	no hit
917	MRPS31	Q92665	28S ribosomal protein S31, mitochondrial OS=Homo sapiens GN=MRPS31 PE=1 SV=3	-0.0472297	hDFs +MMC - hTCs +MMC	limma	0.87261	0.923641	no hit
918	NDUFB4	O95168|O95168-2	NADH dehydrogenase [ubiquinone] 1 beta subcomplex subunit 4 OS=Homo sapiens GN=NDUFB4 PE=1 SV=3|Isoform 2 of NADH dehydrogenase [ubiquinone] 1 beta subcomplex subunit 4 OS=Homo sapiens GN=NDUFB4	-0.664796	hDFs +MMC - hTCs +MMC	limma	0.0205867	0.0760879	no hit
919	RPS12	P25398	40S ribosomal protein S12 OS=Homo sapiens GN=RPS12 PE=1 SV=3	0.0386549	hDFs +MMC - hTCs +MMC	limma	0.671572	0.784817	no hit
920	ARMC6	Q6NXE6|Q6NXE6-2	Armadillo repeat-containing protein 6 OS=Homo sapiens GN=ARMC6 PE=1 SV=2|Isoform 2 of Armadillo repeat-containing protein 6 OS=Homo sapiens GN=ARMC6	0.191803	hDFs +MMC - hTCs +MMC	limma	0.124588	0.256831	no hit
921	GBP1	P32455	Guanylate-binding protein 1 OS=Homo sapiens GN=GBP1 PE=1 SV=2	-0.460279	hDFs +MMC - hTCs +MMC	limma	0.00163186	0.0145131	no hit
922	ARHGEF17	Q96PE2	Rho guanine nucleotide exchange factor 17 OS=Homo sapiens GN=ARHGEF17 PE=1 SV=1	0.0478853	hDFs +MMC - hTCs +MMC	limma	0.607509	0.738397	no hit
923	NID1	P14543|P14543-2	Nidogen-1 OS=Homo sapiens GN=NID1 PE=1 SV=3|Isoform 2 of Nidogen-1 OS=Homo sapiens GN=NID1	-0.202893	hDFs +MMC - hTCs +MMC	limma	0.0146268	0.0602919	no hit
924	FRYL	O94915	Protein furry homolog-like OS=Homo sapiens GN=FRYL PE=1 SV=2	-0.375028	hDFs +MMC - hTCs +MMC	limma	0.0398811	0.117217	no hit
925	TECR	Q9NZ01	Very-long-chain enoyl-CoA reductase OS=Homo sapiens GN=TECR PE=1 SV=1	-0.100762	hDFs +MMC - hTCs +MMC	limma	0.158673	0.3016	no hit
926	FH	P07954-2	Isoform Cytoplasmic of Fumarate hydratase, mitochondrial OS=Homo sapiens GN=FH	-0.0466324	hDFs +MMC - hTCs +MMC	limma	0.716596	0.818368	no hit
927	USP40	Q9NVE5|Q9NVE5-3	Ubiquitin carboxyl-terminal hydrolase 40 OS=Homo sapiens GN=USP40 PE=1 SV=3|Isoform 3 of Ubiquitin carboxyl-terminal hydrolase 40 OS=Homo sapiens GN=USP40	-0.272604	hDFs +MMC - hTCs +MMC	limma	0.00456887	0.0281265	no hit
928	PIKFYVE	Q9Y2I7	1-phosphatidylinositol 3-phosphate 5-kinase OS=Homo sapiens GN=PIKFYVE PE=1 SV=3	-0.208134	hDFs +MMC - hTCs +MMC	limma	0.0722534	0.177016	no hit
929	PUS7	Q96PZ0	Pseudouridylate synthase 7 homolog OS=Homo sapiens GN=PUS7 PE=1 SV=2	0.0205542	hDFs +MMC - hTCs +MMC	limma	0.870785	0.922636	no hit
930	TMEM14C	Q9P0S9	Transmembrane protein 14C OS=Homo sapiens GN=TMEM14C PE=1 SV=1	0.237615	hDFs +MMC - hTCs +MMC	limma	0.348731	0.515078	no hit
931	CDK5	Q00535	Cyclin-dependent-like kinase 5 OS=Homo sapiens GN=CDK5 PE=1 SV=3	0.151675	hDFs +MMC - hTCs +MMC	limma	0.180233	0.329747	no hit
932	CDK6	Q00534	Cyclin-dependent kinase 6 OS=Homo sapiens GN=CDK6 PE=1 SV=1	0.769904	hDFs +MMC - hTCs +MMC	limma	0.00153004	0.0139666	no hit
933	EIF2D	P41214	Eukaryotic translation initiation factor 2D OS=Homo sapiens GN=EIF2D PE=1 SV=3	-0.478533	hDFs +MMC - hTCs +MMC	limma	0.00383072	0.025095	no hit
934	HEXA	H3BP20|H3BS10|P06865	Beta-hexosaminidase OS=Homo sapiens GN=HEXA PE=1 SV=1|Beta-hexosaminidase OS=Homo sapiens GN=HEXA PE=1 SV=1|Beta-hexosaminidase subunit alpha OS=Homo sapiens GN=HEXA PE=1 SV=2	0.188493	hDFs +MMC - hTCs +MMC	limma	0.0782444	0.186476	no hit
935	ANTXR1	Q9H6X2|Q9H6X2-5	Anthrax toxin receptor 1 OS=Homo sapiens GN=ANTXR1 PE=1 SV=2|Isoform 5 of Anthrax toxin receptor 1 OS=Homo sapiens GN=ANTXR1	-0.122181	hDFs +MMC - hTCs +MMC	limma	0.324346	0.490758	no hit
936	GLTSCR2	Q9NZM5	Glioma tumor suppressor candidate region gene 2 protein OS=Homo sapiens GN=GLTSCR2 PE=1 SV=2	0.147036	hDFs +MMC - hTCs +MMC	limma	0.196559	0.349857	no hit
937	SAP30BP	J3QQJ0|Q9UHR5|Q9UHR5-2	SAP30-binding protein (Fragment) OS=Homo sapiens GN=SAP30BP PE=1 SV=1|SAP30-binding protein OS=Homo sapiens GN=SAP30BP PE=1 SV=1|Isoform 2 of SAP30-binding protein OS=Homo sapiens GN=SAP30BP	1.15851	hDFs +MMC - hTCs +MMC	limma	9.63367e-07	0.000241622	hit
938	AP3M1	Q9Y2T2	AP-3 complex subunit mu-1 OS=Homo sapiens GN=AP3M1 PE=1 SV=1	-0.411313	hDFs +MMC - hTCs +MMC	limma	0.000834312	0.00955288	no hit
939	VAPA	Q9P0L0	Vesicle-associated membrane protein-associated protein A OS=Homo sapiens GN=VAPA PE=1 SV=3	-0.00306928	hDFs +MMC - hTCs +MMC	limma	0.968807	0.980954	no hit
940	C21orf33	A0A096LPI6|A0A0B4J2D5|P30042	Uncharacterized protein (Fragment) OS=Homo sapiens PE=4 SV=2|Protein LOC102724023 OS=Homo sapiens GN=LOC102724023 PE=1 SV=1|ES1 protein homolog, mitochondrial OS=Homo sapiens GN=C21orf33 PE=1 SV=3	-0.497961	hDFs +MMC - hTCs +MMC	limma	0.000880501	0.009866	no hit
941	STUB1	Q9UNE7	E3 ubiquitin-protein ligase CHIP OS=Homo sapiens GN=STUB1 PE=1 SV=2	-0.199102	hDFs +MMC - hTCs +MMC	limma	0.0639953	0.162002	no hit
942	LIMK1	E9PC47|P53667|P53667-2|P53667-4	LIM domain kinase 1 OS=Homo sapiens GN=LIMK1 PE=1 SV=1|LIM domain kinase 1 OS=Homo sapiens GN=LIMK1 PE=1 SV=3|Isoform 2 of LIM domain kinase 1 OS=Homo sapiens GN=LIMK1|Isoform 4 of LIM domain kinase 1 OS=Homo sapiens GN=LIMK1	0.0457463	hDFs +MMC - hTCs +MMC	limma	0.785886	0.869959	no hit
943	TMEM237	A0A087WWU1|Q96Q45|Q96Q45-2|Q96Q45-3|Q96Q45-5	Transmembrane protein 237 OS=Homo sapiens GN=TMEM237 PE=1 SV=1|Transmembrane protein 237 OS=Homo sapiens GN=TMEM237 PE=1 SV=2|Isoform 2 of Transmembrane protein 237 OS=Homo sapiens GN=TMEM237|Isoform 3 of Transmembrane protein 237 OS=Homo sapiens GN=TMEM237|Isoform 5 of Transmembrane protein 237 OS=Homo sapiens GN=TMEM237	0.0237981	hDFs +MMC - hTCs +MMC	limma	0.902511	0.942412	no hit
944	ACTN1	P12814-3	Isoform 3 of Alpha-actinin-1 OS=Homo sapiens GN=ACTN1	-0.0651108	hDFs +MMC - hTCs +MMC	limma	0.714959	0.817385	no hit
945	EPN2	E9PBC1|F6PQP6|I3L2B2|O95208|O95208-2	Epsin-2 OS=Homo sapiens GN=EPN2 PE=1 SV=1|Epsin-2 (Fragment) OS=Homo sapiens GN=EPN2 PE=1 SV=7|Epsin-2 OS=Homo sapiens GN=EPN2 PE=1 SV=1|Epsin-2 OS=Homo sapiens GN=EPN2 PE=1 SV=3|Isoform 2 of Epsin-2 OS=Homo sapiens GN=EPN2	-0.0369874	hDFs +MMC - hTCs +MMC	limma	0.67021	0.783573	no hit
946	SMC2	O95347	Structural maintenance of chromosomes protein 2 OS=Homo sapiens GN=SMC2 PE=1 SV=2	0.118404	hDFs +MMC - hTCs +MMC	limma	0.244544	0.405035	no hit
947	RPL23	P62829	60S ribosomal protein L23 OS=Homo sapiens GN=RPL23 PE=1 SV=1	0.0864939	hDFs +MMC - hTCs +MMC	limma	0.234654	0.394213	no hit
948	RAB1A	P62820	Ras-related protein Rab-1A OS=Homo sapiens GN=RAB1A PE=1 SV=3	-0.133145	hDFs +MMC - hTCs +MMC	limma	0.272224	0.436336	no hit
949	RAN	B5MDF5|P62826	GTP-binding nuclear protein Ran OS=Homo sapiens GN=RAN PE=1 SV=1|GTP-binding nuclear protein Ran OS=Homo sapiens GN=RAN PE=1 SV=3	0.228493	hDFs +MMC - hTCs +MMC	limma	0.00616004	0.0338674	no hit
950	EFEMP2	E9PRU1|H0YET5|O95967	EGF-containing fibulin-like extracellular matrix protein 2 OS=Homo sapiens GN=EFEMP2 PE=1 SV=1|EGF-containing fibulin-like extracellular matrix protein 2 (Fragment) OS=Homo sapiens GN=EFEMP2 PE=1 SV=1|EGF-containing fibulin-like extracellular matrix protein 2 OS=Homo sapiens GN=EFEMP2 PE=1 SV=3	0.435718	hDFs +MMC - hTCs +MMC	limma	0.0216829	0.0786878	no hit
951	APPL2	Q8NEU8|Q8NEU8-2	DCC-interacting protein 13-beta OS=Homo sapiens GN=APPL2 PE=1 SV=3|Isoform 2 of DCC-interacting protein 13-beta OS=Homo sapiens GN=APPL2	0.221488	hDFs +MMC - hTCs +MMC	limma	0.0756541	0.182617	no hit
952	VPS39	Q96JC1|Q96JC1-2	Vam6/Vps39-like protein OS=Homo sapiens GN=VPS39 PE=1 SV=2|Isoform 2 of Vam6/Vps39-like protein OS=Homo sapiens GN=VPS39	-0.263011	hDFs +MMC - hTCs +MMC	limma	0.00248241	0.0191542	no hit
953	EXT2	Q93063|Q93063-2|Q93063-3	Exostosin-2 OS=Homo sapiens GN=EXT2 PE=1 SV=1|Isoform 2 of Exostosin-2 OS=Homo sapiens GN=EXT2|Isoform 3 of Exostosin-2 OS=Homo sapiens GN=EXT2	0.0781316	hDFs +MMC - hTCs +MMC	limma	0.423096	0.585168	no hit
954	DICER1	Q9UPY3|Q9UPY3-2	Endoribonuclease Dicer OS=Homo sapiens GN=DICER1 PE=1 SV=3|Isoform 2 of Endoribonuclease Dicer OS=Homo sapiens GN=DICER1	0.0855309	hDFs +MMC - hTCs +MMC	limma	0.322944	0.48989	no hit
955	PSMA2	A0A024RA52|P25787	Proteasome subunit alpha type OS=Homo sapiens GN=PSMA2 PE=1 SV=1|Proteasome subunit alpha type-2 OS=Homo sapiens GN=PSMA2 PE=1 SV=2	-0.0998365	hDFs +MMC - hTCs +MMC	limma	0.243468	0.404143	no hit
956	PSMA4	P25789	Proteasome subunit alpha type-4 OS=Homo sapiens GN=PSMA4 PE=1 SV=1	-0.0429141	hDFs +MMC - hTCs +MMC	limma	0.6543	0.771307	no hit
957	MTX1	A0A0A0MRK6|Q13505|Q13505-3	Metaxin 1, isoform CRA_b OS=Homo sapiens GN=MTX1 PE=1 SV=1|Metaxin-1 OS=Homo sapiens GN=MTX1 PE=1 SV=2|Isoform 3 of Metaxin-1 OS=Homo sapiens GN=MTX1	-0.105706	hDFs +MMC - hTCs +MMC	limma	0.290878	0.456921	no hit
958	RAB3GAP2	Q9H2M9	Rab3 GTPase-activating protein non-catalytic subunit OS=Homo sapiens GN=RAB3GAP2 PE=1 SV=1	-0.0853037	hDFs +MMC - hTCs +MMC	limma	0.28502	0.45027	no hit
959	HEXB	P07686	Beta-hexosaminidase subunit beta OS=Homo sapiens GN=HEXB PE=1 SV=3	0.363524	hDFs +MMC - hTCs +MMC	limma	0.0244859	0.0847724	no hit
960	SNX29	Q8TEQ0|Q8TEQ0-2	Sorting nexin-29 OS=Homo sapiens GN=SNX29 PE=1 SV=3|Isoform 2 of Sorting nexin-29 OS=Homo sapiens GN=SNX29	-0.0187922	hDFs +MMC - hTCs +MMC	limma	0.843723	0.905992	no hit
961	RBM34	P42696	RNA-binding protein 34 OS=Homo sapiens GN=RBM34 PE=1 SV=2	0.166532	hDFs +MMC - hTCs +MMC	limma	0.118908	0.248806	no hit
962	MCCC1	Q96RQ3	Methylcrotonoyl-CoA carboxylase subunit alpha, mitochondrial OS=Homo sapiens GN=MCCC1 PE=1 SV=3	-0.0970387	hDFs +MMC - hTCs +MMC	limma	0.431899	0.593945	no hit
963	TBC1D9B	Q66K14|Q66K14-2	TBC1 domain family member 9B OS=Homo sapiens GN=TBC1D9B PE=1 SV=3|Isoform 2 of TBC1 domain family member 9B OS=Homo sapiens GN=TBC1D9B	-0.255129	hDFs +MMC - hTCs +MMC	limma	0.00140141	0.0132995	no hit
964	ARAF	P10398|Q96II5	Serine/threonine-protein kinase A-Raf OS=Homo sapiens GN=ARAF PE=1 SV=2|ARAF protein OS=Homo sapiens GN=ARAF PE=1 SV=1	0.210937	hDFs +MMC - hTCs +MMC	limma	0.0563584	0.148866	no hit
965	PDPR	Q8NCN5	Pyruvate dehydrogenase phosphatase regulatory subunit, mitochondrial OS=Homo sapiens GN=PDPR PE=1 SV=2	0.19283	hDFs +MMC - hTCs +MMC	limma	0.287834	0.453763	no hit
966	PRKAB1	Q9Y478	5'-AMP-activated protein kinase subunit beta-1 OS=Homo sapiens GN=PRKAB1 PE=1 SV=4	0.0913475	hDFs +MMC - hTCs +MMC	limma	0.526193	0.677372	no hit
967	CAPN2	P17655	Calpain-2 catalytic subunit OS=Homo sapiens GN=CAPN2 PE=1 SV=6	0.227512	hDFs +MMC - hTCs +MMC	limma	0.00872424	0.0418875	no hit
968	NCAPD2	Q15021	Condensin complex subunit 1 OS=Homo sapiens GN=NCAPD2 PE=1 SV=3	0.381864	hDFs +MMC - hTCs +MMC	limma	0.0178774	0.0684896	no hit
969	SH3GL1	Q99961	Endophilin-A2 OS=Homo sapiens GN=SH3GL1 PE=1 SV=1	0.043984	hDFs +MMC - hTCs +MMC	limma	0.602298	0.73484	no hit
970	CTBP1	Q13363|Q13363-2	C-terminal-binding protein 1 OS=Homo sapiens GN=CTBP1 PE=1 SV=2|Isoform 2 of C-terminal-binding protein 1 OS=Homo sapiens GN=CTBP1	0.107603	hDFs +MMC - hTCs +MMC	limma	0.219801	0.378083	no hit
971	LRRC40	Q9H9A6	Leucine-rich repeat-containing protein 40 OS=Homo sapiens GN=LRRC40 PE=1 SV=1	0.0470159	hDFs +MMC - hTCs +MMC	limma	0.511248	0.664226	no hit
972	PARK7	Q99497	Protein deglycase DJ-1 OS=Homo sapiens GN=PARK7 PE=1 SV=2	0.193746	hDFs +MMC - hTCs +MMC	limma	0.0501315	0.13817	no hit
973	MRPL49	Q13405	39S ribosomal protein L49, mitochondrial OS=Homo sapiens GN=MRPL49 PE=1 SV=1	-0.100517	hDFs +MMC - hTCs +MMC	limma	0.326434	0.492891	no hit
974	ARL8A	Q96BM9	ADP-ribosylation factor-like protein 8A OS=Homo sapiens GN=ARL8A PE=1 SV=1	-0.171393	hDFs +MMC - hTCs +MMC	limma	0.102591	0.22478	no hit
975	TBC1D24	Q9ULP9|Q9ULP9-2	TBC1 domain family member 24 OS=Homo sapiens GN=TBC1D24 PE=1 SV=2|Isoform 2 of TBC1 domain family member 24 OS=Homo sapiens GN=TBC1D24	0.151745	hDFs +MMC - hTCs +MMC	limma	0.0277024	0.09194	no hit
976	PFAS	O15067	Phosphoribosylformylglycinamidine synthase OS=Homo sapiens GN=PFAS PE=1 SV=4	0.0867374	hDFs +MMC - hTCs +MMC	limma	0.486806	0.645196	no hit
977	MTDH	Q86UE4	Protein LYRIC OS=Homo sapiens GN=MTDH PE=1 SV=2	0.223477	hDFs +MMC - hTCs +MMC	limma	0.0086883	0.0418676	no hit
978	PPP1R9B	D3DTX6|Q96SB3	Neurabin-2 OS=Homo sapiens GN=PPP1R9B PE=1 SV=1|Neurabin-2 OS=Homo sapiens GN=PPP1R9B PE=1 SV=2	0.0239082	hDFs +MMC - hTCs +MMC	limma	0.806102	0.881768	no hit
979	KRI1	Q8N9T8	Protein KRI1 homolog OS=Homo sapiens GN=KRI1 PE=1 SV=3	0.753109	hDFs +MMC - hTCs +MMC	limma	0.0146949	0.0602919	no hit
980	CDC23	Q9UJX2	Cell division cycle protein 23 homolog OS=Homo sapiens GN=CDC23 PE=1 SV=3	0.0308531	hDFs +MMC - hTCs +MMC	limma	0.694581	0.804126	no hit
981	WDFY3	Q8IZQ1|Q8IZQ1-2	WD repeat and FYVE domain-containing protein 3 OS=Homo sapiens GN=WDFY3 PE=1 SV=2|Isoform 2 of WD repeat and FYVE domain-containing protein 3 OS=Homo sapiens GN=WDFY3	-0.0549908	hDFs +MMC - hTCs +MMC	limma	0.493597	0.650417	no hit
982	ZNF326	Q5BKZ1	DBIRD complex subunit ZNF326 OS=Homo sapiens GN=ZNF326 PE=1 SV=2	-0.112128	hDFs +MMC - hTCs +MMC	limma	0.0936748	0.2113	no hit
983	DYNC1H1	Q14204	Cytoplasmic dynein 1 heavy chain 1 OS=Homo sapiens GN=DYNC1H1 PE=1 SV=5	-0.395706	hDFs +MMC - hTCs +MMC	limma	0.00136457	0.0130439	no hit
984	KLHL26	Q53HC5	Kelch-like protein 26 OS=Homo sapiens GN=KLHL26 PE=1 SV=2	0.383624	hDFs +MMC - hTCs +MMC	limma	0.00197149	0.0165085	no hit
985	TSSC1	A8MUM1|Q53HC9	Protein TSSC1 OS=Homo sapiens GN=TSSC1 PE=1 SV=2|Protein TSSC1 OS=Homo sapiens GN=TSSC1 PE=1 SV=2	-0.138399	hDFs +MMC - hTCs +MMC	limma	0.0901268	0.205862	no hit
986	DCUN1D1	Q96GG9	DCN1-like protein 1 OS=Homo sapiens GN=DCUN1D1 PE=1 SV=1	-0.0219551	hDFs +MMC - hTCs +MMC	limma	0.80831	0.882552	no hit
987	UBTF	E9PKP7|P17480|P17480-2	Nucleolar transcription factor 1 OS=Homo sapiens GN=UBTF PE=1 SV=1|Nucleolar transcription factor 1 OS=Homo sapiens GN=UBTF PE=1 SV=1|Isoform UBF2 of Nucleolar transcription factor 1 OS=Homo sapiens GN=UBTF	0.212857	hDFs +MMC - hTCs +MMC	limma	0.0296634	0.0966218	no hit
988	ABHD16A	A0A0G2JJD3|O95870|O95870-2	HLA-B associated transcript 5, isoform CRA_b OS=Homo sapiens GN=ABHD16A PE=1 SV=1|Protein ABHD16A OS=Homo sapiens GN=ABHD16A PE=1 SV=3|Isoform 2 of Protein ABHD16A OS=Homo sapiens GN=ABHD16A	-0.385269	hDFs +MMC - hTCs +MMC	limma	0.00173785	0.0151294	no hit
989	PML	P29590	Protein PML OS=Homo sapiens GN=PML PE=1 SV=3	0.061282	hDFs +MMC - hTCs +MMC	limma	0.51144	0.664305	no hit
990	ABCA6	Q8N139	ATP-binding cassette sub-family A member 6 OS=Homo sapiens GN=ABCA6 PE=1 SV=2	0.480224	hDFs +MMC - hTCs +MMC	limma	0.00604846	0.033446	no hit
991	ACOX2	Q99424	Peroxisomal acyl-coenzyme A oxidase 2 OS=Homo sapiens GN=ACOX2 PE=1 SV=1	-0.665724	hDFs +MMC - hTCs +MMC	limma	3.98564e-05	0.00149129	no hit
992	TBCB	Q99426	Tubulin-folding cofactor B OS=Homo sapiens GN=TBCB PE=1 SV=2	0.178482	hDFs +MMC - hTCs +MMC	limma	0.189392	0.340104	no hit
993	LRRC15	Q8TF66|Q8TF66-2	Leucine-rich repeat-containing protein 15 OS=Homo sapiens GN=LRRC15 PE=2 SV=2|Isoform 2 of Leucine-rich repeat-containing protein 15 OS=Homo sapiens GN=LRRC15	1.312	hDFs +MMC - hTCs +MMC	limma	0.000391593	0.00577737	hit
994	PHKA2	P46019	Phosphorylase b kinase regulatory subunit alpha, liver isoform OS=Homo sapiens GN=PHKA2 PE=1 SV=1	-0.126536	hDFs +MMC - hTCs +MMC	limma	0.200104	0.35403	no hit
995	ALDH1A1	P00352	Retinal dehydrogenase 1 OS=Homo sapiens GN=ALDH1A1 PE=1 SV=2	-0.262838	hDFs +MMC - hTCs +MMC	limma	0.535656	0.685114	no hit
996	PDSS2	Q86YH6	Decaprenyl-diphosphate synthase subunit 2 OS=Homo sapiens GN=PDSS2 PE=1 SV=2	-0.919851	hDFs +MMC - hTCs +MMC	limma	0.000117396	0.00279785	no hit
997	CYB5R1	Q9UHQ9	NADH-cytochrome b5 reductase 1 OS=Homo sapiens GN=CYB5R1 PE=1 SV=1	-0.125967	hDFs +MMC - hTCs +MMC	limma	0.247063	0.408309	no hit
998	ZDHHC5	Q9C0B5|Q9C0B5-2	Palmitoyltransferase ZDHHC5 OS=Homo sapiens GN=ZDHHC5 PE=1 SV=2|Isoform 2 of Palmitoyltransferase ZDHHC5 OS=Homo sapiens GN=ZDHHC5	0.347485	hDFs +MMC - hTCs +MMC	limma	0.00576552	0.0323087	no hit
999	UFD1L	Q92890|Q92890-1	Ubiquitin fusion degradation protein 1 homolog OS=Homo sapiens GN=UFD1L PE=1 SV=3|Isoform Long of Ubiquitin fusion degradation protein 1 homolog OS=Homo sapiens GN=UFD1L	0.21124	hDFs +MMC - hTCs +MMC	limma	0.0166651	0.0658478	no hit
1000	SMC3	Q9UQE7	Structural maintenance of chromosomes protein 3 OS=Homo sapiens GN=SMC3 PE=1 SV=2	0.16901	hDFs +MMC - hTCs +MMC	limma	0.189543	0.340145	no hit
1001	LMAN2	Q12907	Vesicular integral-membrane protein VIP36 OS=Homo sapiens GN=LMAN2 PE=1 SV=1	-0.0612022	hDFs +MMC - hTCs +MMC	limma	0.713379	0.81658	no hit
1002	ILF2	B4DY09|Q12905	Interleukin enhancer-binding factor 2 OS=Homo sapiens GN=ILF2 PE=1 SV=1|Interleukin enhancer-binding factor 2 OS=Homo sapiens GN=ILF2 PE=1 SV=2	-0.105408	hDFs +MMC - hTCs +MMC	limma	0.138228	0.274423	no hit
1003	MRC2	Q9UBG0	C-type mannose receptor 2 OS=Homo sapiens GN=MRC2 PE=1 SV=2	0.150586	hDFs +MMC - hTCs +MMC	limma	0.178923	0.328358	no hit
1004	STK39	Q9UEW8|Q9UEW8-2	STE20/SPS1-related proline-alanine-rich protein kinase OS=Homo sapiens GN=STK39 PE=1 SV=3|Isoform 2 of STE20/SPS1-related proline-alanine-rich protein kinase OS=Homo sapiens GN=STK39	-0.27858	hDFs +MMC - hTCs +MMC	limma	0.0101219	0.0463583	no hit
1005	TOR3A	Q9H497|Q9H497-2	Torsin-3A OS=Homo sapiens GN=TOR3A PE=1 SV=1|Isoform 2 of Torsin-3A OS=Homo sapiens GN=TOR3A	0.297735	hDFs +MMC - hTCs +MMC	limma	0.00351678	0.0238697	no hit
1006	SSB	P05455	Lupus La protein OS=Homo sapiens GN=SSB PE=1 SV=2	0.138388	hDFs +MMC - hTCs +MMC	limma	0.494034	0.650681	no hit
1007	MAP1B	P46821	Microtubule-associated protein 1B OS=Homo sapiens GN=MAP1B PE=1 SV=2	-0.88947	hDFs +MMC - hTCs +MMC	limma	6.10148e-05	0.00191289	no hit
1008	SAR1A	Q9NR31	GTP-binding protein SAR1a OS=Homo sapiens GN=SAR1A PE=1 SV=1	0.0566974	hDFs +MMC - hTCs +MMC	limma	0.453223	0.615135	no hit
1009	DDX21	Q9NR30	Nucleolar RNA helicase 2 OS=Homo sapiens GN=DDX21 PE=1 SV=5	0.467027	hDFs +MMC - hTCs +MMC	limma	0.000305848	0.0050329	no hit
1010	SEC23B	Q15437	Protein transport protein Sec23B OS=Homo sapiens GN=SEC23B PE=1 SV=2	0.101685	hDFs +MMC - hTCs +MMC	limma	0.213014	0.368575	no hit
1011	RBMS2	F8W1T6|Q15434	RNA-binding motif, single-stranded-interacting protein 2 OS=Homo sapiens GN=RBMS2 PE=1 SV=1|RNA-binding motif, single-stranded-interacting protein 2 OS=Homo sapiens GN=RBMS2 PE=1 SV=1	-0.457557	hDFs +MMC - hTCs +MMC	limma	0.0174914	0.0676619	no hit
1012	PPP1R7	Q15435	Protein phosphatase 1 regulatory subunit 7 OS=Homo sapiens GN=PPP1R7 PE=1 SV=1	0.396853	hDFs +MMC - hTCs +MMC	limma	0.000890288	0.00991363	no hit
1013	HIBCH	A0A087WXI1|Q6NVY1	3-hydroxyisobutyryl-CoA hydrolase, mitochondrial OS=Homo sapiens GN=HIBCH PE=1 SV=1|3-hydroxyisobutyryl-CoA hydrolase, mitochondrial OS=Homo sapiens GN=HIBCH PE=1 SV=2	-0.679894	hDFs +MMC - hTCs +MMC	limma	0.000237668	0.00434886	no hit
1014	SH3BP5L	Q7L8J4|Q7L8J4-2	SH3 domain-binding protein 5-like OS=Homo sapiens GN=SH3BP5L PE=1 SV=1|Isoform 2 of SH3 domain-binding protein 5-like OS=Homo sapiens GN=SH3BP5L	-0.0960579	hDFs +MMC - hTCs +MMC	limma	0.310662	0.477839	no hit
1015	NUP107	P57740	Nuclear pore complex protein Nup107 OS=Homo sapiens GN=NUP107 PE=1 SV=1	0.254333	hDFs +MMC - hTCs +MMC	limma	0.00895174	0.0425915	no hit
1016	STMN1	P16949	Stathmin OS=Homo sapiens GN=STMN1 PE=1 SV=3	1.12689	hDFs +MMC - hTCs +MMC	limma	5.4987e-06	0.000572291	hit
1017	SRGAP2	A2RUF3|B7ZM87|O75044	SLIT-ROBO Rho GTPase activating protein 2 OS=Homo sapiens GN=SRGAP2 PE=1 SV=1|SLIT-ROBO Rho GTPase-activating protein 2 OS=Homo sapiens GN=SRGAP2 PE=1 SV=1|SLIT-ROBO Rho GTPase-activating protein 2 OS=Homo sapiens GN=SRGAP2 PE=1 SV=2	-0.0281126	hDFs +MMC - hTCs +MMC	limma	0.742843	0.838524	no hit
1018	TRAPPC3	A0A087WWM0|O43617	Trafficking protein particle complex subunit 3 OS=Homo sapiens GN=TRAPPC3 PE=1 SV=1|Trafficking protein particle complex subunit 3 OS=Homo sapiens GN=TRAPPC3 PE=1 SV=1	-0.142047	hDFs +MMC - hTCs +MMC	limma	0.108704	0.234074	no hit
1019	TIMM44	O43615	Mitochondrial import inner membrane translocase subunit TIM44 OS=Homo sapiens GN=TIMM44 PE=1 SV=2	0.094647	hDFs +MMC - hTCs +MMC	limma	0.306099	0.473209	no hit
1020	CAMK2G	A0A0A0MT11|Q13555|Q13555-10|Q13555-2|Q13555-3|Q13555-4|Q13555-7|Q13555-8|Q13555-9	Calcium/calmodulin-dependent protein kinase type II subunit gamma OS=Homo sapiens GN=CAMK2G PE=1 SV=1|Calcium/calmodulin-dependent protein kinase type II subunit gamma OS=Homo sapiens GN=CAMK2G PE=1 SV=3|Isoform 10 of Calcium/calmodulin-dependent protein kinase type II subunit gamma OS=Homo sapiens GN=CAMK2G|Isoform 2 of Calcium/calmodulin-dependent protein kinase type II subunit gamma OS=Homo sa…	0.0957198	hDFs +MMC - hTCs +MMC	limma	0.187697	0.338404	no hit
1021	TBC1D4	O60343|O60343-2|O60343-3	TBC1 domain family member 4 OS=Homo sapiens GN=TBC1D4 PE=1 SV=2|Isoform 2 of TBC1 domain family member 4 OS=Homo sapiens GN=TBC1D4|Isoform 3 of TBC1 domain family member 4 OS=Homo sapiens GN=TBC1D4	-0.0952898	hDFs +MMC - hTCs +MMC	limma	0.369931	0.535279	no hit
1022	HSPA4L	O95757	Heat shock 70 kDa protein 4L OS=Homo sapiens GN=HSPA4L PE=1 SV=3	-0.334328	hDFs +MMC - hTCs +MMC	limma	0.00200544	0.0167661	no hit
1023	AHR	P35869	Aryl hydrocarbon receptor OS=Homo sapiens GN=AHR PE=1 SV=2	-0.180074	hDFs +MMC - hTCs +MMC	limma	0.0754168	0.182418	no hit
1024	CHPF	Q8IZ52	Chondroitin sulfate synthase 2 OS=Homo sapiens GN=CHPF PE=1 SV=2	-0.681873	hDFs +MMC - hTCs +MMC	limma	0.00507433	0.0299209	no hit
1025	PNP	P00491	Purine nucleoside phosphorylase OS=Homo sapiens GN=PNP PE=1 SV=2	-0.231877	hDFs +MMC - hTCs +MMC	limma	0.169831	0.315967	no hit
1026	HPRT1	P00492	Hypoxanthine-guanine phosphoribosyltransferase OS=Homo sapiens GN=HPRT1 PE=1 SV=2	0.198331	hDFs +MMC - hTCs +MMC	limma	0.179533	0.329075	no hit
1027	PHB2	Q99623	Prohibitin-2 OS=Homo sapiens GN=PHB2 PE=1 SV=2	-0.033856	hDFs +MMC - hTCs +MMC	limma	0.647827	0.765977	no hit
1028	EVI5L	Q96CN4|Q96CN4-2	EVI5-like protein OS=Homo sapiens GN=EVI5L PE=1 SV=1|Isoform 2 of EVI5-like protein OS=Homo sapiens GN=EVI5L	-0.0873242	hDFs +MMC - hTCs +MMC	limma	0.412445	0.574543	no hit
1029	ALDH6A1	Q02252	Methylmalonate-semialdehyde dehydrogenase [acylating], mitochondrial OS=Homo sapiens GN=ALDH6A1 PE=1 SV=2	-0.322696	hDFs +MMC - hTCs +MMC	limma	0.0423694	0.123089	no hit
1030	ANPEP	P15144	Aminopeptidase N OS=Homo sapiens GN=ANPEP PE=1 SV=4	0.119528	hDFs +MMC - hTCs +MMC	limma	0.257523	0.419282	no hit
1031	TRIM38	O00635	E3 ubiquitin-protein ligase TRIM38 OS=Homo sapiens GN=TRIM38 PE=1 SV=1	-0.276817	hDFs +MMC - hTCs +MMC	limma	0.0458534	0.130105	no hit
1032	PSMB5	P28074	Proteasome subunit beta type-5 OS=Homo sapiens GN=PSMB5 PE=1 SV=3	-0.0475321	hDFs +MMC - hTCs +MMC	limma	0.525762	0.677228	no hit
1033	PSMB6	P28072	Proteasome subunit beta type-6 OS=Homo sapiens GN=PSMB6 PE=1 SV=4	-0.121943	hDFs +MMC - hTCs +MMC	limma	0.175055	0.323173	no hit
1034	ALG1	Q9BT22	Chitobiosyldiphosphodolichol beta-mannosyltransferase OS=Homo sapiens GN=ALG1 PE=1 SV=2	-0.142263	hDFs +MMC - hTCs +MMC	limma	0.140797	0.27735	no hit
1035	EIF3E	P60228	Eukaryotic translation initiation factor 3 subunit E OS=Homo sapiens GN=EIF3E PE=1 SV=1	0.0382888	hDFs +MMC - hTCs +MMC	limma	0.562575	0.705328	no hit
1036	HDHD3	Q9BSH5	Haloacid dehalogenase-like hydrolase domain-containing protein 3 OS=Homo sapiens GN=HDHD3 PE=1 SV=1	0.0684468	hDFs +MMC - hTCs +MMC	limma	0.531388	0.68131	no hit
1037	ZNF207	J3QRS9|O43670|O43670-2|O43670-4|X6R4W8	BUB3-interacting and GLEBS motif-containing protein ZNF207 OS=Homo sapiens GN=ZNF207 PE=1 SV=1|BUB3-interacting and GLEBS motif-containing protein ZNF207 OS=Homo sapiens GN=ZNF207 PE=1 SV=1|Isoform 2 of BUB3-interacting and GLEBS motif-containing protein ZNF207 OS=Homo sapiens GN=ZNF207|Isoform 4 of BUB3-interacting and GLEBS motif-containing protein ZNF207 OS=Homo sapiens GN=ZNF207|BUB3-interact…	0.404818	hDFs +MMC - hTCs +MMC	limma	0.00269221	0.0203919	no hit
1038	ZC3H7A	Q8IWR0	Zinc finger CCCH domain-containing protein 7A OS=Homo sapiens GN=ZC3H7A PE=1 SV=1	-0.0309928	hDFs +MMC - hTCs +MMC	limma	0.609258	0.739427	no hit
1039	DLG1	A0A0C4DFT3|Q12959-2|Q12959-4	Disks large homolog 1 OS=Homo sapiens GN=DLG1 PE=1 SV=1|Isoform 2 of Disks large homolog 1 OS=Homo sapiens GN=DLG1|Isoform 4 of Disks large homolog 1 OS=Homo sapiens GN=DLG1	-0.271707	hDFs +MMC - hTCs +MMC	limma	0.00521672	0.0304854	no hit
1040	TMEM35	Q53FP2	Transmembrane protein 35 OS=Homo sapiens GN=TMEM35 PE=2 SV=2	0.150614	hDFs +MMC - hTCs +MMC	limma	0.539749	0.687013	no hit
1041	RXRB	A0A0G2JKR7|P28702|P28702-3	Retinoic acid receptor RXR-beta OS=Homo sapiens GN=RXRB PE=1 SV=1|Retinoic acid receptor RXR-beta OS=Homo sapiens GN=RXRB PE=1 SV=2|Isoform 2 of Retinoic acid receptor RXR-beta OS=Homo sapiens GN=RXRB	0.101724	hDFs +MMC - hTCs +MMC	limma	0.250994	0.412091	no hit
1042	TEP1	Q99973|Q99973-2	Telomerase protein component 1 OS=Homo sapiens GN=TEP1 PE=1 SV=2|Isoform 2 of Telomerase protein component 1 OS=Homo sapiens GN=TEP1	0.0160398	hDFs +MMC - hTCs +MMC	limma	0.895586	0.938344	no hit
1043	CCDC91	Q7Z6B0|Q7Z6B0-2	Coiled-coil domain-containing protein 91 OS=Homo sapiens GN=CCDC91 PE=1 SV=2|Isoform 2 of Coiled-coil domain-containing protein 91 OS=Homo sapiens GN=CCDC91	0.550176	hDFs +MMC - hTCs +MMC	limma	0.000198357	0.00391558	no hit
1044	SMNDC1	O75940	Survival of motor neuron-related-splicing factor 30 OS=Homo sapiens GN=SMNDC1 PE=1 SV=1	0.331818	hDFs +MMC - hTCs +MMC	limma	0.114799	0.243417	no hit
1045	ATP5H	O75947	ATP synthase subunit d, mitochondrial OS=Homo sapiens GN=ATP5H PE=1 SV=3	-0.131525	hDFs +MMC - hTCs +MMC	limma	0.285415	0.450759	no hit
1046	ASCC3	Q8N3C0	Activating signal cointegrator 1 complex subunit 3 OS=Homo sapiens GN=ASCC3 PE=1 SV=3	-0.053665	hDFs +MMC - hTCs +MMC	limma	0.491736	0.648953	no hit
1047	PPAN	A0A0A6YYI3|A0A0B4J1V8|Q9NQ55|Q9NQ55-2|Q9NQ55-3	Protein PPAN-P2RY11 OS=Homo sapiens GN=PPAN-P2RY11 PE=4 SV=1|HCG2039996 OS=Homo sapiens GN=PPAN-P2RY11 PE=3 SV=1|Suppressor of SWI4 1 homolog OS=Homo sapiens GN=PPAN PE=2 SV=1|Isoform 2 of Suppressor of SWI4 1 homolog OS=Homo sapiens GN=PPAN|Isoform 3 of Suppressor of SWI4 1 homolog OS=Homo sapiens GN=PPAN	0.20905	hDFs +MMC - hTCs +MMC	limma	0.0276559	0.0918435	no hit
1048	SH3BGRL	O75368	SH3 domain-binding glutamic acid-rich-like protein OS=Homo sapiens GN=SH3BGRL PE=1 SV=1	-0.603654	hDFs +MMC - hTCs +MMC	limma	0.000743975	0.00886543	no hit
1049	EIF4B	E7EX17|P23588	Eukaryotic translation initiation factor 4B OS=Homo sapiens GN=EIF4B PE=1 SV=1|Eukaryotic translation initiation factor 4B OS=Homo sapiens GN=EIF4B PE=1 SV=2	0.33891	hDFs +MMC - hTCs +MMC	limma	0.00178409	0.0153794	no hit
1050	MROH1	E9PHY8|Q8NDA8	Maestro heat-like repeat-containing protein family member 1 OS=Homo sapiens GN=MROH1 PE=1 SV=1|Maestro heat-like repeat-containing protein family member 1 OS=Homo sapiens GN=MROH1 PE=2 SV=3	-0.244316	hDFs +MMC - hTCs +MMC	limma	0.0163535	0.0652187	no hit
1051	TIMP3	P35625	Metalloproteinase inhibitor 3 OS=Homo sapiens GN=TIMP3 PE=1 SV=2	0.342815	hDFs +MMC - hTCs +MMC	limma	0.421059	0.583303	no hit
1052	COMMD2	Q86X83|Q86X83-2	COMM domain-containing protein 2 OS=Homo sapiens GN=COMMD2 PE=1 SV=2|Isoform 2 of COMM domain-containing protein 2 OS=Homo sapiens GN=COMMD2	0.146656	hDFs +MMC - hTCs +MMC	limma	0.0585689	0.152865	no hit
1053	TALDO1	P37837	Transaldolase OS=Homo sapiens GN=TALDO1 PE=1 SV=2	0.238283	hDFs +MMC - hTCs +MMC	limma	0.0979739	0.218286	no hit
1054	TBK1	Q9UHD2	Serine/threonine-protein kinase TBK1 OS=Homo sapiens GN=TBK1 PE=1 SV=1	-0.137118	hDFs +MMC - hTCs +MMC	limma	0.0810361	0.190799	no hit
1055	SLC12A9	Q9BXP2	Solute carrier family 12 member 9 OS=Homo sapiens GN=SLC12A9 PE=1 SV=1	-0.16405	hDFs +MMC - hTCs +MMC	limma	0.0353599	0.108468	no hit
1056	WDR13	Q9H1Z4|Q9H1Z4-2	WD repeat-containing protein 13 OS=Homo sapiens GN=WDR13 PE=1 SV=2|Isoform 2 of WD repeat-containing protein 13 OS=Homo sapiens GN=WDR13	0.164571	hDFs +MMC - hTCs +MMC	limma	0.0267129	0.0896127	no hit
1057	NPR2	P20594|P20594-2	Atrial natriuretic peptide receptor 2 OS=Homo sapiens GN=NPR2 PE=1 SV=1|Isoform Short of Atrial natriuretic peptide receptor 2 OS=Homo sapiens GN=NPR2	0.0535188	hDFs +MMC - hTCs +MMC	limma	0.469043	0.629414	no hit
1058	CD2BP2	O95400	CD2 antigen cytoplasmic tail-binding protein 2 OS=Homo sapiens GN=CD2BP2 PE=1 SV=1	0.348132	hDFs +MMC - hTCs +MMC	limma	0.0463421	0.131157	no hit
1059	AHCTF1	Q8WYP5|Q8WYP5-2|Q8WYP5-3	Protein ELYS OS=Homo sapiens GN=AHCTF1 PE=1 SV=3|Isoform 2 of Protein ELYS OS=Homo sapiens GN=AHCTF1|Isoform 3 of Protein ELYS OS=Homo sapiens GN=AHCTF1	0.343177	hDFs +MMC - hTCs +MMC	limma	0.00891673	0.0425017	no hit
1060	ERP44	Q9BS26	Endoplasmic reticulum resident protein 44 OS=Homo sapiens GN=ERP44 PE=1 SV=1	0.109522	hDFs +MMC - hTCs +MMC	limma	0.356398	0.522591	no hit
1061	EIF4E	D6RBW1|P06730|P06730-2|P06730-3	Eukaryotic translation initiation factor 4E OS=Homo sapiens GN=EIF4E PE=1 SV=1|Eukaryotic translation initiation factor 4E OS=Homo sapiens GN=EIF4E PE=1 SV=2|Isoform 2 of Eukaryotic translation initiation factor 4E OS=Homo sapiens GN=EIF4E|Isoform 3 of Eukaryotic translation initiation factor 4E OS=Homo sapiens GN=EIF4E	-0.229607	hDFs +MMC - hTCs +MMC	limma	0.115603	0.244925	no hit
1062	MRPL45	A0A087WU62|A0A087X2D5|A0A0G2JMS5|Q9BRJ2	39S ribosomal protein L45, mitochondrial OS=Homo sapiens GN=MRPL45 PE=1 SV=1|39S ribosomal protein L45, mitochondrial OS=Homo sapiens GN=MRPL45 PE=1 SV=1|39S ribosomal protein L45, mitochondrial OS=Homo sapiens GN=MRPL45 PE=1 SV=1|39S ribosomal protein L45, mitochondrial OS=Homo sapiens GN=MRPL45 PE=1 SV=2	0.0524118	hDFs +MMC - hTCs +MMC	limma	0.63633	0.75883	no hit
1063	RPA2	P15927|P15927-2|P15927-3	Replication protein A 32 kDa subunit OS=Homo sapiens GN=RPA2 PE=1 SV=1|Isoform 2 of Replication protein A 32 kDa subunit OS=Homo sapiens GN=RPA2|Isoform 3 of Replication protein A 32 kDa subunit OS=Homo sapiens GN=RPA2	0.115766	hDFs +MMC - hTCs +MMC	limma	0.126174	0.259288	no hit
1064	FASN	P49327	Fatty acid synthase OS=Homo sapiens GN=FASN PE=1 SV=3	0.134762	hDFs +MMC - hTCs +MMC	limma	0.227549	0.386901	no hit
1065	CA5B	Q9Y2D0	Carbonic anhydrase 5B, mitochondrial OS=Homo sapiens GN=CA5B PE=1 SV=1	-0.484692	hDFs +MMC - hTCs +MMC	limma	0.00560103	0.0317895	no hit
1066	LDLRAP1	Q5SW96	Low density lipoprotein receptor adapter protein 1 OS=Homo sapiens GN=LDLRAP1 PE=1 SV=3	-0.0280491	hDFs +MMC - hTCs +MMC	limma	0.702984	0.810911	no hit
1067	SOD3	P08294	Extracellular superoxide dismutase [Cu-Zn] OS=Homo sapiens GN=SOD3 PE=1 SV=2	-0.386399	hDFs +MMC - hTCs +MMC	limma	0.200628	0.354719	no hit
1068	PRRC2B	Q5JSZ5	Protein PRRC2B OS=Homo sapiens GN=PRRC2B PE=1 SV=2	0.259609	hDFs +MMC - hTCs +MMC	limma	0.432093	0.594058	no hit
1069	IFIT1	P09914	Interferon-induced protein with tetratricopeptide repeats 1 OS=Homo sapiens GN=IFIT1 PE=1 SV=2	0.10685	hDFs +MMC - hTCs +MMC	limma	0.395289	0.559373	no hit
1070	FOXK1	P85037	Forkhead box protein K1 OS=Homo sapiens GN=FOXK1 PE=1 SV=1	0.434769	hDFs +MMC - hTCs +MMC	limma	0.000159406	0.00343122	no hit
1071	TBC1D2	Q9BYX2|Q9BYX2-2	TBC1 domain family member 2A OS=Homo sapiens GN=TBC1D2 PE=1 SV=3|Isoform 2 of TBC1 domain family member 2A OS=Homo sapiens GN=TBC1D2	-1.60432	hDFs +MMC - hTCs +MMC	limma	6.70147e-05	0.00199235	hit
1072	NUCKS1	Q9H1E3	Nuclear ubiquitous casein and cyclin-dependent kinase substrate 1 OS=Homo sapiens GN=NUCKS1 PE=1 SV=1	-0.0306939	hDFs +MMC - hTCs +MMC	limma	0.817917	0.888241	no hit
1073	TMX4	Q9H1E5	Thioredoxin-related transmembrane protein 4 OS=Homo sapiens GN=TMX4 PE=1 SV=1	-0.403944	hDFs +MMC - hTCs +MMC	limma	0.0479947	0.134247	no hit
1074	ACTR2	P61160	Actin-related protein 2 OS=Homo sapiens GN=ACTR2 PE=1 SV=1	-0.0629192	hDFs +MMC - hTCs +MMC	limma	0.451473	0.613812	no hit
1075	PSMB7	Q99436	Proteasome subunit beta type-7 OS=Homo sapiens GN=PSMB7 PE=1 SV=1	0.0102829	hDFs +MMC - hTCs +MMC	limma	0.91799	0.950483	no hit
1076	VDAC1	P21796	Voltage-dependent anion-selective channel protein 1 OS=Homo sapiens GN=VDAC1 PE=1 SV=2	-0.104557	hDFs +MMC - hTCs +MMC	limma	0.371276	0.536209	no hit
1077	PES1	B5MCF9|O00541|O00541-2	Pescadillo homolog OS=Homo sapiens GN=PES1 PE=1 SV=1|Pescadillo homolog OS=Homo sapiens GN=PES1 PE=1 SV=1|Isoform 2 of Pescadillo homolog OS=Homo sapiens GN=PES1	0.163347	hDFs +MMC - hTCs +MMC	limma	0.262777	0.425514	no hit
1078	KCMF1	Q9P0J7	E3 ubiquitin-protein ligase KCMF1 OS=Homo sapiens GN=KCMF1 PE=1 SV=2	0.154009	hDFs +MMC - hTCs +MMC	limma	0.0555857	0.14764	no hit
1079	ARL3	P36405	ADP-ribosylation factor-like protein 3 OS=Homo sapiens GN=ARL3 PE=1 SV=2	0.227937	hDFs +MMC - hTCs +MMC	limma	0.0263081	0.0887099	no hit
1080	ARL2	P36404	ADP-ribosylation factor-like protein 2 OS=Homo sapiens GN=ARL2 PE=1 SV=4	-0.000473637	hDFs +MMC - hTCs +MMC	limma	0.996892	0.99727	no hit
1081	LAMB2	P55268	Laminin subunit beta-2 OS=Homo sapiens GN=LAMB2 PE=1 SV=2	0.31503	hDFs +MMC - hTCs +MMC	limma	0.0450852	0.128707	no hit
1082	C1GALT1C1	Q96EU7	C1GALT1-specific chaperone 1 OS=Homo sapiens GN=C1GALT1C1 PE=1 SV=1	-0.502481	hDFs +MMC - hTCs +MMC	limma	0.000223021	0.00416543	no hit
1083	EIF5A	I3L397|I3L504|P63241|P63241-2	Eukaryotic translation initiation factor 5A (Fragment) OS=Homo sapiens GN=EIF5A PE=1 SV=7|Eukaryotic translation initiation factor 5A-1 OS=Homo sapiens GN=EIF5A PE=1 SV=1|Eukaryotic translation initiation factor 5A-1 OS=Homo sapiens GN=EIF5A PE=1 SV=2|Isoform 2 of Eukaryotic translation initiation factor 5A-1 OS=Homo sapiens GN=EIF5A	0.163416	hDFs +MMC - hTCs +MMC	limma	0.713454	0.81658	no hit
1084	STAM	Q92783|Q92783-2	Signal transducing adapter molecule 1 OS=Homo sapiens GN=STAM PE=1 SV=3|Isoform 2 of Signal transducing adapter molecule 1 OS=Homo sapiens GN=STAM	0.158404	hDFs +MMC - hTCs +MMC	limma	0.0392535	0.11589	no hit
1085	ZC3H18	E7ERS3|Q86VM9	Zinc finger CCCH domain-containing protein 18 OS=Homo sapiens GN=ZC3H18 PE=1 SV=1|Zinc finger CCCH domain-containing protein 18 OS=Homo sapiens GN=ZC3H18 PE=1 SV=2	0.17489	hDFs +MMC - hTCs +MMC	limma	0.138206	0.274423	no hit
1086	LMF2	Q9BU23|Q9BU23-2|Q9BU23-3	Lipase maturation factor 2 OS=Homo sapiens GN=LMF2 PE=1 SV=2|Isoform 2 of Lipase maturation factor 2 OS=Homo sapiens GN=LMF2|Isoform 3 of Lipase maturation factor 2 OS=Homo sapiens GN=LMF2	-0.0994614	hDFs +MMC - hTCs +MMC	limma	0.369802	0.535243	no hit
1087	TEX10	Q9NXF1|Q9NXF1-2	Testis-expressed sequence 10 protein OS=Homo sapiens GN=TEX10 PE=1 SV=2|Isoform 2 of Testis-expressed sequence 10 protein OS=Homo sapiens GN=TEX10	0.0217458	hDFs +MMC - hTCs +MMC	limma	0.756598	0.848775	no hit
1088	PPIL1	Q9Y3C6	Peptidyl-prolyl cis-trans isomerase-like 1 OS=Homo sapiens GN=PPIL1 PE=1 SV=1	0.201625	hDFs +MMC - hTCs +MMC	limma	0.0870902	0.201038	no hit
1089	NOP16	Q9Y3C1	Nucleolar protein 16 OS=Homo sapiens GN=NOP16 PE=1 SV=2	0.125512	hDFs +MMC - hTCs +MMC	limma	0.0948276	0.213261	no hit
1090	UFC1	Q9Y3C8	Ubiquitin-fold modifier-conjugating enzyme 1 OS=Homo sapiens GN=UFC1 PE=1 SV=3	-0.18237	hDFs +MMC - hTCs +MMC	limma	0.0119096	0.0520561	no hit
1091	IER3IP1	Q9Y5U9	Immediate early response 3-interacting protein 1 OS=Homo sapiens GN=IER3IP1 PE=1 SV=1	-0.504922	hDFs +MMC - hTCs +MMC	limma	0.00057289	0.00756243	no hit
1092	WDSUB1	Q8N9V3|Q8N9V3-2	WD repeat, SAM and U-box domain-containing protein 1 OS=Homo sapiens GN=WDSUB1 PE=1 SV=3|Isoform 2 of WD repeat, SAM and U-box domain-containing protein 1 OS=Homo sapiens GN=WDSUB1	0.124791	hDFs +MMC - hTCs +MMC	limma	0.687791	0.798632	no hit
1093	VKORC1L1	Q8N0U8|Q8N0U8-2	Vitamin K epoxide reductase complex subunit 1-like protein 1 OS=Homo sapiens GN=VKORC1L1 PE=1 SV=2|Isoform 2 of Vitamin K epoxide reductase complex subunit 1-like protein 1 OS=Homo sapiens GN=VKORC1L1	0.0357465	hDFs +MMC - hTCs +MMC	limma	0.868322	0.920953	no hit
1094	HSPB6	O14558	Heat shock protein beta-6 OS=Homo sapiens GN=HSPB6 PE=1 SV=2	-0.863019	hDFs +MMC - hTCs +MMC	limma	0.00685874	0.0360169	no hit
1095	SH3D19	A0A0U1RQE4|Q5HYK7|Q5HYK7-2|Q5HYK7-3	SH3 domain-containing protein 19 OS=Homo sapiens GN=SH3D19 PE=1 SV=1|SH3 domain-containing protein 19 OS=Homo sapiens GN=SH3D19 PE=1 SV=2|Isoform 2 of SH3 domain-containing protein 19 OS=Homo sapiens GN=SH3D19|Isoform 3 of SH3 domain-containing protein 19 OS=Homo sapiens GN=SH3D19	0.117586	hDFs +MMC - hTCs +MMC	limma	0.247312	0.408415	no hit
1096	TNKS1BP1	Q9C0C2	182 kDa tankyrase-1-binding protein OS=Homo sapiens GN=TNKS1BP1 PE=1 SV=4	1.11492	hDFs +MMC - hTCs +MMC	limma	2.13505e-07	0.000160647	hit
1097	UBE2O	Q9C0C9	(E3-independent) E2 ubiquitin-conjugating enzyme OS=Homo sapiens GN=UBE2O PE=1 SV=3	0.0338059	hDFs +MMC - hTCs +MMC	limma	0.641422	0.761923	no hit
1098	GFPT1	Q06210|Q06210-2	Glutamine--fructose-6-phosphate aminotransferase [isomerizing] 1 OS=Homo sapiens GN=GFPT1 PE=1 SV=3|Isoform 2 of Glutamine--fructose-6-phosphate aminotransferase [isomerizing] 1 OS=Homo sapiens GN=GFPT1	0.731078	hDFs +MMC - hTCs +MMC	limma	1.27606e-05	0.000872858	no hit
1099	PRKD2	B4DTS2|Q9BZL6	Serine/threonine-protein kinase OS=Homo sapiens GN=PRKD2 PE=1 SV=1|Serine/threonine-protein kinase D2 OS=Homo sapiens GN=PRKD2 PE=1 SV=2	-0.0214874	hDFs +MMC - hTCs +MMC	limma	0.794955	0.875764	no hit
1100	ELMO2	Q5JVZ5|Q96JJ3	Engulfment and cell motility protein 2 OS=Homo sapiens GN=ELMO2 PE=1 SV=1|Engulfment and cell motility protein 2 OS=Homo sapiens GN=ELMO2 PE=1 SV=2	0.13691	hDFs +MMC - hTCs +MMC	limma	0.0905681	0.206503	no hit
1101	TTC4	O95801	Tetratricopeptide repeat protein 4 OS=Homo sapiens GN=TTC4 PE=1 SV=3	-0.024183	hDFs +MMC - hTCs +MMC	limma	0.7733	0.860991	no hit
1102	MAGI1	Q96QZ7|Q96QZ7-2|Q96QZ7-3|Q96QZ7-4|Q96QZ7-5|Q96QZ7-6|Q96QZ7-7	Membrane-associated guanylate kinase, WW and PDZ domain-containing protein 1 OS=Homo sapiens GN=MAGI1 PE=1 SV=3|Isoform 2 of Membrane-associated guanylate kinase, WW and PDZ domain-containing protein 1 OS=Homo sapiens GN=MAGI1|Isoform 3 of Membrane-associated guanylate kinase, WW and PDZ domain-containing protein 1 OS=Homo sapiens GN=MAGI1|Isoform 4 of Membrane-associated guanylate kinase, WW and…	-0.194623	hDFs +MMC - hTCs +MMC	limma	0.147139	0.285234	no hit
1103	GALNS	P34059	N-acetylgalactosamine-6-sulfatase OS=Homo sapiens GN=GALNS PE=1 SV=1	-0.4553	hDFs +MMC - hTCs +MMC	limma	0.000884137	0.009866	no hit
1104	FAT1	A0A087WVP1|Q14517	Protocadherin Fat 1 OS=Homo sapiens GN=FAT1 PE=1 SV=1|Protocadherin Fat 1 OS=Homo sapiens GN=FAT1 PE=1 SV=2	-0.0910163	hDFs +MMC - hTCs +MMC	limma	0.459745	0.621529	no hit
1105	MAP2K1	Q02750	Dual specificity mitogen-activated protein kinase kinase 1 OS=Homo sapiens GN=MAP2K1 PE=1 SV=2	-0.263483	hDFs +MMC - hTCs +MMC	limma	0.0175435	0.0676935	no hit
1106	PWP2	A0A0B4J2E5|Q15269	Protein LOC102724159 OS=Homo sapiens GN=LOC102724159 PE=1 SV=1|Periodic tryptophan protein 2 homolog OS=Homo sapiens GN=PWP2 PE=2 SV=2	0.0511383	hDFs +MMC - hTCs +MMC	limma	0.713791	0.81658	no hit
1107	RAB32	Q13637	Ras-related protein Rab-32 OS=Homo sapiens GN=RAB32 PE=1 SV=3	0.200342	hDFs +MMC - hTCs +MMC	limma	0.15341	0.294375	no hit
1108	TSTA3	Q13630	GDP-L-fucose synthase OS=Homo sapiens GN=TSTA3 PE=1 SV=1	-0.128825	hDFs +MMC - hTCs +MMC	limma	0.0761491	0.183434	no hit
1109	MRTO4	Q9UKD2	mRNA turnover protein 4 homolog OS=Homo sapiens GN=MRTO4 PE=1 SV=2	0.136896	hDFs +MMC - hTCs +MMC	limma	0.210899	0.366766	no hit
1110	LIN7A	O14910	Protein lin-7 homolog A OS=Homo sapiens GN=LIN7A PE=1 SV=2	-0.0685961	hDFs +MMC - hTCs +MMC	limma	0.756191	0.848499	no hit
1111	CTNNA1	P35221|P35221-2	Catenin alpha-1 OS=Homo sapiens GN=CTNNA1 PE=1 SV=1|Isoform 2 of Catenin alpha-1 OS=Homo sapiens GN=CTNNA1	-0.0871714	hDFs +MMC - hTCs +MMC	limma	0.408226	0.571703	no hit
1112	CUL2	A0A0A0MTN0|Q13617|Q13617-2	Cullin-2 OS=Homo sapiens GN=CUL2 PE=1 SV=1|Cullin-2 OS=Homo sapiens GN=CUL2 PE=1 SV=2|Isoform 2 of Cullin-2 OS=Homo sapiens GN=CUL2	-0.219709	hDFs +MMC - hTCs +MMC	limma	0.00882802	0.0421934	no hit
1113	MMP1	P03956	Interstitial collagenase OS=Homo sapiens GN=MMP1 PE=1 SV=3	2.02865	hDFs +MMC - hTCs +MMC	limma	1.50208e-06	0.000315582	hit
1114	WDR26	Q9H7D7|Q9H7D7-2	WD repeat-containing protein 26 OS=Homo sapiens GN=WDR26 PE=1 SV=3|Isoform 2 of WD repeat-containing protein 26 OS=Homo sapiens GN=WDR26	-0.237069	hDFs +MMC - hTCs +MMC	limma	0.0245127	0.0847724	no hit
1115	SQRDL	Q9Y6N5	Sulfide:quinone oxidoreductase, mitochondrial OS=Homo sapiens GN=SQRDL PE=1 SV=1	-0.572108	hDFs +MMC - hTCs +MMC	limma	0.00170168	0.0149366	no hit
1116	LPXN	B7Z5P7|O60711|O60711-2	Leupaxin OS=Homo sapiens GN=LPXN PE=1 SV=1|Leupaxin OS=Homo sapiens GN=LPXN PE=1 SV=1|Isoform 2 of Leupaxin OS=Homo sapiens GN=LPXN	0.642317	hDFs +MMC - hTCs +MMC	limma	0.00837512	0.0407687	no hit
1117	ANAPC2	Q9UJX6|Q9UJX6-2	Anaphase-promoting complex subunit 2 OS=Homo sapiens GN=ANAPC2 PE=1 SV=1|Isoform 2 of Anaphase-promoting complex subunit 2 OS=Homo sapiens GN=ANAPC2	0.0790661	hDFs +MMC - hTCs +MMC	limma	0.579961	0.718443	no hit
1118	RBM26	A0A087X0H9|Q5T8P6|Q5T8P6-2|Q5T8P6-3	RNA-binding protein 26 OS=Homo sapiens GN=RBM26 PE=1 SV=1|RNA-binding protein 26 OS=Homo sapiens GN=RBM26 PE=1 SV=3|Isoform 2 of RNA-binding protein 26 OS=Homo sapiens GN=RBM26|Isoform 3 of RNA-binding protein 26 OS=Homo sapiens GN=RBM26	0.218478	hDFs +MMC - hTCs +MMC	limma	0.023045	0.0814669	no hit
1119	WDR35	Q9P2L0|Q9P2L0-2	WD repeat-containing protein 35 OS=Homo sapiens GN=WDR35 PE=1 SV=3|Isoform 2 of WD repeat-containing protein 35 OS=Homo sapiens GN=WDR35	-0.0615804	hDFs +MMC - hTCs +MMC	limma	0.557643	0.702585	no hit
1120	TGFBR2	P37173|P37173-2	TGF-beta receptor type-2 OS=Homo sapiens GN=TGFBR2 PE=1 SV=2|Isoform 2 of TGF-beta receptor type-2 OS=Homo sapiens GN=TGFBR2	-0.240576	hDFs +MMC - hTCs +MMC	limma	0.0695728	0.171957	no hit
1121	SYNC	Q9H7C4|Q9H7C4-2	Syncoilin OS=Homo sapiens GN=SYNC PE=1 SV=3|Isoform 2 of Syncoilin OS=Homo sapiens GN=SYNC	-1.57938	hDFs +MMC - hTCs +MMC	limma	1.88365e-06	0.000315582	hit
1122	CPZ	Q66K79|Q66K79-2|Q66K79-3	Carboxypeptidase Z OS=Homo sapiens GN=CPZ PE=1 SV=2|Isoform 2 of Carboxypeptidase Z OS=Homo sapiens GN=CPZ|Isoform 3 of Carboxypeptidase Z OS=Homo sapiens GN=CPZ	-1.4718	hDFs +MMC - hTCs +MMC	limma	0.0203696	0.0755009	no hit
1123	ECI1	P42126|P42126-2	Enoyl-CoA delta isomerase 1, mitochondrial OS=Homo sapiens GN=ECI1 PE=1 SV=1|Isoform 2 of Enoyl-CoA delta isomerase 1, mitochondrial OS=Homo sapiens GN=ECI1	0.415175	hDFs +MMC - hTCs +MMC	limma	0.00594555	0.0330329	no hit
1124	WDR70	Q9NW82	WD repeat-containing protein 70 OS=Homo sapiens GN=WDR70 PE=1 SV=1	0.244474	hDFs +MMC - hTCs +MMC	limma	0.0430298	0.124458	no hit
1125	SGCB	Q16585	Beta-sarcoglycan OS=Homo sapiens GN=SGCB PE=1 SV=1	0.0201789	hDFs +MMC - hTCs +MMC	limma	0.884916	0.932463	no hit
1126	NRP2	A0A024R3W6|A0A024R412|O60462|O60462-2|O60462-3|O60462-4|O60462-5|Q7LBX6|X5D2Q8	Neuropilin 2, isoform CRA_h OS=Homo sapiens GN=NRP2 PE=1 SV=1|Neuropilin 2, isoform CRA_c OS=Homo sapiens GN=NRP2 PE=1 SV=1|Neuropilin-2 OS=Homo sapiens GN=NRP2 PE=1 SV=2|Isoform A0 of Neuropilin-2 OS=Homo sapiens GN=NRP2|Isoform A17 of Neuropilin-2 OS=Homo sapiens GN=NRP2|Isoform B0 of Neuropilin-2 OS=Homo sapiens GN=NRP2|Isoform B5 of Neuropilin-2 OS=Homo sapiens GN=NRP2|Neuropilin 2 OS=Homo sa…	-1.16756	hDFs +MMC - hTCs +MMC	limma	3.34117e-05	0.00131777	hit
1127	TAF7	Q15545	Transcription initiation factor TFIID subunit 7 OS=Homo sapiens GN=TAF7 PE=1 SV=1	0.505122	hDFs +MMC - hTCs +MMC	limma	0.0001077	0.00261409	no hit
1128	TBC1D10B	Q4KMP7	TBC1 domain family member 10B OS=Homo sapiens GN=TBC1D10B PE=1 SV=3	-0.271082	hDFs +MMC - hTCs +MMC	limma	0.455895	0.617752	no hit
1129	PSMC4	P43686	26S protease regulatory subunit 6B OS=Homo sapiens GN=PSMC4 PE=1 SV=2	0.0956066	hDFs +MMC - hTCs +MMC	limma	0.306824	0.473913	no hit
1130	MECR	Q9BV79	Trans-2-enoyl-CoA reductase, mitochondrial OS=Homo sapiens GN=MECR PE=1 SV=2	0.341831	hDFs +MMC - hTCs +MMC	limma	0.00579802	0.0324184	no hit
1131	AGPAT3	Q9NRZ7|Q9NRZ7-2|Q9NRZ7-3	1-acyl-sn-glycerol-3-phosphate acyltransferase gamma OS=Homo sapiens GN=AGPAT3 PE=1 SV=1|Isoform 2 of 1-acyl-sn-glycerol-3-phosphate acyltransferase gamma OS=Homo sapiens GN=AGPAT3|Isoform 3 of 1-acyl-sn-glycerol-3-phosphate acyltransferase gamma OS=Homo sapiens GN=AGPAT3	-0.0582467	hDFs +MMC - hTCs +MMC	limma	0.599631	0.733114	no hit
1132	B4GAT1	O43505	Beta-1,4-glucuronyltransferase 1 OS=Homo sapiens GN=B4GAT1 PE=1 SV=1	-0.278579	hDFs +MMC - hTCs +MMC	limma	0.0186852	0.0706496	no hit
1133	LAMTOR5	O43504	Ragulator complex protein LAMTOR5 OS=Homo sapiens GN=LAMTOR5 PE=1 SV=1	-0.109768	hDFs +MMC - hTCs +MMC	limma	0.314798	0.482077	no hit
1134	CPNE3	O75131	Copine-3 OS=Homo sapiens GN=CPNE3 PE=1 SV=1	-0.16126	hDFs +MMC - hTCs +MMC	limma	0.174421	0.322568	no hit
1135	NMT1	P30419	Glycylpeptide N-tetradecanoyltransferase 1 OS=Homo sapiens GN=NMT1 PE=1 SV=2	0.0816576	hDFs +MMC - hTCs +MMC	limma	0.290484	0.45671	no hit
1136	ZFP36L2	A0A087WUU9|P47974	Zinc finger protein 36, C3H1 type-like 2 OS=Homo sapiens GN=ZFP36L2 PE=1 SV=1|Zinc finger protein 36, C3H1 type-like 2 OS=Homo sapiens GN=ZFP36L2 PE=1 SV=3	0.464268	hDFs +MMC - hTCs +MMC	limma	0.000139797	0.00317282	no hit
1137	ASS1	P00966	Argininosuccinate synthase OS=Homo sapiens GN=ASS1 PE=1 SV=2	0.0263123	hDFs +MMC - hTCs +MMC	limma	0.892389	0.935924	no hit
1138	SMAD5	Q99717	Mothers against decapentaplegic homolog 5 OS=Homo sapiens GN=SMAD5 PE=1 SV=1	-0.127928	hDFs +MMC - hTCs +MMC	limma	0.254633	0.416506	no hit
1139	CDC37	Q16543	Hsp90 co-chaperone Cdc37 OS=Homo sapiens GN=CDC37 PE=1 SV=1	-0.0665552	hDFs +MMC - hTCs +MMC	limma	0.367347	0.533007	no hit
1140	DHRS7B	A0A0C4DGQ8|Q6IAN0	Dehydrogenase/reductase SDR family member 7B OS=Homo sapiens GN=DHRS7B PE=1 SV=1|Dehydrogenase/reductase SDR family member 7B OS=Homo sapiens GN=DHRS7B PE=1 SV=2	0.00461686	hDFs +MMC - hTCs +MMC	limma	0.964786	0.979288	no hit
1141	CDCP1	Q9H5V8|Q9H5V8-2	CUB domain-containing protein 1 OS=Homo sapiens GN=CDCP1 PE=1 SV=3|Isoform 2 of CUB domain-containing protein 1 OS=Homo sapiens GN=CDCP1	-1.23083	hDFs +MMC - hTCs +MMC	limma	0.00104596	0.0111295	hit
1142	BSG	P35613|P35613-2	Basigin OS=Homo sapiens GN=BSG PE=1 SV=2|Isoform 2 of Basigin OS=Homo sapiens GN=BSG	0.378903	hDFs +MMC - hTCs +MMC	limma	0.0635965	0.16135	no hit
1143	SPTLC1	O15269	Serine palmitoyltransferase 1 OS=Homo sapiens GN=SPTLC1 PE=1 SV=1	-0.319137	hDFs +MMC - hTCs +MMC	limma	0.00246877	0.0191542	no hit
1144	ANXA11	P50995|P50995-2	Annexin A11 OS=Homo sapiens GN=ANXA11 PE=1 SV=1|Isoform 2 of Annexin A11 OS=Homo sapiens GN=ANXA11	0.197849	hDFs +MMC - hTCs +MMC	limma	0.0230559	0.0814669	no hit
1145	MX1	P20591	Interferon-induced GTP-binding protein Mx1 OS=Homo sapiens GN=MX1 PE=1 SV=4	0.578029	hDFs +MMC - hTCs +MMC	limma	0.021944	0.0793811	no hit
1146	GGH	Q92820	Gamma-glutamyl hydrolase OS=Homo sapiens GN=GGH PE=1 SV=2	0.164576	hDFs +MMC - hTCs +MMC	limma	0.574451	0.715957	no hit
1147	SRSF5	Q13243	Serine/arginine-rich splicing factor 5 OS=Homo sapiens GN=SRSF5 PE=1 SV=1	0.0821548	hDFs +MMC - hTCs +MMC	limma	0.315681	0.482919	no hit
1148	SRSF9	Q13242	Serine/arginine-rich splicing factor 9 OS=Homo sapiens GN=SRSF9 PE=1 SV=1	0.217573	hDFs +MMC - hTCs +MMC	limma	0.00960077	0.0445919	no hit
1149	GSTM3	P21266	Glutathione S-transferase Mu 3 OS=Homo sapiens GN=GSTM3 PE=1 SV=3	0.301251	hDFs +MMC - hTCs +MMC	limma	0.240618	0.400802	no hit
1150	SLC26A11	Q86WA9	Sodium-independent sulfate anion transporter OS=Homo sapiens GN=SLC26A11 PE=2 SV=2	-0.504257	hDFs +MMC - hTCs +MMC	limma	0.00452959	0.0280214	no hit
1151	RPA3	B5MC59|P35244	Replication protein A 14 kDa subunit OS=Homo sapiens GN=RPA3 PE=1 SV=1|Replication protein A 14 kDa subunit OS=Homo sapiens GN=RPA3 PE=1 SV=1	-0.125339	hDFs +MMC - hTCs +MMC	limma	0.0890375	0.204162	no hit
1152	COL14A1	Q05707-2	Isoform 2 of Collagen alpha-1(XIV) chain OS=Homo sapiens GN=COL14A1	-1.03742	hDFs +MMC - hTCs +MMC	limma	0.00384614	0.0251648	hit
1153	TTC13	Q8NBP0|Q8NBP0-2	Tetratricopeptide repeat protein 13 OS=Homo sapiens GN=TTC13 PE=2 SV=3|Isoform 2 of Tetratricopeptide repeat protein 13 OS=Homo sapiens GN=TTC13	-0.145988	hDFs +MMC - hTCs +MMC	limma	0.331085	0.497313	no hit
1154	SLC1A3	A0A087WT87|A0A087X0U3|P43003|P43003-2	Excitatory amino acid transporter 1 OS=Homo sapiens GN=SLC1A3 PE=1 SV=1|Excitatory amino acid transporter 1 OS=Homo sapiens GN=SLC1A3 PE=1 SV=1|Excitatory amino acid transporter 1 OS=Homo sapiens GN=SLC1A3 PE=1 SV=1|Isoform 2 of Excitatory amino acid transporter 1 OS=Homo sapiens GN=SLC1A3	-0.295487	hDFs +MMC - hTCs +MMC	limma	0.207835	0.363436	no hit
1155	MCM3	P25205	DNA replication licensing factor MCM3 OS=Homo sapiens GN=MCM3 PE=1 SV=3	0.450594	hDFs +MMC - hTCs +MMC	limma	0.0311555	0.100153	no hit
1156	MRPS26	Q9BYN8	28S ribosomal protein S26, mitochondrial OS=Homo sapiens GN=MRPS26 PE=1 SV=1	-0.00321855	hDFs +MMC - hTCs +MMC	limma	0.95732	0.973849	no hit
1157	TLDC1	Q6P9B6	TLD domain-containing protein 1 OS=Homo sapiens GN=TLDC1 PE=1 SV=2	0.0789063	hDFs +MMC - hTCs +MMC	limma	0.453263	0.615135	no hit
1158	HNRNPH3	P31942|P31942-2	Heterogeneous nuclear ribonucleoprotein H3 OS=Homo sapiens GN=HNRNPH3 PE=1 SV=2|Isoform 2 of Heterogeneous nuclear ribonucleoprotein H3 OS=Homo sapiens GN=HNRNPH3	-0.0288587	hDFs +MMC - hTCs +MMC	limma	0.702401	0.810911	no hit
1159	KIAA1468	Q9P260-2	Isoform 2 of LisH domain and HEAT repeat-containing protein KIAA1468 OS=Homo sapiens GN=KIAA1468	-0.113891	hDFs +MMC - hTCs +MMC	limma	0.226365	0.385846	no hit
1160	PGAM1	P18669	Phosphoglycerate mutase 1 OS=Homo sapiens GN=PGAM1 PE=1 SV=2	0.0652523	hDFs +MMC - hTCs +MMC	limma	0.376329	0.541712	no hit
1161	IRGQ	Q8WZA9	Immunity-related GTPase family Q protein OS=Homo sapiens GN=IRGQ PE=1 SV=1	0.0672654	hDFs +MMC - hTCs +MMC	limma	0.309193	0.476453	no hit
1162	RPIA	P49247	Ribose-5-phosphate isomerase OS=Homo sapiens GN=RPIA PE=1 SV=3	-0.0230914	hDFs +MMC - hTCs +MMC	limma	0.786318	0.870254	no hit
1163	EFHD2	Q96C19	EF-hand domain-containing protein D2 OS=Homo sapiens GN=EFHD2 PE=1 SV=1	0.743103	hDFs +MMC - hTCs +MMC	limma	0.00155221	0.0140472	no hit
1164	C18orf32	Q8TCD1	UPF0729 protein C18orf32 OS=Homo sapiens GN=C18orf32 PE=3 SV=1	-0.259356	hDFs +MMC - hTCs +MMC	limma	0.0234736	0.0827545	no hit
1165	GPD1L	Q8N335	Glycerol-3-phosphate dehydrogenase 1-like protein OS=Homo sapiens GN=GPD1L PE=1 SV=1	-0.460867	hDFs +MMC - hTCs +MMC	limma	0.012128	0.0527047	no hit
1166	XPC	Q01831|Q01831-2	DNA repair protein complementing XP-C cells OS=Homo sapiens GN=XPC PE=1 SV=4|Isoform 2 of DNA repair protein complementing XP-C cells OS=Homo sapiens GN=XPC	0.705222	hDFs +MMC - hTCs +MMC	limma	1.55229e-05	0.00091864	no hit
1167	COTL1	Q14019	Coactosin-like protein OS=Homo sapiens GN=COTL1 PE=1 SV=3	-0.266671	hDFs +MMC - hTCs +MMC	limma	0.0784953	0.186905	no hit
1168	FAM129B	Q96TA1	Niban-like protein 1 OS=Homo sapiens GN=FAM129B PE=1 SV=3	-0.551504	hDFs +MMC - hTCs +MMC	limma	5.30297e-05	0.00174927	no hit
1169	ASAP2	O43150|O43150-2	Arf-GAP with SH3 domain, ANK repeat and PH domain-containing protein 2 OS=Homo sapiens GN=ASAP2 PE=1 SV=3|Isoform 2 of Arf-GAP with SH3 domain, ANK repeat and PH domain-containing protein 2 OS=Homo sapiens GN=ASAP2	-0.393622	hDFs +MMC - hTCs +MMC	limma	0.00747207	0.0378003	no hit
1170	AKT3	Q9Y243|Q9Y243-2	RAC-gamma serine/threonine-protein kinase OS=Homo sapiens GN=AKT3 PE=1 SV=1|Isoform 2 of RAC-gamma serine/threonine-protein kinase OS=Homo sapiens GN=AKT3	0.0764571	hDFs +MMC - hTCs +MMC	limma	0.422646	0.58504	no hit
1171	NUP35	Q8NFH5|Q8NFH5-2	Nucleoporin NUP53 OS=Homo sapiens GN=NUP35 PE=1 SV=1|Isoform 2 of Nucleoporin NUP53 OS=Homo sapiens GN=NUP35	0.435993	hDFs +MMC - hTCs +MMC	limma	0.000605572	0.00782189	no hit
1172	CCDC124	Q96CT7	Coiled-coil domain-containing protein 124 OS=Homo sapiens GN=CCDC124 PE=1 SV=1	0.158276	hDFs +MMC - hTCs +MMC	limma	0.272181	0.436336	no hit
1173	RBM15B	Q8NDT2	Putative RNA-binding protein 15B OS=Homo sapiens GN=RBM15B PE=1 SV=3	-0.119753	hDFs +MMC - hTCs +MMC	limma	0.151078	0.290729	no hit
1174	ALDH4A1	P30038	Delta-1-pyrroline-5-carboxylate dehydrogenase, mitochondrial OS=Homo sapiens GN=ALDH4A1 PE=1 SV=3	0.0265382	hDFs +MMC - hTCs +MMC	limma	0.878129	0.927451	no hit
1175	MAN2B2	E9PCD7|H0YA68|Q9Y2E5|Q9Y2E5-2	Alpha-mannosidase OS=Homo sapiens GN=MAN2B2 PE=1 SV=1|Alpha-mannosidase (Fragment) OS=Homo sapiens GN=MAN2B2 PE=1 SV=1|Epididymis-specific alpha-mannosidase OS=Homo sapiens GN=MAN2B2 PE=1 SV=4|Isoform 2 of Epididymis-specific alpha-mannosidase OS=Homo sapiens GN=MAN2B2	0.057073	hDFs +MMC - hTCs +MMC	limma	0.65632	0.772995	no hit
1176	PRMT1	E9PKG1|H7C2I1|Q99873|Q99873-2|Q99873-3|Q99873-4	Protein arginine N-methyltransferase 1 OS=Homo sapiens GN=PRMT1 PE=1 SV=1|Protein arginine N-methyltransferase 1 OS=Homo sapiens GN=PRMT1 PE=1 SV=1|Protein arginine N-methyltransferase 1 OS=Homo sapiens GN=PRMT1 PE=1 SV=2|Isoform 2 of Protein arginine N-methyltransferase 1 OS=Homo sapiens GN=PRMT1|Isoform 3 of Protein arginine N-methyltransferase 1 OS=Homo sapiens GN=PRMT1|Isoform 4 of Protein ar…	-0.171759	hDFs +MMC - hTCs +MMC	limma	0.198807	0.352579	no hit
1177	PRELP	P51888	Prolargin OS=Homo sapiens GN=PRELP PE=1 SV=1	-0.0643747	hDFs +MMC - hTCs +MMC	limma	0.82387	0.891814	no hit
1178	RNF20	Q5VTR2	E3 ubiquitin-protein ligase BRE1A OS=Homo sapiens GN=RNF20 PE=1 SV=2	-0.0953514	hDFs +MMC - hTCs +MMC	limma	0.221899	0.380421	no hit
1179	PEA15	Q15121|Q15121-2	Astrocytic phosphoprotein PEA-15 OS=Homo sapiens GN=PEA15 PE=1 SV=2|Isoform 2 of Astrocytic phosphoprotein PEA-15 OS=Homo sapiens GN=PEA15	0.501011	hDFs +MMC - hTCs +MMC	limma	0.00699636	0.0364129	no hit
1180	ZC3HAV1	Q7Z2W4	Zinc finger CCCH-type antiviral protein 1 OS=Homo sapiens GN=ZC3HAV1 PE=1 SV=3	0.00946962	hDFs +MMC - hTCs +MMC	limma	0.900552	0.941299	no hit
1181	NUP58	H7BYF2|Q5JRG1|Q9BVL2|Q9BVL2-2|Q9BVL2-3	Nucleoporin p58/p45 (Fragment) OS=Homo sapiens GN=NUP58 PE=1 SV=1|Nucleoporin p58/p45 (Fragment) OS=Homo sapiens GN=NUP58 PE=1 SV=1|Nucleoporin p58/p45 OS=Homo sapiens GN=NUP58 PE=1 SV=1|Isoform 2 of Nucleoporin p58/p45 OS=Homo sapiens GN=NUP58|Isoform 3 of Nucleoporin p58/p45 OS=Homo sapiens GN=NUP58	0.805187	hDFs +MMC - hTCs +MMC	limma	0.00601937	0.0333727	no hit
1182	ZEB1	P37275|P37275-2|P37275-3|P37275-4|P37275-5	Zinc finger E-box-binding homeobox 1 OS=Homo sapiens GN=ZEB1 PE=1 SV=2|Isoform 2 of Zinc finger E-box-binding homeobox 1 OS=Homo sapiens GN=ZEB1|Isoform 3 of Zinc finger E-box-binding homeobox 1 OS=Homo sapiens GN=ZEB1|Isoform 4 of Zinc finger E-box-binding homeobox 1 OS=Homo sapiens GN=ZEB1|Isoform 5 of Zinc finger E-box-binding homeobox 1 OS=Homo sapiens GN=ZEB1	0.261529	hDFs +MMC - hTCs +MMC	limma	0.137359	0.27342	no hit
1183	WDR12	Q9GZL7	Ribosome biogenesis protein WDR12 OS=Homo sapiens GN=WDR12 PE=1 SV=2	0.401653	hDFs +MMC - hTCs +MMC	limma	0.000399589	0.00581603	no hit
1184	COL8A1	P27658	Collagen alpha-1(VIII) chain OS=Homo sapiens GN=COL8A1 PE=1 SV=2	-0.567387	hDFs +MMC - hTCs +MMC	limma	0.0983484	0.21875	no hit
1185	YWHAQ	P27348	14-3-3 protein theta OS=Homo sapiens GN=YWHAQ PE=1 SV=1	0.0981578	hDFs +MMC - hTCs +MMC	limma	0.435063	0.597205	no hit
1186	RPS24	A0A087WUS0|E7ETK0|P62847|P62847-2|P62847-3|P62847-4	40S ribosomal protein S24 OS=Homo sapiens GN=RPS24 PE=1 SV=1|40S ribosomal protein S24 OS=Homo sapiens GN=RPS24 PE=1 SV=1|40S ribosomal protein S24 OS=Homo sapiens GN=RPS24 PE=1 SV=1|Isoform 2 of 40S ribosomal protein S24 OS=Homo sapiens GN=RPS24|Isoform 3 of 40S ribosomal protein S24 OS=Homo sapiens GN=RPS24|Isoform 4 of 40S ribosomal protein S24 OS=Homo sapiens GN=RPS24	-0.0920725	hDFs +MMC - hTCs +MMC	limma	0.235894	0.395559	no hit
1187	LPAR1	Q6GPG7|Q92633|Q92633-2	LPAR1 protein OS=Homo sapiens GN=LPAR1 PE=1 SV=1|Lysophosphatidic acid receptor 1 OS=Homo sapiens GN=LPAR1 PE=1 SV=3|Isoform 2 of Lysophosphatidic acid receptor 1 OS=Homo sapiens GN=LPAR1	-0.840417	hDFs +MMC - hTCs +MMC	limma	0.000262821	0.00461425	no hit
1188	LPCAT1	Q8NF37	Lysophosphatidylcholine acyltransferase 1 OS=Homo sapiens GN=LPCAT1 PE=1 SV=2	-0.362043	hDFs +MMC - hTCs +MMC	limma	0.00571388	0.0321871	no hit
1189	HSPA4	P34932	Heat shock 70 kDa protein 4 OS=Homo sapiens GN=HSPA4 PE=1 SV=4	-0.175696	hDFs +MMC - hTCs +MMC	limma	0.0163573	0.0652187	no hit
1190	EMC3	Q9P0I2	ER membrane protein complex subunit 3 OS=Homo sapiens GN=EMC3 PE=1 SV=3	-0.109632	hDFs +MMC - hTCs +MMC	limma	0.321985	0.488872	no hit
1191	RANBP9	Q96S59	Ran-binding protein 9 OS=Homo sapiens GN=RANBP9 PE=1 SV=1	-0.0030641	hDFs +MMC - hTCs +MMC	limma	0.97611	0.984913	no hit
1192	NCL	P19338	Nucleolin OS=Homo sapiens GN=NCL PE=1 SV=3	0.338596	hDFs +MMC - hTCs +MMC	limma	0.00392499	0.0255853	no hit
1193	DNAJC9	Q8WXX5	DnaJ homolog subfamily C member 9 OS=Homo sapiens GN=DNAJC9 PE=1 SV=1	0.412813	hDFs +MMC - hTCs +MMC	limma	0.0215493	0.0783493	no hit
1194	RICTOR	Q6R327|Q6R327-3	Rapamycin-insensitive companion of mTOR OS=Homo sapiens GN=RICTOR PE=1 SV=1|Isoform 3 of Rapamycin-insensitive companion of mTOR OS=Homo sapiens GN=RICTOR	-0.0963636	hDFs +MMC - hTCs +MMC	limma	0.212644	0.368177	no hit
1195	CAND2	O75155|O75155-2	Cullin-associated NEDD8-dissociated protein 2 OS=Homo sapiens GN=CAND2 PE=1 SV=3|Isoform 2 of Cullin-associated NEDD8-dissociated protein 2 OS=Homo sapiens GN=CAND2	-0.0768763	hDFs +MMC - hTCs +MMC	limma	0.405179	0.569087	no hit
1196	MRI1	Q9BV20	Methylthioribose-1-phosphate isomerase OS=Homo sapiens GN=MRI1 PE=1 SV=1	0.152358	hDFs +MMC - hTCs +MMC	limma	0.237952	0.398123	no hit
1197	PODXL	O00592|O00592-2	Podocalyxin OS=Homo sapiens GN=PODXL PE=1 SV=2|Isoform 2 of Podocalyxin OS=Homo sapiens GN=PODXL	0.716251	hDFs +MMC - hTCs +MMC	limma	0.0162688	0.0650629	no hit
1198	NUP188	Q5SRE5	Nucleoporin NUP188 homolog OS=Homo sapiens GN=NUP188 PE=1 SV=1	0.0193263	hDFs +MMC - hTCs +MMC	limma	0.747767	0.842097	no hit
1199	TRAP1	Q12931|Q12931-2	Heat shock protein 75 kDa, mitochondrial OS=Homo sapiens GN=TRAP1 PE=1 SV=3|Isoform 2 of Heat shock protein 75 kDa, mitochondrial OS=Homo sapiens GN=TRAP1	-0.00448426	hDFs +MMC - hTCs +MMC	limma	0.962744	0.978158	no hit
1200	MTHFD1	F5H2F4|P11586	C-1-tetrahydrofolate synthase, cytoplasmic OS=Homo sapiens GN=MTHFD1 PE=1 SV=1|C-1-tetrahydrofolate synthase, cytoplasmic OS=Homo sapiens GN=MTHFD1 PE=1 SV=3	-0.0166948	hDFs +MMC - hTCs +MMC	limma	0.863454	0.91875	no hit
1201	COG7	P83436	Conserved oligomeric Golgi complex subunit 7 OS=Homo sapiens GN=COG7 PE=1 SV=1	-0.146552	hDFs +MMC - hTCs +MMC	limma	0.146201	0.283938	no hit
1202	COPS2	P61201|P61201-2	COP9 signalosome complex subunit 2 OS=Homo sapiens GN=COPS2 PE=1 SV=1|Isoform 2 of COP9 signalosome complex subunit 2 OS=Homo sapiens GN=COPS2	-0.0646116	hDFs +MMC - hTCs +MMC	limma	0.301988	0.469194	no hit
1203	GNA12	Q03113	Guanine nucleotide-binding protein subunit alpha-12 OS=Homo sapiens GN=GNA12 PE=1 SV=4	-0.0749767	hDFs +MMC - hTCs +MMC	limma	0.574193	0.715805	no hit
1204	CD59	E9PNW4|E9PR17|P13987	CD59 glycoprotein OS=Homo sapiens GN=CD59 PE=1 SV=1|CD59 glycoprotein OS=Homo sapiens GN=CD59 PE=1 SV=1|CD59 glycoprotein OS=Homo sapiens GN=CD59 PE=1 SV=1	-0.222079	hDFs +MMC - hTCs +MMC	limma	0.182768	0.332738	no hit
1205	GTF2F2	P13984	General transcription factor IIF subunit 2 OS=Homo sapiens GN=GTF2F2 PE=1 SV=2	0.244406	hDFs +MMC - hTCs +MMC	limma	0.0319701	0.101867	no hit
1206	C2orf69	Q8N8R5	UPF0565 protein C2orf69 OS=Homo sapiens GN=C2orf69 PE=1 SV=1	0.0802487	hDFs +MMC - hTCs +MMC	limma	0.211893	0.367567	no hit
1207	RPS21	P63220|Q8WVC2	40S ribosomal protein S21 OS=Homo sapiens GN=RPS21 PE=1 SV=1|40S ribosomal protein S21 OS=Homo sapiens GN=RPS21 PE=1 SV=1	-0.0114928	hDFs +MMC - hTCs +MMC	limma	0.888513	0.933719	no hit
1208	LEO1	Q8WVC0	RNA polymerase-associated protein LEO1 OS=Homo sapiens GN=LEO1 PE=1 SV=1	0.00189879	hDFs +MMC - hTCs +MMC	limma	0.989474	0.993246	no hit
1209	DCAKD	K7ESP4|Q8WVC6	Dephospho-CoA kinase domain-containing protein (Fragment) OS=Homo sapiens GN=DCAKD PE=1 SV=1|Dephospho-CoA kinase domain-containing protein OS=Homo sapiens GN=DCAKD PE=1 SV=1	-0.0657452	hDFs +MMC - hTCs +MMC	limma	0.354175	0.520608	no hit
1210	LSM2	Q9Y333	U6 snRNA-associated Sm-like protein LSm2 OS=Homo sapiens GN=LSM2 PE=1 SV=1	0.181454	hDFs +MMC - hTCs +MMC	limma	0.326785	0.492891	no hit
1211	ACAD11	Q709F0	Acyl-CoA dehydrogenase family member 11 OS=Homo sapiens GN=ACAD11 PE=1 SV=2	-0.604916	hDFs +MMC - hTCs +MMC	limma	6.61916e-05	0.00198543	no hit
1212	PTX3	P26022	Pentraxin-related protein PTX3 OS=Homo sapiens GN=PTX3 PE=1 SV=3	0.591338	hDFs +MMC - hTCs +MMC	limma	0.0398095	0.117124	no hit
1213	TAPT1	Q6NXT6|Q6NXT6-2	Transmembrane anterior posterior transformation protein 1 homolog OS=Homo sapiens GN=TAPT1 PE=1 SV=1|Isoform 2 of Transmembrane anterior posterior transformation protein 1 homolog OS=Homo sapiens GN=TAPT1	0.056356	hDFs +MMC - hTCs +MMC	limma	0.575641	0.716762	no hit
1214	CAND1	Q86VP6	Cullin-associated NEDD8-dissociated protein 1 OS=Homo sapiens GN=CAND1 PE=1 SV=2	-0.312918	hDFs +MMC - hTCs +MMC	limma	0.000968504	0.0104947	no hit
1215	NOC2L	Q9Y3T9	Nucleolar complex protein 2 homolog OS=Homo sapiens GN=NOC2L PE=1 SV=4	0.072138	hDFs +MMC - hTCs +MMC	limma	0.367	0.532798	no hit
1216	CAPN5	A0A087X0C8|E7EV01|O15484	Calpain-5 OS=Homo sapiens GN=CAPN5 PE=1 SV=1|Calpain-5 OS=Homo sapiens GN=CAPN5 PE=1 SV=2|Calpain-5 OS=Homo sapiens GN=CAPN5 PE=1 SV=2	-0.264772	hDFs +MMC - hTCs +MMC	limma	0.00466225	0.0284543	no hit
1217	FAR1	Q8WVX9	Fatty acyl-CoA reductase 1 OS=Homo sapiens GN=FAR1 PE=1 SV=1	0.162438	hDFs +MMC - hTCs +MMC	limma	0.0454688	0.129381	no hit
1218	UTP18	Q9Y5J1	U3 small nucleolar RNA-associated protein 18 homolog OS=Homo sapiens GN=UTP18 PE=1 SV=3	0.13692	hDFs +MMC - hTCs +MMC	limma	0.186057	0.337103	no hit
1219	SRM	P19623	Spermidine synthase OS=Homo sapiens GN=SRM PE=1 SV=1	-0.242221	hDFs +MMC - hTCs +MMC	limma	0.0179208	0.0685467	no hit
1220	ACADVL	P49748|P49748-3	Very long-chain specific acyl-CoA dehydrogenase, mitochondrial OS=Homo sapiens GN=ACADVL PE=1 SV=1|Isoform 3 of Very long-chain specific acyl-CoA dehydrogenase, mitochondrial OS=Homo sapiens GN=ACADVL	-0.562982	hDFs +MMC - hTCs +MMC	limma	0.000370904	0.00561365	no hit
1221	TRO	A0A087X070|G5E9N2|Q12816|Q12816-2|Q12816-4|Q12816-5	Trophinin OS=Homo sapiens GN=TRO PE=1 SV=1|Trophinin OS=Homo sapiens GN=TRO PE=1 SV=1|Trophinin OS=Homo sapiens GN=TRO PE=1 SV=3|Isoform 2 of Trophinin OS=Homo sapiens GN=TRO|Isoform 4 of Trophinin OS=Homo sapiens GN=TRO|Isoform 5 of Trophinin OS=Homo sapiens GN=TRO	-0.784979	hDFs +MMC - hTCs +MMC	limma	0.000247413	0.0044324	no hit
1222	DTX3L	Q8TDB6	E3 ubiquitin-protein ligase DTX3L OS=Homo sapiens GN=DTX3L PE=1 SV=1	-0.0131266	hDFs +MMC - hTCs +MMC	limma	0.888243	0.933621	no hit
1223	SCAI	Q8N9R8|Q8N9R8-2	Protein SCAI OS=Homo sapiens GN=SCAI PE=1 SV=2|Isoform 2 of Protein SCAI OS=Homo sapiens GN=SCAI	-0.0567255	hDFs +MMC - hTCs +MMC	limma	0.500977	0.65687	no hit
1224	BRD3	Q15059	Bromodomain-containing protein 3 OS=Homo sapiens GN=BRD3 PE=1 SV=1	-0.181816	hDFs +MMC - hTCs +MMC	limma	0.0487178	0.135622	no hit
1225	ACAP2	Q15057	Arf-GAP with coiled-coil, ANK repeat and PH domain-containing protein 2 OS=Homo sapiens GN=ACAP2 PE=1 SV=3	0.165527	hDFs +MMC - hTCs +MMC	limma	0.0775818	0.185485	no hit
1226	SNX4	O95219	Sorting nexin-4 OS=Homo sapiens GN=SNX4 PE=1 SV=1	0.103537	hDFs +MMC - hTCs +MMC	limma	0.186458	0.337715	no hit
1227	STBD1	O95210	Starch-binding domain-containing protein 1 OS=Homo sapiens GN=STBD1 PE=1 SV=1	-0.126624	hDFs +MMC - hTCs +MMC	limma	0.211598	0.367454	no hit
1228	MRPL46	Q9H2W6	39S ribosomal protein L46, mitochondrial OS=Homo sapiens GN=MRPL46 PE=1 SV=1	0.0590564	hDFs +MMC - hTCs +MMC	limma	0.544871	0.691876	no hit
1229	PRPF8	Q6P2Q9	Pre-mRNA-processing-splicing factor 8 OS=Homo sapiens GN=PRPF8 PE=1 SV=2	0.038527	hDFs +MMC - hTCs +MMC	limma	0.581062	0.718922	no hit
1230	APOL3	O95236|O95236-2	Apolipoprotein L3 OS=Homo sapiens GN=APOL3 PE=1 SV=3|Isoform 2 of Apolipoprotein L3 OS=Homo sapiens GN=APOL3	0.27791	hDFs +MMC - hTCs +MMC	limma	0.0251501	0.0857696	no hit
1231	GMPS	P49915	GMP synthase [glutamine-hydrolyzing] OS=Homo sapiens GN=GMPS PE=1 SV=1	-0.0102434	hDFs +MMC - hTCs +MMC	limma	0.892597	0.935957	no hit
1232	FOXRED1	Q96CU9|Q96CU9-3	FAD-dependent oxidoreductase domain-containing protein 1 OS=Homo sapiens GN=FOXRED1 PE=1 SV=2|Isoform 3 of FAD-dependent oxidoreductase domain-containing protein 1 OS=Homo sapiens GN=FOXRED1	-0.0432712	hDFs +MMC - hTCs +MMC	limma	0.60959	0.739454	no hit
1233	PTPRG	A0A087WWP7|A0A087X1P0|P23470|P23470-2	Receptor-type tyrosine-protein phosphatase gamma OS=Homo sapiens GN=PTPRG PE=1 SV=1|Receptor-type tyrosine-protein phosphatase gamma OS=Homo sapiens GN=PTPRG PE=1 SV=1|Receptor-type tyrosine-protein phosphatase gamma OS=Homo sapiens GN=PTPRG PE=1 SV=4|Isoform 2 of Receptor-type tyrosine-protein phosphatase gamma OS=Homo sapiens GN=PTPRG	-0.0638756	hDFs +MMC - hTCs +MMC	limma	0.579355	0.718287	no hit
1234	PAK4	O96013	Serine/threonine-protein kinase PAK 4 OS=Homo sapiens GN=PAK4 PE=1 SV=1	-0.00854292	hDFs +MMC - hTCs +MMC	limma	0.90951	0.945223	no hit
1235	ADSS	P30520	Adenylosuccinate synthetase isozyme 2 OS=Homo sapiens GN=ADSS PE=1 SV=3	-0.165285	hDFs +MMC - hTCs +MMC	limma	0.149461	0.288039	no hit
1236	POP1	Q99575	Ribonucleases P/MRP protein subunit POP1 OS=Homo sapiens GN=POP1 PE=1 SV=2	0.220364	hDFs +MMC - hTCs +MMC	limma	0.00744937	0.0377995	no hit
1237	DDX58	O95786	Probable ATP-dependent RNA helicase DDX58 OS=Homo sapiens GN=DDX58 PE=1 SV=2	-0.272183	hDFs +MMC - hTCs +MMC	limma	0.0439662	0.126205	no hit
1238	CSNK2A2	P19784	Casein kinase II subunit alpha' OS=Homo sapiens GN=CSNK2A2 PE=1 SV=1	-0.282385	hDFs +MMC - hTCs +MMC	limma	0.0334711	0.104752	no hit
1239	BLOC1S5	Q8TDH9	Biogenesis of lysosome-related organelles complex 1 subunit 5 OS=Homo sapiens GN=BLOC1S5 PE=1 SV=1	0.0959481	hDFs +MMC - hTCs +MMC	limma	0.462376	0.624124	no hit
1240	GLT8D1	Q68CQ7	Glycosyltransferase 8 domain-containing protein 1 OS=Homo sapiens GN=GLT8D1 PE=1 SV=2	0.298967	hDFs +MMC - hTCs +MMC	limma	0.0622156	0.15946	no hit
1241	SF3B3	Q15393	Splicing factor 3B subunit 3 OS=Homo sapiens GN=SF3B3 PE=1 SV=4	-0.0360223	hDFs +MMC - hTCs +MMC	limma	0.583523	0.720032	no hit
1242	PUM3	Q15397	Pumilio homolog 3 OS=Homo sapiens GN=PUM3 PE=1 SV=3	0.199978	hDFs +MMC - hTCs +MMC	limma	0.00499245	0.0295602	no hit
1243	EEF2K	O00418	Eukaryotic elongation factor 2 kinase OS=Homo sapiens GN=EEF2K PE=1 SV=2	-0.0722629	hDFs +MMC - hTCs +MMC	limma	0.334104	0.500349	no hit
1244	NDUFAF2	Q8N183	Mimitin, mitochondrial OS=Homo sapiens GN=NDUFAF2 PE=1 SV=1	0.482551	hDFs +MMC - hTCs +MMC	limma	0.0753508	0.182386	no hit
1245	RPL38	P63173	60S ribosomal protein L38 OS=Homo sapiens GN=RPL38 PE=1 SV=2	0.306546	hDFs +MMC - hTCs +MMC	limma	0.0118789	0.0520086	no hit
1246	MICU2	Q8IYU8	Calcium uptake protein 2, mitochondrial OS=Homo sapiens GN=MICU2 PE=1 SV=2	-0.152915	hDFs +MMC - hTCs +MMC	limma	0.0550963	0.146858	no hit
1247	ARF1	P61204|P84077	ADP-ribosylation factor 3 OS=Homo sapiens GN=ARF3 PE=1 SV=2|ADP-ribosylation factor 1 OS=Homo sapiens GN=ARF1 PE=1 SV=2	-0.00597941	hDFs +MMC - hTCs +MMC	limma	0.973103	0.982995	no hit
1248	PDIA6	Q15084|Q15084-2|Q15084-3|Q15084-4|Q15084-5	Protein disulfide-isomerase A6 OS=Homo sapiens GN=PDIA6 PE=1 SV=1|Isoform 2 of Protein disulfide-isomerase A6 OS=Homo sapiens GN=PDIA6|Isoform 3 of Protein disulfide-isomerase A6 OS=Homo sapiens GN=PDIA6|Isoform 4 of Protein disulfide-isomerase A6 OS=Homo sapiens GN=PDIA6|Isoform 5 of Protein disulfide-isomerase A6 OS=Homo sapiens GN=PDIA6	0.0710483	hDFs +MMC - hTCs +MMC	limma	0.390301	0.555209	no hit
1249	ZC2HC1A	Q96GY0	Zinc finger C2HC domain-containing protein 1A OS=Homo sapiens GN=ZC2HC1A PE=1 SV=2	0.16888	hDFs +MMC - hTCs +MMC	limma	0.38857	0.554252	no hit
1250	ITGA6	P23229|P23229-2|P23229-3|P23229-4|P23229-5|P23229-6|P23229-7|P23229-9	Integrin alpha-6 OS=Homo sapiens GN=ITGA6 PE=1 SV=5|Isoform Alpha-6X1A of Integrin alpha-6 OS=Homo sapiens GN=ITGA6|Isoform Alpha-6X1B of Integrin alpha-6 OS=Homo sapiens GN=ITGA6|Isoform Alpha-6X2A of Integrin alpha-6 OS=Homo sapiens GN=ITGA6|Isoform Alpha-6X2B of Integrin alpha-6 OS=Homo sapiens GN=ITGA6|Isoform Alpha-6X1X2A of Integrin alpha-6 OS=Homo sapiens GN=ITGA6|Isoform 7 of Integrin alp…	0.768114	hDFs +MMC - hTCs +MMC	limma	1.79759e-06	0.000315582	no hit
1251	NUDCD1	Q96RS6|Q96RS6-2|Q96RS6-3	NudC domain-containing protein 1 OS=Homo sapiens GN=NUDCD1 PE=1 SV=2|Isoform 2 of NudC domain-containing protein 1 OS=Homo sapiens GN=NUDCD1|Isoform 3 of NudC domain-containing protein 1 OS=Homo sapiens GN=NUDCD1	0.434348	hDFs +MMC - hTCs +MMC	limma	0.000412894	0.00592565	no hit
1252	FKBP2	P26885	Peptidyl-prolyl cis-trans isomerase FKBP2 OS=Homo sapiens GN=FKBP2 PE=1 SV=2	-0.584701	hDFs +MMC - hTCs +MMC	limma	0.00140988	0.0133558	no hit
1253	CRISPLD2	H3BTI0|Q9H0B8	Cysteine-rich secretory protein LCCL domain-containing 2 OS=Homo sapiens GN=CRISPLD2 PE=1 SV=1|Cysteine-rich secretory protein LCCL domain-containing 2 OS=Homo sapiens GN=CRISPLD2 PE=2 SV=1	-0.767381	hDFs +MMC - hTCs +MMC	limma	0.0362765	0.110126	no hit
1254	THOC6	Q86W42|Q86W42-2|Q86W42-3	THO complex subunit 6 homolog OS=Homo sapiens GN=THOC6 PE=1 SV=1|Isoform 2 of THO complex subunit 6 homolog OS=Homo sapiens GN=THOC6|Isoform 3 of THO complex subunit 6 homolog OS=Homo sapiens GN=THOC6	0.129678	hDFs +MMC - hTCs +MMC	limma	0.201362	0.35522	no hit
1255	FOSL2	C9JCN8|P15408|P15408-3	Fos-related antigen 2 (Fragment) OS=Homo sapiens GN=FOSL2 PE=1 SV=1|Fos-related antigen 2 OS=Homo sapiens GN=FOSL2 PE=1 SV=1|Isoform 3 of Fos-related antigen 2 OS=Homo sapiens GN=FOSL2	-0.20149	hDFs +MMC - hTCs +MMC	limma	0.343708	0.510493	no hit
1256	TMX2	Q9Y320|Q9Y320-2	Thioredoxin-related transmembrane protein 2 OS=Homo sapiens GN=TMX2 PE=1 SV=1|Isoform 2 of Thioredoxin-related transmembrane protein 2 OS=Homo sapiens GN=TMX2	0.0225408	hDFs +MMC - hTCs +MMC	limma	0.732792	0.830929	no hit
1257	BET1	H7C1N3|O15155	BET1 homolog (Fragment) OS=Homo sapiens GN=BET1 PE=1 SV=1|BET1 homolog OS=Homo sapiens GN=BET1 PE=1 SV=1	-0.113424	hDFs +MMC - hTCs +MMC	limma	0.156672	0.298668	no hit
1258	XRCC5	P13010	X-ray repair cross-complementing protein 5 OS=Homo sapiens GN=XRCC5 PE=1 SV=3	-0.0565754	hDFs +MMC - hTCs +MMC	limma	0.580402	0.718782	no hit
1259	ASCC2	Q9H1I8	Activating signal cointegrator 1 complex subunit 2 OS=Homo sapiens GN=ASCC2 PE=1 SV=3	-0.253443	hDFs +MMC - hTCs +MMC	limma	0.00764467	0.0384303	no hit
1260	F8W031	F8W031	Uncharacterized protein (Fragment) OS=Homo sapiens PE=1 SV=1	0.00206161	hDFs +MMC - hTCs +MMC	limma	0.980587	0.987525	no hit
1261	MEPCE	Q7L2J0	7SK snRNA methylphosphate capping enzyme OS=Homo sapiens GN=MEPCE PE=1 SV=1	0.0236941	hDFs +MMC - hTCs +MMC	limma	0.784527	0.869185	no hit
1262	SNX3	O60493	Sorting nexin-3 OS=Homo sapiens GN=SNX3 PE=1 SV=3	-0.0443217	hDFs +MMC - hTCs +MMC	limma	0.69974	0.808585	no hit
1263	IGF2R	P11717	Cation-independent mannose-6-phosphate receptor OS=Homo sapiens GN=IGF2R PE=1 SV=3	0.287576	hDFs +MMC - hTCs +MMC	limma	0.0420492	0.122293	no hit
1264	GDAP2	Q9NXN4|Q9NXN4-2	Ganglioside-induced differentiation-associated protein 2 OS=Homo sapiens GN=GDAP2 PE=1 SV=1|Isoform 2 of Ganglioside-induced differentiation-associated protein 2 OS=Homo sapiens GN=GDAP2	-0.20678	hDFs +MMC - hTCs +MMC	limma	0.0111076	0.0494956	no hit
1265	PLSCR3	Q9NRY6	Phospholipid scramblase 3 OS=Homo sapiens GN=PLSCR3 PE=1 SV=2	0.00857203	hDFs +MMC - hTCs +MMC	limma	0.967629	0.980779	no hit
1266	FAM114A2	Q9NRY5	Protein FAM114A2 OS=Homo sapiens GN=FAM114A2 PE=1 SV=4	0.397346	hDFs +MMC - hTCs +MMC	limma	0.041139	0.120244	no hit
1267	ARHGAP35	Q9NRY4	Rho GTPase-activating protein 35 OS=Homo sapiens GN=ARHGAP35 PE=1 SV=3	0.382798	hDFs +MMC - hTCs +MMC	limma	0.18419	0.334874	no hit
1268	PTGFRN	Q9P2B2	Prostaglandin F2 receptor negative regulator OS=Homo sapiens GN=PTGFRN PE=1 SV=2	-1.00808	hDFs +MMC - hTCs +MMC	limma	0.000245275	0.00440909	hit
1269	CTTNBP2NL	Q9P2B4	CTTNBP2 N-terminal-like protein OS=Homo sapiens GN=CTTNBP2NL PE=1 SV=2	-0.0624343	hDFs +MMC - hTCs +MMC	limma	0.444176	0.606553	no hit
1270	USP10	Q14694|Q14694-2|Q14694-3	Ubiquitin carboxyl-terminal hydrolase 10 OS=Homo sapiens GN=USP10 PE=1 SV=2|Isoform 2 of Ubiquitin carboxyl-terminal hydrolase 10 OS=Homo sapiens GN=USP10|Isoform 3 of Ubiquitin carboxyl-terminal hydrolase 10 OS=Homo sapiens GN=USP10	-0.145753	hDFs +MMC - hTCs +MMC	limma	0.100745	0.222252	no hit
1271	TNIP1	A0A0A0MRZ4|E7EMV7|Q15025|Q15025-2|Q15025-3|Q15025-4|Q15025-5|Q15025-6|Q15025-7|Q15025-8	TNFAIP3-interacting protein 1 OS=Homo sapiens GN=TNIP1 PE=1 SV=1|TNFAIP3-interacting protein 1 OS=Homo sapiens GN=TNIP1 PE=1 SV=1|TNFAIP3-interacting protein 1 OS=Homo sapiens GN=TNIP1 PE=1 SV=2|Isoform 2 of TNFAIP3-interacting protein 1 OS=Homo sapiens GN=TNIP1|Isoform 3 of TNFAIP3-interacting protein 1 OS=Homo sapiens GN=TNIP1|Isoform 4 of TNFAIP3-interacting protein 1 OS=Homo sapiens GN=TNIP1|…	0.186841	hDFs +MMC - hTCs +MMC	limma	0.0303963	0.098284	no hit
1272	ARHGEF11	O15085|O15085-2	Rho guanine nucleotide exchange factor 11 OS=Homo sapiens GN=ARHGEF11 PE=1 SV=1|Isoform 2 of Rho guanine nucleotide exchange factor 11 OS=Homo sapiens GN=ARHGEF11	-0.174731	hDFs +MMC - hTCs +MMC	limma	0.0520144	0.141144	no hit
1273	ASNSD1	L0R819	Alternative protein ASNSD1 OS=Homo sapiens GN=ASNSD1 PE=1 SV=1	0.526247	hDFs +MMC - hTCs +MMC	limma	0.00247187	0.0191542	no hit
1274	DSE	Q9UL01	Dermatan-sulfate epimerase OS=Homo sapiens GN=DSE PE=1 SV=1	0.304242	hDFs +MMC - hTCs +MMC	limma	0.0347833	0.10764	no hit
1275	ICAM1	P05362	Intercellular adhesion molecule 1 OS=Homo sapiens GN=ICAM1 PE=1 SV=2	-0.464923	hDFs +MMC - hTCs +MMC	limma	0.0433765	0.125049	no hit
1276	PRDX4	Q13162	Peroxiredoxin-4 OS=Homo sapiens GN=PRDX4 PE=1 SV=1	-0.578681	hDFs +MMC - hTCs +MMC	limma	0.000283662	0.00481734	no hit
1277	LRRC8A	Q8IWT6	Volume-regulated anion channel subunit LRRC8A OS=Homo sapiens GN=LRRC8A PE=1 SV=1	-0.20517	hDFs +MMC - hTCs +MMC	limma	0.0830485	0.19389	no hit
1278	MYO1D	O94832	Unconventional myosin-Id OS=Homo sapiens GN=MYO1D PE=1 SV=2	0.338936	hDFs +MMC - hTCs +MMC	limma	0.00638781	0.034817	no hit
1279	PPP2R2A	P63151|P63151-2	Serine/threonine-protein phosphatase 2A 55 kDa regulatory subunit B alpha isoform OS=Homo sapiens GN=PPP2R2A PE=1 SV=1|Isoform 2 of Serine/threonine-protein phosphatase 2A 55 kDa regulatory subunit B alpha isoform OS=Homo sapiens GN=PPP2R2A	-0.252826	hDFs +MMC - hTCs +MMC	limma	0.0072013	0.0370368	no hit
1280	INTS4	Q96HW7	Integrator complex subunit 4 OS=Homo sapiens GN=INTS4 PE=1 SV=2	0.0584163	hDFs +MMC - hTCs +MMC	limma	0.417038	0.579562	no hit
1281	KDSR	Q06136	3-ketodihydrosphingosine reductase OS=Homo sapiens GN=KDSR PE=1 SV=1	0.326181	hDFs +MMC - hTCs +MMC	limma	0.039827	0.117124	no hit
1282	TOMM34	Q15785	Mitochondrial import receptor subunit TOM34 OS=Homo sapiens GN=TOMM34 PE=1 SV=2	-0.916857	hDFs +MMC - hTCs +MMC	limma	0.000352192	0.00546823	no hit
1283	SNTB2	Q13425	Beta-2-syntrophin OS=Homo sapiens GN=SNTB2 PE=1 SV=1	-0.351019	hDFs +MMC - hTCs +MMC	limma	0.00831937	0.0406075	no hit
1284	RAB21	Q9UL25	Ras-related protein Rab-21 OS=Homo sapiens GN=RAB21 PE=1 SV=3	0.00579583	hDFs +MMC - hTCs +MMC	limma	0.967721	0.980779	no hit
1285	RAB22A	Q9UL26	Ras-related protein Rab-22A OS=Homo sapiens GN=RAB22A PE=1 SV=2	0.0901211	hDFs +MMC - hTCs +MMC	limma	0.276852	0.441873	no hit
1286	FIBP	O43427|O43427-2	Acidic fibroblast growth factor intracellular-binding protein OS=Homo sapiens GN=FIBP PE=1 SV=3|Isoform Short of Acidic fibroblast growth factor intracellular-binding protein OS=Homo sapiens GN=FIBP	-0.105707	hDFs +MMC - hTCs +MMC	limma	0.273471	0.437661	no hit
1287	UNG	P13051|P13051-2	Uracil-DNA glycosylase OS=Homo sapiens GN=UNG PE=1 SV=2|Isoform 1 of Uracil-DNA glycosylase OS=Homo sapiens GN=UNG	-1.00217	hDFs +MMC - hTCs +MMC	limma	3.25403e-06	0.000460965	hit
1288	EHBP1L1	Q8N3D4	EH domain-binding protein 1-like protein 1 OS=Homo sapiens GN=EHBP1L1 PE=1 SV=2	-0.434109	hDFs +MMC - hTCs +MMC	limma	0.00868239	0.0418676	no hit
1289	PRKAB2	O43741	5'-AMP-activated protein kinase subunit beta-2 OS=Homo sapiens GN=PRKAB2 PE=1 SV=1	0.291728	hDFs +MMC - hTCs +MMC	limma	0.00129691	0.0128301	no hit
1290	ENO3	P13929|P13929-2|P13929-3	Beta-enolase OS=Homo sapiens GN=ENO3 PE=1 SV=5|Isoform 2 of Beta-enolase OS=Homo sapiens GN=ENO3|Isoform 3 of Beta-enolase OS=Homo sapiens GN=ENO3	0.421977	hDFs +MMC - hTCs +MMC	limma	0.464604	0.625771	no hit
1291	C9orf142	Q9BUH6	Protein PAXX OS=Homo sapiens GN=C9orf142 PE=1 SV=2	0.395394	hDFs +MMC - hTCs +MMC	limma	0.00800128	0.0396527	no hit
1292	RASA1	E9PGC0|P20936|P20936-2|P20936-4	Ras GTPase-activating protein 1 OS=Homo sapiens GN=RASA1 PE=1 SV=1|Ras GTPase-activating protein 1 OS=Homo sapiens GN=RASA1 PE=1 SV=1|Isoform 2 of Ras GTPase-activating protein 1 OS=Homo sapiens GN=RASA1|Isoform 4 of Ras GTPase-activating protein 1 OS=Homo sapiens GN=RASA1	-0.129279	hDFs +MMC - hTCs +MMC	limma	0.322775	0.489788	no hit
1293	SARS	P49591|Q5T5C7	Serine--tRNA ligase, cytoplasmic OS=Homo sapiens GN=SARS PE=1 SV=3|Serine--tRNA ligase, cytoplasmic OS=Homo sapiens GN=SARS PE=1 SV=1	0.445846	hDFs +MMC - hTCs +MMC	limma	0.0162891	0.0650946	no hit
1294	WDR44	Q5JSH3|Q5JSH3-2	WD repeat-containing protein 44 OS=Homo sapiens GN=WDR44 PE=1 SV=1|Isoform 2 of WD repeat-containing protein 44 OS=Homo sapiens GN=WDR44	0.17685	hDFs +MMC - hTCs +MMC	limma	0.0599784	0.155466	no hit
1295	EPM2AIP1	Q7L775	EPM2A-interacting protein 1 OS=Homo sapiens GN=EPM2AIP1 PE=1 SV=1	-0.0707563	hDFs +MMC - hTCs +MMC	limma	0.441502	0.604155	no hit
1296	FBXW8	Q8N3Y1	F-box/WD repeat-containing protein 8 OS=Homo sapiens GN=FBXW8 PE=1 SV=2	-0.224894	hDFs +MMC - hTCs +MMC	limma	0.0230163	0.0814669	no hit
1297	MPP5	Q8N3R9|Q8N3R9-2	MAGUK p55 subfamily member 5 OS=Homo sapiens GN=MPP5 PE=1 SV=3|Isoform 2 of MAGUK p55 subfamily member 5 OS=Homo sapiens GN=MPP5	-0.159613	hDFs +MMC - hTCs +MMC	limma	0.0602406	0.155915	no hit
1298	HS1BP3	Q53T59	HCLS1-binding protein 3 OS=Homo sapiens GN=HS1BP3 PE=1 SV=1	0.512043	hDFs +MMC - hTCs +MMC	limma	0.00033485	0.00532827	no hit
1299	PDE5A	G5E9C5|O76074|O76074-2	Phosphodiesterase OS=Homo sapiens GN=PDE5A PE=1 SV=1|cGMP-specific 3',5'-cyclic phosphodiesterase OS=Homo sapiens GN=PDE5A PE=1 SV=2|Isoform PDE5A2 of cGMP-specific 3',5'-cyclic phosphodiesterase OS=Homo sapiens GN=PDE5A	-0.98012	hDFs +MMC - hTCs +MMC	limma	0.000495961	0.00674994	no hit
1300	PSPH	C9JBI3|P78330	Phosphoserine phosphatase (Fragment) OS=Homo sapiens GN=PSPH PE=1 SV=1|Phosphoserine phosphatase OS=Homo sapiens GN=PSPH PE=1 SV=2	0.719404	hDFs +MMC - hTCs +MMC	limma	0.00574749	0.0323087	no hit
1301	FHL2	A0A0A0MSG2|J3KNW4|Q14192	Four and a half LIM domains protein 2 OS=Homo sapiens GN=FHL2 PE=1 SV=1|Four and a half LIM domains protein 2 OS=Homo sapiens GN=FHL2 PE=1 SV=1|Four and a half LIM domains protein 2 OS=Homo sapiens GN=FHL2 PE=1 SV=3	0.33851	hDFs +MMC - hTCs +MMC	limma	0.0357973	0.109301	no hit
1302	MITD1	H7C3Q6|Q8WV92	MIT domain-containing protein 1 (Fragment) OS=Homo sapiens GN=MITD1 PE=1 SV=1|MIT domain-containing protein 1 OS=Homo sapiens GN=MITD1 PE=1 SV=1	0.144498	hDFs +MMC - hTCs +MMC	limma	0.0503661	0.138599	no hit
1303	MTRR	Q9UBK8|Q9UBK8-2	Methionine synthase reductase OS=Homo sapiens GN=MTRR PE=1 SV=3|Isoform B of Methionine synthase reductase OS=Homo sapiens GN=MTRR	-0.151563	hDFs +MMC - hTCs +MMC	limma	0.195981	0.349007	no hit
1304	ACACA	Q13085	Acetyl-CoA carboxylase 1 OS=Homo sapiens GN=ACACA PE=1 SV=2	-0.0645212	hDFs +MMC - hTCs +MMC	limma	0.446838	0.609398	no hit
1305	C9orf78	Q9NZ63	Uncharacterized protein C9orf78 OS=Homo sapiens GN=C9orf78 PE=1 SV=1	0.848134	hDFs +MMC - hTCs +MMC	limma	2.20579e-05	0.00108579	no hit
1306	ITGA5	P08648	Integrin alpha-5 OS=Homo sapiens GN=ITGA5 PE=1 SV=2	-0.58543	hDFs +MMC - hTCs +MMC	limma	0.000575921	0.00758344	no hit
1307	PPP4C	P60510	Serine/threonine-protein phosphatase 4 catalytic subunit OS=Homo sapiens GN=PPP4C PE=1 SV=1	0.150198	hDFs +MMC - hTCs +MMC	limma	0.37313	0.53799	no hit
1308	AK3	Q9UIJ7	GTP:AMP phosphotransferase AK3, mitochondrial OS=Homo sapiens GN=AK3 PE=1 SV=4	-0.259904	hDFs +MMC - hTCs +MMC	limma	0.00377027	0.0248536	no hit
1309	CDAN1	Q8IWY9|Q8IWY9-1	Codanin-1 OS=Homo sapiens GN=CDAN1 PE=1 SV=4|Isoform 1 of Codanin-1 OS=Homo sapiens GN=CDAN1	0.037305	hDFs +MMC - hTCs +MMC	limma	0.68858	0.799372	no hit
1310	CTIF	O43310|O43310-2	CBP80/20-dependent translation initiation factor OS=Homo sapiens GN=CTIF PE=1 SV=1|Isoform 2 of CBP80/20-dependent translation initiation factor OS=Homo sapiens GN=CTIF	0.27229	hDFs +MMC - hTCs +MMC	limma	0.119809	0.249921	no hit
1311	AP2A2	O94973|O94973-2	AP-2 complex subunit alpha-2 OS=Homo sapiens GN=AP2A2 PE=1 SV=2|Isoform 2 of AP-2 complex subunit alpha-2 OS=Homo sapiens GN=AP2A2	-0.192002	hDFs +MMC - hTCs +MMC	limma	0.0262512	0.0886605	no hit
1312	CCDC22	O60826	Coiled-coil domain-containing protein 22 OS=Homo sapiens GN=CCDC22 PE=1 SV=1	0.100413	hDFs +MMC - hTCs +MMC	limma	0.140415	0.277303	no hit
1313	RDH14	Q9HBH5	Retinol dehydrogenase 14 OS=Homo sapiens GN=RDH14 PE=1 SV=1	0.112486	hDFs +MMC - hTCs +MMC	limma	0.359006	0.524827	no hit
1314	AP2S1	M0QYZ2|M0R0N4|P53680	AP-2 complex subunit sigma OS=Homo sapiens GN=AP2S1 PE=1 SV=1|AP-2 complex subunit sigma OS=Homo sapiens GN=AP2S1 PE=1 SV=1|AP-2 complex subunit sigma OS=Homo sapiens GN=AP2S1 PE=1 SV=2	0.211501	hDFs +MMC - hTCs +MMC	limma	0.0184272	0.0698747	no hit
1315	COG3	Q96JB2	Conserved oligomeric Golgi complex subunit 3 OS=Homo sapiens GN=COG3 PE=1 SV=3	-0.113845	hDFs +MMC - hTCs +MMC	limma	0.182406	0.332436	no hit
1316	LOXL4	Q96JB6	Lysyl oxidase homolog 4 OS=Homo sapiens GN=LOXL4 PE=1 SV=1	-0.0185424	hDFs +MMC - hTCs +MMC	limma	0.929706	0.957334	no hit
1317	CDK5RAP3	Q96JB5	CDK5 regulatory subunit-associated protein 3 OS=Homo sapiens GN=CDK5RAP3 PE=1 SV=2	-0.297845	hDFs +MMC - hTCs +MMC	limma	0.0119711	0.0522818	no hit
1318	SLFN11	Q7Z7L1	Schlafen family member 11 OS=Homo sapiens GN=SLFN11 PE=1 SV=2	0.0619087	hDFs +MMC - hTCs +MMC	limma	0.509476	0.663422	no hit
1319	ASAP1	A0A0A0MRE5|Q9ULH1|Q9ULH1-2	Arf-GAP with SH3 domain, ANK repeat and PH domain-containing protein 1 OS=Homo sapiens GN=ASAP1 PE=1 SV=1|Arf-GAP with SH3 domain, ANK repeat and PH domain-containing protein 1 OS=Homo sapiens GN=ASAP1 PE=1 SV=4|Isoform 1 of Arf-GAP with SH3 domain, ANK repeat and PH domain-containing protein 1 OS=Homo sapiens GN=ASAP1	-0.127666	hDFs +MMC - hTCs +MMC	limma	0.166815	0.311725	no hit
1320	OMA1	Q96E52	Metalloendopeptidase OMA1, mitochondrial OS=Homo sapiens GN=OMA1 PE=1 SV=1	0.0483016	hDFs +MMC - hTCs +MMC	limma	0.58306	0.719704	no hit
1321	ASAP3	Q8TDY4|Q8TDY4-3	Arf-GAP with SH3 domain, ANK repeat and PH domain-containing protein 3 OS=Homo sapiens GN=ASAP3 PE=1 SV=1|Isoform 3 of Arf-GAP with SH3 domain, ANK repeat and PH domain-containing protein 3 OS=Homo sapiens GN=ASAP3	-0.10445	hDFs +MMC - hTCs +MMC	limma	0.530395	0.680463	no hit
1322	PMVK	Q15126	Phosphomevalonate kinase OS=Homo sapiens GN=PMVK PE=1 SV=3	-0.00435658	hDFs +MMC - hTCs +MMC	limma	0.969368	0.980963	no hit
1323	ERI3	H0Y4B0|O43414|O43414-2|O43414-3	ERI1 exoribonuclease 3 (Fragment) OS=Homo sapiens GN=ERI3 PE=1 SV=1|ERI1 exoribonuclease 3 OS=Homo sapiens GN=ERI3 PE=1 SV=2|Isoform 2 of ERI1 exoribonuclease 3 OS=Homo sapiens GN=ERI3|Isoform 3 of ERI1 exoribonuclease 3 OS=Homo sapiens GN=ERI3	-0.0225607	hDFs +MMC - hTCs +MMC	limma	0.781111	0.866858	no hit
1324	BTF3	P20290|P20290-2	Transcription factor BTF3 OS=Homo sapiens GN=BTF3 PE=1 SV=1|Isoform 2 of Transcription factor BTF3 OS=Homo sapiens GN=BTF3	0.526273	hDFs +MMC - hTCs +MMC	limma	0.000312844	0.0050877	no hit
1325	SENP3	A0A087WV50|A0A087X0R7|J3QL36|J3QRE4|Q9H4L4	Sentrin-specific protease 3 (Fragment) OS=Homo sapiens GN=SENP3 PE=4 SV=1|Protein SENP3-EIF4A1 (Fragment) OS=Homo sapiens GN=SENP3-EIF4A1 PE=4 SV=1|Sentrin-specific protease 3 (Fragment) OS=Homo sapiens GN=SENP3 PE=4 SV=1|Sentrin-specific protease 3 (Fragment) OS=Homo sapiens GN=SENP3 PE=4 SV=1|Sentrin-specific protease 3 OS=Homo sapiens GN=SENP3 PE=1 SV=2	0.0963386	hDFs +MMC - hTCs +MMC	limma	0.356172	0.522405	no hit
1326	FIS1	Q9Y3D6	Mitochondrial fission 1 protein OS=Homo sapiens GN=FIS1 PE=1 SV=2	-0.0691148	hDFs +MMC - hTCs +MMC	limma	0.38659	0.552299	no hit
1327	MSRB2	Q9Y3D2	Methionine-R-sulfoxide reductase B2, mitochondrial OS=Homo sapiens GN=MSRB2 PE=1 SV=2	0.140095	hDFs +MMC - hTCs +MMC	limma	0.0610741	0.157231	no hit
1328	MRPS16	Q9Y3D3	28S ribosomal protein S16, mitochondrial OS=Homo sapiens GN=MRPS16 PE=1 SV=1	-0.0752964	hDFs +MMC - hTCs +MMC	limma	0.363318	0.529202	no hit
1329	HEBP2	Q9Y5Z4	Heme-binding protein 2 OS=Homo sapiens GN=HEBP2 PE=1 SV=1	-0.36319	hDFs +MMC - hTCs +MMC	limma	0.0118632	0.051983	no hit
1330	UACA	H0YNH8|Q9BZF9|Q9BZF9-2	Uveal autoantigen with coiled-coil domains and ankyrin repeats OS=Homo sapiens GN=UACA PE=1 SV=1|Uveal autoantigen with coiled-coil domains and ankyrin repeats OS=Homo sapiens GN=UACA PE=1 SV=2|Isoform 2 of Uveal autoantigen with coiled-coil domains and ankyrin repeats OS=Homo sapiens GN=UACA	-0.692761	hDFs +MMC - hTCs +MMC	limma	0.000428118	0.00609993	no hit
1331	TMEM97	Q5BJF2	Transmembrane protein 97 OS=Homo sapiens GN=TMEM97 PE=1 SV=1	0.494672	hDFs +MMC - hTCs +MMC	limma	0.00148937	0.0137724	no hit
1332	C1orf123	Q9NWV4	UPF0587 protein C1orf123 OS=Homo sapiens GN=C1orf123 PE=1 SV=1	0.105118	hDFs +MMC - hTCs +MMC	limma	0.234717	0.394213	no hit
1333	CAPZA2	P47755	F-actin-capping protein subunit alpha-2 OS=Homo sapiens GN=CAPZA2 PE=1 SV=3	0.118006	hDFs +MMC - hTCs +MMC	limma	0.113543	0.241625	no hit
1334	TMTC3	Q6ZXV5|Q6ZXV5-2	Transmembrane and TPR repeat-containing protein 3 OS=Homo sapiens GN=TMTC3 PE=1 SV=2|Isoform 2 of Transmembrane and TPR repeat-containing protein 3 OS=Homo sapiens GN=TMTC3	-0.267252	hDFs +MMC - hTCs +MMC	limma	0.0155179	0.0626785	no hit
1335	EXOSC9	D6RIY6|Q06265|Q06265-2|Q06265-3|Q06265-4	Exosome complex component RRP45 OS=Homo sapiens GN=EXOSC9 PE=1 SV=1|Exosome complex component RRP45 OS=Homo sapiens GN=EXOSC9 PE=1 SV=3|Isoform 2 of Exosome complex component RRP45 OS=Homo sapiens GN=EXOSC9|Isoform 3 of Exosome complex component RRP45 OS=Homo sapiens GN=EXOSC9|Isoform 4 of Exosome complex component RRP45 OS=Homo sapiens GN=EXOSC9	0.292682	hDFs +MMC - hTCs +MMC	limma	0.0131532	0.0554224	no hit
1336	XPNPEP3	Q9NQH7|Q9NQH7-2|Q9NQH7-4	Probable Xaa-Pro aminopeptidase 3 OS=Homo sapiens GN=XPNPEP3 PE=1 SV=1|Isoform 2 of Probable Xaa-Pro aminopeptidase 3 OS=Homo sapiens GN=XPNPEP3|Isoform 4 of Probable Xaa-Pro aminopeptidase 3 OS=Homo sapiens GN=XPNPEP3	-0.131034	hDFs +MMC - hTCs +MMC	limma	0.111028	0.237911	no hit
1337	TOP2A	P11388|P11388-2|P11388-3|P11388-4	DNA topoisomerase 2-alpha OS=Homo sapiens GN=TOP2A PE=1 SV=3|Isoform 2 of DNA topoisomerase 2-alpha OS=Homo sapiens GN=TOP2A|Isoform 3 of DNA topoisomerase 2-alpha OS=Homo sapiens GN=TOP2A|Isoform 4 of DNA topoisomerase 2-alpha OS=Homo sapiens GN=TOP2A	0.815069	hDFs +MMC - hTCs +MMC	limma	0.00396329	0.0257394	no hit
1338	DENND4C	R4GN35|R4GNB2	DENN domain-containing protein 4C OS=Homo sapiens GN=DENND4C PE=1 SV=1|DENN domain-containing protein 4C OS=Homo sapiens GN=DENND4C PE=1 SV=1	-0.116152	hDFs +MMC - hTCs +MMC	limma	0.241239	0.401582	no hit
1339	AP2A1	O95782|O95782-2	AP-2 complex subunit alpha-1 OS=Homo sapiens GN=AP2A1 PE=1 SV=3|Isoform B of AP-2 complex subunit alpha-1 OS=Homo sapiens GN=AP2A1	-0.0850013	hDFs +MMC - hTCs +MMC	limma	0.640415	0.761143	no hit
1340	KATNA1	O75449	Katanin p60 ATPase-containing subunit A1 OS=Homo sapiens GN=KATNA1 PE=1 SV=1	0.228292	hDFs +MMC - hTCs +MMC	limma	0.119812	0.249921	no hit
1341	SLC15A4	Q8N697	Solute carrier family 15 member 4 OS=Homo sapiens GN=SLC15A4 PE=1 SV=1	-0.134141	hDFs +MMC - hTCs +MMC	limma	0.159541	0.302896	no hit
1342	SLC2A12	Q8TD20	Solute carrier family 2, facilitated glucose transporter member 12 OS=Homo sapiens GN=SLC2A12 PE=2 SV=1	0.279523	hDFs +MMC - hTCs +MMC	limma	0.0626714	0.160083	no hit
1343	INPP5K	Q9BT40|Q9BT40-2	Inositol polyphosphate 5-phosphatase K OS=Homo sapiens GN=INPP5K PE=1 SV=3|Isoform 2 of Inositol polyphosphate 5-phosphatase K OS=Homo sapiens GN=INPP5K	0.243075	hDFs +MMC - hTCs +MMC	limma	0.0924358	0.209585	no hit
1344	TAP2	X5CMH5	Antigen peptide transporter 2 OS=Homo sapiens GN=TAP2 PE=1 SV=1	-0.271425	hDFs +MMC - hTCs +MMC	limma	0.0379323	0.113195	no hit
1345	PDXDC1	Q6P996|Q6P996-4|Q6P996-5	Pyridoxal-dependent decarboxylase domain-containing protein 1 OS=Homo sapiens GN=PDXDC1 PE=1 SV=2|Isoform 4 of Pyridoxal-dependent decarboxylase domain-containing protein 1 OS=Homo sapiens GN=PDXDC1|Isoform 5 of Pyridoxal-dependent decarboxylase domain-containing protein 1 OS=Homo sapiens GN=PDXDC1	-0.163392	hDFs +MMC - hTCs +MMC	limma	0.118999	0.248806	no hit
1346	NDUFB9	E9PH64|Q9Y6M9	NADH dehydrogenase [ubiquinone] 1 beta subcomplex subunit 9 OS=Homo sapiens GN=NDUFB9 PE=1 SV=1|NADH dehydrogenase [ubiquinone] 1 beta subcomplex subunit 9 OS=Homo sapiens GN=NDUFB9 PE=1 SV=3	-0.0348767	hDFs +MMC - hTCs +MMC	limma	0.779948	0.866248	no hit
1347	BZW2	E7ETZ4|Q9Y6E2	Basic leucine zipper and W2 domain-containing protein 2 (Fragment) OS=Homo sapiens GN=BZW2 PE=1 SV=1|Basic leucine zipper and W2 domain-containing protein 2 OS=Homo sapiens GN=BZW2 PE=1 SV=1	0.0773392	hDFs +MMC - hTCs +MMC	limma	0.568902	0.711366	no hit
1348	GGA1	Q9UJY5|Q9UJY5-4|Q9UJY5-6	ADP-ribosylation factor-binding protein GGA1 OS=Homo sapiens GN=GGA1 PE=1 SV=1|Isoform 4 of ADP-ribosylation factor-binding protein GGA1 OS=Homo sapiens GN=GGA1|Isoform 6 of ADP-ribosylation factor-binding protein GGA1 OS=Homo sapiens GN=GGA1	0.186277	hDFs +MMC - hTCs +MMC	limma	0.0162687	0.0650629	no hit
1349	PSMB10	P40306	Proteasome subunit beta type-10 OS=Homo sapiens GN=PSMB10 PE=1 SV=1	0.435703	hDFs +MMC - hTCs +MMC	limma	0.116074	0.245531	no hit
1350	PPIC	P45877	Peptidyl-prolyl cis-trans isomerase C OS=Homo sapiens GN=PPIC PE=1 SV=1	0.180617	hDFs +MMC - hTCs +MMC	limma	0.496049	0.652195	no hit
1351	PDHB	P11177|P11177-2	Pyruvate dehydrogenase E1 component subunit beta, mitochondrial OS=Homo sapiens GN=PDHB PE=1 SV=3|Isoform 2 of Pyruvate dehydrogenase E1 component subunit beta, mitochondrial OS=Homo sapiens GN=PDHB	-0.274664	hDFs +MMC - hTCs +MMC	limma	0.00288449	0.0213981	no hit
1352	MTA1	E7ESY4|Q13330|Q13330-3	Metastasis-associated protein MTA1 OS=Homo sapiens GN=MTA1 PE=1 SV=1|Metastasis-associated protein MTA1 OS=Homo sapiens GN=MTA1 PE=1 SV=2|Isoform 3 of Metastasis-associated protein MTA1 OS=Homo sapiens GN=MTA1	-0.222306	hDFs +MMC - hTCs +MMC	limma	0.228431	0.387915	no hit
1353	RMDN2	Q96LZ7	Regulator of microtubule dynamics protein 2 OS=Homo sapiens GN=RMDN2 PE=1 SV=2	-0.423373	hDFs +MMC - hTCs +MMC	limma	0.00521308	0.0304854	no hit
1354	PGRMC1	O00264	Membrane-associated progesterone receptor component 1 OS=Homo sapiens GN=PGRMC1 PE=1 SV=3	0.252229	hDFs +MMC - hTCs +MMC	limma	0.147678	0.285908	no hit
1355	MRPL40	Q9NQ50	39S ribosomal protein L40, mitochondrial OS=Homo sapiens GN=MRPL40 PE=1 SV=1	0.0435332	hDFs +MMC - hTCs +MMC	limma	0.604441	0.736771	no hit
1356	MAPK1	P28482	Mitogen-activated protein kinase 1 OS=Homo sapiens GN=MAPK1 PE=1 SV=3	0.293952	hDFs +MMC - hTCs +MMC	limma	0.0774423	0.18532	no hit
1357	CCT8	P50990	T-complex protein 1 subunit theta OS=Homo sapiens GN=CCT8 PE=1 SV=4	-0.169041	hDFs +MMC - hTCs +MMC	limma	0.0252375	0.0859805	no hit
1358	TOP3B	H0Y6W0|O95985|O95985-2|O95985-3	DNA topoisomerase (Fragment) OS=Homo sapiens GN=TOP3B PE=1 SV=1|DNA topoisomerase 3-beta-1 OS=Homo sapiens GN=TOP3B PE=1 SV=1|Isoform 2 of DNA topoisomerase 3-beta-1 OS=Homo sapiens GN=TOP3B|Isoform 3 of DNA topoisomerase 3-beta-1 OS=Homo sapiens GN=TOP3B	-0.06395	hDFs +MMC - hTCs +MMC	limma	0.512874	0.665827	no hit
1359	SUOX	P51687	Sulfite oxidase, mitochondrial OS=Homo sapiens GN=SUOX PE=1 SV=2	-0.272493	hDFs +MMC - hTCs +MMC	limma	0.00882249	0.0421934	no hit
1360	CNN2	B4DDF4|B4DUT8|Q99439	Calponin OS=Homo sapiens GN=CNN2 PE=1 SV=1|Calponin OS=Homo sapiens GN=CNN2 PE=1 SV=1|Calponin-2 OS=Homo sapiens GN=CNN2 PE=1 SV=4	0.542081	hDFs +MMC - hTCs +MMC	limma	0.121152	0.251521	no hit
1361	FBXO18	F6UZG9|Q8NFZ0|Q8NFZ0-2	F-box DNA helicase 1 OS=Homo sapiens GN=FBXO18 PE=1 SV=1|F-box DNA helicase 1 OS=Homo sapiens GN=FBXO18 PE=1 SV=2|Isoform 2 of F-box DNA helicase 1 OS=Homo sapiens GN=FBXO18	-0.237178	hDFs +MMC - hTCs +MMC	limma	0.00691473	0.0362387	no hit
1362	ENPP1	P22413	Ectonucleotide pyrophosphatase/phosphodiesterase family member 1 OS=Homo sapiens GN=ENPP1 PE=1 SV=2	-0.988781	hDFs +MMC - hTCs +MMC	limma	0.00147901	0.0137389	no hit
1363	GCLM	P48507|P48507-2	Glutamate--cysteine ligase regulatory subunit OS=Homo sapiens GN=GCLM PE=1 SV=1|Isoform 2 of Glutamate--cysteine ligase regulatory subunit OS=Homo sapiens GN=GCLM	-0.70699	hDFs +MMC - hTCs +MMC	limma	2.3065e-05	0.0011044	no hit
1364	UBA52	M0R2S1|P62987	Ubiquitin-60S ribosomal protein L40 (Fragment) OS=Homo sapiens GN=UBA52 PE=1 SV=1|Ubiquitin-60S ribosomal protein L40 OS=Homo sapiens GN=UBA52 PE=1 SV=2	0.0471342	hDFs +MMC - hTCs +MMC	limma	0.851907	0.912361	no hit
1365	COPB2	P35606|P35606-2	Coatomer subunit beta' OS=Homo sapiens GN=COPB2 PE=1 SV=2|Isoform 2 of Coatomer subunit beta' OS=Homo sapiens GN=COPB2	-0.00090528	hDFs +MMC - hTCs +MMC	limma	0.992051	0.994738	no hit
1366	SF3A3	Q12874	Splicing factor 3A subunit 3 OS=Homo sapiens GN=SF3A3 PE=1 SV=1	-0.0553991	hDFs +MMC - hTCs +MMC	limma	0.377152	0.542157	no hit
1367	A2M	P01023	Alpha-2-macroglobulin OS=Homo sapiens GN=A2M PE=1 SV=3	0.144737	hDFs +MMC - hTCs +MMC	limma	0.510079	0.663872	no hit
1368	BCKDHA	F5H5P2|P12694	Uncharacterized protein OS=Homo sapiens PE=4 SV=1|2-oxoisovalerate dehydrogenase subunit alpha, mitochondrial OS=Homo sapiens GN=BCKDHA PE=1 SV=2	0.325408	hDFs +MMC - hTCs +MMC	limma	0.0082623	0.0404063	no hit
1369	SEC11A	H0YNG3|P67812|P67812-3|P67812-4	Signal peptidase complex catalytic subunit SEC11 OS=Homo sapiens GN=SEC11A PE=1 SV=1|Signal peptidase complex catalytic subunit SEC11A OS=Homo sapiens GN=SEC11A PE=1 SV=1|Isoform 3 of Signal peptidase complex catalytic subunit SEC11A OS=Homo sapiens GN=SEC11A|Isoform 4 of Signal peptidase complex catalytic subunit SEC11A OS=Homo sapiens GN=SEC11A	-0.11124	hDFs +MMC - hTCs +MMC	limma	0.316944	0.4842	no hit
1370	CTSB	P07858	Cathepsin B OS=Homo sapiens GN=CTSB PE=1 SV=3	-0.904307	hDFs +MMC - hTCs +MMC	limma	0.000175551	0.00365465	no hit
1371	GLRX5	Q86SX6	Glutaredoxin-related protein 5, mitochondrial OS=Homo sapiens GN=GLRX5 PE=1 SV=2	0.330321	hDFs +MMC - hTCs +MMC	limma	0.0137274	0.0572463	no hit
1372	SNW1	Q13573	SNW domain-containing protein 1 OS=Homo sapiens GN=SNW1 PE=1 SV=1	0.27599	hDFs +MMC - hTCs +MMC	limma	0.0171293	0.0669043	no hit
1373	ECM1	Q16610|Q16610-4	Extracellular matrix protein 1 OS=Homo sapiens GN=ECM1 PE=1 SV=2|Isoform 4 of Extracellular matrix protein 1 OS=Homo sapiens GN=ECM1	1.23595	hDFs +MMC - hTCs +MMC	limma	4.02012e-06	0.000525392	hit
1374	GPC6	Q9Y625	Glypican-6 OS=Homo sapiens GN=GPC6 PE=1 SV=1	-0.971367	hDFs +MMC - hTCs +MMC	limma	0.00131713	0.0128737	no hit
1375	MYO1E	Q12965	Unconventional myosin-Ie OS=Homo sapiens GN=MYO1E PE=1 SV=2	-0.948132	hDFs +MMC - hTCs +MMC	limma	1.34351e-05	0.00089825	no hit
1376	FERMT3	Q86UX7|Q86UX7-2	Fermitin family homolog 3 OS=Homo sapiens GN=FERMT3 PE=1 SV=1|Isoform 2 of Fermitin family homolog 3 OS=Homo sapiens GN=FERMT3	-0.258451	hDFs +MMC - hTCs +MMC	limma	0.182806	0.332738	no hit
1377	AKT1S1	Q96B36|Q96B36-3	Proline-rich AKT1 substrate 1 OS=Homo sapiens GN=AKT1S1 PE=1 SV=1|Isoform 3 of Proline-rich AKT1 substrate 1 OS=Homo sapiens GN=AKT1S1	0.187207	hDFs +MMC - hTCs +MMC	limma	0.113707	0.241782	no hit
1378	RWDD1	Q9H446|Q9H446-2	RWD domain-containing protein 1 OS=Homo sapiens GN=RWDD1 PE=1 SV=1|Isoform 2 of RWD domain-containing protein 1 OS=Homo sapiens GN=RWDD1	-0.0214008	hDFs +MMC - hTCs +MMC	limma	0.920164	0.951104	no hit
1379	RAB9A	P51151	Ras-related protein Rab-9A OS=Homo sapiens GN=RAB9A PE=1 SV=1	0.0405447	hDFs +MMC - hTCs +MMC	limma	0.755446	0.848387	no hit
1380	ITPA	Q9BY32	Inosine triphosphate pyrophosphatase OS=Homo sapiens GN=ITPA PE=1 SV=2	0.551436	hDFs +MMC - hTCs +MMC	limma	0.0102394	0.0467341	no hit
1381	SDC2	E7ESK6|E9PBI9|P34741	Syndecan OS=Homo sapiens GN=SDC2 PE=1 SV=1|Syndecan OS=Homo sapiens GN=SDC2 PE=1 SV=1|Syndecan-2 OS=Homo sapiens GN=SDC2 PE=1 SV=2	-0.502957	hDFs +MMC - hTCs +MMC	limma	0.0148452	0.0606963	no hit
1382	NOP9	Q86U38	Nucleolar protein 9 OS=Homo sapiens GN=NOP9 PE=1 SV=1	0.257408	hDFs +MMC - hTCs +MMC	limma	0.0307929	0.0992571	no hit
1383	PCDH18	Q9HCL0|Q9HCL0-2	Protocadherin-18 OS=Homo sapiens GN=PCDH18 PE=2 SV=3|Isoform 2 of Protocadherin-18 OS=Homo sapiens GN=PCDH18	0.637108	hDFs +MMC - hTCs +MMC	limma	4.08776e-05	0.00150571	no hit
1384	CTBS	Q01459	Di-N-acetylchitobiase OS=Homo sapiens GN=CTBS PE=1 SV=1	-0.0613216	hDFs +MMC - hTCs +MMC	limma	0.600418	0.733257	no hit
1385	LSG1	Q9H089	Large subunit GTPase 1 homolog OS=Homo sapiens GN=LSG1 PE=1 SV=2	0.159942	hDFs +MMC - hTCs +MMC	limma	0.052707	0.142217	no hit
1386	PPM1B	O75688	Protein phosphatase 1B OS=Homo sapiens GN=PPM1B PE=1 SV=1	0.00558123	hDFs +MMC - hTCs +MMC	limma	0.948461	0.969256	no hit
1387	MIS12	Q9H081	Protein MIS12 homolog OS=Homo sapiens GN=MIS12 PE=1 SV=1	0.257896	hDFs +MMC - hTCs +MMC	limma	0.0189528	0.0712762	no hit
1388	RAB33B	Q9H082	Ras-related protein Rab-33B OS=Homo sapiens GN=RAB33B PE=1 SV=1	-0.0931837	hDFs +MMC - hTCs +MMC	limma	0.345156	0.511807	no hit
1389	RETSAT	Q6NUM9	All-trans-retinol 13,14-reductase OS=Homo sapiens GN=RETSAT PE=1 SV=2	-0.225423	hDFs +MMC - hTCs +MMC	limma	0.0789417	0.187714	no hit
1390	C6orf203	A0A0D9SEI0|Q9P0P8	Uncharacterized protein C6orf203 OS=Homo sapiens GN=C6orf203 PE=1 SV=1|Uncharacterized protein C6orf203 OS=Homo sapiens GN=C6orf203 PE=1 SV=1	-0.0810293	hDFs +MMC - hTCs +MMC	limma	0.714148	0.816811	no hit
1391	JMJD6	B2WTI3|B2WTI4|K7EJU9|Q6NYC1|Q6NYC1-2|Q6NYC1-3	Bifunctional arginine demethylase and lysyl-hydroxylase JMJD6 OS=Homo sapiens GN=JMJD6 PE=1 SV=1|Bifunctional arginine demethylase and lysyl-hydroxylase JMJD6 OS=Homo sapiens GN=JMJD6 PE=1 SV=1|Bifunctional arginine demethylase and lysyl-hydroxylase JMJD6 OS=Homo sapiens GN=JMJD6 PE=1 SV=1|Bifunctional arginine demethylase and lysyl-hydroxylase JMJD6 OS=Homo sapiens GN=JMJD6 PE=1 SV=1|Isoform 2 o…	-0.0536088	hDFs +MMC - hTCs +MMC	limma	0.572599	0.715172	no hit
1392	TMEM63A	O94886	CSC1-like protein 1 OS=Homo sapiens GN=TMEM63A PE=1 SV=3	0.590687	hDFs +MMC - hTCs +MMC	limma	0.0658551	0.165249	no hit
1393	TOR4A	Q9NXH8	Torsin-4A OS=Homo sapiens GN=TOR4A PE=1 SV=2	-0.730315	hDFs +MMC - hTCs +MMC	limma	0.00463416	0.0283486	no hit
1394	TENM3	A0A0A0MSD6|Q9P273	Teneurin-3 OS=Homo sapiens GN=TENM3 PE=1 SV=1|Teneurin-3 OS=Homo sapiens GN=TENM3 PE=2 SV=3	-0.545942	hDFs +MMC - hTCs +MMC	limma	0.0928712	0.210117	no hit
1395	TCAF1	Q9Y4C2|Q9Y4C2-2	TRPM8 channel-associated factor 1 OS=Homo sapiens GN=TCAF1 PE=1 SV=3|Isoform 2 of TRPM8 channel-associated factor 1 OS=Homo sapiens GN=TCAF1	-0.00174031	hDFs +MMC - hTCs +MMC	limma	0.985639	0.99034	no hit
1396	TM9SF4	A0A0C4DFM1|Q92544	Transmembrane 9 superfamily member OS=Homo sapiens GN=TM9SF4 PE=1 SV=1|Transmembrane 9 superfamily member 4 OS=Homo sapiens GN=TM9SF4 PE=1 SV=2	0.144897	hDFs +MMC - hTCs +MMC	limma	0.254142	0.416316	no hit
1397	RBM45	Q8IUH3|Q8IUH3-3	RNA-binding protein 45 OS=Homo sapiens GN=RBM45 PE=1 SV=1|Isoform 3 of RNA-binding protein 45 OS=Homo sapiens GN=RBM45	0.0731659	hDFs +MMC - hTCs +MMC	limma	0.504237	0.659503	no hit
1398	HBS1L	Q9Y450|Q9Y450-4	HBS1-like protein OS=Homo sapiens GN=HBS1L PE=1 SV=1|Isoform 3 of HBS1-like protein OS=Homo sapiens GN=HBS1L	-0.201566	hDFs +MMC - hTCs +MMC	limma	0.0250365	0.0855726	no hit
1399	MGST1	P10620	Microsomal glutathione S-transferase 1 OS=Homo sapiens GN=MGST1 PE=1 SV=1	-0.0441351	hDFs +MMC - hTCs +MMC	limma	0.924089	0.9536	no hit
1400	IRF2BP2	Q7Z5L9|Q7Z5L9-2	Interferon regulatory factor 2-binding protein 2 OS=Homo sapiens GN=IRF2BP2 PE=1 SV=2|Isoform 2 of Interferon regulatory factor 2-binding protein 2 OS=Homo sapiens GN=IRF2BP2	0.927537	hDFs +MMC - hTCs +MMC	limma	2.26171e-05	0.00109649	no hit
1401	ACADSB	P45954|P45954-2	Short/branched chain specific acyl-CoA dehydrogenase, mitochondrial OS=Homo sapiens GN=ACADSB PE=1 SV=1|Isoform 2 of Short/branched chain specific acyl-CoA dehydrogenase, mitochondrial OS=Homo sapiens GN=ACADSB	-0.205139	hDFs +MMC - hTCs +MMC	limma	0.0526807	0.142217	no hit
1402	NHLRC2	Q8NBF2	NHL repeat-containing protein 2 OS=Homo sapiens GN=NHLRC2 PE=1 SV=1	0.248719	hDFs +MMC - hTCs +MMC	limma	0.0635347	0.161271	no hit
1403	RAB8B	Q92930	Ras-related protein Rab-8B OS=Homo sapiens GN=RAB8B PE=1 SV=2	-0.0334797	hDFs +MMC - hTCs +MMC	limma	0.668987	0.782664	no hit
1404	BAD	Q92934	Bcl2-associated agonist of cell death OS=Homo sapiens GN=BAD PE=1 SV=3	0.495964	hDFs +MMC - hTCs +MMC	limma	0.178126	0.327238	no hit
1405	UBE2L3	P68036	Ubiquitin-conjugating enzyme E2 L3 OS=Homo sapiens GN=UBE2L3 PE=1 SV=1	0.227552	hDFs +MMC - hTCs +MMC	limma	0.0716319	0.176055	no hit
1406	ACTC1	P68032	Actin, alpha cardiac muscle 1 OS=Homo sapiens GN=ACTC1 PE=1 SV=1	-0.08227	hDFs +MMC - hTCs +MMC	limma	0.341906	0.508662	no hit
1407	ANXA7	P20073|P20073-2	Annexin A7 OS=Homo sapiens GN=ANXA7 PE=1 SV=3|Isoform 2 of Annexin A7 OS=Homo sapiens GN=ANXA7	-0.198029	hDFs +MMC - hTCs +MMC	limma	0.017823	0.0684211	no hit
1408	CD74	P04233-2	Isoform 2 of HLA class II histocompatibility antigen gamma chain OS=Homo sapiens GN=CD74	-0.366502	hDFs +MMC - hTCs +MMC	limma	0.0318879	0.101728	no hit
1409	RPL17	A0A087WXM6|A0A0A6YYL6|J3KRX5|J3QQT2|P18621|P18621-3	60S ribosomal protein L17 (Fragment) OS=Homo sapiens GN=RPL17 PE=3 SV=1|Protein RPL17-C18orf32 OS=Homo sapiens GN=RPL17-C18orf32 PE=3 SV=1|60S ribosomal protein L17 (Fragment) OS=Homo sapiens GN=RPL17 PE=3 SV=1|60S ribosomal protein L17 (Fragment) OS=Homo sapiens GN=RPL17 PE=3 SV=1|60S ribosomal protein L17 OS=Homo sapiens GN=RPL17 PE=1 SV=3|Isoform 3 of 60S ribosomal protein L17 OS=Homo sapiens …	0.0180662	hDFs +MMC - hTCs +MMC	limma	0.748913	0.843199	no hit
1410	SPG21	Q9NZD8|Q9NZD8-2	Maspardin OS=Homo sapiens GN=SPG21 PE=1 SV=1|Isoform 2 of Maspardin OS=Homo sapiens GN=SPG21	0.119647	hDFs +MMC - hTCs +MMC	limma	0.355144	0.521624	no hit
1411	TOP2B	Q02880|Q02880-2	DNA topoisomerase 2-beta OS=Homo sapiens GN=TOP2B PE=1 SV=3|Isoform Beta-1 of DNA topoisomerase 2-beta OS=Homo sapiens GN=TOP2B	0.0745103	hDFs +MMC - hTCs +MMC	limma	0.327656	0.49364	no hit
1412	RPS16	P62249	40S ribosomal protein S16 OS=Homo sapiens GN=RPS16 PE=1 SV=2	-0.140316	hDFs +MMC - hTCs +MMC	limma	0.271066	0.435409	no hit
1413	ENOPH1	Q9UHY7	Enolase-phosphatase E1 OS=Homo sapiens GN=ENOPH1 PE=1 SV=1	0.368477	hDFs +MMC - hTCs +MMC	limma	0.0873339	0.201307	no hit
1414	PHACTR2	J3KP75|O75167|O75167-2|O75167-4|O75167-5	Phosphatase and actin regulator OS=Homo sapiens GN=PHACTR2 PE=1 SV=1|Phosphatase and actin regulator 2 OS=Homo sapiens GN=PHACTR2 PE=1 SV=2|Isoform 2 of Phosphatase and actin regulator 2 OS=Homo sapiens GN=PHACTR2|Isoform 4 of Phosphatase and actin regulator 2 OS=Homo sapiens GN=PHACTR2|Isoform 5 of Phosphatase and actin regulator 2 OS=Homo sapiens GN=PHACTR2	-0.0363251	hDFs +MMC - hTCs +MMC	limma	0.798369	0.877304	no hit
1415	MRPS35	P82673	28S ribosomal protein S35, mitochondrial OS=Homo sapiens GN=MRPS35 PE=1 SV=1	-0.168694	hDFs +MMC - hTCs +MMC	limma	0.0893819	0.204684	no hit
1416	MRPS5	P82675	28S ribosomal protein S5, mitochondrial OS=Homo sapiens GN=MRPS5 PE=1 SV=2	0.0149529	hDFs +MMC - hTCs +MMC	limma	0.856357	0.914709	no hit
1417	TBC1D20	Q96BZ9|Q96BZ9-3	TBC1 domain family member 20 OS=Homo sapiens GN=TBC1D20 PE=1 SV=1|Isoform 3 of TBC1 domain family member 20 OS=Homo sapiens GN=TBC1D20	0.0844443	hDFs +MMC - hTCs +MMC	limma	0.229871	0.389302	no hit
1418	APOB	A0A087WTM7|P04114	Apolipoprotein B-100 OS=Homo sapiens GN=APOB PE=1 SV=1|Apolipoprotein B-100 OS=Homo sapiens GN=APOB PE=1 SV=2	-0.254011	hDFs +MMC - hTCs +MMC	limma	0.0724367	0.177371	no hit
1419	NAA15	A0A0B4J1W3|Q9BXJ9	N-alpha-acetyltransferase 15, NatA auxiliary subunit OS=Homo sapiens GN=NAA15 PE=1 SV=1|N-alpha-acetyltransferase 15, NatA auxiliary subunit OS=Homo sapiens GN=NAA15 PE=1 SV=1	-0.0113119	hDFs +MMC - hTCs +MMC	limma	0.880723	0.92924	no hit
1420	C1QTNF5	Q9BXJ0	Complement C1q tumor necrosis factor-related protein 5 OS=Homo sapiens GN=C1QTNF5 PE=1 SV=1	-0.0281929	hDFs +MMC - hTCs +MMC	limma	0.933584	0.959077	no hit
1421	SUCLG1	P53597	Succinyl-CoA ligase [ADP/GDP-forming] subunit alpha, mitochondrial OS=Homo sapiens GN=SUCLG1 PE=1 SV=4	-0.0739066	hDFs +MMC - hTCs +MMC	limma	0.348405	0.514805	no hit
1422	GSS	P48637	Glutathione synthetase OS=Homo sapiens GN=GSS PE=1 SV=1	-0.0757615	hDFs +MMC - hTCs +MMC	limma	0.463528	0.625039	no hit
1423	LXN	Q9BS40	Latexin OS=Homo sapiens GN=LXN PE=1 SV=2	-1.36026	hDFs +MMC - hTCs +MMC	limma	1.87822e-05	0.00100945	hit
1424	LRCH1	Q9Y2L9|Q9Y2L9-2|Q9Y2L9-3	Leucine-rich repeat and calponin homology domain-containing protein 1 OS=Homo sapiens GN=LRCH1 PE=1 SV=3|Isoform 2 of Leucine-rich repeat and calponin homology domain-containing protein 1 OS=Homo sapiens GN=LRCH1|Isoform 3 of Leucine-rich repeat and calponin homology domain-containing protein 1 OS=Homo sapiens GN=LRCH1	-0.0756025	hDFs +MMC - hTCs +MMC	limma	0.39321	0.557927	no hit
1425	RPS6	P62753	40S ribosomal protein S6 OS=Homo sapiens GN=RPS6 PE=1 SV=1	-0.056085	hDFs +MMC - hTCs +MMC	limma	0.342964	0.509616	no hit
1426	CNP	P09543|P09543-2	2',3'-cyclic-nucleotide 3'-phosphodiesterase OS=Homo sapiens GN=CNP PE=1 SV=2|Isoform CNPI of 2',3'-cyclic-nucleotide 3'-phosphodiesterase OS=Homo sapiens GN=CNP	-0.361554	hDFs +MMC - hTCs +MMC	limma	0.14188	0.278366	no hit
1427	SMARCAL1	H7BYI2|Q9NZC9	SWI/SNF-related matrix-associated actin-dependent regulator of chromatin subfamily A-like protein 1 (Fragment) OS=Homo sapiens GN=SMARCAL1 PE=1 SV=1|SWI/SNF-related matrix-associated actin-dependent regulator of chromatin subfamily A-like protein 1 OS=Homo sapiens GN=SMARCAL1 PE=1 SV=1	0.0721413	hDFs +MMC - hTCs +MMC	limma	0.463487	0.625039	no hit
1428	ATP6V1E1	P36543	V-type proton ATPase subunit E 1 OS=Homo sapiens GN=ATP6V1E1 PE=1 SV=1	-0.619834	hDFs +MMC - hTCs +MMC	limma	4.08982e-06	0.000525392	no hit
1429	CCDC167	Q9P0B6	Coiled-coil domain-containing protein 167 OS=Homo sapiens GN=CCDC167 PE=1 SV=2	-0.177938	hDFs +MMC - hTCs +MMC	limma	0.389506	0.554705	no hit
1430	HYOU1	Q9Y4L1	Hypoxia up-regulated protein 1 OS=Homo sapiens GN=HYOU1 PE=1 SV=1	-0.190581	hDFs +MMC - hTCs +MMC	limma	0.0205252	0.0759705	no hit
1431	TUBG1	P23258	Tubulin gamma-1 chain OS=Homo sapiens GN=TUBG1 PE=1 SV=2	0.118387	hDFs +MMC - hTCs +MMC	limma	0.321954	0.488872	no hit
1432	NAA50	E7EQ69|Q9GZZ1	N-alpha-acetyltransferase 50 OS=Homo sapiens GN=NAA50 PE=1 SV=1|N-alpha-acetyltransferase 50 OS=Homo sapiens GN=NAA50 PE=1 SV=1	-0.140408	hDFs +MMC - hTCs +MMC	limma	0.0650117	0.163922	no hit
1433	ABCD1	P33897	ATP-binding cassette sub-family D member 1 OS=Homo sapiens GN=ABCD1 PE=1 SV=2	-0.0147973	hDFs +MMC - hTCs +MMC	limma	0.920406	0.951104	no hit
1434	PRDX1	Q06830	Peroxiredoxin-1 OS=Homo sapiens GN=PRDX1 PE=1 SV=1	-0.0590679	hDFs +MMC - hTCs +MMC	limma	0.494623	0.651132	no hit
1435	ALDOC	P09972	Fructose-bisphosphate aldolase C OS=Homo sapiens GN=ALDOC PE=1 SV=2	0.286134	hDFs +MMC - hTCs +MMC	limma	0.0935387	0.211215	no hit
1436	SERPINB1	P30740	Leukocyte elastase inhibitor OS=Homo sapiens GN=SERPINB1 PE=1 SV=1	-0.00991899	hDFs +MMC - hTCs +MMC	limma	0.899256	0.941065	no hit
1437	GALNT1	Q10472	Polypeptide N-acetylgalactosaminyltransferase 1 OS=Homo sapiens GN=GALNT1 PE=1 SV=1	-0.370936	hDFs +MMC - hTCs +MMC	limma	0.261358	0.423561	no hit
1438	SACM1L	Q9NTJ5	Phosphatidylinositide phosphatase SAC1 OS=Homo sapiens GN=SACM1L PE=1 SV=2	-0.0990958	hDFs +MMC - hTCs +MMC	limma	0.136319	0.272161	no hit
1439	SMC4	E9PD53|Q9NTJ3	Structural maintenance of chromosomes protein OS=Homo sapiens GN=SMC4 PE=1 SV=1|Structural maintenance of chromosomes protein 4 OS=Homo sapiens GN=SMC4 PE=1 SV=2	0.394179	hDFs +MMC - hTCs +MMC	limma	0.00424446	0.0269066	no hit
1440	PCNP	Q8WW12	PEST proteolytic signal-containing nuclear protein OS=Homo sapiens GN=PCNP PE=1 SV=2	2.39731	hDFs +MMC - hTCs +MMC	limma	2.66814e-08	7.02653e-05	hit
1441	DDR2	Q16832	Discoidin domain-containing receptor 2 OS=Homo sapiens GN=DDR2 PE=1 SV=2	-0.550904	hDFs +MMC - hTCs +MMC	limma	0.000712122	0.00868229	no hit
1442	UPP1	Q16831	Uridine phosphorylase 1 OS=Homo sapiens GN=UPP1 PE=1 SV=1	1.12137	hDFs +MMC - hTCs +MMC	limma	6.85017e-06	0.000622074	hit
1443	NFATC4	Q14934|Q14934-10|Q14934-11|Q14934-12|Q14934-13|Q14934-14|Q14934-15|Q14934-16|Q14934-17|Q14934-18|Q14934-2|Q14934-3|Q14934-4|Q14934-5|Q14934-6|Q14934-7|Q14934-8|Q14934-9	Nuclear factor of activated T-cells, cytoplasmic 4 OS=Homo sapiens GN=NFATC4 PE=1 SV=2|Isoform 10 of Nuclear factor of activated T-cells, cytoplasmic 4 OS=Homo sapiens GN=NFATC4|Isoform 11 of Nuclear factor of activated T-cells, cytoplasmic 4 OS=Homo sapiens GN=NFATC4|Isoform 12 of Nuclear factor of activated T-cells, cytoplasmic 4 OS=Homo sapiens GN=NFATC4|Isoform 13 of Nuclear factor of activat…	0.266642	hDFs +MMC - hTCs +MMC	limma	0.090713	0.206744	no hit
1444	HARS	P12081	Histidine--tRNA ligase, cytoplasmic OS=Homo sapiens GN=HARS PE=1 SV=2	-0.324029	hDFs +MMC - hTCs +MMC	limma	0.00312724	0.0223557	no hit
1445	RAB14	P61106	Ras-related protein Rab-14 OS=Homo sapiens GN=RAB14 PE=1 SV=4	-0.044702	hDFs +MMC - hTCs +MMC	limma	0.478552	0.637464	no hit
1446	FCGRT	P55899	IgG receptor FcRn large subunit p51 OS=Homo sapiens GN=FCGRT PE=1 SV=1	-0.17582	hDFs +MMC - hTCs +MMC	limma	0.0595944	0.154743	no hit
1447	SHC1	P29353|P29353-2|P29353-6|P29353-7	SHC-transforming protein 1 OS=Homo sapiens GN=SHC1 PE=1 SV=4|Isoform p52Shc of SHC-transforming protein 1 OS=Homo sapiens GN=SHC1|Isoform 6 of SHC-transforming protein 1 OS=Homo sapiens GN=SHC1|Isoform 7 of SHC-transforming protein 1 OS=Homo sapiens GN=SHC1	0.0613532	hDFs +MMC - hTCs +MMC	limma	0.42409	0.586114	no hit
1448	ACAT2	Q9BWD1	Acetyl-CoA acetyltransferase, cytosolic OS=Homo sapiens GN=ACAT2 PE=1 SV=2	0.44196	hDFs +MMC - hTCs +MMC	limma	0.000923634	0.0101561	no hit
1449	EXOSC5	Q9NQT4	Exosome complex component RRP46 OS=Homo sapiens GN=EXOSC5 PE=1 SV=1	0.226389	hDFs +MMC - hTCs +MMC	limma	0.0763578	0.183726	no hit
1450	KIF13B	Q9NQT8	Kinesin-like protein KIF13B OS=Homo sapiens GN=KIF13B PE=1 SV=2	-0.489133	hDFs +MMC - hTCs +MMC	limma	0.00056922	0.00755185	no hit
1451	FAM129A	Q9BZQ8	Protein Niban OS=Homo sapiens GN=FAM129A PE=1 SV=1	-0.772646	hDFs +MMC - hTCs +MMC	limma	4.32686e-05	0.00153984	no hit
1452	RSL1D1	O76021	Ribosomal L1 domain-containing protein 1 OS=Homo sapiens GN=RSL1D1 PE=1 SV=3	0.192018	hDFs +MMC - hTCs +MMC	limma	0.0451618	0.128786	no hit
1453	WFS1	O76024	Wolframin OS=Homo sapiens GN=WFS1 PE=1 SV=2	-0.542522	hDFs +MMC - hTCs +MMC	limma	0.0226419	0.0809055	no hit
1454	PGP	A6NDG6	Glycerol-3-phosphate phosphatase OS=Homo sapiens GN=PGP PE=1 SV=1	0.452683	hDFs +MMC - hTCs +MMC	limma	0.00353569	0.023875	no hit
1455	CST3	P01034	Cystatin-C OS=Homo sapiens GN=CST3 PE=1 SV=1	-0.614771	hDFs +MMC - hTCs +MMC	limma	0.0146542	0.0602919	no hit
1456	SESTD1	Q86VW0	SEC14 domain and spectrin repeat-containing protein 1 OS=Homo sapiens GN=SESTD1 PE=1 SV=2	-0.265658	hDFs +MMC - hTCs +MMC	limma	0.1399	0.276785	no hit
1457	AARSD1	C9J5N1|Q9BTE6|Q9BTE6-2|Q9BTE6-3	Protein PTGES3L-AARSD1 OS=Homo sapiens GN=PTGES3L-AARSD1 PE=1 SV=1|Alanyl-tRNA editing protein Aarsd1 OS=Homo sapiens GN=AARSD1 PE=1 SV=2|Isoform 2 of Alanyl-tRNA editing protein Aarsd1 OS=Homo sapiens GN=AARSD1|Isoform 3 of Alanyl-tRNA editing protein Aarsd1 OS=Homo sapiens GN=AARSD1	-0.0841986	hDFs +MMC - hTCs +MMC	limma	0.407927	0.571575	no hit
1458	DHX30	H7BXY3|Q7L2E3|Q7L2E3-2|Q7L2E3-3	Putative ATP-dependent RNA helicase DHX30 OS=Homo sapiens GN=DHX30 PE=1 SV=1|Putative ATP-dependent RNA helicase DHX30 OS=Homo sapiens GN=DHX30 PE=1 SV=1|Isoform 2 of Putative ATP-dependent RNA helicase DHX30 OS=Homo sapiens GN=DHX30|Isoform 3 of Putative ATP-dependent RNA helicase DHX30 OS=Homo sapiens GN=DHX30	-0.255977	hDFs +MMC - hTCs +MMC	limma	0.00457526	0.0281265	no hit
1459	PPP6R1	Q9UPN7	Serine/threonine-protein phosphatase 6 regulatory subunit 1 OS=Homo sapiens GN=PPP6R1 PE=1 SV=5	0.0402925	hDFs +MMC - hTCs +MMC	limma	0.659364	0.775713	no hit
1460	XPO4	F2Z2X4|Q9C0E2	Exportin-4 OS=Homo sapiens GN=XPO4 PE=1 SV=1|Exportin-4 OS=Homo sapiens GN=XPO4 PE=1 SV=2	0.047604	hDFs +MMC - hTCs +MMC	limma	0.474292	0.633553	no hit
1461	VRK1	Q99986	Serine/threonine-protein kinase VRK1 OS=Homo sapiens GN=VRK1 PE=1 SV=1	0.138021	hDFs +MMC - hTCs +MMC	limma	0.131441	0.265553	no hit
1462	GDF15	Q99988	Growth/differentiation factor 15 OS=Homo sapiens GN=GDF15 PE=2 SV=3	0.871995	hDFs +MMC - hTCs +MMC	limma	0.000217921	0.00413883	no hit
1463	PFKL	P17858	ATP-dependent 6-phosphofructokinase, liver type OS=Homo sapiens GN=PFKL PE=1 SV=6	0.0297911	hDFs +MMC - hTCs +MMC	limma	0.752852	0.846015	no hit
1464	GNL1	P36915	Guanine nucleotide-binding protein-like 1 OS=Homo sapiens GN=GNL1 PE=1 SV=2	-0.13782	hDFs +MMC - hTCs +MMC	limma	0.0954624	0.21421	no hit
1465	HSPE1	P61604	10 kDa heat shock protein, mitochondrial OS=Homo sapiens GN=HSPE1 PE=1 SV=2	-0.270059	hDFs +MMC - hTCs +MMC	limma	0.0127112	0.0544273	no hit
1466	CDC42	P60953	Cell division control protein 42 homolog OS=Homo sapiens GN=CDC42 PE=1 SV=2	0.132441	hDFs +MMC - hTCs +MMC	limma	0.448771	0.611095	no hit
1467	KIAA2013	Q8IYS2|Q8IYS2-2	Uncharacterized protein KIAA2013 OS=Homo sapiens GN=KIAA2013 PE=1 SV=1|Isoform 2 of Uncharacterized protein KIAA2013 OS=Homo sapiens GN=KIAA2013	0.140784	hDFs +MMC - hTCs +MMC	limma	0.231266	0.390785	no hit
1468	PAWR	Q96IZ0	PRKC apoptosis WT1 regulator protein OS=Homo sapiens GN=PAWR PE=1 SV=1	0.481354	hDFs +MMC - hTCs +MMC	limma	0.0468118	0.132203	no hit
1469	GPX7	Q96SL4	Glutathione peroxidase 7 OS=Homo sapiens GN=GPX7 PE=1 SV=1	-0.0890166	hDFs +MMC - hTCs +MMC	limma	0.584103	0.720148	no hit
1470	EIF1AD	E9PLI6|E9PS76|Q8N9N8	Probable RNA-binding protein EIF1AD (Fragment) OS=Homo sapiens GN=EIF1AD PE=1 SV=1|Probable RNA-binding protein EIF1AD (Fragment) OS=Homo sapiens GN=EIF1AD PE=1 SV=1|Probable RNA-binding protein EIF1AD OS=Homo sapiens GN=EIF1AD PE=1 SV=1	0.768144	hDFs +MMC - hTCs +MMC	limma	0.000335872	0.00532842	no hit
1471	LGALS3BP	Q08380	Galectin-3-binding protein OS=Homo sapiens GN=LGALS3BP PE=1 SV=1	0.487607	hDFs +MMC - hTCs +MMC	limma	0.0111619	0.0495452	no hit
1472	PSMD9	F5GX23|F5H5V4|J3KN29|O00233|O00233-2	26S proteasome non-ATPase regulatory subunit 9 OS=Homo sapiens GN=PSMD9 PE=1 SV=1|26S proteasome non-ATPase regulatory subunit 9 (Fragment) OS=Homo sapiens GN=PSMD9 PE=1 SV=1|26S proteasome non-ATPase regulatory subunit 9 OS=Homo sapiens GN=PSMD9 PE=1 SV=1|26S proteasome non-ATPase regulatory subunit 9 OS=Homo sapiens GN=PSMD9 PE=1 SV=3|Isoform p27-S of 26S proteasome non-ATPase regulatory subuni…	0.327255	hDFs +MMC - hTCs +MMC	limma	0.0125617	0.0539663	no hit
1473	SEPT11	D6RER5|D6RGI3|Q9NVA2	Septin-11 OS=Homo sapiens GN=SEPT11 PE=1 SV=1|Septin 11, isoform CRA_b OS=Homo sapiens GN=SEPT11 PE=1 SV=1|Septin-11 OS=Homo sapiens GN=SEPT11 PE=1 SV=3	0.469422	hDFs +MMC - hTCs +MMC	limma	0.00010654	0.00261409	no hit
1474	NLRX1	Q86UT6	NLR family member X1 OS=Homo sapiens GN=NLRX1 PE=1 SV=1	-0.176645	hDFs +MMC - hTCs +MMC	limma	0.0746351	0.18107	no hit
1475	YARS	P54577	Tyrosine--tRNA ligase, cytoplasmic OS=Homo sapiens GN=YARS PE=1 SV=4	0.177084	hDFs +MMC - hTCs +MMC	limma	0.187091	0.338226	no hit
1476	HNRNPK	P61978-3	Isoform 3 of Heterogeneous nuclear ribonucleoprotein K OS=Homo sapiens GN=HNRNPK	0.392239	hDFs +MMC - hTCs +MMC	limma	0.000244686	0.00440909	no hit
1477	KPNA1	P52294	Importin subunit alpha-5 OS=Homo sapiens GN=KPNA1 PE=1 SV=3	-0.116372	hDFs +MMC - hTCs +MMC	limma	0.376956	0.542022	no hit
1478	GSPT1	P15170-2|P15170-3	Isoform 2 of Eukaryotic peptide chain release factor GTP-binding subunit ERF3A OS=Homo sapiens GN=GSPT1|Isoform 3 of Eukaryotic peptide chain release factor GTP-binding subunit ERF3A OS=Homo sapiens GN=GSPT1	0.347478	hDFs +MMC - hTCs +MMC	limma	0.169298	0.315086	no hit
1479	GNL3	Q9BVP2|Q9BVP2-2	Guanine nucleotide-binding protein-like 3 OS=Homo sapiens GN=GNL3 PE=1 SV=2|Isoform 2 of Guanine nucleotide-binding protein-like 3 OS=Homo sapiens GN=GNL3	0.169943	hDFs +MMC - hTCs +MMC	limma	0.134118	0.269309	no hit
1480	POLR1C	E7EQB9|O15160	DNA-directed RNA polymerases I and III subunit RPAC1 OS=Homo sapiens GN=POLR1C PE=1 SV=1|DNA-directed RNA polymerases I and III subunit RPAC1 OS=Homo sapiens GN=POLR1C PE=1 SV=1	-0.13803	hDFs +MMC - hTCs +MMC	limma	0.220943	0.379676	no hit
1481	SETD7	Q8WTS6	Histone-lysine N-methyltransferase SETD7 OS=Homo sapiens GN=SETD7 PE=1 SV=1	-0.126432	hDFs +MMC - hTCs +MMC	limma	0.123834	0.255577	no hit
1482	TMEM115	Q12893	Transmembrane protein 115 OS=Homo sapiens GN=TMEM115 PE=1 SV=1	-0.092712	hDFs +MMC - hTCs +MMC	limma	0.304651	0.471802	no hit
1483	GABARAP	H6UMI1|O95166	GABARAP-a OS=Homo sapiens GN=GABARAP PE=1 SV=1|Gamma-aminobutyric acid receptor-associated protein OS=Homo sapiens GN=GABARAP PE=1 SV=1	-0.598648	hDFs +MMC - hTCs +MMC	limma	0.00210597	0.0174071	no hit
1484	IKBKAP	O95163	Elongator complex protein 1 OS=Homo sapiens GN=IKBKAP PE=1 SV=3	-0.157839	hDFs +MMC - hTCs +MMC	limma	0.108054	0.233151	no hit
1485	RYDEN	Q9NUL5|Q9NUL5-3|Q9NUL5-4	Repressor of yield of DENV protein OS=Homo sapiens GN=RYDEN PE=1 SV=2|Isoform 3 of Repressor of yield of DENV protein OS=Homo sapiens GN=RYDEN|Isoform 4 of Repressor of yield of DENV protein OS=Homo sapiens GN=RYDEN	0.192812	hDFs +MMC - hTCs +MMC	limma	0.0315271	0.100883	no hit
1486	YWHAZ	P63104	14-3-3 protein zeta/delta OS=Homo sapiens GN=YWHAZ PE=1 SV=1	0.223841	hDFs +MMC - hTCs +MMC	limma	0.0314909	0.100828	no hit
1487	BMPR1A	P36894	Bone morphogenetic protein receptor type-1A OS=Homo sapiens GN=BMPR1A PE=1 SV=2	0.652101	hDFs +MMC - hTCs +MMC	limma	0.000138745	0.00316351	no hit
1488	EIF2B4	A0A087WTA5|Q9UI10|Q9UI10-3	Translation initiation factor eIF-2B subunit delta OS=Homo sapiens GN=EIF2B4 PE=1 SV=1|Translation initiation factor eIF-2B subunit delta OS=Homo sapiens GN=EIF2B4 PE=1 SV=2|Isoform 3 of Translation initiation factor eIF-2B subunit delta OS=Homo sapiens GN=EIF2B4	0.114773	hDFs +MMC - hTCs +MMC	limma	0.0963015	0.215472	no hit
1489	RPS29	P62273	40S ribosomal protein S29 OS=Homo sapiens GN=RPS29 PE=1 SV=2	0.140107	hDFs +MMC - hTCs +MMC	limma	0.694375	0.804126	no hit
1490	MTPN	P58546	Myotrophin OS=Homo sapiens GN=MTPN PE=1 SV=2	0.226262	hDFs +MMC - hTCs +MMC	limma	0.467707	0.628102	no hit
1491	PCYT2	Q99447|Q99447-3	Ethanolamine-phosphate cytidylyltransferase OS=Homo sapiens GN=PCYT2 PE=1 SV=1|Isoform 3 of Ethanolamine-phosphate cytidylyltransferase OS=Homo sapiens GN=PCYT2	0.632462	hDFs +MMC - hTCs +MMC	limma	0.000584612	0.00764057	no hit
1492	SAFB	Q15424|Q15424-3|Q15424-4	Scaffold attachment factor B1 OS=Homo sapiens GN=SAFB PE=1 SV=4|Isoform 3 of Scaffold attachment factor B1 OS=Homo sapiens GN=SAFB|Isoform 4 of Scaffold attachment factor B1 OS=Homo sapiens GN=SAFB	0.30261	hDFs +MMC - hTCs +MMC	limma	0.0372378	0.112092	no hit
1493	PSME3	K9J957|P61289|P61289-2|P61289-3	Proteasome activator complex subunit 3 OS=Homo sapiens GN=PSME3 PE=1 SV=1|Proteasome activator complex subunit 3 OS=Homo sapiens GN=PSME3 PE=1 SV=1|Isoform 2 of Proteasome activator complex subunit 3 OS=Homo sapiens GN=PSME3|Isoform 3 of Proteasome activator complex subunit 3 OS=Homo sapiens GN=PSME3	0.470072	hDFs +MMC - hTCs +MMC	limma	0.0339192	0.105541	no hit
1494	VPS52	Q8N1B4	Vacuolar protein sorting-associated protein 52 homolog OS=Homo sapiens GN=VPS52 PE=1 SV=1	-0.132799	hDFs +MMC - hTCs +MMC	limma	0.090372	0.206145	no hit
1495	P4HB	P07237	Protein disulfide-isomerase OS=Homo sapiens GN=P4HB PE=1 SV=3	-0.205836	hDFs +MMC - hTCs +MMC	limma	0.1642	0.308982	no hit
1496	RPL29	P47914	60S ribosomal protein L29 OS=Homo sapiens GN=RPL29 PE=1 SV=2	-0.144247	hDFs +MMC - hTCs +MMC	limma	0.651504	0.768699	no hit
1497	EXTL2	Q9UBQ6	Exostosin-like 2 OS=Homo sapiens GN=EXTL2 PE=1 SV=1	-0.518738	hDFs +MMC - hTCs +MMC	limma	0.000284449	0.00481734	no hit
1498	GRHPR	Q9UBQ7	Glyoxylate reductase/hydroxypyruvate reductase OS=Homo sapiens GN=GRHPR PE=1 SV=1	0.151504	hDFs +MMC - hTCs +MMC	limma	0.164484	0.309084	no hit
1499	EIF3K	K7ERF1|Q9UBQ5	Eukaryotic translation initiation factor 3 subunit K OS=Homo sapiens GN=EIF3K PE=1 SV=1|Eukaryotic translation initiation factor 3 subunit K OS=Homo sapiens GN=EIF3K PE=1 SV=1	-0.107031	hDFs +MMC - hTCs +MMC	limma	0.0972424	0.217024	no hit
1500	TULP3	A0A087WYY4|O75386|O75386-2	Tubby-like protein OS=Homo sapiens GN=TULP3 PE=1 SV=1|Tubby-related protein 3 OS=Homo sapiens GN=TULP3 PE=1 SV=2|Isoform 2 of Tubby-related protein 3 OS=Homo sapiens GN=TULP3	0.0317062	hDFs +MMC - hTCs +MMC	limma	0.650657	0.76856	no hit
1501	COLEC12	Q5KU26	Collectin-12 OS=Homo sapiens GN=COLEC12 PE=1 SV=3	0.353297	hDFs +MMC - hTCs +MMC	limma	0.231732	0.391196	no hit
1502	SNRPA1	P09661	U2 small nuclear ribonucleoprotein A' OS=Homo sapiens GN=SNRPA1 PE=1 SV=2	0.18823	hDFs +MMC - hTCs +MMC	limma	0.0131051	0.0552927	no hit
1503	COX6C	P09669	Cytochrome c oxidase subunit 6C OS=Homo sapiens GN=COX6C PE=1 SV=2	0.0663399	hDFs +MMC - hTCs +MMC	limma	0.59162	0.725816	no hit
1504	RGN	Q15493	Regucalcin OS=Homo sapiens GN=RGN PE=1 SV=1	-0.469538	hDFs +MMC - hTCs +MMC	limma	0.0135184	0.0565539	no hit
1505	MXRA5	Q9NR99	Matrix-remodeling-associated protein 5 OS=Homo sapiens GN=MXRA5 PE=2 SV=3	0.76852	hDFs +MMC - hTCs +MMC	limma	0.00905797	0.042826	no hit
1506	BRAF	P15056	Serine/threonine-protein kinase B-raf OS=Homo sapiens GN=BRAF PE=1 SV=4	0.0856059	hDFs +MMC - hTCs +MMC	limma	0.314895	0.482077	no hit
1507	CLIC4	Q9Y696	Chloride intracellular channel protein 4 OS=Homo sapiens GN=CLIC4 PE=1 SV=4	-0.248835	hDFs +MMC - hTCs +MMC	limma	0.113057	0.241307	no hit
1508	UPF2	Q9HAU5	Regulator of nonsense transcripts 2 OS=Homo sapiens GN=UPF2 PE=1 SV=1	0.147066	hDFs +MMC - hTCs +MMC	limma	0.0522347	0.141523	no hit
1509	RPP30	P78346|P78346-2	Ribonuclease P protein subunit p30 OS=Homo sapiens GN=RPP30 PE=1 SV=1|Isoform 2 of Ribonuclease P protein subunit p30 OS=Homo sapiens GN=RPP30	-0.0519911	hDFs +MMC - hTCs +MMC	limma	0.668548	0.782324	no hit
1510	NAA35	Q5VZE5	N-alpha-acetyltransferase 35, NatC auxiliary subunit OS=Homo sapiens GN=NAA35 PE=1 SV=1	-0.0517668	hDFs +MMC - hTCs +MMC	limma	0.5737	0.715529	no hit
1511	COL18A1	P39060|P39060-1|P39060-2	Collagen alpha-1(XVIII) chain OS=Homo sapiens GN=COL18A1 PE=1 SV=5|Isoform 2 of Collagen alpha-1(XVIII) chain OS=Homo sapiens GN=COL18A1|Isoform 3 of Collagen alpha-1(XVIII) chain OS=Homo sapiens GN=COL18A1	-0.0600857	hDFs +MMC - hTCs +MMC	limma	0.696007	0.805154	no hit
1512	RAP2B	P61225	Ras-related protein Rap-2b OS=Homo sapiens GN=RAP2B PE=1 SV=1	0.330823	hDFs +MMC - hTCs +MMC	limma	0.00531739	0.0306755	no hit
1513	ANKIB1	Q9P2G1	Ankyrin repeat and IBR domain-containing protein 1 OS=Homo sapiens GN=ANKIB1 PE=1 SV=3	-0.315908	hDFs +MMC - hTCs +MMC	limma	0.0031215	0.0223557	no hit
1514	SBF2	A0A087WZP7|Q86WG5	Myotubularin-related protein 13 OS=Homo sapiens GN=SBF2 PE=1 SV=1|Myotubularin-related protein 13 OS=Homo sapiens GN=SBF2 PE=1 SV=1	-0.239599	hDFs +MMC - hTCs +MMC	limma	0.00678426	0.0358762	no hit
1515	VPS72	Q15906|Q15906-2	Vacuolar protein sorting-associated protein 72 homolog OS=Homo sapiens GN=VPS72 PE=1 SV=1|Isoform 2 of Vacuolar protein sorting-associated protein 72 homolog OS=Homo sapiens GN=VPS72	0.286378	hDFs +MMC - hTCs +MMC	limma	0.00648867	0.0351603	no hit
1516	MTMR9	Q96QG7	Myotubularin-related protein 9 OS=Homo sapiens GN=MTMR9 PE=1 SV=1	-0.26658	hDFs +MMC - hTCs +MMC	limma	0.0128694	0.0548405	no hit
1517	CLDND1	A0A0R4J2F2|D6R9S8|D6RA76|D6RC11|D6RCE6|D6RCR8|D6RDI6|D6RDP6|D6RDY1|D6RFX6|D6RHU6|D6RIU2|H0Y8T9|Q9NY35|Q9NY35-2	Claudin domain-containing protein 1 OS=Homo sapiens GN=CLDND1 PE=1 SV=1|Claudin domain-containing protein 1 (Fragment) OS=Homo sapiens GN=CLDND1 PE=1 SV=1|Claudin domain-containing protein 1 (Fragment) OS=Homo sapiens GN=CLDND1 PE=1 SV=1|Claudin domain-containing protein 1 OS=Homo sapiens GN=CLDND1 PE=1 SV=1|Claudin domain-containing protein 1 (Fragment) OS=Homo sapiens GN=CLDND1 PE=1 SV=1|Claudi…	0.235027	hDFs +MMC - hTCs +MMC	limma	0.00907799	0.0428369	no hit
1518	PAFAH1B3	Q15102	Platelet-activating factor acetylhydrolase IB subunit gamma OS=Homo sapiens GN=PAFAH1B3 PE=1 SV=1	0.0802073	hDFs +MMC - hTCs +MMC	limma	0.614178	0.742114	no hit
1519	LNPEP	Q9UIQ6|Q9UIQ6-2|Q9UIQ6-3	Leucyl-cystinyl aminopeptidase OS=Homo sapiens GN=LNPEP PE=1 SV=3|Isoform 2 of Leucyl-cystinyl aminopeptidase OS=Homo sapiens GN=LNPEP|Isoform 3 of Leucyl-cystinyl aminopeptidase OS=Homo sapiens GN=LNPEP	0.0723431	hDFs +MMC - hTCs +MMC	limma	0.559548	0.703041	no hit
1520	AARS2	Q5JTZ9	Alanine--tRNA ligase, mitochondrial OS=Homo sapiens GN=AARS2 PE=1 SV=1	-0.245904	hDFs +MMC - hTCs +MMC	limma	0.0772463	0.185103	no hit
1521	RPN1	P04843	Dolichyl-diphosphooligosaccharide--protein glycosyltransferase subunit 1 OS=Homo sapiens GN=RPN1 PE=1 SV=1	-0.394718	hDFs +MMC - hTCs +MMC	limma	0.0103244	0.0470132	no hit
1522	ERCC4	Q92889	DNA repair endonuclease XPF OS=Homo sapiens GN=ERCC4 PE=1 SV=3	0.274108	hDFs +MMC - hTCs +MMC	limma	0.0146887	0.0602919	no hit
1523	PPIP5K2	A0A087WZV0|O43314|O43314-2	Inositol hexakisphosphate and diphosphoinositol-pentakisphosphate kinase 2 OS=Homo sapiens GN=PPIP5K2 PE=1 SV=1|Inositol hexakisphosphate and diphosphoinositol-pentakisphosphate kinase 2 OS=Homo sapiens GN=PPIP5K2 PE=1 SV=3|Isoform 2 of Inositol hexakisphosphate and diphosphoinositol-pentakisphosphate kinase 2 OS=Homo sapiens GN=PPIP5K2	-0.105515	hDFs +MMC - hTCs +MMC	limma	0.190718	0.341555	no hit
1524	HSP90AA1	P07900|P07900-2	Heat shock protein HSP 90-alpha OS=Homo sapiens GN=HSP90AA1 PE=1 SV=5|Isoform 2 of Heat shock protein HSP 90-alpha OS=Homo sapiens GN=HSP90AA1	-0.222219	hDFs +MMC - hTCs +MMC	limma	0.0125816	0.0540078	no hit
1525	QARS	P47897	Glutamine--tRNA ligase OS=Homo sapiens GN=QARS PE=1 SV=1	-0.085421	hDFs +MMC - hTCs +MMC	limma	0.159448	0.302876	no hit
1526	RRAGC	Q9HB90	Ras-related GTP-binding protein C OS=Homo sapiens GN=RRAGC PE=1 SV=1	-0.0941508	hDFs +MMC - hTCs +MMC	limma	0.378348	0.54343	no hit
1527	MRPL1	Q9BYD6	39S ribosomal protein L1, mitochondrial OS=Homo sapiens GN=MRPL1 PE=1 SV=2	-0.0547117	hDFs +MMC - hTCs +MMC	limma	0.341562	0.508338	no hit
1528	MRPL9	Q9BYD2	39S ribosomal protein L9, mitochondrial OS=Homo sapiens GN=MRPL9 PE=1 SV=2	-0.233223	hDFs +MMC - hTCs +MMC	limma	0.022823	0.0811122	no hit
1529	MRPL13	Q9BYD1	39S ribosomal protein L13, mitochondrial OS=Homo sapiens GN=MRPL13 PE=1 SV=1	-0.0747215	hDFs +MMC - hTCs +MMC	limma	0.374596	0.539699	no hit
1530	TIMP2	P16035	Metalloproteinase inhibitor 2 OS=Homo sapiens GN=TIMP2 PE=1 SV=2	-0.478859	hDFs +MMC - hTCs +MMC	limma	0.0164096	0.065279	no hit
1531	UBXN7	O94888	UBX domain-containing protein 7 OS=Homo sapiens GN=UBXN7 PE=1 SV=2	0.354097	hDFs +MMC - hTCs +MMC	limma	0.0120299	0.0524517	no hit
1532	NAA25	Q14CX7	N-alpha-acetyltransferase 25, NatB auxiliary subunit OS=Homo sapiens GN=NAA25 PE=1 SV=1	-0.301954	hDFs +MMC - hTCs +MMC	limma	0.00183198	0.0156478	no hit
1533	TPR	P12270	Nucleoprotein TPR OS=Homo sapiens GN=TPR PE=1 SV=3	-0.0316549	hDFs +MMC - hTCs +MMC	limma	0.59527	0.729137	no hit
1534	CKB	P12277	Creatine kinase B-type OS=Homo sapiens GN=CKB PE=1 SV=1	-0.823723	hDFs +MMC - hTCs +MMC	limma	0.00221073	0.0178588	no hit
1535	FKBP3	Q00688	Peptidyl-prolyl cis-trans isomerase FKBP3 OS=Homo sapiens GN=FKBP3 PE=1 SV=1	-0.30621	hDFs +MMC - hTCs +MMC	limma	0.0046932	0.02861	no hit
1536	NPTN	Q9Y639|Q9Y639-1	Neuroplastin OS=Homo sapiens GN=NPTN PE=1 SV=2|Isoform 1 of Neuroplastin OS=Homo sapiens GN=NPTN	0.134109	hDFs +MMC - hTCs +MMC	limma	0.441393	0.604155	no hit
1537	SDF2L1	Q9HCN8	Stromal cell-derived factor 2-like protein 1 OS=Homo sapiens GN=SDF2L1 PE=1 SV=2	0.26763	hDFs +MMC - hTCs +MMC	limma	0.233163	0.392732	no hit
1538	RPL7L1	Q6DKI1	60S ribosomal protein L7-like 1 OS=Homo sapiens GN=RPL7L1 PE=1 SV=1	0.180894	hDFs +MMC - hTCs +MMC	limma	0.0200878	0.0748777	no hit
1539	VANGL1	Q8TAA9|Q8TAA9-2	Vang-like protein 1 OS=Homo sapiens GN=VANGL1 PE=1 SV=1|Isoform 2 of Vang-like protein 1 OS=Homo sapiens GN=VANGL1	-0.261591	hDFs +MMC - hTCs +MMC	limma	0.101053	0.222604	no hit
1540	MICAL3	Q7RTP6	Protein-methionine sulfoxide oxidase MICAL3 OS=Homo sapiens GN=MICAL3 PE=1 SV=2	-0.221037	hDFs +MMC - hTCs +MMC	limma	0.034783	0.10764	no hit
1541	HIST1H1A	Q02539	Histone H1.1 OS=Homo sapiens GN=HIST1H1A PE=1 SV=3	-0.327594	hDFs +MMC - hTCs +MMC	limma	0.186652	0.33795	no hit
1542	TP53I3	Q53FA7	Quinone oxidoreductase PIG3 OS=Homo sapiens GN=TP53I3 PE=1 SV=2	-0.0943361	hDFs +MMC - hTCs +MMC	limma	0.421293	0.58332	no hit
1543	MOXD1	Q6UVY6	DBH-like monooxygenase protein 1 OS=Homo sapiens GN=MOXD1 PE=1 SV=1	0.609922	hDFs +MMC - hTCs +MMC	limma	0.00215565	0.0176302	no hit
1544	AGPS	O00116	Alkyldihydroxyacetonephosphate synthase, peroxisomal OS=Homo sapiens GN=AGPS PE=1 SV=1	-0.178685	hDFs +MMC - hTCs +MMC	limma	0.0356953	0.109216	no hit
1545	GOLPH3	Q9H4A6	Golgi phosphoprotein 3 OS=Homo sapiens GN=GOLPH3 PE=1 SV=1	0.427459	hDFs +MMC - hTCs +MMC	limma	0.000943925	0.0103146	no hit
1546	NIPSNAP1	Q9BPW8	Protein NipSnap homolog 1 OS=Homo sapiens GN=NIPSNAP1 PE=1 SV=1	-0.430864	hDFs +MMC - hTCs +MMC	limma	0.000298942	0.00495279	no hit
1547	RNPEP	Q9H4A4	Aminopeptidase B OS=Homo sapiens GN=RNPEP PE=1 SV=2	0.26449	hDFs +MMC - hTCs +MMC	limma	0.0284488	0.0937672	no hit
1548	TBC1D8B	J3KN75|Q0IIM8	TBC1 domain family member 8B OS=Homo sapiens GN=TBC1D8B PE=1 SV=1|TBC1 domain family member 8B OS=Homo sapiens GN=TBC1D8B PE=1 SV=2	-0.205498	hDFs +MMC - hTCs +MMC	limma	0.0808796	0.190567	no hit
1549	HAUS5	O94927	HAUS augmin-like complex subunit 5 OS=Homo sapiens GN=HAUS5 PE=1 SV=2	0.250177	hDFs +MMC - hTCs +MMC	limma	0.032632	0.103395	no hit
1550	LTBP2	G3V3X5|G3V511|Q14767	Latent-transforming growth factor beta-binding protein 2 OS=Homo sapiens GN=LTBP2 PE=1 SV=1|Latent-transforming growth factor beta-binding protein 2 OS=Homo sapiens GN=LTBP2 PE=1 SV=1|Latent-transforming growth factor beta-binding protein 2 OS=Homo sapiens GN=LTBP2 PE=1 SV=3	1.35671	hDFs +MMC - hTCs +MMC	limma	0.00218257	0.0177493	hit
1551	THOC1	A0A087WWS1|Q96FV9	THO complex subunit 1 OS=Homo sapiens GN=THOC1 PE=1 SV=1|THO complex subunit 1 OS=Homo sapiens GN=THOC1 PE=1 SV=1	0.167176	hDFs +MMC - hTCs +MMC	limma	0.0177846	0.0683732	no hit
1552	SLC1A5	Q15758	Neutral amino acid transporter B(0) OS=Homo sapiens GN=SLC1A5 PE=1 SV=2	1.11553	hDFs +MMC - hTCs +MMC	limma	0.00410366	0.0264553	hit
1553	SUN2	Q9UH99|Q9UH99-2	SUN domain-containing protein 2 OS=Homo sapiens GN=SUN2 PE=1 SV=3|Isoform 2 of SUN domain-containing protein 2 OS=Homo sapiens GN=SUN2	-0.0237758	hDFs +MMC - hTCs +MMC	limma	0.7763	0.863338	no hit
1554	COL10A1	Q03692	Collagen alpha-1(X) chain OS=Homo sapiens GN=COL10A1 PE=1 SV=2	-0.698053	hDFs +MMC - hTCs +MMC	limma	9.55357e-06	0.000741839	no hit
1555	SPNS1	H3BMF4|Q9H2V7|Q9H2V7-2|Q9H2V7-3	Protein spinster homolog 1 OS=Homo sapiens GN=SPNS1 PE=1 SV=1|Protein spinster homolog 1 OS=Homo sapiens GN=SPNS1 PE=1 SV=1|Isoform 2 of Protein spinster homolog 1 OS=Homo sapiens GN=SPNS1|Isoform 3 of Protein spinster homolog 1 OS=Homo sapiens GN=SPNS1	-0.26955	hDFs +MMC - hTCs +MMC	limma	0.326719	0.492891	no hit
1556	ARFGAP2	G5E9L0|Q8N6H7	ADP-ribosylation factor GTPase-activating protein 2 OS=Homo sapiens GN=ARFGAP2 PE=1 SV=2|ADP-ribosylation factor GTPase-activating protein 2 OS=Homo sapiens GN=ARFGAP2 PE=1 SV=1	0.426296	hDFs +MMC - hTCs +MMC	limma	0.00160511	0.014329	no hit
1557	ZMPSTE24	O75844	CAAX prenyl protease 1 homolog OS=Homo sapiens GN=ZMPSTE24 PE=1 SV=2	-0.35127	hDFs +MMC - hTCs +MMC	limma	0.00320892	0.0227414	no hit
1558	GLB1	P16278|P16278-3	Beta-galactosidase OS=Homo sapiens GN=GLB1 PE=1 SV=2|Isoform 3 of Beta-galactosidase OS=Homo sapiens GN=GLB1	-0.423175	hDFs +MMC - hTCs +MMC	limma	0.00450889	0.0280051	no hit
1559	UBA7	P41226	Ubiquitin-like modifier-activating enzyme 7 OS=Homo sapiens GN=UBA7 PE=1 SV=2	-0.151897	hDFs +MMC - hTCs +MMC	limma	0.278351	0.443592	no hit
1560	RAB3B	P20337	Ras-related protein Rab-3B OS=Homo sapiens GN=RAB3B PE=1 SV=2	0.20257	hDFs +MMC - hTCs +MMC	limma	0.165374	0.310009	no hit
1561	EXOC7	A0A0A0MSB8|Q9UPT5|Q9UPT5-1|Q9UPT5-2|Q9UPT5-5|Q9UPT5-6	Exocyst complex component 7 OS=Homo sapiens GN=EXOC7 PE=1 SV=1|Exocyst complex component 7 OS=Homo sapiens GN=EXOC7 PE=1 SV=3|Isoform 1 of Exocyst complex component 7 OS=Homo sapiens GN=EXOC7|Isoform 2 of Exocyst complex component 7 OS=Homo sapiens GN=EXOC7|Isoform 5 of Exocyst complex component 7 OS=Homo sapiens GN=EXOC7|Isoform 6 of Exocyst complex component 7 OS=Homo sapiens GN=EXOC7	-0.12874	hDFs +MMC - hTCs +MMC	limma	0.0611073	0.157231	no hit
1562	SUCLG2	Q96I99	Succinyl-CoA ligase [GDP-forming] subunit beta, mitochondrial OS=Homo sapiens GN=SUCLG2 PE=1 SV=2	0.208773	hDFs +MMC - hTCs +MMC	limma	0.197162	0.35071	no hit
1563	MAT2B	Q9NZL9	Methionine adenosyltransferase 2 subunit beta OS=Homo sapiens GN=MAT2B PE=1 SV=1	-0.0254313	hDFs +MMC - hTCs +MMC	limma	0.826585	0.893051	no hit
1564	SPC25	Q9HBM1	Kinetochore protein Spc25 OS=Homo sapiens GN=SPC25 PE=1 SV=1	0.712369	hDFs +MMC - hTCs +MMC	limma	0.00452148	0.0280214	no hit
1565	CHD3	Q12873|Q12873-2|Q12873-3	Chromodomain-helicase-DNA-binding protein 3 OS=Homo sapiens GN=CHD3 PE=1 SV=3|Isoform 2 of Chromodomain-helicase-DNA-binding protein 3 OS=Homo sapiens GN=CHD3|Isoform 3 of Chromodomain-helicase-DNA-binding protein 3 OS=Homo sapiens GN=CHD3	-0.0849634	hDFs +MMC - hTCs +MMC	limma	0.576664	0.717541	no hit
1566	RBM12	Q9NTZ6	RNA-binding protein 12 OS=Homo sapiens GN=RBM12 PE=1 SV=1	0.206887	hDFs +MMC - hTCs +MMC	limma	0.0259541	0.0880233	no hit
1567	MAP3K2	Q9Y2U5	Mitogen-activated protein kinase kinase kinase 2 OS=Homo sapiens GN=MAP3K2 PE=1 SV=2	-0.0735247	hDFs +MMC - hTCs +MMC	limma	0.383455	0.549091	no hit
1568	LEMD3	Q9Y2U8	Inner nuclear membrane protein Man1 OS=Homo sapiens GN=LEMD3 PE=1 SV=2	0.14092	hDFs +MMC - hTCs +MMC	limma	0.118842	0.248806	no hit
1569	TLN2	Q9Y4G6	Talin-2 OS=Homo sapiens GN=TLN2 PE=1 SV=4	-0.0917869	hDFs +MMC - hTCs +MMC	limma	0.267661	0.431113	no hit
1570	ABI3BP	D3YTG3|Q7Z7G0	Target of Nesh-SH3 OS=Homo sapiens GN=ABI3BP PE=1 SV=1|Target of Nesh-SH3 OS=Homo sapiens GN=ABI3BP PE=1 SV=1	-0.28902	hDFs +MMC - hTCs +MMC	limma	0.312797	0.480337	no hit
1571	PGLS	O95336	6-phosphogluconolactonase OS=Homo sapiens GN=PGLS PE=1 SV=2	0.0596592	hDFs +MMC - hTCs +MMC	limma	0.602188	0.73484	no hit
1572	PPP2R5A	Q15172	Serine/threonine-protein phosphatase 2A 56 kDa regulatory subunit alpha isoform OS=Homo sapiens GN=PPP2R5A PE=1 SV=1	0.073275	hDFs +MMC - hTCs +MMC	limma	0.495397	0.651781	no hit
1573	AP1G1	O43747|O43747-2	AP-1 complex subunit gamma-1 OS=Homo sapiens GN=AP1G1 PE=1 SV=5|Isoform 2 of AP-1 complex subunit gamma-1 OS=Homo sapiens GN=AP1G1	-0.136861	hDFs +MMC - hTCs +MMC	limma	0.0604363	0.156191	no hit
1574	C17orf75	J9JIC5|Q9HAS0	Protein Njmu-R1 OS=Homo sapiens GN=C17orf75 PE=1 SV=1|Protein Njmu-R1 OS=Homo sapiens GN=C17orf75 PE=1 SV=2	-0.0378216	hDFs +MMC - hTCs +MMC	limma	0.586438	0.721857	no hit
1575	C2orf76	Q3KRA6	UPF0538 protein C2orf76 OS=Homo sapiens GN=C2orf76 PE=1 SV=3	-0.407171	hDFs +MMC - hTCs +MMC	limma	0.0128262	0.0547452	no hit
1576	TNS2	F8VV64|Q63HR2|Q63HR2-2|Q63HR2-4|Q63HR2-5|Q63HR2-6	Tensin-2 OS=Homo sapiens GN=TNS2 PE=1 SV=1|Tensin-2 OS=Homo sapiens GN=TNS2 PE=1 SV=2|Isoform 2 of Tensin-2 OS=Homo sapiens GN=TNS2|Isoform 4 of Tensin-2 OS=Homo sapiens GN=TNS2|Isoform 5 of Tensin-2 OS=Homo sapiens GN=TNS2|Isoform 6 of Tensin-2 OS=Homo sapiens GN=TNS2	-0.0233285	hDFs +MMC - hTCs +MMC	limma	0.75618	0.848499	no hit
1577	RTCB	Q9Y3I0	tRNA-splicing ligase RtcB homolog OS=Homo sapiens GN=RTCB PE=1 SV=1	-0.139682	hDFs +MMC - hTCs +MMC	limma	0.162127	0.306396	no hit
1578	AP1M1	Q9BXS5|Q9BXS5-2	AP-1 complex subunit mu-1 OS=Homo sapiens GN=AP1M1 PE=1 SV=3|Isoform 2 of AP-1 complex subunit mu-1 OS=Homo sapiens GN=AP1M1	-0.0483206	hDFs +MMC - hTCs +MMC	limma	0.475376	0.634517	no hit
1579	RIPK2	O43353	Receptor-interacting serine/threonine-protein kinase 2 OS=Homo sapiens GN=RIPK2 PE=1 SV=2	-0.182458	hDFs +MMC - hTCs +MMC	limma	0.157556	0.299909	no hit
1580	DCP1A	A0A087WT55|Q9NPI6|Q9NPI6-2	mRNA-decapping enzyme 1A (Fragment) OS=Homo sapiens GN=DCP1A PE=1 SV=1|mRNA-decapping enzyme 1A OS=Homo sapiens GN=DCP1A PE=1 SV=2|Isoform 2 of mRNA-decapping enzyme 1A OS=Homo sapiens GN=DCP1A	0.293011	hDFs +MMC - hTCs +MMC	limma	0.00675832	0.035871	no hit
1581	RPL35A	P18077	60S ribosomal protein L35a OS=Homo sapiens GN=RPL35A PE=1 SV=2	0.015435	hDFs +MMC - hTCs +MMC	limma	0.932876	0.959077	no hit
1582	TAOK3	Q9H2K8	Serine/threonine-protein kinase TAO3 OS=Homo sapiens GN=TAOK3 PE=1 SV=2	-0.005476	hDFs +MMC - hTCs +MMC	limma	0.939446	0.96322	no hit
1583	RALA	P11233	Ras-related protein Ral-A OS=Homo sapiens GN=RALA PE=1 SV=1	0.0240876	hDFs +MMC - hTCs +MMC	limma	0.806329	0.881768	no hit
1584	SLC16A3	O15427	Monocarboxylate transporter 4 OS=Homo sapiens GN=SLC16A3 PE=1 SV=1	0.152177	hDFs +MMC - hTCs +MMC	limma	0.180105	0.329724	no hit
1585	MPHOSPH8	Q99549	M-phase phosphoprotein 8 OS=Homo sapiens GN=MPHOSPH8 PE=1 SV=2	0.00108265	hDFs +MMC - hTCs +MMC	limma	0.992502	0.994738	no hit
1586	YAP1	P46937|P46937-6|P46937-7|P46937-9	Transcriptional coactivator YAP1 OS=Homo sapiens GN=YAP1 PE=1 SV=2|Isoform 6 of Transcriptional coactivator YAP1 OS=Homo sapiens GN=YAP1|Isoform 7 of Transcriptional coactivator YAP1 OS=Homo sapiens GN=YAP1|Isoform 9 of Transcriptional coactivator YAP1 OS=Homo sapiens GN=YAP1	1.38195	hDFs +MMC - hTCs +MMC	limma	6.44505e-06	0.000617202	hit
1587	KIAA1429	Q69YN4|Q69YN4-3	Protein virilizer homolog OS=Homo sapiens GN=KIAA1429 PE=1 SV=2|Isoform 3 of Protein virilizer homolog OS=Homo sapiens GN=KIAA1429	0.0166683	hDFs +MMC - hTCs +MMC	limma	0.862996	0.918459	no hit
1588	TPP1	O14773	Tripeptidyl-peptidase 1 OS=Homo sapiens GN=TPP1 PE=1 SV=2	0.00675591	hDFs +MMC - hTCs +MMC	limma	0.955721	0.972899	no hit
1589	IFNGR1	P15260	Interferon gamma receptor 1 OS=Homo sapiens GN=IFNGR1 PE=1 SV=1	0.559046	hDFs +MMC - hTCs +MMC	limma	0.00676966	0.035871	no hit
1590	NDC80	O14777	Kinetochore protein NDC80 homolog OS=Homo sapiens GN=NDC80 PE=1 SV=1	0.506198	hDFs +MMC - hTCs +MMC	limma	0.00258693	0.0198043	no hit
1591	PDLIM4	P50479	PDZ and LIM domain protein 4 OS=Homo sapiens GN=PDLIM4 PE=1 SV=2	-0.0959929	hDFs +MMC - hTCs +MMC	limma	0.475096	0.634305	no hit
1592	OSBPL6	Q9BZF3|Q9BZF3-2|Q9BZF3-3|Q9BZF3-4|Q9BZF3-5	Oxysterol-binding protein-related protein 6 OS=Homo sapiens GN=OSBPL6 PE=1 SV=1|Isoform 2 of Oxysterol-binding protein-related protein 6 OS=Homo sapiens GN=OSBPL6|Isoform 3 of Oxysterol-binding protein-related protein 6 OS=Homo sapiens GN=OSBPL6|Isoform 4 of Oxysterol-binding protein-related protein 6 OS=Homo sapiens GN=OSBPL6|Isoform 5 of Oxysterol-binding protein-related protein 6 OS=Homo sapie…	0.354834	hDFs +MMC - hTCs +MMC	limma	0.0569957	0.150008	no hit
1593	RANBP3	B7Z7F3|Q9H6Z4|Q9H6Z4-2|Q9H6Z4-3	Ran-binding protein 3 OS=Homo sapiens GN=RANBP3 PE=1 SV=1|Ran-binding protein 3 OS=Homo sapiens GN=RANBP3 PE=1 SV=1|Isoform 2 of Ran-binding protein 3 OS=Homo sapiens GN=RANBP3|Isoform 3 of Ran-binding protein 3 OS=Homo sapiens GN=RANBP3	0.159812	hDFs +MMC - hTCs +MMC	limma	0.0722582	0.177016	no hit
1594	TRAM2	Q15035	Translocating chain-associated membrane protein 2 OS=Homo sapiens GN=TRAM2 PE=1 SV=1	0.299892	hDFs +MMC - hTCs +MMC	limma	0.00804168	0.0398078	no hit
1595	LARS2	Q15031	Probable leucine--tRNA ligase, mitochondrial OS=Homo sapiens GN=LARS2 PE=1 SV=2	-0.238715	hDFs +MMC - hTCs +MMC	limma	0.0148658	0.0606963	no hit
1596	EXOC8	Q8IYI6	Exocyst complex component 8 OS=Homo sapiens GN=EXOC8 PE=1 SV=2	-0.0996691	hDFs +MMC - hTCs +MMC	limma	0.120079	0.250378	no hit
1597	GRB2	P62993	Growth factor receptor-bound protein 2 OS=Homo sapiens GN=GRB2 PE=1 SV=1	-0.060352	hDFs +MMC - hTCs +MMC	limma	0.353507	0.52009	no hit
1598	HSD17B11	D6RCD0|Q8NBQ5	Estradiol 17-beta-dehydrogenase 11 OS=Homo sapiens GN=HSD17B11 PE=1 SV=2|Estradiol 17-beta-dehydrogenase 11 OS=Homo sapiens GN=HSD17B11 PE=1 SV=3	-0.168284	hDFs +MMC - hTCs +MMC	limma	0.288891	0.454885	no hit
1599	FAM134A	Q8NC44	Protein FAM134A OS=Homo sapiens GN=FAM134A PE=1 SV=3	-0.278452	hDFs +MMC - hTCs +MMC	limma	0.0561351	0.148496	no hit
1600	NUP54	Q7Z3B4|Q7Z3B4-3	Nucleoporin p54 OS=Homo sapiens GN=NUP54 PE=1 SV=2|Isoform 3 of Nucleoporin p54 OS=Homo sapiens GN=NUP54	0.195578	hDFs +MMC - hTCs +MMC	limma	0.0694199	0.17174	no hit
1601	DNASE1L1	A6QRJ0|P49184	Deoxyribonuclease-1-like 1 (Fragment) OS=Homo sapiens GN=DNASE1L1 PE=1 SV=1|Deoxyribonuclease-1-like 1 OS=Homo sapiens GN=DNASE1L1 PE=1 SV=1	-0.0494132	hDFs +MMC - hTCs +MMC	limma	0.790499	0.872863	no hit
1602	ALDH9A1	P49189	4-trimethylaminobutyraldehyde dehydrogenase OS=Homo sapiens GN=ALDH9A1 PE=1 SV=3	-0.700627	hDFs +MMC - hTCs +MMC	limma	0.0143704	0.0594106	no hit
1603	HGSNAT	Q68CP4|Q68CP4-2	Heparan-alpha-glucosaminide N-acetyltransferase OS=Homo sapiens GN=HGSNAT PE=1 SV=2|Isoform 2 of Heparan-alpha-glucosaminide N-acetyltransferase OS=Homo sapiens GN=HGSNAT	-0.56172	hDFs +MMC - hTCs +MMC	limma	0.00152722	0.0139651	no hit
1604	TRAF3IP1	Q8TDR0|Q8TDR0-2	TRAF3-interacting protein 1 OS=Homo sapiens GN=TRAF3IP1 PE=1 SV=1|Isoform 2 of TRAF3-interacting protein 1 OS=Homo sapiens GN=TRAF3IP1	0.557466	hDFs +MMC - hTCs +MMC	limma	0.0348471	0.107711	no hit
1605	TMEM87A	Q8NBN3|Q8NBN3-3	Transmembrane protein 87A OS=Homo sapiens GN=TMEM87A PE=1 SV=3|Isoform 3 of Transmembrane protein 87A OS=Homo sapiens GN=TMEM87A	-0.175104	hDFs +MMC - hTCs +MMC	limma	0.325832	0.4923	no hit
1606	GNG5	P63218	Guanine nucleotide-binding protein G(I)/G(S)/G(O) subunit gamma-5 OS=Homo sapiens GN=GNG5 PE=1 SV=3	1.23072	hDFs +MMC - hTCs +MMC	limma	4.30765e-05	0.00153984	hit
1607	FN3KRP	Q9HA64	Ketosamine-3-kinase OS=Homo sapiens GN=FN3KRP PE=1 SV=2	-0.0360431	hDFs +MMC - hTCs +MMC	limma	0.738098	0.834778	no hit
1608	PSMD5	Q16401|Q16401-2	26S proteasome non-ATPase regulatory subunit 5 OS=Homo sapiens GN=PSMD5 PE=1 SV=3|Isoform 2 of 26S proteasome non-ATPase regulatory subunit 5 OS=Homo sapiens GN=PSMD5	-0.156534	hDFs +MMC - hTCs +MMC	limma	0.101019	0.222604	no hit
1609	ENPP4	Q9Y6X5	Bis(5'-adenosyl)-triphosphatase ENPP4 OS=Homo sapiens GN=ENPP4 PE=1 SV=3	0.285367	hDFs +MMC - hTCs +MMC	limma	0.249931	0.41112	no hit
1610	ZMYM4	Q5VZL5|Q5VZL5-2|Q5VZL5-4	Zinc finger MYM-type protein 4 OS=Homo sapiens GN=ZMYM4 PE=1 SV=1|Isoform 2 of Zinc finger MYM-type protein 4 OS=Homo sapiens GN=ZMYM4|Isoform 4 of Zinc finger MYM-type protein 4 OS=Homo sapiens GN=ZMYM4	0.0112672	hDFs +MMC - hTCs +MMC	limma	0.891195	0.935045	no hit
1611	SPAST	Q9UBP0|Q9UBP0-3	Spastin OS=Homo sapiens GN=SPAST PE=1 SV=1|Isoform 3 of Spastin OS=Homo sapiens GN=SPAST	0.308412	hDFs +MMC - hTCs +MMC	limma	0.0370605	0.111733	no hit
1612	NQO2	P16083|Q5TD07	Ribosyldihydronicotinamide dehydrogenase [quinone] OS=Homo sapiens GN=NQO2 PE=1 SV=5|Ribosyldihydronicotinamide dehydrogenase [quinone] OS=Homo sapiens GN=NQO2 PE=1 SV=1	-0.337024	hDFs +MMC - hTCs +MMC	limma	0.319525	0.487102	no hit
1613	AHNAK	Q09666	Neuroblast differentiation-associated protein AHNAK OS=Homo sapiens GN=AHNAK PE=1 SV=2	0.370799	hDFs +MMC - hTCs +MMC	limma	0.0674616	0.168318	no hit
1614	VPS33B	Q9H267	Vacuolar protein sorting-associated protein 33B OS=Homo sapiens GN=VPS33B PE=1 SV=2	-0.295572	hDFs +MMC - hTCs +MMC	limma	0.0213626	0.0779879	no hit
1615	VPS16	Q9H269	Vacuolar protein sorting-associated protein 16 homolog OS=Homo sapiens GN=VPS16 PE=1 SV=2	-0.103443	hDFs +MMC - hTCs +MMC	limma	0.133547	0.268676	no hit
1616	GPNMB	Q14956|Q14956-2	Transmembrane glycoprotein NMB OS=Homo sapiens GN=GPNMB PE=1 SV=2|Isoform 2 of Transmembrane glycoprotein NMB OS=Homo sapiens GN=GPNMB	0.220774	hDFs +MMC - hTCs +MMC	limma	0.0865157	0.200298	no hit
1617	PDCD4	Q53EL6|Q53EL6-2	Programmed cell death protein 4 OS=Homo sapiens GN=PDCD4 PE=1 SV=2|Isoform 2 of Programmed cell death protein 4 OS=Homo sapiens GN=PDCD4	0.704189	hDFs +MMC - hTCs +MMC	limma	0.000340281	0.00536605	no hit
1618	H1F0	P07305	Histone H1.0 OS=Homo sapiens GN=H1F0 PE=1 SV=3	0.260743	hDFs +MMC - hTCs +MMC	limma	0.0635169	0.161271	no hit
1619	GGA2	Q9UJY4	ADP-ribosylation factor-binding protein GGA2 OS=Homo sapiens GN=GGA2 PE=1 SV=3	-0.307198	hDFs +MMC - hTCs +MMC	limma	0.0179492	0.0686057	no hit
1620	CCDC47	Q96A33	Coiled-coil domain-containing protein 47 OS=Homo sapiens GN=CCDC47 PE=1 SV=1	0.036557	hDFs +MMC - hTCs +MMC	limma	0.667509	0.782151	no hit
1621	SEC24B	O95487|O95487-2|O95487-3	Protein transport protein Sec24B OS=Homo sapiens GN=SEC24B PE=1 SV=2|Isoform 2 of Protein transport protein Sec24B OS=Homo sapiens GN=SEC24B|Isoform 3 of Protein transport protein Sec24B OS=Homo sapiens GN=SEC24B	-0.157475	hDFs +MMC - hTCs +MMC	limma	0.0744177	0.180876	no hit
1622	CALCOCO2	Q13137|Q13137-3|Q13137-4|Q13137-5	Calcium-binding and coiled-coil domain-containing protein 2 OS=Homo sapiens GN=CALCOCO2 PE=1 SV=1|Isoform 3 of Calcium-binding and coiled-coil domain-containing protein 2 OS=Homo sapiens GN=CALCOCO2|Isoform 4 of Calcium-binding and coiled-coil domain-containing protein 2 OS=Homo sapiens GN=CALCOCO2|Isoform 5 of Calcium-binding and coiled-coil domain-containing protein 2 OS=Homo sapiens GN=CALCOCO2	0.574685	hDFs +MMC - hTCs +MMC	limma	0.00046944	0.0064761	no hit
1623	TRMT10C	Q7L0Y3	Mitochondrial ribonuclease P protein 1 OS=Homo sapiens GN=TRMT10C PE=1 SV=2	-0.213126	hDFs +MMC - hTCs +MMC	limma	0.00563767	0.0319286	no hit
1624	FAM213A	Q9BRX8|Q9BRX8-2	Redox-regulatory protein FAM213A OS=Homo sapiens GN=FAM213A PE=1 SV=3|Isoform 2 of Redox-regulatory protein FAM213A OS=Homo sapiens GN=FAM213A	0.386304	hDFs +MMC - hTCs +MMC	limma	0.278994	0.443825	no hit
1625	TIMMDC1	Q9NPL8	Complex I assembly factor TIMMDC1, mitochondrial OS=Homo sapiens GN=TIMMDC1 PE=1 SV=2	0.114314	hDFs +MMC - hTCs +MMC	limma	0.70816	0.814262	no hit
1626	SNAP29	O95721	Synaptosomal-associated protein 29 OS=Homo sapiens GN=SNAP29 PE=1 SV=1	0.757673	hDFs +MMC - hTCs +MMC	limma	1.06614e-05	0.000790898	no hit
1627	ALDH1L2	Q3SY69	Mitochondrial 10-formyltetrahydrofolate dehydrogenase OS=Homo sapiens GN=ALDH1L2 PE=1 SV=2	0.610449	hDFs +MMC - hTCs +MMC	limma	0.0688671	0.170868	no hit
1628	CTR9	Q6PD62	RNA polymerase-associated protein CTR9 homolog OS=Homo sapiens GN=CTR9 PE=1 SV=1	0.115202	hDFs +MMC - hTCs +MMC	limma	0.0798833	0.189184	no hit
1629	C12orf4	Q9NQ89	Protein C12orf4 OS=Homo sapiens GN=C12orf4 PE=2 SV=1	0.0614383	hDFs +MMC - hTCs +MMC	limma	0.635859	0.75883	no hit
1630	TIGAR	Q9NQ88	Fructose-2,6-bisphosphatase TIGAR OS=Homo sapiens GN=TIGAR PE=1 SV=1	0.0956062	hDFs +MMC - hTCs +MMC	limma	0.291853	0.457906	no hit
1631	SEC61B	P60468	Protein transport protein Sec61 subunit beta OS=Homo sapiens GN=SEC61B PE=1 SV=2	0.00969323	hDFs +MMC - hTCs +MMC	limma	0.918	0.950483	no hit
1632	RPL19	J3KTE4|J3QR09|P84098	Ribosomal protein L19 OS=Homo sapiens GN=RPL19 PE=1 SV=1|Ribosomal protein L19 OS=Homo sapiens GN=RPL19 PE=1 SV=1|60S ribosomal protein L19 OS=Homo sapiens GN=RPL19 PE=1 SV=1	-0.372946	hDFs +MMC - hTCs +MMC	limma	0.0066079	0.0355504	no hit
1633	ERH	P84090	Enhancer of rudimentary homolog OS=Homo sapiens GN=ERH PE=1 SV=1	-0.133156	hDFs +MMC - hTCs +MMC	limma	0.107874	0.233048	no hit
1634	DNAJC5	Q9H3Z4|Q9H3Z4-2	DnaJ homolog subfamily C member 5 OS=Homo sapiens GN=DNAJC5 PE=1 SV=1|Isoform 2 of DnaJ homolog subfamily C member 5 OS=Homo sapiens GN=DNAJC5	-0.432869	hDFs +MMC - hTCs +MMC	limma	0.048657	0.135524	no hit
1635	RHOG	P84095	Rho-related GTP-binding protein RhoG OS=Homo sapiens GN=RHOG PE=1 SV=1	0.00624406	hDFs +MMC - hTCs +MMC	limma	0.959398	0.9757	no hit
1636	PSMA1	P25786|P25786-2	Proteasome subunit alpha type-1 OS=Homo sapiens GN=PSMA1 PE=1 SV=1|Isoform Long of Proteasome subunit alpha type-1 OS=Homo sapiens GN=PSMA1	-0.134364	hDFs +MMC - hTCs +MMC	limma	0.0509944	0.139744	no hit
1637	FGGY	A0A0U1RRB9|F2Z2V1|Q96C11|Q96C11-3	FGGY carbohydrate kinase domain-containing protein OS=Homo sapiens GN=FGGY PE=1 SV=1|FGGY carbohydrate kinase domain-containing protein OS=Homo sapiens GN=FGGY PE=1 SV=1|FGGY carbohydrate kinase domain-containing protein OS=Homo sapiens GN=FGGY PE=1 SV=2|Isoform 4 of FGGY carbohydrate kinase domain-containing protein OS=Homo sapiens GN=FGGY	-0.126733	hDFs +MMC - hTCs +MMC	limma	0.174032	0.322302	no hit
1638	ALDH3A2	P51648|P51648-2	Fatty aldehyde dehydrogenase OS=Homo sapiens GN=ALDH3A2 PE=1 SV=1|Isoform 2 of Fatty aldehyde dehydrogenase OS=Homo sapiens GN=ALDH3A2	-0.391998	hDFs +MMC - hTCs +MMC	limma	0.20424	0.35921	no hit
1639	CSE1L	P55060|P55060-3	Exportin-2 OS=Homo sapiens GN=CSE1L PE=1 SV=3|Isoform 3 of Exportin-2 OS=Homo sapiens GN=CSE1L	0.0928313	hDFs +MMC - hTCs +MMC	limma	0.411732	0.574006	no hit
1640	MRPS14	O60783	28S ribosomal protein S14, mitochondrial OS=Homo sapiens GN=MRPS14 PE=1 SV=1	-0.0133805	hDFs +MMC - hTCs +MMC	limma	0.867599	0.920542	no hit
1641	UQCRQ	O14949	Cytochrome b-c1 complex subunit 8 OS=Homo sapiens GN=UQCRQ PE=1 SV=4	-0.142519	hDFs +MMC - hTCs +MMC	limma	0.0776755	0.185541	no hit
1642	DHX57	Q6P158	Putative ATP-dependent RNA helicase DHX57 OS=Homo sapiens GN=DHX57 PE=1 SV=2	-0.155384	hDFs +MMC - hTCs +MMC	limma	0.0854389	0.198416	no hit
1643	ZNHIT2	Q9UHR6	Zinc finger HIT domain-containing protein 2 OS=Homo sapiens GN=ZNHIT2 PE=1 SV=1	-0.106379	hDFs +MMC - hTCs +MMC	limma	0.435221	0.597267	no hit
1644	SEMA3C	Q99985	Semaphorin-3C OS=Homo sapiens GN=SEMA3C PE=2 SV=2	-0.82718	hDFs +MMC - hTCs +MMC	limma	0.00139226	0.0132365	no hit
1645	HIBADH	P31937	3-hydroxyisobutyrate dehydrogenase, mitochondrial OS=Homo sapiens GN=HIBADH PE=1 SV=2	0.169562	hDFs +MMC - hTCs +MMC	limma	0.0656248	0.164907	no hit
1646	ATIC	P31939	Bifunctional purine biosynthesis protein PURH OS=Homo sapiens GN=ATIC PE=1 SV=3	-0.00213075	hDFs +MMC - hTCs +MMC	limma	0.988529	0.992675	no hit
1647	FAM234A	Q9H0X4	Protein FAM234A OS=Homo sapiens GN=FAM234A PE=1 SV=1	0.0181117	hDFs +MMC - hTCs +MMC	limma	0.884159	0.931932	no hit
1648	RAB2A	P61019	Ras-related protein Rab-2A OS=Homo sapiens GN=RAB2A PE=1 SV=1	-0.0230535	hDFs +MMC - hTCs +MMC	limma	0.826351	0.892981	no hit
1649	PIK3CB	H0Y871|P42338|Q68DL0	Phosphatidylinositol 4,5-bisphosphate 3-kinase catalytic subunit beta isoform (Fragment) OS=Homo sapiens GN=PIK3CB PE=1 SV=1|Phosphatidylinositol 4,5-bisphosphate 3-kinase catalytic subunit beta isoform OS=Homo sapiens GN=PIK3CB PE=1 SV=1|Phosphatidylinositol 4,5-bisphosphate 3-kinase catalytic subunit beta isoform OS=Homo sapiens GN=DKFZp779K1237 PE=1 SV=1	-0.38154	hDFs +MMC - hTCs +MMC	limma	0.000270882	0.00467782	no hit
1650	POLD1	M0R2B7|P28340	DNA polymerase OS=Homo sapiens GN=POLD1 PE=1 SV=1|DNA polymerase delta catalytic subunit OS=Homo sapiens GN=POLD1 PE=1 SV=2	0.201997	hDFs +MMC - hTCs +MMC	limma	0.229341	0.38853	no hit
1651	POLR3D	P05423	DNA-directed RNA polymerase III subunit RPC4 OS=Homo sapiens GN=POLR3D PE=1 SV=2	0.0382561	hDFs +MMC - hTCs +MMC	limma	0.601199	0.733839	no hit
1652	ATP6V1B2	P21281	V-type proton ATPase subunit B, brain isoform OS=Homo sapiens GN=ATP6V1B2 PE=1 SV=3	-0.680078	hDFs +MMC - hTCs +MMC	limma	6.57886e-06	0.000618765	no hit
1653	ATP6V1C1	P21283	V-type proton ATPase subunit C 1 OS=Homo sapiens GN=ATP6V1C1 PE=1 SV=4	-0.235567	hDFs +MMC - hTCs +MMC	limma	0.0140683	0.0583905	no hit
1654	ARF6	P62330	ADP-ribosylation factor 6 OS=Homo sapiens GN=ARF6 PE=1 SV=2	-0.22928	hDFs +MMC - hTCs +MMC	limma	0.0162586	0.0650629	no hit
1655	PSMC6	A0A087X2I1|P62333	26S protease regulatory subunit 10B OS=Homo sapiens GN=PSMC6 PE=1 SV=1|26S protease regulatory subunit 10B OS=Homo sapiens GN=PSMC6 PE=1 SV=1	-0.158768	hDFs +MMC - hTCs +MMC	limma	0.104126	0.226719	no hit
1656	YIF1A	A6NGW1|O95070	Protein YIF1A OS=Homo sapiens GN=YIF1A PE=1 SV=1|Protein YIF1A OS=Homo sapiens GN=YIF1A PE=1 SV=2	0.225314	hDFs +MMC - hTCs +MMC	limma	0.0248587	0.0852615	no hit
1657	MIB1	Q86YT6	E3 ubiquitin-protein ligase MIB1 OS=Homo sapiens GN=MIB1 PE=1 SV=1	-0.144305	hDFs +MMC - hTCs +MMC	limma	0.24322	0.403859	no hit
1658	CECR5	Q9BXW7|Q9BXW7-2	Cat eye syndrome critical region protein 5 OS=Homo sapiens GN=CECR5 PE=1 SV=1|Isoform 1 of Cat eye syndrome critical region protein 5 OS=Homo sapiens GN=CECR5	0.293999	hDFs +MMC - hTCs +MMC	limma	0.0333589	0.104709	no hit
1659	FAM210B	Q96KR6	Protein FAM210B OS=Homo sapiens GN=FAM210B PE=1 SV=2	0.150431	hDFs +MMC - hTCs +MMC	limma	0.370251	0.535303	no hit
1660	ZFR	Q96KR1	Zinc finger RNA-binding protein OS=Homo sapiens GN=ZFR PE=1 SV=2	0.190582	hDFs +MMC - hTCs +MMC	limma	0.0736698	0.179555	no hit
1661	PSMB2	P49721	Proteasome subunit beta type-2 OS=Homo sapiens GN=PSMB2 PE=1 SV=1	-0.0388037	hDFs +MMC - hTCs +MMC	limma	0.645951	0.764997	no hit
1662	EPDR1	Q9UM22	Mammalian ependymin-related protein 1 OS=Homo sapiens GN=EPDR1 PE=1 SV=2	-1.27296	hDFs +MMC - hTCs +MMC	limma	5.61874e-08	8.68169e-05	hit
1663	THBS2	P35442	Thrombospondin-2 OS=Homo sapiens GN=THBS2 PE=1 SV=2	2.20968	hDFs +MMC - hTCs +MMC	limma	2.62298e-06	0.000394721	hit
1664	DNMBP	Q6XZF7	Dynamin-binding protein OS=Homo sapiens GN=DNMBP PE=1 SV=1	0.0496657	hDFs +MMC - hTCs +MMC	limma	0.763796	0.855029	no hit
1665	NLN	Q9BYT8	Neurolysin, mitochondrial OS=Homo sapiens GN=NLN PE=1 SV=1	-0.512168	hDFs +MMC - hTCs +MMC	limma	2.40037e-05	0.00111883	no hit
1666	ADRBK1	P25098	Beta-adrenergic receptor kinase 1 OS=Homo sapiens GN=ADRBK1 PE=1 SV=2	-0.0884651	hDFs +MMC - hTCs +MMC	limma	0.208753	0.364266	no hit
1667	F13A1	P00488	Coagulation factor XIII A chain OS=Homo sapiens GN=F13A1 PE=1 SV=4	-0.33798	hDFs +MMC - hTCs +MMC	limma	0.054791	0.146415	no hit
1668	GDAP1	Q8TB36	Ganglioside-induced differentiation-associated protein 1 OS=Homo sapiens GN=GDAP1 PE=1 SV=3	-1.13386	hDFs +MMC - hTCs +MMC	limma	9.43948e-06	0.000741839	hit
1669	CEP250	Q9BV73|Q9BV73-2	Centrosome-associated protein CEP250 OS=Homo sapiens GN=CEP250 PE=1 SV=2|Isoform 2 of Centrosome-associated protein CEP250 OS=Homo sapiens GN=CEP250	0.0107438	hDFs +MMC - hTCs +MMC	limma	0.9021	0.942169	no hit
1670	PSMA5	P28066	Proteasome subunit alpha type-5 OS=Homo sapiens GN=PSMA5 PE=1 SV=3	-0.176509	hDFs +MMC - hTCs +MMC	limma	0.0248646	0.0852615	no hit
1671	GPAA1	O43292|O43292-2	Glycosylphosphatidylinositol anchor attachment 1 protein OS=Homo sapiens GN=GPAA1 PE=1 SV=3|Isoform 2 of Glycosylphosphatidylinositol anchor attachment 1 protein OS=Homo sapiens GN=GPAA1	-0.266253	hDFs +MMC - hTCs +MMC	limma	0.00535068	0.0308338	no hit
1672	AUH	Q13825|Q13825-2	Methylglutaconyl-CoA hydratase, mitochondrial OS=Homo sapiens GN=AUH PE=1 SV=1|Isoform 2 of Methylglutaconyl-CoA hydratase, mitochondrial OS=Homo sapiens GN=AUH	-0.242631	hDFs +MMC - hTCs +MMC	limma	0.0326458	0.103395	no hit
1673	HSPD1	P10809	60 kDa heat shock protein, mitochondrial OS=Homo sapiens GN=HSPD1 PE=1 SV=2	-0.106636	hDFs +MMC - hTCs +MMC	limma	0.119037	0.248806	no hit
1674	ATP1B3	P54709	Sodium/potassium-transporting ATPase subunit beta-3 OS=Homo sapiens GN=ATP1B3 PE=1 SV=1	-0.379157	hDFs +MMC - hTCs +MMC	limma	0.00452947	0.0280214	no hit
1675	GPX4	A0A087WT12|A0A087X2I2|P36969|P36969-2	Glutathione peroxidase OS=Homo sapiens GN=GPX4 PE=1 SV=1|Glutathione peroxidase OS=Homo sapiens GN=GPX4 PE=1 SV=1|Phospholipid hydroperoxide glutathione peroxidase, mitochondrial OS=Homo sapiens GN=GPX4 PE=1 SV=3|Isoform Cytoplasmic of Phospholipid hydroperoxide glutathione peroxidase, mitochondrial OS=Homo sapiens GN=GPX4	0.00580902	hDFs +MMC - hTCs +MMC	limma	0.957393	0.973849	no hit
1676	QKI	Q96PU8|Q96PU8-3	Protein quaking OS=Homo sapiens GN=QKI PE=1 SV=1|Isoform 2 of Protein quaking OS=Homo sapiens GN=QKI	0.502828	hDFs +MMC - hTCs +MMC	limma	0.000568754	0.00755185	no hit
1677	STK38	Q15208	Serine/threonine-protein kinase 38 OS=Homo sapiens GN=STK38 PE=1 SV=1	0.292746	hDFs +MMC - hTCs +MMC	limma	0.00241919	0.0189612	no hit
1678	HNMT	P50135	Histamine N-methyltransferase OS=Homo sapiens GN=HNMT PE=1 SV=1	0.633981	hDFs +MMC - hTCs +MMC	limma	0.117524	0.247401	no hit
1679	PSMD7	P51665	26S proteasome non-ATPase regulatory subunit 7 OS=Homo sapiens GN=PSMD7 PE=1 SV=2	-0.46393	hDFs +MMC - hTCs +MMC	limma	0.00301474	0.0219318	no hit
1680	CC2D1A	Q6P1N0|Q6P1N0-2	Coiled-coil and C2 domain-containing protein 1A OS=Homo sapiens GN=CC2D1A PE=1 SV=1|Isoform 2 of Coiled-coil and C2 domain-containing protein 1A OS=Homo sapiens GN=CC2D1A	-0.0619657	hDFs +MMC - hTCs +MMC	limma	0.36575	0.531862	no hit
1681	DNAJC8	O75937	DnaJ homolog subfamily C member 8 OS=Homo sapiens GN=DNAJC8 PE=1 SV=2	0.190446	hDFs +MMC - hTCs +MMC	limma	0.0689054	0.170868	no hit
1682	DCBLD2	Q96PD2|Q96PD2-2	Discoidin, CUB and LCCL domain-containing protein 2 OS=Homo sapiens GN=DCBLD2 PE=1 SV=1|Isoform 2 of Discoidin, CUB and LCCL domain-containing protein 2 OS=Homo sapiens GN=DCBLD2	-0.234891	hDFs +MMC - hTCs +MMC	limma	0.144148	0.280987	no hit
1683	TGFBR3	Q03167|Q03167-2	Transforming growth factor beta receptor type 3 OS=Homo sapiens GN=TGFBR3 PE=1 SV=3|Isoform 2 of Transforming growth factor beta receptor type 3 OS=Homo sapiens GN=TGFBR3	0.475467	hDFs +MMC - hTCs +MMC	limma	0.00792358	0.0394346	no hit
1684	CDK16	A0A087WZU2|Q00536|Q00536-2|Q00536-3	Cyclin-dependent kinase 16 OS=Homo sapiens GN=CDK16 PE=1 SV=1|Cyclin-dependent kinase 16 OS=Homo sapiens GN=CDK16 PE=1 SV=1|Isoform 2 of Cyclin-dependent kinase 16 OS=Homo sapiens GN=CDK16|Isoform 3 of Cyclin-dependent kinase 16 OS=Homo sapiens GN=CDK16	0.222143	hDFs +MMC - hTCs +MMC	limma	0.0239572	0.0838422	no hit
1685	TRMT1	Q9NXH9|Q9NXH9-2	tRNA (guanine(26)-N(2))-dimethyltransferase OS=Homo sapiens GN=TRMT1 PE=1 SV=1|Isoform 2 of tRNA (guanine(26)-N(2))-dimethyltransferase OS=Homo sapiens GN=TRMT1	0.151779	hDFs +MMC - hTCs +MMC	limma	0.19979	0.353713	no hit
1686	OSBPL1A	Q9BXW6	Oxysterol-binding protein-related protein 1 OS=Homo sapiens GN=OSBPL1A PE=1 SV=2	0.30821	hDFs +MMC - hTCs +MMC	limma	0.0444337	0.127261	no hit
1687	WDFY1	Q8IWB7	WD repeat and FYVE domain-containing protein 1 OS=Homo sapiens GN=WDFY1 PE=1 SV=1	-0.337151	hDFs +MMC - hTCs +MMC	limma	0.00410039	0.0264553	no hit
1688	SETD3	Q86TU7	Histone-lysine N-methyltransferase setd3 OS=Homo sapiens GN=SETD3 PE=1 SV=1	0.0182453	hDFs +MMC - hTCs +MMC	limma	0.845878	0.907196	no hit
1689	ZFYVE26	Q68DK2|Q68DK2-2	Zinc finger FYVE domain-containing protein 26 OS=Homo sapiens GN=ZFYVE26 PE=1 SV=3|Isoform 2 of Zinc finger FYVE domain-containing protein 26 OS=Homo sapiens GN=ZFYVE26	-0.301733	hDFs +MMC - hTCs +MMC	limma	0.0247711	0.0850518	no hit
1690	ADRM1	Q16186	Proteasomal ubiquitin receptor ADRM1 OS=Homo sapiens GN=ADRM1 PE=1 SV=2	-0.267613	hDFs +MMC - hTCs +MMC	limma	0.143452	0.280357	no hit
1691	SEPT7	Q16181|Q16181-2	Septin-7 OS=Homo sapiens GN=SEPT7 PE=1 SV=2|Isoform 2 of Septin-7 OS=Homo sapiens GN=SEPT7	0.0793998	hDFs +MMC - hTCs +MMC	limma	0.227238	0.386901	no hit
1692	ATP5L	O75964	ATP synthase subunit g, mitochondrial OS=Homo sapiens GN=ATP5L PE=1 SV=3	-0.253054	hDFs +MMC - hTCs +MMC	limma	0.00541142	0.0310141	no hit
1693	LYPLA1	A0A087X1K9|E5RGR0|O75608|O75608-2	Acyl-protein thioesterase 1 OS=Homo sapiens GN=LYPLA1 PE=1 SV=1|Acyl-protein thioesterase 1 (Fragment) OS=Homo sapiens GN=LYPLA1 PE=1 SV=1|Acyl-protein thioesterase 1 OS=Homo sapiens GN=LYPLA1 PE=1 SV=1|Isoform 2 of Acyl-protein thioesterase 1 OS=Homo sapiens GN=LYPLA1	-0.174741	hDFs +MMC - hTCs +MMC	limma	0.0299751	0.097364	no hit
1694	ASL	P04424|P04424-2	Argininosuccinate lyase OS=Homo sapiens GN=ASL PE=1 SV=4|Isoform 2 of Argininosuccinate lyase OS=Homo sapiens GN=ASL	0.366775	hDFs +MMC - hTCs +MMC	limma	0.00423616	0.0269066	no hit
1695	HDLBP	A0A024R4E5|Q00341	High density lipoprotein binding protein (Vigilin), isoform CRA_a OS=Homo sapiens GN=HDLBP PE=1 SV=1|Vigilin OS=Homo sapiens GN=HDLBP PE=1 SV=2	-0.229292	hDFs +MMC - hTCs +MMC	limma	0.11897	0.248806	no hit
1696	CNTNAP1	P78357	Contactin-associated protein 1 OS=Homo sapiens GN=CNTNAP1 PE=1 SV=1	-0.588035	hDFs +MMC - hTCs +MMC	limma	0.000557628	0.00743551	no hit
1697	PIP4K2B	P78356	Phosphatidylinositol 5-phosphate 4-kinase type-2 beta OS=Homo sapiens GN=PIP4K2B PE=1 SV=1	-0.025029	hDFs +MMC - hTCs +MMC	limma	0.820611	0.889885	no hit
1698	PAPSS1	O43252	Bifunctional 3'-phosphoadenosine 5'-phosphosulfate synthase 1 OS=Homo sapiens GN=PAPSS1 PE=1 SV=2	-0.36026	hDFs +MMC - hTCs +MMC	limma	0.0195601	0.0732219	no hit
1699	CCT5	P48643	T-complex protein 1 subunit epsilon OS=Homo sapiens GN=CCT5 PE=1 SV=1	-0.0882232	hDFs +MMC - hTCs +MMC	limma	0.17742	0.326173	no hit
1700	ATP5O	P48047	ATP synthase subunit O, mitochondrial OS=Homo sapiens GN=ATP5O PE=1 SV=1	-0.269313	hDFs +MMC - hTCs +MMC	limma	0.00765259	0.0384303	no hit
1701	CUTA	O60888|O60888-2|O60888-3	Protein CutA OS=Homo sapiens GN=CUTA PE=1 SV=2|Isoform A of Protein CutA OS=Homo sapiens GN=CUTA|Isoform C of Protein CutA OS=Homo sapiens GN=CUTA	0.0772339	hDFs +MMC - hTCs +MMC	limma	0.536132	0.685484	no hit
1702	PHIP	Q8WWQ0	PH-interacting protein OS=Homo sapiens GN=PHIP PE=1 SV=2	0.491313	hDFs +MMC - hTCs +MMC	limma	0.0306895	0.0990452	no hit
1703	SLC12A7	A0A0G2JNW7|A0A0U1RR18|Q9Y666	Solute carrier family 12 member 7 OS=Homo sapiens GN=SLC12A7 PE=1 SV=1|Solute carrier family 12 member 7 (Fragment) OS=Homo sapiens GN=SLC12A7 PE=1 SV=1|Solute carrier family 12 member 7 OS=Homo sapiens GN=SLC12A7 PE=1 SV=3	0.125653	hDFs +MMC - hTCs +MMC	limma	0.308635	0.475733	no hit
1704	TBCA	E5RIW3|E5RJD8|O75347	Tubulin-specific chaperone A OS=Homo sapiens GN=TBCA PE=1 SV=1|Tubulin-specific chaperone A OS=Homo sapiens GN=TBCA PE=1 SV=1|Tubulin-specific chaperone A OS=Homo sapiens GN=TBCA PE=1 SV=3	0.633023	hDFs +MMC - hTCs +MMC	limma	0.0327905	0.103757	no hit
1705	DNAJB1	P25685	DnaJ homolog subfamily B member 1 OS=Homo sapiens GN=DNAJB1 PE=1 SV=4	0.0254976	hDFs +MMC - hTCs +MMC	limma	0.66819	0.782253	no hit
1706	AFG3L2	Q9Y4W6	AFG3-like protein 2 OS=Homo sapiens GN=AFG3L2 PE=1 SV=2	0.0993508	hDFs +MMC - hTCs +MMC	limma	0.338567	0.504878	no hit
1707	BICC1	Q9H694	Protein bicaudal C homolog 1 OS=Homo sapiens GN=BICC1 PE=1 SV=2	-0.292651	hDFs +MMC - hTCs +MMC	limma	0.0188652	0.0711259	no hit
1708	SCPEP1	Q9HB40	Retinoid-inducible serine carboxypeptidase OS=Homo sapiens GN=SCPEP1 PE=1 SV=1	0.0520271	hDFs +MMC - hTCs +MMC	limma	0.549153	0.69629	no hit
1709	FCHO2	Q0JRZ9	F-BAR domain only protein 2 OS=Homo sapiens GN=FCHO2 PE=1 SV=2	0.281738	hDFs +MMC - hTCs +MMC	limma	0.00708916	0.0367868	no hit
1710	BASP1	P80723	Brain acid soluble protein 1 OS=Homo sapiens GN=BASP1 PE=1 SV=2	-0.8826	hDFs +MMC - hTCs +MMC	limma	0.00733757	0.0374486	no hit
1711	VPS41	P49754|P49754-3	Vacuolar protein sorting-associated protein 41 homolog OS=Homo sapiens GN=VPS41 PE=1 SV=3|Isoform 3 of Vacuolar protein sorting-associated protein 41 homolog OS=Homo sapiens GN=VPS41	-0.187005	hDFs +MMC - hTCs +MMC	limma	0.0171415	0.0669043	no hit
1712	TTC5	Q8N0Z6	Tetratricopeptide repeat protein 5 OS=Homo sapiens GN=TTC5 PE=1 SV=2	0.114194	hDFs +MMC - hTCs +MMC	limma	0.577777	0.718232	no hit
1713	LARP6	Q9BRS8	La-related protein 6 OS=Homo sapiens GN=LARP6 PE=1 SV=1	-0.226499	hDFs +MMC - hTCs +MMC	limma	0.0621135	0.159276	no hit
1714	DCTN5	Q9BTE1	Dynactin subunit 5 OS=Homo sapiens GN=DCTN5 PE=1 SV=1	0.200609	hDFs +MMC - hTCs +MMC	limma	0.0294064	0.0959625	no hit
1715	KIF1BP	Q96EK5	KIF1-binding protein OS=Homo sapiens GN=KIF1BP PE=1 SV=1	0.0104169	hDFs +MMC - hTCs +MMC	limma	0.87965	0.928294	no hit
1716	KTI12	Q96EK9	Protein KTI12 homolog OS=Homo sapiens GN=KTI12 PE=1 SV=1	0.397109	hDFs +MMC - hTCs +MMC	limma	0.00036552	0.00559649	no hit
1717	HMGCL	P35914	Hydroxymethylglutaryl-CoA lyase, mitochondrial OS=Homo sapiens GN=HMGCL PE=1 SV=2	-0.0642166	hDFs +MMC - hTCs +MMC	limma	0.386212	0.552016	no hit
1718	DUSP3	P51452	Dual specificity protein phosphatase 3 OS=Homo sapiens GN=DUSP3 PE=1 SV=1	0.352217	hDFs +MMC - hTCs +MMC	limma	0.0042436	0.0269066	no hit
1719	SMG8	Q8ND04|Q8ND04-2	Protein SMG8 OS=Homo sapiens GN=SMG8 PE=1 SV=1|Isoform 2 of Protein SMG8 OS=Homo sapiens GN=SMG8	-0.342561	hDFs +MMC - hTCs +MMC	limma	0.000434816	0.00613989	no hit
1720	NDUFV1	G3V0I5|P49821|P49821-2	NADH dehydrogenase (Ubiquinone) flavoprotein 1, 51kDa, isoform CRA_c OS=Homo sapiens GN=NDUFV1 PE=1 SV=1|NADH dehydrogenase [ubiquinone] flavoprotein 1, mitochondrial OS=Homo sapiens GN=NDUFV1 PE=1 SV=4|Isoform 2 of NADH dehydrogenase [ubiquinone] flavoprotein 1, mitochondrial OS=Homo sapiens GN=NDUFV1	-0.103389	hDFs +MMC - hTCs +MMC	limma	0.225534	0.385053	no hit
1721	NBAS	A2RRP1	Neuroblastoma-amplified sequence OS=Homo sapiens GN=NBAS PE=1 SV=2	-0.219629	hDFs +MMC - hTCs +MMC	limma	0.0230606	0.0814669	no hit
1722	FLCN	Q8NFG4	Folliculin OS=Homo sapiens GN=FLCN PE=1 SV=1	0.0720642	hDFs +MMC - hTCs +MMC	limma	0.612784	0.74111	no hit
1723	MRPS10	P82664	28S ribosomal protein S10, mitochondrial OS=Homo sapiens GN=MRPS10 PE=1 SV=2	0.171385	hDFs +MMC - hTCs +MMC	limma	0.321601	0.488711	no hit
1724	YWHAG	P61981	14-3-3 protein gamma OS=Homo sapiens GN=YWHAG PE=1 SV=2	-0.0209702	hDFs +MMC - hTCs +MMC	limma	0.828114	0.893786	no hit
1725	ATG5	Q9H1Y0	Autophagy protein 5 OS=Homo sapiens GN=ATG5 PE=1 SV=2	-0.238096	hDFs +MMC - hTCs +MMC	limma	0.00337626	0.0234687	no hit
1726	PFDN1	E5RGS4|O60925	Prefoldin subunit 1 OS=Homo sapiens GN=PFDN1 PE=1 SV=1|Prefoldin subunit 1 OS=Homo sapiens GN=PFDN1 PE=1 SV=2	0.253374	hDFs +MMC - hTCs +MMC	limma	0.0353408	0.108468	no hit
1727	ABCD3	P28288	ATP-binding cassette sub-family D member 3 OS=Homo sapiens GN=ABCD3 PE=1 SV=1	-0.0819272	hDFs +MMC - hTCs +MMC	limma	0.263261	0.42599	no hit
1728	TMED9	Q9BVK6	Transmembrane emp24 domain-containing protein 9 OS=Homo sapiens GN=TMED9 PE=1 SV=2	-0.43065	hDFs +MMC - hTCs +MMC	limma	0.00255703	0.0196325	no hit
1729	RBM33	H0Y3K4|Q96EV2	RNA-binding protein 33 (Fragment) OS=Homo sapiens GN=RBM33 PE=1 SV=1|RNA-binding protein 33 OS=Homo sapiens GN=RBM33 PE=1 SV=3	0.461365	hDFs +MMC - hTCs +MMC	limma	0.0103764	0.0470737	no hit
1730	SF3B6	Q9Y3B4	Splicing factor 3B subunit 6 OS=Homo sapiens GN=SF3B6 PE=1 SV=1	0.0763696	hDFs +MMC - hTCs +MMC	limma	0.227893	0.387235	no hit
1731	UBFD1	H3BRL3|O14562	Ubiquitin domain-containing protein UBFD1 OS=Homo sapiens GN=UBFD1 PE=1 SV=1|Ubiquitin domain-containing protein UBFD1 OS=Homo sapiens GN=UBFD1 PE=1 SV=2	-0.068527	hDFs +MMC - hTCs +MMC	limma	0.419535	0.581957	no hit
1732	BAG3	O95817	BAG family molecular chaperone regulator 3 OS=Homo sapiens GN=BAG3 PE=1 SV=3	0.679119	hDFs +MMC - hTCs +MMC	limma	0.00130322	0.0128301	no hit
1733	RPL10	F8W7C6|P27635|X1WI28	60S ribosomal protein L10 OS=Homo sapiens GN=RPL10 PE=1 SV=2|60S ribosomal protein L10 OS=Homo sapiens GN=RPL10 PE=1 SV=4|60S ribosomal protein L10 (Fragment) OS=Homo sapiens GN=RPL10 PE=1 SV=6	-0.24036	hDFs +MMC - hTCs +MMC	limma	0.516388	0.668424	no hit
1734	PEPD	P12955	Xaa-Pro dipeptidase OS=Homo sapiens GN=PEPD PE=1 SV=3	0.470192	hDFs +MMC - hTCs +MMC	limma	0.00241133	0.0189277	no hit
1735	PSMA6	G3V5Z7|P60900	Proteasome subunit alpha type OS=Homo sapiens GN=PSMA6 PE=1 SV=1|Proteasome subunit alpha type-6 OS=Homo sapiens GN=PSMA6 PE=1 SV=1	-0.0746258	hDFs +MMC - hTCs +MMC	limma	0.273814	0.437953	no hit
1736	S100A10	P60903	Protein S100-A10 OS=Homo sapiens GN=S100A10 PE=1 SV=2	1.09914	hDFs +MMC - hTCs +MMC	limma	7.21157e-05	0.00203119	hit
1737	QPRT	Q15274	Nicotinate-nucleotide pyrophosphorylase [carboxylating] OS=Homo sapiens GN=QPRT PE=1 SV=3	1.38473	hDFs +MMC - hTCs +MMC	limma	5.97605e-07	0.000201414	hit
1738	RABEP1	Q15276	Rab GTPase-binding effector protein 1 OS=Homo sapiens GN=RABEP1 PE=1 SV=2	0.119951	hDFs +MMC - hTCs +MMC	limma	0.271718	0.435809	no hit
1739	RAB18	Q9NP72	Ras-related protein Rab-18 OS=Homo sapiens GN=RAB18 PE=1 SV=1	-0.225391	hDFs +MMC - hTCs +MMC	limma	0.0185423	0.0702102	no hit
1740	SSU72	Q9NP77	RNA polymerase II subunit A C-terminal domain phosphatase SSU72 OS=Homo sapiens GN=SSU72 PE=1 SV=1	0.222864	hDFs +MMC - hTCs +MMC	limma	0.247199	0.408405	no hit
1741	VTA1	A0A087WY55|Q9NP79	Chromosome 6 open reading frame 55, isoform CRA_b OS=Homo sapiens GN=VTA1 PE=1 SV=1|Vacuolar protein sorting-associated protein VTA1 homolog OS=Homo sapiens GN=VTA1 PE=1 SV=1	0.127135	hDFs +MMC - hTCs +MMC	limma	0.159643	0.302896	no hit
1742	MME	P08473	Neprilysin OS=Homo sapiens GN=MME PE=1 SV=2	0.0177199	hDFs +MMC - hTCs +MMC	limma	0.923901	0.953593	no hit
1743	MTMR6	Q9Y217	Myotubularin-related protein 6 OS=Homo sapiens GN=MTMR6 PE=1 SV=3	0.164544	hDFs +MMC - hTCs +MMC	limma	0.244083	0.404849	no hit
1744	DHRS1	Q96LJ7	Dehydrogenase/reductase SDR family member 1 OS=Homo sapiens GN=DHRS1 PE=1 SV=1	-0.576181	hDFs +MMC - hTCs +MMC	limma	0.000882641	0.009866	no hit
1745	P3H3	Q8IVL6	Prolyl 3-hydroxylase 3 OS=Homo sapiens GN=P3H3 PE=1 SV=1	-0.460145	hDFs +MMC - hTCs +MMC	limma	0.00155217	0.0140472	no hit
1746	EPB41L2	H0Y5B0|O43491	Band 4.1-like protein 2 (Fragment) OS=Homo sapiens GN=EPB41L2 PE=1 SV=1|Band 4.1-like protein 2 OS=Homo sapiens GN=EPB41L2 PE=1 SV=1	0.13971	hDFs +MMC - hTCs +MMC	limma	0.137664	0.273883	no hit
1747	ARL8B	Q9NVJ2	ADP-ribosylation factor-like protein 8B OS=Homo sapiens GN=ARL8B PE=1 SV=1	-0.401335	hDFs +MMC - hTCs +MMC	limma	0.00700537	0.0364238	no hit
1748	ANKS1A	Q92625	Ankyrin repeat and SAM domain-containing protein 1A OS=Homo sapiens GN=ANKS1A PE=1 SV=4	0.0620634	hDFs +MMC - hTCs +MMC	limma	0.745565	0.840695	no hit
1749	HP1BP3	Q5SSJ5	Heterochromatin protein 1-binding protein 3 OS=Homo sapiens GN=HP1BP3 PE=1 SV=1	-0.052374	hDFs +MMC - hTCs +MMC	limma	0.464676	0.625771	no hit
1750	NOM1	Q5C9Z4	Nucleolar MIF4G domain-containing protein 1 OS=Homo sapiens GN=NOM1 PE=1 SV=1	0.405535	hDFs +MMC - hTCs +MMC	limma	0.00033924	0.0053657	no hit
1751	NOC3L	Q8WTT2	Nucleolar complex protein 3 homolog OS=Homo sapiens GN=NOC3L PE=1 SV=1	0.0717756	hDFs +MMC - hTCs +MMC	limma	0.406207	0.570075	no hit
1752	EML3	B7WPE2|Q32P44	Echinoderm microtubule associated protein like 3, isoform CRA_e OS=Homo sapiens GN=EML3 PE=1 SV=1|Echinoderm microtubule-associated protein-like 3 OS=Homo sapiens GN=EML3 PE=1 SV=1	-0.284909	hDFs +MMC - hTCs +MMC	limma	0.00806082	0.0398328	no hit
1753	CAMLG	P49069	Calcium signal-modulating cyclophilin ligand OS=Homo sapiens GN=CAMLG PE=1 SV=1	-0.626809	hDFs +MMC - hTCs +MMC	limma	0.000103036	0.00256208	no hit
1754	PSMC3	P17980	26S protease regulatory subunit 6A OS=Homo sapiens GN=PSMC3 PE=1 SV=3	-0.154177	hDFs +MMC - hTCs +MMC	limma	0.0921391	0.20936	no hit
1755	LDAH	B5MDU6|Q9H6V9|Q9H6V9-2	Lipid droplet-associated hydrolase OS=Homo sapiens GN=LDAH PE=1 SV=1|Lipid droplet-associated hydrolase OS=Homo sapiens GN=LDAH PE=1 SV=1|Isoform 2 of Lipid droplet-associated hydrolase OS=Homo sapiens GN=LDAH	-0.105989	hDFs +MMC - hTCs +MMC	limma	0.239885	0.400213	no hit
1756	MGME1	Q5QPE7|Q9BQP7	Mitochondrial genome maintenance exonuclease 1 OS=Homo sapiens GN=MGME1 PE=1 SV=1|Mitochondrial genome maintenance exonuclease 1 OS=Homo sapiens GN=MGME1 PE=1 SV=1	-0.145596	hDFs +MMC - hTCs +MMC	limma	0.247847	0.408579	no hit
1757	MBLAC2	Q68D91	Metallo-beta-lactamase domain-containing protein 2 OS=Homo sapiens GN=MBLAC2 PE=1 SV=3	-0.0361078	hDFs +MMC - hTCs +MMC	limma	0.646188	0.764997	no hit
1758	RANBP6	O60518	Ran-binding protein 6 OS=Homo sapiens GN=RANBP6 PE=1 SV=2	-0.47398	hDFs +MMC - hTCs +MMC	limma	0.000186453	0.0037771	no hit
1759	EIF6	P56537	Eukaryotic translation initiation factor 6 OS=Homo sapiens GN=EIF6 PE=1 SV=1	0.42381	hDFs +MMC - hTCs +MMC	limma	0.00742817	0.0377282	no hit
1760	ITPR1	Q14643|Q14643-2|Q14643-3|Q14643-4|Q14643-5|Q14643-6|Q14643-7|Q14643-8	Inositol 1,4,5-trisphosphate receptor type 1 OS=Homo sapiens GN=ITPR1 PE=1 SV=3|Isoform 2 of Inositol 1,4,5-trisphosphate receptor type 1 OS=Homo sapiens GN=ITPR1|Isoform 3 of Inositol 1,4,5-trisphosphate receptor type 1 OS=Homo sapiens GN=ITPR1|Isoform 4 of Inositol 1,4,5-trisphosphate receptor type 1 OS=Homo sapiens GN=ITPR1|Isoform 5 of Inositol 1,4,5-trisphosphate receptor type 1 OS=Homo sapi…	-1.10824	hDFs +MMC - hTCs +MMC	limma	0.000248265	0.00443258	hit
1761	HERPUD1	Q15011|Q15011-2|Q15011-3|Q15011-4	Homocysteine-responsive endoplasmic reticulum-resident ubiquitin-like domain member 1 protein OS=Homo sapiens GN=HERPUD1 PE=1 SV=1|Isoform 2 of Homocysteine-responsive endoplasmic reticulum-resident ubiquitin-like domain member 1 protein OS=Homo sapiens GN=HERPUD1|Isoform 3 of Homocysteine-responsive endoplasmic reticulum-resident ubiquitin-like domain member 1 protein OS=Homo sapiens GN=HERPUD1|…	-0.0265124	hDFs +MMC - hTCs +MMC	limma	0.799945	0.878514	no hit
1762	FKBP10	Q96AY3	Peptidyl-prolyl cis-trans isomerase FKBP10 OS=Homo sapiens GN=FKBP10 PE=1 SV=1	-0.132221	hDFs +MMC - hTCs +MMC	limma	0.448363	0.611003	no hit
1763	ECI2	A0A0C4DGA2|O75521|O75521-2	Enoyl-CoA delta isomerase 2, mitochondrial OS=Homo sapiens GN=ECI2 PE=1 SV=1|Enoyl-CoA delta isomerase 2, mitochondrial OS=Homo sapiens GN=ECI2 PE=1 SV=4|Isoform 2 of Enoyl-CoA delta isomerase 2, mitochondrial OS=Homo sapiens GN=ECI2	-0.673732	hDFs +MMC - hTCs +MMC	limma	0.00186778	0.0158416	no hit
1764	CBLB	B5MC15|Q13191|Q13191-2|Q13191-3	Cas-Br-M (Murine) ecotropic retroviral transforming sequence b, isoform CRA_a OS=Homo sapiens GN=CBLB PE=1 SV=1|E3 ubiquitin-protein ligase CBL-B OS=Homo sapiens GN=CBLB PE=1 SV=2|Isoform Truncated 1 of E3 ubiquitin-protein ligase CBL-B OS=Homo sapiens GN=CBLB|Isoform Truncated 2 of E3 ubiquitin-protein ligase CBL-B OS=Homo sapiens GN=CBLB	0.0763988	hDFs +MMC - hTCs +MMC	limma	0.607878	0.738397	no hit
1765	SRP68	Q9UHB9	Signal recognition particle subunit SRP68 OS=Homo sapiens GN=SRP68 PE=1 SV=2	0.0315664	hDFs +MMC - hTCs +MMC	limma	0.668152	0.782253	no hit
1766	AFF4	Q9UHB7	AF4/FMR2 family member 4 OS=Homo sapiens GN=AFF4 PE=1 SV=1	0.319252	hDFs +MMC - hTCs +MMC	limma	0.012458	0.0536518	no hit
1767	SMAP	E9PM92|E9PRZ9|O00193	Small acidic protein OS=Homo sapiens GN=C11orf58 PE=1 SV=2|Small acidic protein (Fragment) OS=Homo sapiens GN=C11orf58 PE=1 SV=1|Small acidic protein OS=Homo sapiens GN=SMAP PE=1 SV=1	1.90156	hDFs +MMC - hTCs +MMC	limma	1.91734e-06	0.000315582	hit
1768	TRIM26	Q12899	Tripartite motif-containing protein 26 OS=Homo sapiens GN=TRIM26 PE=1 SV=1	0.0132843	hDFs +MMC - hTCs +MMC	limma	0.874534	0.924934	no hit
1769	C11orf68	Q9H3H3|Q9H3H3-2|Q9H3H3-3	UPF0696 protein C11orf68 OS=Homo sapiens GN=C11orf68 PE=1 SV=2|Isoform 2 of UPF0696 protein C11orf68 OS=Homo sapiens GN=C11orf68|Isoform 3 of UPF0696 protein C11orf68 OS=Homo sapiens GN=C11orf68	-0.300493	hDFs +MMC - hTCs +MMC	limma	0.0113971	0.050275	no hit
1770	INTS2	J3KMZ7|Q9H0H0	Integrator complex subunit 2 OS=Homo sapiens GN=INTS2 PE=1 SV=1|Integrator complex subunit 2 OS=Homo sapiens GN=INTS2 PE=1 SV=2	0.0576789	hDFs +MMC - hTCs +MMC	limma	0.468366	0.628666	no hit
1771	PIK3C2A	O00443	Phosphatidylinositol 4-phosphate 3-kinase C2 domain-containing subunit alpha OS=Homo sapiens GN=PIK3C2A PE=1 SV=2	-0.0633216	hDFs +MMC - hTCs +MMC	limma	0.666047	0.780785	no hit
1772	ABCB8	Q9NUT2|Q9NUT2-2|Q9NUT2-4|Q9NUT2-5	ATP-binding cassette sub-family B member 8, mitochondrial OS=Homo sapiens GN=ABCB8 PE=1 SV=3|Isoform 2 of ATP-binding cassette sub-family B member 8, mitochondrial OS=Homo sapiens GN=ABCB8|Isoform 4 of ATP-binding cassette sub-family B member 8, mitochondrial OS=Homo sapiens GN=ABCB8|Isoform 5 of ATP-binding cassette sub-family B member 8, mitochondrial OS=Homo sapiens GN=ABCB8	0.0362094	hDFs +MMC - hTCs +MMC	limma	0.57293	0.715178	no hit
1773	PDGFRB	P09619	Platelet-derived growth factor receptor beta OS=Homo sapiens GN=PDGFRB PE=1 SV=1	0.618553	hDFs +MMC - hTCs +MMC	limma	0.00465142	0.0284212	no hit
1774	SORBS3	O60504	Vinexin OS=Homo sapiens GN=SORBS3 PE=1 SV=2	0.515863	hDFs +MMC - hTCs +MMC	limma	0.000822498	0.00947942	no hit
1775	TPST1	O60507	Protein-tyrosine sulfotransferase 1 OS=Homo sapiens GN=TPST1 PE=2 SV=1	0.65296	hDFs +MMC - hTCs +MMC	limma	0.00114611	0.011883	no hit
1776	ENDOD1	O94919	Endonuclease domain-containing 1 protein OS=Homo sapiens GN=ENDOD1 PE=1 SV=2	-1.31602	hDFs +MMC - hTCs +MMC	limma	1.74358e-05	0.000966679	hit
1777	ALG2	Q9H553	Alpha-1,3/1,6-mannosyltransferase ALG2 OS=Homo sapiens GN=ALG2 PE=1 SV=1	0.0678693	hDFs +MMC - hTCs +MMC	limma	0.501551	0.657132	no hit
1778	BBS7	Q8IWZ6|Q8IWZ6-2	Bardet-Biedl syndrome 7 protein OS=Homo sapiens GN=BBS7 PE=1 SV=2|Isoform 2 of Bardet-Biedl syndrome 7 protein OS=Homo sapiens GN=BBS7	-0.330268	hDFs +MMC - hTCs +MMC	limma	0.00981475	0.0452664	no hit
1779	CYP27A1	Q02318	Sterol 26-hydroxylase, mitochondrial OS=Homo sapiens GN=CYP27A1 PE=1 SV=1	-0.395892	hDFs +MMC - hTCs +MMC	limma	0.0206147	0.0760879	no hit
1780	LMNB1	P20700	Lamin-B1 OS=Homo sapiens GN=LMNB1 PE=1 SV=2	0.163328	hDFs +MMC - hTCs +MMC	limma	0.0430661	0.124495	no hit
1781	SPTLC2	O15270	Serine palmitoyltransferase 2 OS=Homo sapiens GN=SPTLC2 PE=1 SV=1	-0.228653	hDFs +MMC - hTCs +MMC	limma	0.150767	0.290343	no hit
1782	RAB1B	Q9H0U4	Ras-related protein Rab-1B OS=Homo sapiens GN=RAB1B PE=1 SV=1	-0.274513	hDFs +MMC - hTCs +MMC	limma	0.0367381	0.110903	no hit
1783	AKAP13	Q12802|Q12802-2|Q12802-4	A-kinase anchor protein 13 OS=Homo sapiens GN=AKAP13 PE=1 SV=2|Isoform 2 of A-kinase anchor protein 13 OS=Homo sapiens GN=AKAP13|Isoform 3 of A-kinase anchor protein 13 OS=Homo sapiens GN=AKAP13	-0.133975	hDFs +MMC - hTCs +MMC	limma	0.253856	0.416141	no hit
1784	MAD2L1	Q13257	Mitotic spindle assembly checkpoint protein MAD2A OS=Homo sapiens GN=MAD2L1 PE=1 SV=1	0.245793	hDFs +MMC - hTCs +MMC	limma	0.026479	0.0890011	no hit
1785	LAMC1	P11047	Laminin subunit gamma-1 OS=Homo sapiens GN=LAMC1 PE=1 SV=3	-0.233888	hDFs +MMC - hTCs +MMC	limma	0.122592	0.253611	no hit
1786	TBCC	Q15814	Tubulin-specific chaperone C OS=Homo sapiens GN=TBCC PE=1 SV=2	0.336064	hDFs +MMC - hTCs +MMC	limma	0.00361301	0.0241494	no hit
1787	UBE2V2	Q15819	Ubiquitin-conjugating enzyme E2 variant 2 OS=Homo sapiens GN=UBE2V2 PE=1 SV=4	0.0732419	hDFs +MMC - hTCs +MMC	limma	0.573925	0.715639	no hit
1788	KIF1C	O43896	Kinesin-like protein KIF1C OS=Homo sapiens GN=KIF1C PE=1 SV=3	-0.255546	hDFs +MMC - hTCs +MMC	limma	0.091107	0.207283	no hit
1789	SPR	P35270	Sepiapterin reductase OS=Homo sapiens GN=SPR PE=1 SV=1	-0.143017	hDFs +MMC - hTCs +MMC	limma	0.0883724	0.202991	no hit
1790	PNKD	Q8N490-2	Isoform 2 of Probable hydrolase PNKD OS=Homo sapiens GN=PNKD	0.184311	hDFs +MMC - hTCs +MMC	limma	0.190638	0.341527	no hit
1791	REEP3	Q6NUK4	Receptor expression-enhancing protein 3 OS=Homo sapiens GN=REEP3 PE=1 SV=1	0.0411782	hDFs +MMC - hTCs +MMC	limma	0.576432	0.717541	no hit
1792	SYNCRIP	O60506|O60506-3	Heterogeneous nuclear ribonucleoprotein Q OS=Homo sapiens GN=SYNCRIP PE=1 SV=2|Isoform 3 of Heterogeneous nuclear ribonucleoprotein Q OS=Homo sapiens GN=SYNCRIP	0.0597465	hDFs +MMC - hTCs +MMC	limma	0.454248	0.616153	no hit
1793	ARHGAP1	Q07960	Rho GTPase-activating protein 1 OS=Homo sapiens GN=ARHGAP1 PE=1 SV=1	-0.748467	hDFs +MMC - hTCs +MMC	limma	2.08497e-05	0.00106101	no hit
1794	MRPL55	Q7Z7F7|Q7Z7F7-2	39S ribosomal protein L55, mitochondrial OS=Homo sapiens GN=MRPL55 PE=1 SV=1|Isoform 2 of 39S ribosomal protein L55, mitochondrial OS=Homo sapiens GN=MRPL55	-0.175718	hDFs +MMC - hTCs +MMC	limma	0.0432679	0.124941	no hit
1795	STS	P08842	Steryl-sulfatase OS=Homo sapiens GN=STS PE=1 SV=2	-0.182233	hDFs +MMC - hTCs +MMC	limma	0.181359	0.331328	no hit
1796	M6PR	P20645	Cation-dependent mannose-6-phosphate receptor OS=Homo sapiens GN=M6PR PE=1 SV=1	-0.0643292	hDFs +MMC - hTCs +MMC	limma	0.536205	0.685484	no hit
1797	RPLP2	P05387	60S acidic ribosomal protein P2 OS=Homo sapiens GN=RPLP2 PE=1 SV=1	0.360284	hDFs +MMC - hTCs +MMC	limma	0.000315137	0.00510715	no hit
1798	RPL3	P39023	60S ribosomal protein L3 OS=Homo sapiens GN=RPL3 PE=1 SV=2	0.0499262	hDFs +MMC - hTCs +MMC	limma	0.424422	0.586207	no hit
1799	FAM3C	Q92520	Protein FAM3C OS=Homo sapiens GN=FAM3C PE=1 SV=1	-0.688589	hDFs +MMC - hTCs +MMC	limma	0.00419752	0.0267332	no hit
1800	H1FX	Q92522	Histone H1x OS=Homo sapiens GN=H1FX PE=1 SV=1	0.34836	hDFs +MMC - hTCs +MMC	limma	0.014986	0.0610924	no hit
1801	RPL6	Q02878	60S ribosomal protein L6 OS=Homo sapiens GN=RPL6 PE=1 SV=3	0.189824	hDFs +MMC - hTCs +MMC	limma	0.0264181	0.088967	no hit
1802	WDR47	A0A0A0MRE6|O94967|O94967-2|O94967-3|O94967-4	WD repeat-containing protein 47 OS=Homo sapiens GN=WDR47 PE=1 SV=1|WD repeat-containing protein 47 OS=Homo sapiens GN=WDR47 PE=1 SV=1|Isoform 2 of WD repeat-containing protein 47 OS=Homo sapiens GN=WDR47|Isoform 3 of WD repeat-containing protein 47 OS=Homo sapiens GN=WDR47|Isoform 4 of WD repeat-containing protein 47 OS=Homo sapiens GN=WDR47	-0.0230469	hDFs +MMC - hTCs +MMC	limma	0.766088	0.856576	no hit
1803	CYP20A1	E9PHG5|Q6UW02	Cytochrome P450 20A1 OS=Homo sapiens GN=CYP20A1 PE=1 SV=1|Cytochrome P450 20A1 OS=Homo sapiens GN=CYP20A1 PE=1 SV=1	-0.155647	hDFs +MMC - hTCs +MMC	limma	0.0775062	0.185388	no hit
1804	ATOX1	E5RGN3|E5RIM7|O00244	Copper transport protein ATOX1 OS=Homo sapiens GN=ATOX1 PE=1 SV=1|Copper transport protein ATOX1 OS=Homo sapiens GN=ATOX1 PE=1 SV=1|Copper transport protein ATOX1 OS=Homo sapiens GN=ATOX1 PE=1 SV=1	-0.146815	hDFs +MMC - hTCs +MMC	limma	0.128912	0.262256	no hit
1805	CCDC58	C9JQ41|H7C525|Q4VC31	Coiled-coil domain-containing protein 58 OS=Homo sapiens GN=CCDC58 PE=1 SV=1|Coiled-coil domain-containing protein 58 (Fragment) OS=Homo sapiens GN=CCDC58 PE=1 SV=1|Coiled-coil domain-containing protein 58 OS=Homo sapiens GN=CCDC58 PE=1 SV=1	0.12418	hDFs +MMC - hTCs +MMC	limma	0.459122	0.621005	no hit
1806	TUSC3	D6RA37|D6RDV0|D6RIY7|Q13454|Q13454-2	Tumor suppressor candidate 3 OS=Homo sapiens GN=TUSC3 PE=1 SV=1|Tumor suppressor candidate 3 OS=Homo sapiens GN=TUSC3 PE=1 SV=1|Tumor suppressor candidate 3 OS=Homo sapiens GN=TUSC3 PE=1 SV=1|Tumor suppressor candidate 3 OS=Homo sapiens GN=TUSC3 PE=1 SV=1|Isoform 2 of Tumor suppressor candidate 3 OS=Homo sapiens GN=TUSC3	-0.0698605	hDFs +MMC - hTCs +MMC	limma	0.837753	0.901051	no hit
1807	MYOF	Q9NZM1|Q9NZM1-6	Myoferlin OS=Homo sapiens GN=MYOF PE=1 SV=1|Isoform 6 of Myoferlin OS=Homo sapiens GN=MYOF	-0.712847	hDFs +MMC - hTCs +MMC	limma	0.0171239	0.0669043	no hit
1808	ZFYVE16	Q7Z3T8	Zinc finger FYVE domain-containing protein 16 OS=Homo sapiens GN=ZFYVE16 PE=1 SV=3	-0.139047	hDFs +MMC - hTCs +MMC	limma	0.307348	0.474444	no hit
1809	HMGCS1	Q01581	Hydroxymethylglutaryl-CoA synthase, cytoplasmic OS=Homo sapiens GN=HMGCS1 PE=1 SV=2	0.171798	hDFs +MMC - hTCs +MMC	limma	0.225392	0.384935	no hit
1810	SPAG7	I3L4C3|O75391	Sperm-associated antigen 7 OS=Homo sapiens GN=SPAG7 PE=1 SV=1|Sperm-associated antigen 7 OS=Homo sapiens GN=SPAG7 PE=1 SV=2	0.658785	hDFs +MMC - hTCs +MMC	limma	0.000501509	0.00680786	no hit
1811	CS	B4DJV2|O75390	Citrate synthase OS=Homo sapiens GN=CS PE=1 SV=1|Citrate synthase, mitochondrial OS=Homo sapiens GN=CS PE=1 SV=2	-0.172303	hDFs +MMC - hTCs +MMC	limma	0.131123	0.265116	no hit
1812	SEC22B	O75396	Vesicle-trafficking protein SEC22b OS=Homo sapiens GN=SEC22B PE=1 SV=4	-0.0147318	hDFs +MMC - hTCs +MMC	limma	0.811086	0.884653	no hit
1813	MRPL19	P49406	39S ribosomal protein L19, mitochondrial OS=Homo sapiens GN=MRPL19 PE=1 SV=2	0.0648634	hDFs +MMC - hTCs +MMC	limma	0.469284	0.629577	no hit
1814	SCAMP4	Q969E2|Q969E2-2	Secretory carrier-associated membrane protein 4 OS=Homo sapiens GN=SCAMP4 PE=1 SV=1|Isoform 2 of Secretory carrier-associated membrane protein 4 OS=Homo sapiens GN=SCAMP4	0.0864379	hDFs +MMC - hTCs +MMC	limma	0.228875	0.388039	no hit
1815	RPS13	P62277	40S ribosomal protein S13 OS=Homo sapiens GN=RPS13 PE=1 SV=2	-0.0349998	hDFs +MMC - hTCs +MMC	limma	0.631994	0.756059	no hit
1816	DBN1	Q16643|Q16643-3	Drebrin OS=Homo sapiens GN=DBN1 PE=1 SV=4|Isoform 3 of Drebrin OS=Homo sapiens GN=DBN1	0.608012	hDFs +MMC - hTCs +MMC	limma	0.00328313	0.0230563	no hit
1817	NUDT1	P36639|P36639-2|P36639-3|P36639-4	7,8-dihydro-8-oxoguanine triphosphatase OS=Homo sapiens GN=NUDT1 PE=1 SV=3|Isoform p22 of 7,8-dihydro-8-oxoguanine triphosphatase OS=Homo sapiens GN=NUDT1|Isoform p21 of 7,8-dihydro-8-oxoguanine triphosphatase OS=Homo sapiens GN=NUDT1|Isoform p18 of 7,8-dihydro-8-oxoguanine triphosphatase OS=Homo sapiens GN=NUDT1	0.44925	hDFs +MMC - hTCs +MMC	limma	0.0100809	0.0462503	no hit
1818	IGFBP7	Q16270|Q16270-2	Insulin-like growth factor-binding protein 7 OS=Homo sapiens GN=IGFBP7 PE=1 SV=1|Isoform 2 of Insulin-like growth factor-binding protein 7 OS=Homo sapiens GN=IGFBP7	-0.481803	hDFs +MMC - hTCs +MMC	limma	0.0808637	0.190567	no hit
1819	GSK3A	A8MT37|P49840	Glycogen synthase kinase-3 alpha OS=Homo sapiens GN=GSK3A PE=1 SV=2|Glycogen synthase kinase-3 alpha OS=Homo sapiens GN=GSK3A PE=1 SV=2	-0.0441031	hDFs +MMC - hTCs +MMC	limma	0.668546	0.782324	no hit
1820	FAM20C	Q8IXL6	Extracellular serine/threonine protein kinase FAM20C OS=Homo sapiens GN=FAM20C PE=1 SV=2	-0.38408	hDFs +MMC - hTCs +MMC	limma	0.00368826	0.0243961	no hit
1821	NDUFA9	Q16795	NADH dehydrogenase [ubiquinone] 1 alpha subcomplex subunit 9, mitochondrial OS=Homo sapiens GN=NDUFA9 PE=1 SV=2	-0.0582565	hDFs +MMC - hTCs +MMC	limma	0.420651	0.583198	no hit
1822	ME3	E9PMB9|Q16798	Malic enzyme (Fragment) OS=Homo sapiens GN=ME3 PE=1 SV=7|NADP-dependent malic enzyme, mitochondrial OS=Homo sapiens GN=ME3 PE=2 SV=2	0.0393012	hDFs +MMC - hTCs +MMC	limma	0.722047	0.823165	no hit
1823	PURA	Q00577	Transcriptional activator protein Pur-alpha OS=Homo sapiens GN=PURA PE=1 SV=2	-0.441831	hDFs +MMC - hTCs +MMC	limma	0.00057793	0.00759092	no hit
1824	VPS51	Q9UID3	Vacuolar protein sorting-associated protein 51 homolog OS=Homo sapiens GN=VPS51 PE=1 SV=2	-0.340399	hDFs +MMC - hTCs +MMC	limma	0.00204263	0.017023	no hit
1825	YIPF3	E7EQR8|Q9GZM5	Protein YIPF3 OS=Homo sapiens GN=YIPF3 PE=1 SV=1|Protein YIPF3 OS=Homo sapiens GN=YIPF3 PE=1 SV=1	0.318008	hDFs +MMC - hTCs +MMC	limma	0.0509715	0.139744	no hit
1826	ASNS	P08243|P08243-2|P08243-3	Asparagine synthetase [glutamine-hydrolyzing] OS=Homo sapiens GN=ASNS PE=1 SV=4|Isoform 2 of Asparagine synthetase [glutamine-hydrolyzing] OS=Homo sapiens GN=ASNS|Isoform 3 of Asparagine synthetase [glutamine-hydrolyzing] OS=Homo sapiens GN=ASNS	1.16868	hDFs +MMC - hTCs +MMC	limma	0.000166026	0.00355471	hit
1827	CAPG	P40121	Macrophage-capping protein OS=Homo sapiens GN=CAPG PE=1 SV=2	-1.28977	hDFs +MMC - hTCs +MMC	limma	4.17554e-05	0.00151146	hit
1828	IGF2BP1	Q9NZI8	Insulin-like growth factor 2 mRNA-binding protein 1 OS=Homo sapiens GN=IGF2BP1 PE=1 SV=2	0.421473	hDFs +MMC - hTCs +MMC	limma	0.038487	0.114203	no hit
1829	DNAJC21	Q5F1R6|Q5F1R6-2|Q5F1R6-3	DnaJ homolog subfamily C member 21 OS=Homo sapiens GN=DNAJC21 PE=1 SV=2|Isoform 2 of DnaJ homolog subfamily C member 21 OS=Homo sapiens GN=DNAJC21|Isoform 3 of DnaJ homolog subfamily C member 21 OS=Homo sapiens GN=DNAJC21	-0.20309	hDFs +MMC - hTCs +MMC	limma	0.0679752	0.169279	no hit
1830	SLC38A10	Q9HBR0	Putative sodium-coupled neutral amino acid transporter 10 OS=Homo sapiens GN=SLC38A10 PE=1 SV=2	0.00239549	hDFs +MMC - hTCs +MMC	limma	0.985279	0.99034	no hit
1831	TRIP12	Q14669|Q14669-2|Q14669-3	E3 ubiquitin-protein ligase TRIP12 OS=Homo sapiens GN=TRIP12 PE=1 SV=1|Isoform 2 of E3 ubiquitin-protein ligase TRIP12 OS=Homo sapiens GN=TRIP12|Isoform 3 of E3 ubiquitin-protein ligase TRIP12 OS=Homo sapiens GN=TRIP12	-0.0120809	hDFs +MMC - hTCs +MMC	limma	0.906706	0.944151	no hit
1832	PI4K2A	Q9BTU6	Phosphatidylinositol 4-kinase type 2-alpha OS=Homo sapiens GN=PI4K2A PE=1 SV=1	-0.0419691	hDFs +MMC - hTCs +MMC	limma	0.711644	0.815932	no hit
1833	RER1	O15258|Q9P0H9	Protein RER1 OS=Homo sapiens GN=RER1 PE=1 SV=1|Protein RER1 OS=Homo sapiens GN=RER1 PE=1 SV=1	-0.311184	hDFs +MMC - hTCs +MMC	limma	0.00841762	0.0409	no hit
1834	ARID1B	H0Y7H8|Q8NFD5|Q8NFD5-2|Q8NFD5-3|Q8NFD5-4	AT-rich interactive domain-containing protein 1B (Fragment) OS=Homo sapiens GN=ARID1B PE=1 SV=1|AT-rich interactive domain-containing protein 1B OS=Homo sapiens GN=ARID1B PE=1 SV=2|Isoform 2 of AT-rich interactive domain-containing protein 1B OS=Homo sapiens GN=ARID1B|Isoform 3 of AT-rich interactive domain-containing protein 1B OS=Homo sapiens GN=ARID1B|Isoform 4 of AT-rich interactive domain-co…	0.038341	hDFs +MMC - hTCs +MMC	limma	0.647888	0.765977	no hit
1835	PLXNA1	Q9UIW2	Plexin-A1 OS=Homo sapiens GN=PLXNA1 PE=1 SV=3	0.0839468	hDFs +MMC - hTCs +MMC	limma	0.480687	0.639177	no hit
1836	FKBP11	F8VU90|Q9NYL4|Q9NYL4-2	Peptidyl-prolyl cis-trans isomerase OS=Homo sapiens GN=FKBP11 PE=1 SV=1|Peptidyl-prolyl cis-trans isomerase FKBP11 OS=Homo sapiens GN=FKBP11 PE=1 SV=1|Isoform 2 of Peptidyl-prolyl cis-trans isomerase FKBP11 OS=Homo sapiens GN=FKBP11	-0.257485	hDFs +MMC - hTCs +MMC	limma	0.54429	0.691622	no hit
1837	VCPIP1	Q96JH7	Deubiquitinating protein VCIP135 OS=Homo sapiens GN=VCPIP1 PE=1 SV=2	0.0914704	hDFs +MMC - hTCs +MMC	limma	0.367563	0.533174	no hit
1838	DIEXF	Q68CQ4	Digestive organ expansion factor homolog OS=Homo sapiens GN=DIEXF PE=1 SV=2	0.150041	hDFs +MMC - hTCs +MMC	limma	0.265127	0.427957	no hit
1839	CANX	P27824|P27824-2	Calnexin OS=Homo sapiens GN=CANX PE=1 SV=2|Isoform 2 of Calnexin OS=Homo sapiens GN=CANX	-0.181104	hDFs +MMC - hTCs +MMC	limma	0.0357072	0.109216	no hit
1840	TBCEL	Q5QJ74	Tubulin-specific chaperone cofactor E-like protein OS=Homo sapiens GN=TBCEL PE=1 SV=2	-0.137772	hDFs +MMC - hTCs +MMC	limma	0.122299	0.253403	no hit
1841	PLPP3	O14495	Phospholipid phosphatase 3 OS=Homo sapiens GN=PLPP3 PE=1 SV=1	0.0155545	hDFs +MMC - hTCs +MMC	limma	0.907558	0.944312	no hit
1842	EPHX1	P07099	Epoxide hydrolase 1 OS=Homo sapiens GN=EPHX1 PE=1 SV=1	-0.459044	hDFs +MMC - hTCs +MMC	limma	0.0106346	0.0479556	no hit
1843	CMAS	Q8NFW8	N-acylneuraminate cytidylyltransferase OS=Homo sapiens GN=CMAS PE=1 SV=2	-0.193016	hDFs +MMC - hTCs +MMC	limma	0.0239142	0.0838422	no hit
1844	BAG6	A0A024RCR6|A0A0G2JK23|P46379|P46379-2|P46379-3	HLA-B associated transcript 3, isoform CRA_a OS=Homo sapiens GN=BAT3 PE=1 SV=1|Large proline-rich protein BAG6 OS=Homo sapiens GN=BAG6 PE=1 SV=1|Large proline-rich protein BAG6 OS=Homo sapiens GN=BAG6 PE=1 SV=2|Isoform 2 of Large proline-rich protein BAG6 OS=Homo sapiens GN=BAG6|Isoform 3 of Large proline-rich protein BAG6 OS=Homo sapiens GN=BAG6	0.174362	hDFs +MMC - hTCs +MMC	limma	0.0329309	0.103832	no hit
1845	PCIF1	Q9H4Z3	Phosphorylated CTD-interacting factor 1 OS=Homo sapiens GN=PCIF1 PE=1 SV=1	0.205735	hDFs +MMC - hTCs +MMC	limma	0.0761427	0.183434	no hit
1846	GRPEL1	Q9HAV7	GrpE protein homolog 1, mitochondrial OS=Homo sapiens GN=GRPEL1 PE=1 SV=2	0.0403874	hDFs +MMC - hTCs +MMC	limma	0.591749	0.725816	no hit
1847	XPO5	Q9HAV4	Exportin-5 OS=Homo sapiens GN=XPO5 PE=1 SV=1	0.0168909	hDFs +MMC - hTCs +MMC	limma	0.86994	0.921927	no hit
1848	TJAP1	Q5JTD0|Q5JTD0-2	Tight junction-associated protein 1 OS=Homo sapiens GN=TJAP1 PE=1 SV=1|Isoform 2 of Tight junction-associated protein 1 OS=Homo sapiens GN=TJAP1	0.174915	hDFs +MMC - hTCs +MMC	limma	0.296986	0.4643	no hit
1849	PPOX	P50336	Protoporphyrinogen oxidase OS=Homo sapiens GN=PPOX PE=1 SV=1	-0.0622539	hDFs +MMC - hTCs +MMC	limma	0.418519	0.580854	no hit
1850	RMDN3	Q96TC7	Regulator of microtubule dynamics protein 3 OS=Homo sapiens GN=RMDN3 PE=1 SV=2	-0.118137	hDFs +MMC - hTCs +MMC	limma	0.103454	0.226013	no hit
1851	TNFAIP2	Q03169	Tumor necrosis factor alpha-induced protein 2 OS=Homo sapiens GN=TNFAIP2 PE=2 SV=2	0.191936	hDFs +MMC - hTCs +MMC	limma	0.588849	0.723459	no hit
1852	TNS3	Q68CZ2	Tensin-3 OS=Homo sapiens GN=TNS3 PE=1 SV=2	-0.121809	hDFs +MMC - hTCs +MMC	limma	0.553928	0.699818	no hit
1853	SCAF11	F8VXG7|Q99590|Q99590-2	Protein SCAF11 OS=Homo sapiens GN=SCAF11 PE=1 SV=1|Protein SCAF11 OS=Homo sapiens GN=SCAF11 PE=1 SV=2|Isoform 2 of Protein SCAF11 OS=Homo sapiens GN=SCAF11	-0.309728	hDFs +MMC - hTCs +MMC	limma	0.311986	0.479495	no hit
1854	FNDC3A	Q9Y2H6|Q9Y2H6-2	Fibronectin type-III domain-containing protein 3A OS=Homo sapiens GN=FNDC3A PE=1 SV=4|Isoform 2 of Fibronectin type-III domain-containing protein 3A OS=Homo sapiens GN=FNDC3A	-0.38264	hDFs +MMC - hTCs +MMC	limma	0.0151689	0.0616945	no hit
1855	MAPK3	P27361	Mitogen-activated protein kinase 3 OS=Homo sapiens GN=MAPK3 PE=1 SV=4	-0.111718	hDFs +MMC - hTCs +MMC	limma	0.273549	0.437661	no hit
1856	PLBD2	Q8NHP8	Putative phospholipase B-like 2 OS=Homo sapiens GN=PLBD2 PE=1 SV=2	-0.199855	hDFs +MMC - hTCs +MMC	limma	0.0261551	0.088477	no hit
1857	NIT2	Q9NQR4	Omega-amidase NIT2 OS=Homo sapiens GN=NIT2 PE=1 SV=1	0.104745	hDFs +MMC - hTCs +MMC	limma	0.228481	0.387915	no hit
1858	RAB11FIP2	Q7L804|Q7L804-2	Rab11 family-interacting protein 2 OS=Homo sapiens GN=RAB11FIP2 PE=1 SV=1|Isoform 2 of Rab11 family-interacting protein 2 OS=Homo sapiens GN=RAB11FIP2	0.0619284	hDFs +MMC - hTCs +MMC	limma	0.5531	0.699107	no hit
1859	MIER1	Q8N108|Q8N108-12|Q8N108-13|Q8N108-17	Mesoderm induction early response protein 1 OS=Homo sapiens GN=MIER1 PE=1 SV=2|Isoform 2 of Mesoderm induction early response protein 1 OS=Homo sapiens GN=MIER1|Isoform 3 of Mesoderm induction early response protein 1 OS=Homo sapiens GN=MIER1|Isoform 7 of Mesoderm induction early response protein 1 OS=Homo sapiens GN=MIER1	0.652286	hDFs +MMC - hTCs +MMC	limma	0.000129054	0.00300765	no hit
1860	PRPSAP1	Q14558|Q14558-2	Phosphoribosyl pyrophosphate synthase-associated protein 1 OS=Homo sapiens GN=PRPSAP1 PE=1 SV=2|Isoform 2 of Phosphoribosyl pyrophosphate synthase-associated protein 1 OS=Homo sapiens GN=PRPSAP1	0.0603931	hDFs +MMC - hTCs +MMC	limma	0.610982	0.74012	no hit
1861	TSNAX	Q99598	Translin-associated protein X OS=Homo sapiens GN=TSNAX PE=1 SV=1	0.0614426	hDFs +MMC - hTCs +MMC	limma	0.48361	0.641605	no hit
1862	UBE2J1	Q9Y385	Ubiquitin-conjugating enzyme E2 J1 OS=Homo sapiens GN=UBE2J1 PE=1 SV=2	-0.0255397	hDFs +MMC - hTCs +MMC	limma	0.694659	0.804126	no hit
1863	GXYLT1	Q4G148|Q4G148-2	Glucoside xylosyltransferase 1 OS=Homo sapiens GN=GXYLT1 PE=1 SV=2|Isoform 2 of Glucoside xylosyltransferase 1 OS=Homo sapiens GN=GXYLT1	-0.0254715	hDFs +MMC - hTCs +MMC	limma	0.798518	0.877304	no hit
1864	WDR43	Q15061	WD repeat-containing protein 43 OS=Homo sapiens GN=WDR43 PE=1 SV=3	0.134617	hDFs +MMC - hTCs +MMC	limma	0.0942813	0.212486	no hit
1865	PRKACA	P17612	cAMP-dependent protein kinase catalytic subunit alpha OS=Homo sapiens GN=PRKACA PE=1 SV=2	0.0715725	hDFs +MMC - hTCs +MMC	limma	0.526259	0.677372	no hit
1866	HNRNPA3	P51991|P51991-2	Heterogeneous nuclear ribonucleoprotein A3 OS=Homo sapiens GN=HNRNPA3 PE=1 SV=2|Isoform 2 of Heterogeneous nuclear ribonucleoprotein A3 OS=Homo sapiens GN=HNRNPA3	-0.0265887	hDFs +MMC - hTCs +MMC	limma	0.813457	0.885749	no hit
1867	COG4	A0A0A0MS45|J3KNI1|Q9H9E3	Conserved oligomeric Golgi complex subunit 4 OS=Homo sapiens GN=COG4 PE=1 SV=1|Conserved oligomeric Golgi complex subunit 4 OS=Homo sapiens GN=COG4 PE=1 SV=1|Conserved oligomeric Golgi complex subunit 4 OS=Homo sapiens GN=COG4 PE=1 SV=3	-0.0348617	hDFs +MMC - hTCs +MMC	limma	0.556471	0.701515	no hit
1868	LSAMP	F5H5G1|H3BLU2|Q13449	Limbic system-associated membrane protein OS=Homo sapiens GN=LSAMP PE=1 SV=2|Limbic system-associated membrane protein (Fragment) OS=Homo sapiens GN=LSAMP PE=1 SV=1|Limbic system-associated membrane protein OS=Homo sapiens GN=LSAMP PE=1 SV=2	-0.159951	hDFs +MMC - hTCs +MMC	limma	0.607439	0.738397	no hit
1869	RACK1	P63244	Receptor of activated protein C kinase 1 OS=Homo sapiens GN=RACK1 PE=1 SV=3	-0.078559	hDFs +MMC - hTCs +MMC	limma	0.768881	0.858168	no hit
1870	ADAM9	Q13443	Disintegrin and metalloproteinase domain-containing protein 9 OS=Homo sapiens GN=ADAM9 PE=1 SV=1	0.0230732	hDFs +MMC - hTCs +MMC	limma	0.879395	0.928211	no hit
1871	PDAP1	Q13442	28 kDa heat- and acid-stable phosphoprotein OS=Homo sapiens GN=PDAP1 PE=1 SV=1	-0.0432329	hDFs +MMC - hTCs +MMC	limma	0.572883	0.715178	no hit
1872	P2RX4	Q99571|Q99571-2|Q99571-3	P2X purinoceptor 4 OS=Homo sapiens GN=P2RX4 PE=1 SV=2|Isoform 2 of P2X purinoceptor 4 OS=Homo sapiens GN=P2RX4|Isoform 3 of P2X purinoceptor 4 OS=Homo sapiens GN=P2RX4	-0.0973032	hDFs +MMC - hTCs +MMC	limma	0.50132	0.657132	no hit
1873	SLC22A18	A0A024RCG2|A0A0J9YWM3|E9PRM7|Q96BI1	Solute carrier family 22 (Organic cation transporter), member 18, isoform CRA_a OS=Homo sapiens GN=SLC22A18 PE=1 SV=1|Solute carrier family 22 member 18 OS=Homo sapiens GN=SLC22A18 PE=1 SV=1|Solute carrier family 22 member 18 OS=Homo sapiens GN=SLC22A18 PE=1 SV=1|Solute carrier family 22 member 18 OS=Homo sapiens GN=SLC22A18 PE=1 SV=3	0.234409	hDFs +MMC - hTCs +MMC	limma	0.352903	0.519346	no hit
1874	ERCC3	P19447	TFIIH basal transcription factor complex helicase XPB subunit OS=Homo sapiens GN=ERCC3 PE=1 SV=1	0.110364	hDFs +MMC - hTCs +MMC	limma	0.328655	0.49472	no hit
1875	RPL36AL	Q969Q0	60S ribosomal protein L36a-like OS=Homo sapiens GN=RPL36AL PE=1 SV=3	-0.174642	hDFs +MMC - hTCs +MMC	limma	0.290019	0.456388	no hit
1876	NT5C2	P49902|Q5JUV4	Cytosolic purine 5'-nucleotidase OS=Homo sapiens GN=NT5C2 PE=1 SV=1|Cytosolic purine 5'-nucleotidase (Fragment) OS=Homo sapiens GN=NT5C2 PE=1 SV=1	-0.296088	hDFs +MMC - hTCs +MMC	limma	0.00303988	0.0220235	no hit
1877	MYO5A	A0A087WY00|F8W6H6|Q9Y4I1|Q9Y4I1-2	Unconventional myosin-Va OS=Homo sapiens GN=MYO5A PE=1 SV=1|Unconventional myosin-Va OS=Homo sapiens GN=MYO5A PE=1 SV=2|Unconventional myosin-Va OS=Homo sapiens GN=MYO5A PE=1 SV=2|Isoform 2 of Unconventional myosin-Va OS=Homo sapiens GN=MYO5A	-0.583308	hDFs +MMC - hTCs +MMC	limma	0.000374085	0.00562944	no hit
1878	UCHL3	A0A087WTB8|P15374|Q5TBK7	Ubiquitin carboxyl-terminal hydrolase OS=Homo sapiens GN=UCHL3 PE=1 SV=1|Ubiquitin carboxyl-terminal hydrolase isozyme L3 OS=Homo sapiens GN=UCHL3 PE=1 SV=1|Ubiquitin carboxyl-terminal hydrolase isozyme L3 (Fragment) OS=Homo sapiens GN=UCHL3 PE=1 SV=1	-0.0932102	hDFs +MMC - hTCs +MMC	limma	0.403713	0.567937	no hit
1879	GMPPA	Q96IJ6	Mannose-1-phosphate guanyltransferase alpha OS=Homo sapiens GN=GMPPA PE=1 SV=1	0.0922044	hDFs +MMC - hTCs +MMC	limma	0.136273	0.272161	no hit
1880	ANXA2	P07355	Annexin A2 OS=Homo sapiens GN=ANXA2 PE=1 SV=2	-0.0566005	hDFs +MMC - hTCs +MMC	limma	0.594191	0.728323	no hit
1881	EXOC4	Q96A65	Exocyst complex component 4 OS=Homo sapiens GN=EXOC4 PE=1 SV=1	-0.0742717	hDFs +MMC - hTCs +MMC	limma	0.259789	0.422188	no hit
1882	RB1	P06400	Retinoblastoma-associated protein OS=Homo sapiens GN=RB1 PE=1 SV=2	0.325607	hDFs +MMC - hTCs +MMC	limma	0.000726539	0.00873029	no hit
1883	FMNL2	Q96PY5-3	Isoform 2 of Formin-like protein 2 OS=Homo sapiens GN=FMNL2	-1.22196	hDFs +MMC - hTCs +MMC	limma	0.000259592	0.00459801	hit
1884	DDX39B	Q13838|Q13838-2	Spliceosome RNA helicase DDX39B OS=Homo sapiens GN=DDX39B PE=1 SV=1|Isoform 2 of Spliceosome RNA helicase DDX39B OS=Homo sapiens GN=DDX39B	0.0545861	hDFs +MMC - hTCs +MMC	limma	0.573222	0.715178	no hit
1885	DNAJA1	P31689	DnaJ homolog subfamily A member 1 OS=Homo sapiens GN=DNAJA1 PE=1 SV=2	-0.307445	hDFs +MMC - hTCs +MMC	limma	0.000620785	0.00791572	no hit
1886	RPF2	Q9H7B2	Ribosome production factor 2 homolog OS=Homo sapiens GN=RPF2 PE=1 SV=2	0.0474647	hDFs +MMC - hTCs +MMC	limma	0.57815	0.718287	no hit
1887	SMYD3	Q9H7B4	Histone-lysine N-methyltransferase SMYD3 OS=Homo sapiens GN=SMYD3 PE=1 SV=4	0.0151196	hDFs +MMC - hTCs +MMC	limma	0.835027	0.899588	no hit
1888	KNTC1	P50748	Kinetochore-associated protein 1 OS=Homo sapiens GN=KNTC1 PE=1 SV=1	0.14718	hDFs +MMC - hTCs +MMC	limma	0.128743	0.262231	no hit
1889	HLCS	P50747	Biotin--protein ligase OS=Homo sapiens GN=HLCS PE=1 SV=1	0.0414332	hDFs +MMC - hTCs +MMC	limma	0.636086	0.75883	no hit
1890	PIP5K1C	O60331|O60331-2|O60331-3|O60331-4	Phosphatidylinositol 4-phosphate 5-kinase type-1 gamma OS=Homo sapiens GN=PIP5K1C PE=1 SV=2|Isoform 2 of Phosphatidylinositol 4-phosphate 5-kinase type-1 gamma OS=Homo sapiens GN=PIP5K1C|Isoform 3 of Phosphatidylinositol 4-phosphate 5-kinase type-1 gamma OS=Homo sapiens GN=PIP5K1C|Isoform 4 of Phosphatidylinositol 4-phosphate 5-kinase type-1 gamma OS=Homo sapiens GN=PIP5K1C	0.171475	hDFs +MMC - hTCs +MMC	limma	0.558371	0.702585	no hit
1891	CASK	O14936|O14936-2|O14936-3|O14936-4|O14936-6	Peripheral plasma membrane protein CASK OS=Homo sapiens GN=CASK PE=1 SV=3|Isoform 2 of Peripheral plasma membrane protein CASK OS=Homo sapiens GN=CASK|Isoform 3 of Peripheral plasma membrane protein CASK OS=Homo sapiens GN=CASK|Isoform 4 of Peripheral plasma membrane protein CASK OS=Homo sapiens GN=CASK|Isoform 6 of Peripheral plasma membrane protein CASK OS=Homo sapiens GN=CASK	-0.00376656	hDFs +MMC - hTCs +MMC	limma	0.96519	0.979321	no hit
1892	FAM126A	Q9BYI3-3	Isoform 3 of Hyccin OS=Homo sapiens GN=FAM126A	0.102891	hDFs +MMC - hTCs +MMC	limma	0.472787	0.632505	no hit
1893	IGF2BP3	O00425	Insulin-like growth factor 2 mRNA-binding protein 3 OS=Homo sapiens GN=IGF2BP3 PE=1 SV=2	1.55616	hDFs +MMC - hTCs +MMC	limma	0.0036916	0.0243961	hit
1894	UBE3C	Q15386	Ubiquitin-protein ligase E3C OS=Homo sapiens GN=UBE3C PE=1 SV=3	-0.0179976	hDFs +MMC - hTCs +MMC	limma	0.836992	0.900623	no hit
1895	LPCAT4	Q643R3	Lysophospholipid acyltransferase LPCAT4 OS=Homo sapiens GN=LPCAT4 PE=1 SV=1	-0.302934	hDFs +MMC - hTCs +MMC	limma	0.00212498	0.0174879	no hit
1896	UBE2D3	A0A087WY85|P61077|P61077-2|P61077-3	Ubiquitin-conjugating enzyme E2 D3 OS=Homo sapiens GN=UBE2D3 PE=1 SV=1|Ubiquitin-conjugating enzyme E2 D3 OS=Homo sapiens GN=UBE2D3 PE=1 SV=1|Isoform 2 of Ubiquitin-conjugating enzyme E2 D3 OS=Homo sapiens GN=UBE2D3|Isoform 3 of Ubiquitin-conjugating enzyme E2 D3 OS=Homo sapiens GN=UBE2D3	-0.10821	hDFs +MMC - hTCs +MMC	limma	0.153665	0.294632	no hit
1897	AMOTL1	Q8IY63|Q8IY63-2	Angiomotin-like protein 1 OS=Homo sapiens GN=AMOTL1 PE=1 SV=1|Isoform 2 of Angiomotin-like protein 1 OS=Homo sapiens GN=AMOTL1	-0.0108695	hDFs +MMC - hTCs +MMC	limma	0.954024	0.971852	no hit
1898	DYNLL1	P63167	Dynein light chain 1, cytoplasmic OS=Homo sapiens GN=DYNLL1 PE=1 SV=1	-0.00274608	hDFs +MMC - hTCs +MMC	limma	0.985525	0.99034	no hit
1899	SUMO1	B8ZZN6|P63165	Small ubiquitin-related modifier 1 OS=Homo sapiens GN=SUMO1 PE=1 SV=1|Small ubiquitin-related modifier 1 OS=Homo sapiens GN=SUMO1 PE=1 SV=1	0.285452	hDFs +MMC - hTCs +MMC	limma	0.00158173	0.0142409	no hit
1900	SRPX	P78539|P78539-2|P78539-3|P78539-4|P78539-5	Sushi repeat-containing protein SRPX OS=Homo sapiens GN=SRPX PE=1 SV=1|Isoform 2 of Sushi repeat-containing protein SRPX OS=Homo sapiens GN=SRPX|Isoform 3 of Sushi repeat-containing protein SRPX OS=Homo sapiens GN=SRPX|Isoform 4 of Sushi repeat-containing protein SRPX OS=Homo sapiens GN=SRPX|Isoform 5 of Sushi repeat-containing protein SRPX OS=Homo sapiens GN=SRPX	-0.488627	hDFs +MMC - hTCs +MMC	limma	0.00359868	0.0241005	no hit
1901	RAD50	Q92878|Q92878-2	DNA repair protein RAD50 OS=Homo sapiens GN=RAD50 PE=1 SV=1|Isoform 2 of DNA repair protein RAD50 OS=Homo sapiens GN=RAD50	0.0158127	hDFs +MMC - hTCs +MMC	limma	0.826125	0.892981	no hit
1902	RPS20	P60866|P60866-2	40S ribosomal protein S20 OS=Homo sapiens GN=RPS20 PE=1 SV=1|Isoform 2 of 40S ribosomal protein S20 OS=Homo sapiens GN=RPS20	0.0211585	hDFs +MMC - hTCs +MMC	limma	0.854184	0.913315	no hit
1903	EHHADH	Q08426	Peroxisomal bifunctional enzyme OS=Homo sapiens GN=EHHADH PE=1 SV=3	0.00192549	hDFs +MMC - hTCs +MMC	limma	0.978789	0.986468	no hit
1904	RBMS1	E7ETU5|F6Y5H0|P29558|P29558-2	RNA-binding motif, single-stranded-interacting protein 1 OS=Homo sapiens GN=RBMS1 PE=1 SV=1|RNA-binding motif, single-stranded-interacting protein 1 OS=Homo sapiens GN=RBMS1 PE=1 SV=1|RNA-binding motif, single-stranded-interacting protein 1 OS=Homo sapiens GN=RBMS1 PE=1 SV=3|Isoform 2 of RNA-binding motif, single-stranded-interacting protein 1 OS=Homo sapiens GN=RBMS1	0.22055	hDFs +MMC - hTCs +MMC	limma	0.0933088	0.210882	no hit
1905	LTN1	O94822|O94822-3	E3 ubiquitin-protein ligase listerin OS=Homo sapiens GN=LTN1 PE=1 SV=6|Isoform 3 of E3 ubiquitin-protein ligase listerin OS=Homo sapiens GN=LTN1	-0.112154	hDFs +MMC - hTCs +MMC	limma	0.308541	0.475728	no hit
1906	CRTAP	C9JP16|O75718	Cartilage-associated protein OS=Homo sapiens GN=CRTAP PE=1 SV=1|Cartilage-associated protein OS=Homo sapiens GN=CRTAP PE=1 SV=1	-0.0646933	hDFs +MMC - hTCs +MMC	limma	0.704529	0.811803	no hit
1907	ANO6	Q4KMQ2|Q4KMQ2-2|Q4KMQ2-3	Anoctamin-6 OS=Homo sapiens GN=ANO6 PE=1 SV=2|Isoform 2 of Anoctamin-6 OS=Homo sapiens GN=ANO6|Isoform 3 of Anoctamin-6 OS=Homo sapiens GN=ANO6	0.426784	hDFs +MMC - hTCs +MMC	limma	0.00060591	0.00782189	no hit
1908	GRWD1	Q9BQ67	Glutamate-rich WD repeat-containing protein 1 OS=Homo sapiens GN=GRWD1 PE=1 SV=1	0.186859	hDFs +MMC - hTCs +MMC	limma	0.130188	0.263629	no hit
1909	HEATR5B	Q9P2D3|Q9P2D3-3	HEAT repeat-containing protein 5B OS=Homo sapiens GN=HEATR5B PE=1 SV=2|Isoform 3 of HEAT repeat-containing protein 5B OS=Homo sapiens GN=HEATR5B	0.0122299	hDFs +MMC - hTCs +MMC	limma	0.864561	0.919065	no hit
1910	TOLLIP	Q9H0E2	Toll-interacting protein OS=Homo sapiens GN=TOLLIP PE=1 SV=1	0.0629785	hDFs +MMC - hTCs +MMC	limma	0.536658	0.685896	no hit
1911	CBR1	P16152	Carbonyl reductase [NADPH] 1 OS=Homo sapiens GN=CBR1 PE=1 SV=3	-0.23181	hDFs +MMC - hTCs +MMC	limma	0.00765397	0.0384303	no hit
1912	CPNE8	Q86YQ8	Copine-8 OS=Homo sapiens GN=CPNE8 PE=1 SV=2	0.381336	hDFs +MMC - hTCs +MMC	limma	0.010748	0.0483018	no hit
1913	MSH3	P20585	DNA mismatch repair protein Msh3 OS=Homo sapiens GN=MSH3 PE=1 SV=4	0.138117	hDFs +MMC - hTCs +MMC	limma	0.127747	0.260691	no hit
1914	EIF2B2	P49770	Translation initiation factor eIF-2B subunit beta OS=Homo sapiens GN=EIF2B2 PE=1 SV=3	0.0846296	hDFs +MMC - hTCs +MMC	limma	0.254365	0.416327	no hit
1915	STAMBP	O95630	STAM-binding protein OS=Homo sapiens GN=STAMBP PE=1 SV=1	-0.338864	hDFs +MMC - hTCs +MMC	limma	0.00685123	0.0360169	no hit
1916	PIP4K2A	P48426	Phosphatidylinositol 5-phosphate 4-kinase type-2 alpha OS=Homo sapiens GN=PIP4K2A PE=1 SV=2	-0.0580989	hDFs +MMC - hTCs +MMC	limma	0.582937	0.719704	no hit
1917	WARS2	Q9UGM6	Tryptophan--tRNA ligase, mitochondrial OS=Homo sapiens GN=WARS2 PE=1 SV=1	0.0190614	hDFs +MMC - hTCs +MMC	limma	0.858945	0.916359	no hit
1918	YBX3	P16989|P16989-2	Y-box-binding protein 3 OS=Homo sapiens GN=YBX3 PE=1 SV=4|Isoform 2 of Y-box-binding protein 3 OS=Homo sapiens GN=YBX3	0.187088	hDFs +MMC - hTCs +MMC	limma	0.164428	0.309084	no hit
1919	DOPEY2	Q9Y3R5|Q9Y3R5-2	Protein dopey-2 OS=Homo sapiens GN=DOPEY2 PE=1 SV=5|Isoform 2 of Protein dopey-2 OS=Homo sapiens GN=DOPEY2	-0.607528	hDFs +MMC - hTCs +MMC	limma	4.85217e-05	0.0016488	no hit
1920	CUL7	Q14999|Q14999-2	Cullin-7 OS=Homo sapiens GN=CUL7 PE=1 SV=2|Isoform 2 of Cullin-7 OS=Homo sapiens GN=CUL7	-0.360292	hDFs +MMC - hTCs +MMC	limma	0.0061004	0.0336801	no hit
1921	WDR1	O75083	WD repeat-containing protein 1 OS=Homo sapiens GN=WDR1 PE=1 SV=4	-0.199767	hDFs +MMC - hTCs +MMC	limma	0.0841634	0.195972	no hit
1922	METTL2B	Q6P1Q9|Q6P1Q9-2	Methyltransferase-like protein 2B OS=Homo sapiens GN=METTL2B PE=1 SV=3|Isoform 2 of Methyltransferase-like protein 2B OS=Homo sapiens GN=METTL2B	-0.0757874	hDFs +MMC - hTCs +MMC	limma	0.586546	0.721857	no hit
1923	SF3A2	Q15428	Splicing factor 3A subunit 2 OS=Homo sapiens GN=SF3A2 PE=1 SV=2	-0.0660027	hDFs +MMC - hTCs +MMC	limma	0.259111	0.421606	no hit
1924	NCAPG	Q9BPX3	Condensin complex subunit 3 OS=Homo sapiens GN=NCAPG PE=1 SV=1	0.411062	hDFs +MMC - hTCs +MMC	limma	0.00186205	0.0158184	no hit
1925	ARPC5L	Q9BPX5	Actin-related protein 2/3 complex subunit 5-like protein OS=Homo sapiens GN=ARPC5L PE=1 SV=1	0.144265	hDFs +MMC - hTCs +MMC	limma	0.273454	0.437661	no hit
1926	SLC35B2	Q8TB61|Q8TB61-2|Q8TB61-3	Adenosine 3'-phospho 5'-phosphosulfate transporter 1 OS=Homo sapiens GN=SLC35B2 PE=1 SV=1|Isoform 2 of Adenosine 3'-phospho 5'-phosphosulfate transporter 1 OS=Homo sapiens GN=SLC35B2|Isoform 3 of Adenosine 3'-phospho 5'-phosphosulfate transporter 1 OS=Homo sapiens GN=SLC35B2	0.0412972	hDFs +MMC - hTCs +MMC	limma	0.662137	0.777759	no hit
1927	SERINC1	Q9NRX5	Serine incorporator 1 OS=Homo sapiens GN=SERINC1 PE=1 SV=1	-0.0723238	hDFs +MMC - hTCs +MMC	limma	0.503769	0.659054	no hit
1928	PNO1	Q9NRX1	RNA-binding protein PNO1 OS=Homo sapiens GN=PNO1 PE=1 SV=1	0.14595	hDFs +MMC - hTCs +MMC	limma	0.0923841	0.209585	no hit
1929	MRPS36	P82909	28S ribosomal protein S36, mitochondrial OS=Homo sapiens GN=MRPS36 PE=1 SV=2	0.102625	hDFs +MMC - hTCs +MMC	limma	0.521293	0.672624	no hit
1930	NCBP3	Q53F19	Nuclear cap-binding protein subunit 3 OS=Homo sapiens GN=NCBP3 PE=1 SV=2	0.210428	hDFs +MMC - hTCs +MMC	limma	0.119598	0.249771	no hit
1931	TSC22D2	O75157|O75157-2	TSC22 domain family protein 2 OS=Homo sapiens GN=TSC22D2 PE=1 SV=3|Isoform 2 of TSC22 domain family protein 2 OS=Homo sapiens GN=TSC22D2	0.18245	hDFs +MMC - hTCs +MMC	limma	0.36931	0.534989	no hit
1932	SCCPDH	Q8NBX0	Saccharopine dehydrogenase-like oxidoreductase OS=Homo sapiens GN=SCCPDH PE=1 SV=1	-0.255728	hDFs +MMC - hTCs +MMC	limma	0.0206427	0.0761382	no hit
1933	IPO5	O00410|O00410-3	Importin-5 OS=Homo sapiens GN=IPO5 PE=1 SV=4|Isoform 3 of Importin-5 OS=Homo sapiens GN=IPO5	0.0811718	hDFs +MMC - hTCs +MMC	limma	0.503737	0.659054	no hit
1934	HRSP12	P52758	Ribonuclease UK114 OS=Homo sapiens GN=HRSP12 PE=1 SV=1	0.0260846	hDFs +MMC - hTCs +MMC	limma	0.890383	0.934792	no hit
1935	RBM5	P52756	RNA-binding protein 5 OS=Homo sapiens GN=RBM5 PE=1 SV=2	0.371399	hDFs +MMC - hTCs +MMC	limma	0.0110087	0.0493051	no hit
1936	EPHB3	P54753	Ephrin type-B receptor 3 OS=Homo sapiens GN=EPHB3 PE=1 SV=2	0.602466	hDFs +MMC - hTCs +MMC	limma	0.0058979	0.0328375	no hit
1937	TOMM70	O94826	Mitochondrial import receptor subunit TOM70 OS=Homo sapiens GN=TOMM70 PE=1 SV=1	-0.140393	hDFs +MMC - hTCs +MMC	limma	0.0459026	0.130105	no hit
1938	IPO13	O94829	Importin-13 OS=Homo sapiens GN=IPO13 PE=1 SV=3	-0.0174709	hDFs +MMC - hTCs +MMC	limma	0.804438	0.881234	no hit
1939	AUP1	Q9Y679|Q9Y679-2	Ancient ubiquitous protein 1 OS=Homo sapiens GN=AUP1 PE=1 SV=1|Isoform Short of Ancient ubiquitous protein 1 OS=Homo sapiens GN=AUP1	-0.480817	hDFs +MMC - hTCs +MMC	limma	0.00436078	0.0273471	no hit
1940	TTL	Q8NG68	Tubulin--tyrosine ligase OS=Homo sapiens GN=TTL PE=1 SV=2	-0.209058	hDFs +MMC - hTCs +MMC	limma	0.07457	0.18107	no hit
1941	CPSF3L	Q5TA45|Q5TA45-2|Q5TA45-3|Q96HV7	Integrator complex subunit 11 OS=Homo sapiens GN=CPSF3L PE=1 SV=2|Isoform 2 of Integrator complex subunit 11 OS=Homo sapiens GN=CPSF3L|Isoform 3 of Integrator complex subunit 11 OS=Homo sapiens GN=CPSF3L|CPSF3L protein OS=Homo sapiens GN=CPSF3L PE=1 SV=1	0.0688656	hDFs +MMC - hTCs +MMC	limma	0.347173	0.513925	no hit
1942	CALR	P27797	Calreticulin OS=Homo sapiens GN=CALR PE=1 SV=1	-0.163445	hDFs +MMC - hTCs +MMC	limma	0.297734	0.464779	no hit
1943	STX6	O43752	Syntaxin-6 OS=Homo sapiens GN=STX6 PE=1 SV=1	-0.07316	hDFs +MMC - hTCs +MMC	limma	0.440996	0.603775	no hit
1944	RPL8	P62917	60S ribosomal protein L8 OS=Homo sapiens GN=RPL8 PE=1 SV=2	0.0935929	hDFs +MMC - hTCs +MMC	limma	0.22996	0.389322	no hit
1945	GBAS	O75323	Protein NipSnap homolog 2 OS=Homo sapiens GN=GBAS PE=1 SV=1	-0.42999	hDFs +MMC - hTCs +MMC	limma	0.000843241	0.00959255	no hit
1946	ACOX1	Q15067|Q15067-2	Peroxisomal acyl-coenzyme A oxidase 1 OS=Homo sapiens GN=ACOX1 PE=1 SV=3|Isoform 2 of Peroxisomal acyl-coenzyme A oxidase 1 OS=Homo sapiens GN=ACOX1	-0.0225046	hDFs +MMC - hTCs +MMC	limma	0.871563	0.922904	no hit
1947	NCOA5	Q9HCD5	Nuclear receptor coactivator 5 OS=Homo sapiens GN=NCOA5 PE=1 SV=2	0.112959	hDFs +MMC - hTCs +MMC	limma	0.302521	0.469607	no hit
1948	DCUN1D3	Q8IWE4	DCN1-like protein 3 OS=Homo sapiens GN=DCUN1D3 PE=1 SV=1	-0.290431	hDFs +MMC - hTCs +MMC	limma	0.0247337	0.085034	no hit
1949	PLEKHM2	Q5VVD7|Q8IWE5	Pleckstrin homology domain-containing family M member 2 OS=Homo sapiens GN=PLEKHM2 PE=1 SV=1|Pleckstrin homology domain-containing family M member 2 OS=Homo sapiens GN=PLEKHM2 PE=1 SV=2	-0.239159	hDFs +MMC - hTCs +MMC	limma	0.00694564	0.0363078	no hit
1950	FAM114A1	Q8IWE2	Protein NOXP20 OS=Homo sapiens GN=FAM114A1 PE=1 SV=2	-0.162008	hDFs +MMC - hTCs +MMC	limma	0.129695	0.263378	no hit
1951	PDIA3	H7BZJ3|P30101	Protein disulfide-isomerase A3 (Fragment) OS=Homo sapiens GN=PDIA3 PE=1 SV=1|Protein disulfide-isomerase A3 OS=Homo sapiens GN=PDIA3 PE=1 SV=4	-0.300541	hDFs +MMC - hTCs +MMC	limma	0.00309369	0.0222298	no hit
1952	TGOLN2	F8W8W7|J3KQ45|O43493|O43493-2|O43493-3|O43493-5	Trans-Golgi network integral membrane protein 2 OS=Homo sapiens GN=TGOLN2 PE=1 SV=2|Trans-Golgi network integral membrane protein 2 OS=Homo sapiens GN=TGOLN2 PE=1 SV=1|Trans-Golgi network integral membrane protein 2 OS=Homo sapiens GN=TGOLN2 PE=1 SV=2|Isoform TGN46 of Trans-Golgi network integral membrane protein 2 OS=Homo sapiens GN=TGOLN2|Isoform TGN48 of Trans-Golgi network integral membrane p…	0.687183	hDFs +MMC - hTCs +MMC	limma	0.000701672	0.00859466	no hit
1953	WDR55	Q9H6Y2	WD repeat-containing protein 55 OS=Homo sapiens GN=WDR55 PE=1 SV=2	0.302767	hDFs +MMC - hTCs +MMC	limma	0.0564558	0.149049	no hit
1954	TROVE2	P10155	60 kDa SS-A/Ro ribonucleoprotein OS=Homo sapiens GN=TROVE2 PE=1 SV=2	-0.168386	hDFs +MMC - hTCs +MMC	limma	0.0276058	0.0917929	no hit
1955	PRDX2	P32119	Peroxiredoxin-2 OS=Homo sapiens GN=PRDX2 PE=1 SV=5	-0.23949	hDFs +MMC - hTCs +MMC	limma	0.0632636	0.160971	no hit
1956	HSPA2	P54652	Heat shock-related 70 kDa protein 2 OS=Homo sapiens GN=HSPA2 PE=1 SV=1	1.2852	hDFs +MMC - hTCs +MMC	limma	0.000127673	0.00298869	hit
1957	YME1L1	Q96TA2|Q96TA2-2|Q96TA2-3	ATP-dependent zinc metalloprotease YME1L1 OS=Homo sapiens GN=YME1L1 PE=1 SV=2|Isoform 2 of ATP-dependent zinc metalloprotease YME1L1 OS=Homo sapiens GN=YME1L1|Isoform 3 of ATP-dependent zinc metalloprotease YME1L1 OS=Homo sapiens GN=YME1L1	-0.164917	hDFs +MMC - hTCs +MMC	limma	0.020795	0.0764857	no hit
1958	H6PD	O95479|R4GMU1	GDH/6PGL endoplasmic bifunctional protein OS=Homo sapiens GN=H6PD PE=1 SV=2|GDH/6PGL endoplasmic bifunctional protein OS=Homo sapiens GN=H6PD PE=1 SV=1	-0.570842	hDFs +MMC - hTCs +MMC	limma	0.000261022	0.00459801	no hit
1959	MMP2	P08253	72 kDa type IV collagenase OS=Homo sapiens GN=MMP2 PE=1 SV=2	-0.504787	hDFs +MMC - hTCs +MMC	limma	0.0121233	0.0527047	no hit
1960	CBR3	O75828	Carbonyl reductase [NADPH] 3 OS=Homo sapiens GN=CBR3 PE=1 SV=3	-0.582863	hDFs +MMC - hTCs +MMC	limma	0.0141773	0.0587968	no hit
1961	EIF3J	O75822	Eukaryotic translation initiation factor 3 subunit J OS=Homo sapiens GN=EIF3J PE=1 SV=2	0.407036	hDFs +MMC - hTCs +MMC	limma	0.00715357	0.0369771	no hit
1962	ATPIF1	Q9UII2	ATPase inhibitor, mitochondrial OS=Homo sapiens GN=ATPIF1 PE=1 SV=1	0.0233672	hDFs +MMC - hTCs +MMC	limma	0.772336	0.860829	no hit
1963	GART	P22102	Trifunctional purine biosynthetic protein adenosine-3 OS=Homo sapiens GN=GART PE=1 SV=1	0.0082283	hDFs +MMC - hTCs +MMC	limma	0.936894	0.961262	no hit
1964	BCL2L1	Q07817|Q07817-2|Q07817-3|Q5QP56|Q5TE64|Q9H1R6	Bcl-2-like protein 1 OS=Homo sapiens GN=BCL2L1 PE=1 SV=1|Isoform Bcl-X(S) of Bcl-2-like protein 1 OS=Homo sapiens GN=BCL2L1|Isoform Bcl-X(beta) of Bcl-2-like protein 1 OS=Homo sapiens GN=BCL2L1|Bcl-2-like protein 1 (Fragment) OS=Homo sapiens GN=BCL2L1 PE=1 SV=1|Bcl-2-like protein 1 (Fragment) OS=Homo sapiens GN=BCL2L1 PE=1 SV=1|Bcl-2-like protein 1 (Fragment) OS=Homo sapiens GN=BCL2L1 PE=1 SV=1	-0.161573	hDFs +MMC - hTCs +MMC	limma	0.165583	0.310254	no hit
1965	UBXN4	Q92575	UBX domain-containing protein 4 OS=Homo sapiens GN=UBXN4 PE=1 SV=2	-0.151221	hDFs +MMC - hTCs +MMC	limma	0.264298	0.427136	no hit
1966	ATP5D	P30049	ATP synthase subunit delta, mitochondrial OS=Homo sapiens GN=ATP5D PE=1 SV=2	-0.359364	hDFs +MMC - hTCs +MMC	limma	0.0127947	0.0546551	no hit
1967	SNX30	Q5VWJ9	Sorting nexin-30 OS=Homo sapiens GN=SNX30 PE=1 SV=1	-0.221454	hDFs +MMC - hTCs +MMC	limma	0.0868102	0.200803	no hit
1968	COMP	G3XAP6|P49747|P49747-2	Cartilage oligomeric matrix protein OS=Homo sapiens GN=COMP PE=1 SV=1|Cartilage oligomeric matrix protein OS=Homo sapiens GN=COMP PE=1 SV=2|Isoform 2 of Cartilage oligomeric matrix protein OS=Homo sapiens GN=COMP	0.677925	hDFs +MMC - hTCs +MMC	limma	0.135922	0.272	no hit
1969	SLC25A5	P05141	ADP/ATP translocase 2 OS=Homo sapiens GN=SLC25A5 PE=1 SV=7	0.0992904	hDFs +MMC - hTCs +MMC	limma	0.360525	0.525862	no hit
1970	LLPH	Q9BRT6	Protein LLP homolog OS=Homo sapiens GN=LLPH PE=1 SV=1	0.137374	hDFs +MMC - hTCs +MMC	limma	0.308307	0.475506	no hit
1971	TMOD2	Q9NZR1	Tropomodulin-2 OS=Homo sapiens GN=TMOD2 PE=1 SV=1	0.103566	hDFs +MMC - hTCs +MMC	limma	0.481128	0.639601	no hit
1972	PSMD6	Q15008|Q15008-4	26S proteasome non-ATPase regulatory subunit 6 OS=Homo sapiens GN=PSMD6 PE=1 SV=1|Isoform 4 of 26S proteasome non-ATPase regulatory subunit 6 OS=Homo sapiens GN=PSMD6	-0.25156	hDFs +MMC - hTCs +MMC	limma	0.00366119	0.0243479	no hit
1973	GALNT5	Q7Z7M9	Polypeptide N-acetylgalactosaminyltransferase 5 OS=Homo sapiens GN=GALNT5 PE=1 SV=1	-0.858963	hDFs +MMC - hTCs +MMC	limma	0.00135086	0.0129647	no hit
1974	VASP	P50552	Vasodilator-stimulated phosphoprotein OS=Homo sapiens GN=VASP PE=1 SV=3	0.367742	hDFs +MMC - hTCs +MMC	limma	0.00493046	0.0293764	no hit
1975	FGF2	A0A087WUF6|P09038|P09038-1|P09038-2|P09038-3	Fibroblast growth factor OS=Homo sapiens GN=FGF2 PE=1 SV=1|Fibroblast growth factor 2 OS=Homo sapiens GN=FGF2 PE=1 SV=3|Isoform 2 of Fibroblast growth factor 2 OS=Homo sapiens GN=FGF2|Isoform 3 of Fibroblast growth factor 2 OS=Homo sapiens GN=FGF2|Isoform 4 of Fibroblast growth factor 2 OS=Homo sapiens GN=FGF2	0.748125	hDFs +MMC - hTCs +MMC	limma	2.81033e-05	0.00118416	no hit
[truncated: 3,292 more rows]

## Sheet: Hits
	gene_name	protein_id	description	logFC	comparison	hit_annotation_method	pvalue	fdr	hit_annotation
[truncated: 161 more rows]
