# Supplementary material for: Macromolecular crowding in human tenocyte and skin fibroblast cultures: A comparative analysis
Source: Mater Today Bio. 2024 Jan 28;25:100977. doi: 10.1016/j.mtbio.2024.100977 (PMC10846491; doi:10.1016/j.mtbio.2024.100977)
Supplement: Multimedia component 6 [file mmc6.xlsx]

## Sheet: hDFs +MMC vs hDFs -MMC
	gene_name	protein_id	description	logFC	comparison	hit_annotation_method	pvalue	fdr	hit_annotation
1	RPL13A	P40429	60S ribosomal protein L13a OS=Homo sapiens GN=RPL13A PE=1 SV=2	-0.204909	hDFs +MMC - hDFs -MMC	limma	0.211981	0.343117	no hit
2	TTR	A0A087WT59|A0A087WV45|P02766	Transthyretin OS=Homo sapiens GN=TTR PE=1 SV=1|Transthyretin OS=Homo sapiens GN=TTR PE=1 SV=1|Transthyretin OS=Homo sapiens GN=TTR PE=1 SV=1	0.0647625	hDFs +MMC - hDFs -MMC	limma	0.708567	0.80574	no hit
3	LARS	Q9P2J5	Leucine--tRNA ligase, cytoplasmic OS=Homo sapiens GN=LARS PE=1 SV=2	0.0900583	hDFs +MMC - hDFs -MMC	limma	0.239086	0.37397	no hit
4	DPH1	I3L1H5|Q9BZG8	Diphthamide biosynthesis protein 1 (Fragment) OS=Homo sapiens GN=DPH1 PE=1 SV=1|Diphthamide biosynthesis protein 1 OS=Homo sapiens GN=DPH1 PE=1 SV=2	0.264873	hDFs +MMC - hDFs -MMC	limma	0.0903967	0.183759	no hit
5	MRPL3	E7ETU7|H0Y9G6|P09001	39S ribosomal protein L3, mitochondrial OS=Homo sapiens GN=MRPL3 PE=1 SV=1|39S ribosomal protein L3, mitochondrial (Fragment) OS=Homo sapiens GN=MRPL3 PE=1 SV=1|39S ribosomal protein L3, mitochondrial OS=Homo sapiens GN=MRPL3 PE=1 SV=1	0.267478	hDFs +MMC - hDFs -MMC	limma	0.0296416	0.0822129	no hit
6	HCCS	P53701	Cytochrome c-type heme lyase OS=Homo sapiens GN=HCCS PE=1 SV=1	0.557107	hDFs +MMC - hDFs -MMC	limma	0.000203483	0.0029937	no hit
7	MCM6	Q14566	DNA replication licensing factor MCM6 OS=Homo sapiens GN=MCM6 PE=1 SV=1	0.361229	hDFs +MMC - hDFs -MMC	limma	0.0744944	0.160017	no hit
8	NDRG1	Q92597	Protein NDRG1 OS=Homo sapiens GN=NDRG1 PE=1 SV=1	0.0688995	hDFs +MMC - hDFs -MMC	limma	0.586418	0.705726	no hit
9	CDC42BPB	Q9Y5S2	Serine/threonine-protein kinase MRCK beta OS=Homo sapiens GN=CDC42BPB PE=1 SV=2	-0.262221	hDFs +MMC - hDFs -MMC	limma	0.0154451	0.0506849	no hit
10	TRPV2	Q9Y5S1	Transient receptor potential cation channel subfamily V member 2 OS=Homo sapiens GN=TRPV2 PE=1 SV=1	0.153207	hDFs +MMC - hDFs -MMC	limma	0.240895	0.376162	no hit
11	NEU1	Q99519	Sialidase-1 OS=Homo sapiens GN=NEU1 PE=1 SV=1	-0.140169	hDFs +MMC - hDFs -MMC	limma	0.271618	0.410741	no hit
12	TPBG	Q13641	Trophoblast glycoprotein OS=Homo sapiens GN=TPBG PE=1 SV=1	0.0111846	hDFs +MMC - hDFs -MMC	limma	0.883719	0.924883	no hit
13	MRPS33	C9JBY7|Q9Y291	28S ribosomal protein S33, mitochondrial OS=Homo sapiens GN=MRPS33 PE=1 SV=1|28S ribosomal protein S33, mitochondrial OS=Homo sapiens GN=MRPS33 PE=1 SV=1	-0.034458	hDFs +MMC - hDFs -MMC	limma	0.636699	0.747689	no hit
14	DRG1	Q9Y295	Developmentally-regulated GTP-binding protein 1 OS=Homo sapiens GN=DRG1 PE=1 SV=1	0.229265	hDFs +MMC - hDFs -MMC	limma	0.0139142	0.047099	no hit
15	TTC1	Q99614	Tetratricopeptide repeat protein 1 OS=Homo sapiens GN=TTC1 PE=1 SV=1	0.237735	hDFs +MMC - hDFs -MMC	limma	0.0436793	0.10822	no hit
16	KPNA3	O00505	Importin subunit alpha-4 OS=Homo sapiens GN=KPNA3 PE=1 SV=2	0.254609	hDFs +MMC - hDFs -MMC	limma	0.00266398	0.0154012	no hit
17	GSPT2	Q8IYD1	Eukaryotic peptide chain release factor GTP-binding subunit ERF3B OS=Homo sapiens GN=GSPT2 PE=1 SV=2	0.383808	hDFs +MMC - hDFs -MMC	limma	0.00878775	0.034543	no hit
18	NUDCD3	Q8IVD9	NudC domain-containing protein 3 OS=Homo sapiens GN=NUDCD3 PE=1 SV=3	-0.0635596	hDFs +MMC - hDFs -MMC	limma	0.64302	0.752796	no hit
19	CAT	P04040	Catalase OS=Homo sapiens GN=CAT PE=1 SV=3	-0.287766	hDFs +MMC - hDFs -MMC	limma	0.0860144	0.177384	no hit
20	NDUFA12	Q9UI09	NADH dehydrogenase [ubiquinone] 1 alpha subcomplex subunit 12 OS=Homo sapiens GN=NDUFA12 PE=1 SV=1	-0.16911	hDFs +MMC - hDFs -MMC	limma	0.0659177	0.145755	no hit
21	KDM1A	O60341|O60341-2	Lysine-specific histone demethylase 1A OS=Homo sapiens GN=KDM1A PE=1 SV=2|Isoform 2 of Lysine-specific histone demethylase 1A OS=Homo sapiens GN=KDM1A	-0.181471	hDFs +MMC - hDFs -MMC	limma	0.0275217	0.077698	no hit
22	PRPF39	Q86UA1	Pre-mRNA-processing factor 39 OS=Homo sapiens GN=PRPF39 PE=1 SV=3	-0.188639	hDFs +MMC - hDFs -MMC	limma	0.033695	0.0901328	no hit
23	DYNC1LI1	Q9Y6G9	Cytoplasmic dynein 1 light intermediate chain 1 OS=Homo sapiens GN=DYNC1LI1 PE=1 SV=3	0.0632359	hDFs +MMC - hDFs -MMC	limma	0.468572	0.607183	no hit
24	COMMD10	Q9Y6G5	COMM domain-containing protein 10 OS=Homo sapiens GN=COMMD10 PE=1 SV=1	-0.0114819	hDFs +MMC - hDFs -MMC	limma	0.899941	0.934993	no hit
25	GOLGA7	Q7Z5G4	Golgin subfamily A member 7 OS=Homo sapiens GN=GOLGA7 PE=1 SV=2	-0.118023	hDFs +MMC - hDFs -MMC	limma	0.136809	0.249242	no hit
26	EIF2S3	P41091	Eukaryotic translation initiation factor 2 subunit 3 OS=Homo sapiens GN=EIF2S3 PE=1 SV=3	0.166801	hDFs +MMC - hDFs -MMC	limma	0.0777548	0.165086	no hit
27	C17orf62	Q9BQA9|Q9BQA9-2	Uncharacterized protein C17orf62 OS=Homo sapiens GN=C17orf62 PE=1 SV=1|Isoform 2 of Uncharacterized protein C17orf62 OS=Homo sapiens GN=C17orf62	-0.360682	hDFs +MMC - hDFs -MMC	limma	0.00092612	0.00798342	no hit
28	DKC1	O60832	H/ACA ribonucleoprotein complex subunit 4 OS=Homo sapiens GN=DKC1 PE=1 SV=3	0.427468	hDFs +MMC - hDFs -MMC	limma	0.000199883	0.00296718	no hit
29	GM2A	P17900	Ganglioside GM2 activator OS=Homo sapiens GN=GM2A PE=1 SV=4	-0.390896	hDFs +MMC - hDFs -MMC	limma	0.000254016	0.00338649	no hit
30	ERLIN1	B0QZ43|O75477	Erlin-1 (Fragment) OS=Homo sapiens GN=ERLIN1 PE=1 SV=1|Erlin-1 OS=Homo sapiens GN=ERLIN1 PE=1 SV=1	-0.270523	hDFs +MMC - hDFs -MMC	limma	0.0241767	0.0706653	no hit
31	SLC1A4	P43007	Neutral amino acid transporter A OS=Homo sapiens GN=SLC1A4 PE=1 SV=1	1.46613	hDFs +MMC - hDFs -MMC	limma	0.00679336	0.0290899	hit
32	ENDOG	Q14249	Endonuclease G, mitochondrial OS=Homo sapiens GN=ENDOG PE=1 SV=4	-0.868916	hDFs +MMC - hDFs -MMC	limma	0.0110571	0.0403589	no hit
33	CTTN	Q14247	Src substrate cortactin OS=Homo sapiens GN=CTTN PE=1 SV=2	1.08114	hDFs +MMC - hDFs -MMC	limma	4.3986e-06	0.000308899	hit
34	CGGBP1	Q9UFW8	CGG triplet repeat-binding protein 1 OS=Homo sapiens GN=CGGBP1 PE=1 SV=2	-0.0380979	hDFs +MMC - hDFs -MMC	limma	0.693742	0.795545	no hit
35	FAHD2A	Q96GK7	Fumarylacetoacetate hydrolase domain-containing protein 2A OS=Homo sapiens GN=FAHD2A PE=1 SV=1	-0.0407978	hDFs +MMC - hDFs -MMC	limma	0.595395	0.712842	no hit
36	LSM8	O95777	U6 snRNA-associated Sm-like protein LSm8 OS=Homo sapiens GN=LSM8 PE=1 SV=3	-0.293904	hDFs +MMC - hDFs -MMC	limma	0.0125808	0.0439702	no hit
37	SLC27A4	Q6P1M0	Long-chain fatty acid transport protein 4 OS=Homo sapiens GN=SLC27A4 PE=1 SV=1	0.0663705	hDFs +MMC - hDFs -MMC	limma	0.561718	0.686624	no hit
38	COL4A3BP	Q9Y5P4|Q9Y5P4-2|Q9Y5P4-3	Collagen type IV alpha-3-binding protein OS=Homo sapiens GN=COL4A3BP PE=1 SV=1|Isoform 2 of Collagen type IV alpha-3-binding protein OS=Homo sapiens GN=COL4A3BP|Isoform 3 of Collagen type IV alpha-3-binding protein OS=Homo sapiens GN=COL4A3BP	-0.414824	hDFs +MMC - hDFs -MMC	limma	0.00173065	0.0118151	no hit
39	MICAL1	Q8TDZ2|Q8TDZ2-4	Protein-methionine sulfoxide oxidase MICAL1 OS=Homo sapiens GN=MICAL1 PE=1 SV=2|Isoform 4 of Protein-methionine sulfoxide oxidase MICAL1 OS=Homo sapiens GN=MICAL1	0.151366	hDFs +MMC - hDFs -MMC	limma	0.315661	0.455878	no hit
40	TMEM33	P57088	Transmembrane protein 33 OS=Homo sapiens GN=TMEM33 PE=1 SV=2	0.217092	hDFs +MMC - hDFs -MMC	limma	0.00512801	0.0239443	no hit
41	SMAP2	Q8WU79	Stromal membrane-associated protein 2 OS=Homo sapiens GN=SMAP2 PE=1 SV=1	0.188617	hDFs +MMC - hDFs -MMC	limma	0.467776	0.606542	no hit
42	GPX8	Q8TED1	Probable glutathione peroxidase 8 OS=Homo sapiens GN=GPX8 PE=1 SV=2	-0.286157	hDFs +MMC - hDFs -MMC	limma	0.168114	0.288611	no hit
43	XPOT	O43592	Exportin-T OS=Homo sapiens GN=XPOT PE=1 SV=2	0.549746	hDFs +MMC - hDFs -MMC	limma	0.000711108	0.00677289	no hit
44	DECR1	Q16698|Q16698-2	2,4-dienoyl-CoA reductase, mitochondrial OS=Homo sapiens GN=DECR1 PE=1 SV=1|Isoform 2 of 2,4-dienoyl-CoA reductase, mitochondrial OS=Homo sapiens GN=DECR1	-0.126593	hDFs +MMC - hDFs -MMC	limma	0.210108	0.341135	no hit
45	MRPL57	Q9BQC6	Ribosomal protein 63, mitochondrial OS=Homo sapiens GN=MRPL57 PE=1 SV=1	-0.0527904	hDFs +MMC - hDFs -MMC	limma	0.553161	0.679771	no hit
46	SLC2A10	O95528	Solute carrier family 2, facilitated glucose transporter member 10 OS=Homo sapiens GN=SLC2A10 PE=1 SV=2	-0.665919	hDFs +MMC - hDFs -MMC	limma	0.0018862	0.0125124	no hit
47	ATP8B2	P98198|P98198-3	Phospholipid-transporting ATPase ID OS=Homo sapiens GN=ATP8B2 PE=1 SV=2|Isoform 3 of Phospholipid-transporting ATPase ID OS=Homo sapiens GN=ATP8B2	-0.470743	hDFs +MMC - hDFs -MMC	limma	0.0156416	0.0511385	no hit
48	CDC16	Q13042|Q13042-2|Q13042-3	Cell division cycle protein 16 homolog OS=Homo sapiens GN=CDC16 PE=1 SV=2|Isoform 2 of Cell division cycle protein 16 homolog OS=Homo sapiens GN=CDC16|Isoform 3 of Cell division cycle protein 16 homolog OS=Homo sapiens GN=CDC16	0.0582552	hDFs +MMC - hDFs -MMC	limma	0.453784	0.593459	no hit
49	RRS1	Q15050	Ribosome biogenesis regulatory protein homolog OS=Homo sapiens GN=RRS1 PE=1 SV=2	1.29339	hDFs +MMC - hDFs -MMC	limma	3.17894e-08	2.79058e-05	hit
50	MYCBP2	O75592|O75592-2	E3 ubiquitin-protein ligase MYCBP2 OS=Homo sapiens GN=MYCBP2 PE=1 SV=3|Isoform 2 of E3 ubiquitin-protein ligase MYCBP2 OS=Homo sapiens GN=MYCBP2	-0.499835	hDFs +MMC - hDFs -MMC	limma	0.000369176	0.00433062	no hit
51	ARHGEF40	Q8TER5|Q8TER5-3|Q8TER5-4	Rho guanine nucleotide exchange factor 40 OS=Homo sapiens GN=ARHGEF40 PE=1 SV=3|Isoform 3 of Rho guanine nucleotide exchange factor 40 OS=Homo sapiens GN=ARHGEF40|Isoform 4 of Rho guanine nucleotide exchange factor 40 OS=Homo sapiens GN=ARHGEF40	0.0872486	hDFs +MMC - hDFs -MMC	limma	0.253984	0.389668	no hit
52	BRIX1	Q8TDN6	Ribosome biogenesis protein BRX1 homolog OS=Homo sapiens GN=BRIX1 PE=1 SV=2	0.581383	hDFs +MMC - hDFs -MMC	limma	0.00185208	0.0123997	no hit
53	STAT1	P42224	Signal transducer and activator of transcription 1-alpha/beta OS=Homo sapiens GN=STAT1 PE=1 SV=2	-0.328603	hDFs +MMC - hDFs -MMC	limma	0.00390175	0.01997	no hit
54	STAT6	P42226	Signal transducer and activator of transcription 6 OS=Homo sapiens GN=STAT6 PE=1 SV=1	-0.211838	hDFs +MMC - hDFs -MMC	limma	0.0307789	0.0845216	no hit
55	NDUFV2	E7EPT4|P19404	NADH dehydrogenase [ubiquinone] flavoprotein 2, mitochondrial OS=Homo sapiens GN=NDUFV2 PE=1 SV=1|NADH dehydrogenase [ubiquinone] flavoprotein 2, mitochondrial OS=Homo sapiens GN=NDUFV2 PE=1 SV=2	0.151412	hDFs +MMC - hDFs -MMC	limma	0.195738	0.322839	no hit
56	EZR	E7EQR4|P15311	Ezrin OS=Homo sapiens GN=EZR PE=1 SV=3|Ezrin OS=Homo sapiens GN=EZR PE=1 SV=4	-0.289995	hDFs +MMC - hDFs -MMC	limma	0.184859	0.309785	no hit
57	GAK	O14976	Cyclin-G-associated kinase OS=Homo sapiens GN=GAK PE=1 SV=2	-0.0245769	hDFs +MMC - hDFs -MMC	limma	0.714795	0.810512	no hit
58	LPP	Q93052	Lipoma-preferred partner OS=Homo sapiens GN=LPP PE=1 SV=1	0.757066	hDFs +MMC - hDFs -MMC	limma	1.29072e-06	0.000133299	no hit
59	GCC1	Q96CN9	GRIP and coiled-coil domain-containing protein 1 OS=Homo sapiens GN=GCC1 PE=1 SV=1	-0.282786	hDFs +MMC - hDFs -MMC	limma	0.143483	0.257662	no hit
60	PPIA	P62937	Peptidyl-prolyl cis-trans isomerase A OS=Homo sapiens GN=PPIA PE=1 SV=2	-0.431353	hDFs +MMC - hDFs -MMC	limma	0.00371501	0.0192399	no hit
61	ISOC1	Q96CN7	Isochorismatase domain-containing protein 1 OS=Homo sapiens GN=ISOC1 PE=1 SV=3	-0.057636	hDFs +MMC - hDFs -MMC	limma	0.678742	0.782433	no hit
62	PRKAR1A	P10644	cAMP-dependent protein kinase type I-alpha regulatory subunit OS=Homo sapiens GN=PRKAR1A PE=1 SV=1	-0.375908	hDFs +MMC - hDFs -MMC	limma	0.00310783	0.017062	no hit
63	CPQ	Q9Y646	Carboxypeptidase Q OS=Homo sapiens GN=CPQ PE=1 SV=1	-0.342557	hDFs +MMC - hDFs -MMC	limma	0.0216786	0.065396	no hit
64	TRAPPC10	P48553	Trafficking protein particle complex subunit 10 OS=Homo sapiens GN=TRAPPC10 PE=1 SV=2	-0.016524	hDFs +MMC - hDFs -MMC	limma	0.904998	0.938675	no hit
65	LYAR	Q9NX58	Cell growth-regulating nucleolar protein OS=Homo sapiens GN=LYAR PE=1 SV=2	0.540268	hDFs +MMC - hDFs -MMC	limma	0.000140193	0.00233669	no hit
66	RSPRY1	Q96DX4	RING finger and SPRY domain-containing protein 1 OS=Homo sapiens GN=RSPRY1 PE=1 SV=1	-0.157234	hDFs +MMC - hDFs -MMC	limma	0.0537774	0.125942	no hit
67	TRNT1	Q96Q11|Q96Q11-2	CCA tRNA nucleotidyltransferase 1, mitochondrial OS=Homo sapiens GN=TRNT1 PE=1 SV=2|Isoform 2 of CCA tRNA nucleotidyltransferase 1, mitochondrial OS=Homo sapiens GN=TRNT1	0.016418	hDFs +MMC - hDFs -MMC	limma	0.900006	0.934993	no hit
68	SKIV2L	Q15477	Helicase SKI2W OS=Homo sapiens GN=SKIV2L PE=1 SV=3	-0.302183	hDFs +MMC - hDFs -MMC	limma	0.0046292	0.0224099	no hit
69	TRA2B	P62995|P62995-3	Transformer-2 protein homolog beta OS=Homo sapiens GN=TRA2B PE=1 SV=1|Isoform 3 of Transformer-2 protein homolog beta OS=Homo sapiens GN=TRA2B	-0.169288	hDFs +MMC - hDFs -MMC	limma	0.0217426	0.06548	no hit
70	NPEPPS	E9PLK3|P55786	Puromycin-sensitive aminopeptidase OS=Homo sapiens GN=NPEPPS PE=1 SV=1|Puromycin-sensitive aminopeptidase OS=Homo sapiens GN=NPEPPS PE=1 SV=2	-0.371368	hDFs +MMC - hDFs -MMC	limma	0.000503168	0.00527191	no hit
71	PDIA4	P13667	Protein disulfide-isomerase A4 OS=Homo sapiens GN=PDIA4 PE=1 SV=2	-0.747474	hDFs +MMC - hDFs -MMC	limma	1.16482e-05	0.000538166	no hit
72	PYROXD2	Q8N2H3	Pyridine nucleotide-disulfide oxidoreductase domain-containing protein 2 OS=Homo sapiens GN=PYROXD2 PE=1 SV=2	-0.573927	hDFs +MMC - hDFs -MMC	limma	0.00728891	0.0302527	no hit
73	TRIOBP	Q9H2D6-3|Q9H2D6-5	Isoform 4 of TRIO and F-actin-binding protein OS=Homo sapiens GN=TRIOBP|Isoform 1 of TRIO and F-actin-binding protein OS=Homo sapiens GN=TRIOBP	-0.120943	hDFs +MMC - hDFs -MMC	limma	0.30314	0.442867	no hit
74	HGS	O14964	Hepatocyte growth factor-regulated tyrosine kinase substrate OS=Homo sapiens GN=HGS PE=1 SV=1	0.0566569	hDFs +MMC - hDFs -MMC	limma	0.420108	0.561032	no hit
75	STAG1	Q8WVM7|Q8WVM7-2	Cohesin subunit SA-1 OS=Homo sapiens GN=STAG1 PE=1 SV=3|Isoform 2 of Cohesin subunit SA-1 OS=Homo sapiens GN=STAG1	0.0619749	hDFs +MMC - hDFs -MMC	limma	0.553653	0.680002	no hit
76	CPSF2	Q9P2I0	Cleavage and polyadenylation specificity factor subunit 2 OS=Homo sapiens GN=CPSF2 PE=1 SV=2	-0.287324	hDFs +MMC - hDFs -MMC	limma	0.298724	0.438634	no hit
77	ITGB1	P05556	Integrin beta-1 OS=Homo sapiens GN=ITGB1 PE=1 SV=2	-0.735387	hDFs +MMC - hDFs -MMC	limma	0.00732361	0.0303728	no hit
78	OGDH	Q02218	2-oxoglutarate dehydrogenase, mitochondrial OS=Homo sapiens GN=OGDH PE=1 SV=3	0.0738833	hDFs +MMC - hDFs -MMC	limma	0.467079	0.605788	no hit
79	GLUL	P15104	Glutamine synthetase OS=Homo sapiens GN=GLUL PE=1 SV=4	-0.609169	hDFs +MMC - hDFs -MMC	limma	0.00944056	0.036321	no hit
80	AGO1	Q9UL18	Protein argonaute-1 OS=Homo sapiens GN=AGO1 PE=1 SV=3	-0.195233	hDFs +MMC - hDFs -MMC	limma	0.00972801	0.037048	no hit
81	PYGL	P06737|P06737-2	Glycogen phosphorylase, liver form OS=Homo sapiens GN=PYGL PE=1 SV=4|Isoform 2 of Glycogen phosphorylase, liver form OS=Homo sapiens GN=PYGL	-0.606003	hDFs +MMC - hDFs -MMC	limma	0.000308484	0.00387776	no hit
82	PATL1	Q86TB9|Q86TB9-2|Q86TB9-4	Protein PAT1 homolog 1 OS=Homo sapiens GN=PATL1 PE=1 SV=2|Isoform 2 of Protein PAT1 homolog 1 OS=Homo sapiens GN=PATL1|Isoform 4 of Protein PAT1 homolog 1 OS=Homo sapiens GN=PATL1	0.0131278	hDFs +MMC - hDFs -MMC	limma	0.897669	0.934121	no hit
83	GPKOW	Q92917	G patch domain and KOW motifs-containing protein OS=Homo sapiens GN=GPKOW PE=1 SV=2	0.0501865	hDFs +MMC - hDFs -MMC	limma	0.781338	0.85682	no hit
84	DSP	P15924	Desmoplakin OS=Homo sapiens GN=DSP PE=1 SV=3	-0.0153166	hDFs +MMC - hDFs -MMC	limma	0.941154	0.963125	no hit
85	ZZEF1	O43149	Zinc finger ZZ-type and EF-hand domain-containing protein 1 OS=Homo sapiens GN=ZZEF1 PE=1 SV=6	-0.231646	hDFs +MMC - hDFs -MMC	limma	0.0150864	0.0498808	no hit
86	DHX15	O43143	Pre-mRNA-splicing factor ATP-dependent RNA helicase DHX15 OS=Homo sapiens GN=DHX15 PE=1 SV=2	0.156651	hDFs +MMC - hDFs -MMC	limma	0.0381551	0.0982223	no hit
87	UBAC1	Q9BSL1	Ubiquitin-associated domain-containing protein 1 OS=Homo sapiens GN=UBAC1 PE=1 SV=1	0.467311	hDFs +MMC - hDFs -MMC	limma	0.000421764	0.00472645	no hit
88	UBR1	Q8IWV7	E3 ubiquitin-protein ligase UBR1 OS=Homo sapiens GN=UBR1 PE=1 SV=1	0.130463	hDFs +MMC - hDFs -MMC	limma	0.403637	0.544558	no hit
89	STK24	B4DR80|Q9Y6E0-2	Serine/threonine-protein kinase 24 OS=Homo sapiens GN=STK24 PE=1 SV=1|Isoform A of Serine/threonine-protein kinase 24 OS=Homo sapiens GN=STK24	0.0340434	hDFs +MMC - hDFs -MMC	limma	0.773105	0.850962	no hit
90	MRPS27	G5EA06|Q92552|Q92552-2	28S ribosomal protein S27, mitochondrial OS=Homo sapiens GN=MRPS27 PE=1 SV=1|28S ribosomal protein S27, mitochondrial OS=Homo sapiens GN=MRPS27 PE=1 SV=3|Isoform 2 of 28S ribosomal protein S27, mitochondrial OS=Homo sapiens GN=MRPS27	0.181958	hDFs +MMC - hDFs -MMC	limma	0.212481	0.34361	no hit
91	RUVBL1	Q9Y265	RuvB-like 1 OS=Homo sapiens GN=RUVBL1 PE=1 SV=1	-0.0160945	hDFs +MMC - hDFs -MMC	limma	0.860752	0.912576	no hit
92	COPA	P53621|P53621-2	Coatomer subunit alpha OS=Homo sapiens GN=COPA PE=1 SV=2|Isoform 2 of Coatomer subunit alpha OS=Homo sapiens GN=COPA	-0.416497	hDFs +MMC - hDFs -MMC	limma	0.000504469	0.00527191	no hit
93	FBXL18	Q96ME1-4	Isoform 4 of F-box/LRR-repeat protein 18 OS=Homo sapiens GN=FBXL18	0.0208752	hDFs +MMC - hDFs -MMC	limma	0.850189	0.90665	no hit
94	KIF7	Q2M1P5	Kinesin-like protein KIF7 OS=Homo sapiens GN=KIF7 PE=1 SV=2	0.571916	hDFs +MMC - hDFs -MMC	limma	0.0895175	0.182465	no hit
95	CAP1	Q01518	Adenylyl cyclase-associated protein 1 OS=Homo sapiens GN=CAP1 PE=1 SV=5	-0.450664	hDFs +MMC - hDFs -MMC	limma	0.00235754	0.0142189	no hit
96	PLCD3	Q8N3E9	1-phosphatidylinositol 4,5-bisphosphate phosphodiesterase delta-3 OS=Homo sapiens GN=PLCD3 PE=1 SV=3	0.0828944	hDFs +MMC - hDFs -MMC	limma	0.588783	0.707534	no hit
97	SNX18	Q96RF0-2	Isoform 2 of Sorting nexin-18 OS=Homo sapiens GN=SNX18	0.0585485	hDFs +MMC - hDFs -MMC	limma	0.814532	0.880834	no hit
98	ESD	P10768|X6RA14	S-formylglutathione hydrolase OS=Homo sapiens GN=ESD PE=1 SV=2|S-formylglutathione hydrolase OS=Homo sapiens GN=ESD PE=1 SV=1	0.0160824	hDFs +MMC - hDFs -MMC	limma	0.917761	0.946996	no hit
99	CMPK1	P30085	UMP-CMP kinase OS=Homo sapiens GN=CMPK1 PE=1 SV=3	-0.838208	hDFs +MMC - hDFs -MMC	limma	0.0013985	0.0102304	no hit
100	ECHS1	P30084	Enoyl-CoA hydratase, mitochondrial OS=Homo sapiens GN=ECHS1 PE=1 SV=4	-0.306924	hDFs +MMC - hDFs -MMC	limma	0.0861777	0.177582	no hit
101	PEBP1	P30086	Phosphatidylethanolamine-binding protein 1 OS=Homo sapiens GN=PEBP1 PE=1 SV=3	-0.328068	hDFs +MMC - hDFs -MMC	limma	0.00799043	0.0322742	no hit
102	MYH9	P35579	Myosin-9 OS=Homo sapiens GN=MYH9 PE=1 SV=4	-0.821104	hDFs +MMC - hDFs -MMC	limma	1.77625e-05	0.000693001	no hit
103	ASUN	Q9NVM9|Q9NVM9-2	Protein asunder homolog OS=Homo sapiens GN=ASUN PE=1 SV=2|Isoform 2 of Protein asunder homolog OS=Homo sapiens GN=ASUN	-0.0380447	hDFs +MMC - hDFs -MMC	limma	0.663465	0.769368	no hit
104	TUBB	P07437	Tubulin beta chain OS=Homo sapiens GN=TUBB PE=1 SV=2	-0.379781	hDFs +MMC - hDFs -MMC	limma	0.000505665	0.00527394	no hit
105	CDK13	Q14004|Q14004-2	Cyclin-dependent kinase 13 OS=Homo sapiens GN=CDK13 PE=1 SV=2|Isoform 2 of Cyclin-dependent kinase 13 OS=Homo sapiens GN=CDK13	0.147851	hDFs +MMC - hDFs -MMC	limma	0.0903896	0.183759	no hit
106	PYCR2	A0A087WTV6|Q96C36	Pyrroline-5-carboxylate reductase 2 OS=Homo sapiens GN=PYCR2 PE=1 SV=1|Pyrroline-5-carboxylate reductase 2 OS=Homo sapiens GN=PYCR2 PE=1 SV=1	-0.0300113	hDFs +MMC - hDFs -MMC	limma	0.740497	0.82908	no hit
107	PIGK	Q92643	GPI-anchor transamidase OS=Homo sapiens GN=PIGK PE=1 SV=2	-0.0646766	hDFs +MMC - hDFs -MMC	limma	0.363861	0.506224	no hit
108	PC	P11498	Pyruvate carboxylase, mitochondrial OS=Homo sapiens GN=PC PE=1 SV=2	-0.468965	hDFs +MMC - hDFs -MMC	limma	0.00211898	0.013561	no hit
109	TMEM43	Q9BTV4	Transmembrane protein 43 OS=Homo sapiens GN=TMEM43 PE=1 SV=1	0.0273141	hDFs +MMC - hDFs -MMC	limma	0.865484	0.916177	no hit
110	NMD3	C9JA08|Q96D46	60S ribosomal export protein NMD3 OS=Homo sapiens GN=NMD3 PE=1 SV=1|60S ribosomal export protein NMD3 OS=Homo sapiens GN=NMD3 PE=1 SV=1	0.289583	hDFs +MMC - hDFs -MMC	limma	0.00165886	0.0115267	no hit
111	CSPG4	Q6UVK1	Chondroitin sulfate proteoglycan 4 OS=Homo sapiens GN=CSPG4 PE=1 SV=2	-0.406498	hDFs +MMC - hDFs -MMC	limma	0.0121263	0.0428401	no hit
112	MECP2	A0A087WXF0|P51608|P51608-2	Methyl-CpG-binding protein 2 OS=Homo sapiens GN=MECP2 PE=1 SV=1|Methyl-CpG-binding protein 2 OS=Homo sapiens GN=MECP2 PE=1 SV=1|Isoform B of Methyl-CpG-binding protein 2 OS=Homo sapiens GN=MECP2	0.609156	hDFs +MMC - hDFs -MMC	limma	0.000661163	0.00642352	no hit
113	CNOT2	F8VV52|Q9NZN8|Q9NZN8-2	CCR4-NOT transcription complex subunit 2 (Fragment) OS=Homo sapiens GN=CNOT2 PE=1 SV=1|CCR4-NOT transcription complex subunit 2 OS=Homo sapiens GN=CNOT2 PE=1 SV=1|Isoform 2 of CCR4-NOT transcription complex subunit 2 OS=Homo sapiens GN=CNOT2	0.201491	hDFs +MMC - hDFs -MMC	limma	0.0377619	0.0974006	no hit
114	ZW10	O43264	Centromere/kinetochore protein zw10 homolog OS=Homo sapiens GN=ZW10 PE=1 SV=3	-0.00496775	hDFs +MMC - hDFs -MMC	limma	0.960654	0.974778	no hit
115	TTLL12	Q14166	Tubulin--tyrosine ligase-like protein 12 OS=Homo sapiens GN=TTLL12 PE=1 SV=2	0.132198	hDFs +MMC - hDFs -MMC	limma	0.224188	0.357817	no hit
116	ITGAV	P06756|P06756-2|P06756-3	Integrin alpha-V OS=Homo sapiens GN=ITGAV PE=1 SV=2|Isoform 2 of Integrin alpha-V OS=Homo sapiens GN=ITGAV|Isoform 3 of Integrin alpha-V OS=Homo sapiens GN=ITGAV	-0.781542	hDFs +MMC - hDFs -MMC	limma	0.00423439	0.0210401	no hit
117	CTSA	P10619|P10619-2|X6R5C5|X6R8A1	Lysosomal protective protein OS=Homo sapiens GN=CTSA PE=1 SV=2|Isoform 2 of Lysosomal protective protein OS=Homo sapiens GN=CTSA|Carboxypeptidase OS=Homo sapiens GN=CTSA PE=1 SV=1|Carboxypeptidase OS=Homo sapiens GN=CTSA PE=1 SV=1	-0.167035	hDFs +MMC - hDFs -MMC	limma	0.193556	0.320575	no hit
118	FKBP8	Q14318|Q14318-2	Peptidyl-prolyl cis-trans isomerase FKBP8 OS=Homo sapiens GN=FKBP8 PE=1 SV=2|Isoform 2 of Peptidyl-prolyl cis-trans isomerase FKBP8 OS=Homo sapiens GN=FKBP8	-0.0908905	hDFs +MMC - hDFs -MMC	limma	0.194718	0.3216	no hit
119	PCBD1	P61457	Pterin-4-alpha-carbinolamine dehydratase OS=Homo sapiens GN=PCBD1 PE=1 SV=2	-0.749165	hDFs +MMC - hDFs -MMC	limma	0.00761429	0.0312827	no hit
120	SDF4	Q9BRK5	45 kDa calcium-binding protein OS=Homo sapiens GN=SDF4 PE=1 SV=1	-0.129286	hDFs +MMC - hDFs -MMC	limma	0.40553	0.546413	no hit
121	SZRD1	Q7Z422|Q7Z422-2|Q7Z422-3|Q7Z422-4|Q7Z422-5	SUZ domain-containing protein 1 OS=Homo sapiens GN=SZRD1 PE=1 SV=1|Isoform 2 of SUZ domain-containing protein 1 OS=Homo sapiens GN=SZRD1|Isoform 3 of SUZ domain-containing protein 1 OS=Homo sapiens GN=SZRD1|Isoform 4 of SUZ domain-containing protein 1 OS=Homo sapiens GN=SZRD1|Isoform 5 of SUZ domain-containing protein 1 OS=Homo sapiens GN=SZRD1	1.65943	hDFs +MMC - hDFs -MMC	limma	2.58528e-07	5.79519e-05	hit
122	STAT3	P40763|P40763-2|P40763-3	Signal transducer and activator of transcription 3 OS=Homo sapiens GN=STAT3 PE=1 SV=2|Isoform Del-701 of Signal transducer and activator of transcription 3 OS=Homo sapiens GN=STAT3|Isoform 3 of Signal transducer and activator of transcription 3 OS=Homo sapiens GN=STAT3	-0.346867	hDFs +MMC - hDFs -MMC	limma	0.00247629	0.0146711	no hit
123	NOP58	Q9Y2X3	Nucleolar protein 58 OS=Homo sapiens GN=NOP58 PE=1 SV=1	0.41531	hDFs +MMC - hDFs -MMC	limma	0.000206287	0.0030181	no hit
124	TELO2	Q9Y4R8	Telomere length regulation protein TEL2 homolog OS=Homo sapiens GN=TELO2 PE=1 SV=2	0.330876	hDFs +MMC - hDFs -MMC	limma	0.0100786	0.0378815	no hit
125	URB1	O60287	Nucleolar pre-ribosomal-associated protein 1 OS=Homo sapiens GN=URB1 PE=1 SV=4	0.0722264	hDFs +MMC - hDFs -MMC	limma	0.576961	0.697785	no hit
126	TBC1D8	J3KQ40|O95759|O95759-2	TBC1 domain family member 8 OS=Homo sapiens GN=TBC1D8 PE=1 SV=1|TBC1 domain family member 8 OS=Homo sapiens GN=TBC1D8 PE=1 SV=3|Isoform 2 of TBC1 domain family member 8 OS=Homo sapiens GN=TBC1D8	0.0546099	hDFs +MMC - hDFs -MMC	limma	0.769044	0.848461	no hit
127	GIGYF2	Q6Y7W6|Q6Y7W6-4|Q6Y7W6-5	PERQ amino acid-rich with GYF domain-containing protein 2 OS=Homo sapiens GN=GIGYF2 PE=1 SV=1|Isoform 3 of PERQ amino acid-rich with GYF domain-containing protein 2 OS=Homo sapiens GN=GIGYF2|Isoform 4 of PERQ amino acid-rich with GYF domain-containing protein 2 OS=Homo sapiens GN=GIGYF2	0.534919	hDFs +MMC - hDFs -MMC	limma	2.42822e-05	0.000825124	no hit
128	CHMP5	Q9NZZ3	Charged multivesicular body protein 5 OS=Homo sapiens GN=CHMP5 PE=1 SV=1	0.601725	hDFs +MMC - hDFs -MMC	limma	1.19152e-05	0.000541012	no hit
129	CYP51A1	A0A0C4DFL7|Q16850	Lanosterol 14-alpha demethylase OS=Homo sapiens GN=CYP51A1 PE=1 SV=1|Lanosterol 14-alpha demethylase OS=Homo sapiens GN=CYP51A1 PE=1 SV=3	-0.44435	hDFs +MMC - hDFs -MMC	limma	0.0249689	0.0721068	no hit
130	DDX3Y	O15523	ATP-dependent RNA helicase DDX3Y OS=Homo sapiens GN=DDX3Y PE=1 SV=2	0.0356769	hDFs +MMC - hDFs -MMC	limma	0.978024	0.984998	no hit
131	NT5C3A	Q9H0P0|Q9H0P0-1|Q9H0P0-2|Q9H0P0-3|X6RM59	Cytosolic 5'-nucleotidase 3A OS=Homo sapiens GN=NT5C3A PE=1 SV=3|Isoform 1 of Cytosolic 5'-nucleotidase 3A OS=Homo sapiens GN=NT5C3A|Isoform 3 of Cytosolic 5'-nucleotidase 3A OS=Homo sapiens GN=NT5C3A|Isoform 4 of Cytosolic 5'-nucleotidase 3A OS=Homo sapiens GN=NT5C3A|5'-nucleotidase OS=Homo sapiens GN=NT5C3A PE=1 SV=1	-0.0966741	hDFs +MMC - hDFs -MMC	limma	0.27069	0.409691	no hit
132	AACS	Q86V21	Acetoacetyl-CoA synthetase OS=Homo sapiens GN=AACS PE=1 SV=1	-0.563572	hDFs +MMC - hDFs -MMC	limma	0.000200846	0.00296718	no hit
133	NDUFV3	P56181-2	Isoform 2 of NADH dehydrogenase [ubiquinone] flavoprotein 3, mitochondrial OS=Homo sapiens GN=NDUFV3	0.228826	hDFs +MMC - hDFs -MMC	limma	0.0114926	0.0414883	no hit
134	MPP1	Q00013|Q00013-2|Q00013-3	55 kDa erythrocyte membrane protein OS=Homo sapiens GN=MPP1 PE=1 SV=2|Isoform 2 of 55 kDa erythrocyte membrane protein OS=Homo sapiens GN=MPP1|Isoform 3 of 55 kDa erythrocyte membrane protein OS=Homo sapiens GN=MPP1	-0.140775	hDFs +MMC - hDFs -MMC	limma	0.298969	0.438872	no hit
135	RBM4	Q9BWF3	RNA-binding protein 4 OS=Homo sapiens GN=RBM4 PE=1 SV=1	0.170551	hDFs +MMC - hDFs -MMC	limma	0.023941	0.0701319	no hit
136	UTP3	Q9NQZ2	Something about silencing protein 10 OS=Homo sapiens GN=UTP3 PE=1 SV=1	0.110369	hDFs +MMC - hDFs -MMC	limma	0.376547	0.518469	no hit
137	TIMM23	O14925|Q5SRD1	Mitochondrial import inner membrane translocase subunit Tim23 OS=Homo sapiens GN=TIMM23 PE=1 SV=1|Putative mitochondrial import inner membrane translocase subunit Tim23B OS=Homo sapiens GN=TIMM23B PE=5 SV=2	0.285204	hDFs +MMC - hDFs -MMC	limma	0.0100878	0.0378815	no hit
138	NACC1	Q96RE7	Nucleus accumbens-associated protein 1 OS=Homo sapiens GN=NACC1 PE=1 SV=1	0.161864	hDFs +MMC - hDFs -MMC	limma	0.0925428	0.186752	no hit
139	FADS3	E9PS00|Q9Y5Q0	Fatty acid desaturase 3 OS=Homo sapiens GN=FADS3 PE=1 SV=1|Fatty acid desaturase 3 OS=Homo sapiens GN=FADS3 PE=2 SV=1	-0.202742	hDFs +MMC - hDFs -MMC	limma	0.0801889	0.169077	no hit
140	MAFB	Q9Y5Q3	Transcription factor MafB OS=Homo sapiens GN=MAFB PE=1 SV=2	-0.426354	hDFs +MMC - hDFs -MMC	limma	0.0558859	0.129358	no hit
141	GTF3C3	Q9Y5Q9	General transcription factor 3C polypeptide 3 OS=Homo sapiens GN=GTF3C3 PE=1 SV=1	0.192924	hDFs +MMC - hDFs -MMC	limma	0.109112	0.211986	no hit
142	FKBP1A	P62942	Peptidyl-prolyl cis-trans isomerase FKBP1A OS=Homo sapiens GN=FKBP1A PE=1 SV=2	-0.403588	hDFs +MMC - hDFs -MMC	limma	0.0132864	0.0457083	no hit
143	WDR11	Q9BZH6	WD repeat-containing protein 11 OS=Homo sapiens GN=WDR11 PE=1 SV=1	0.0538026	hDFs +MMC - hDFs -MMC	limma	0.498384	0.634443	no hit
144	TWF1	Q12792	Twinfilin-1 OS=Homo sapiens GN=TWF1 PE=1 SV=3	0.533092	hDFs +MMC - hDFs -MMC	limma	0.0215159	0.0650915	no hit
145	PSMC1	P62191	26S protease regulatory subunit 4 OS=Homo sapiens GN=PSMC1 PE=1 SV=1	-0.307713	hDFs +MMC - hDFs -MMC	limma	0.000725717	0.00686239	no hit
146	PSMC5	P62195	26S protease regulatory subunit 8 OS=Homo sapiens GN=PSMC5 PE=1 SV=1	-0.0836242	hDFs +MMC - hDFs -MMC	limma	0.19461	0.3216	no hit
147	TPMT	P51580	Thiopurine S-methyltransferase OS=Homo sapiens GN=TPMT PE=1 SV=1	-0.310151	hDFs +MMC - hDFs -MMC	limma	0.0785388	0.166561	no hit
148	UBE2N	P61088	Ubiquitin-conjugating enzyme E2 N OS=Homo sapiens GN=UBE2N PE=1 SV=1	-0.134797	hDFs +MMC - hDFs -MMC	limma	0.338908	0.48108	no hit
149	UBE2M	P61081	NEDD8-conjugating enzyme Ubc12 OS=Homo sapiens GN=UBE2M PE=1 SV=1	-0.0842304	hDFs +MMC - hDFs -MMC	limma	0.234701	0.369668	no hit
150	WASF2	Q9Y6W5	Wiskott-Aldrich syndrome protein family member 2 OS=Homo sapiens GN=WASF2 PE=1 SV=3	0.360459	hDFs +MMC - hDFs -MMC	limma	0.00200264	0.0130087	no hit
151	CAPN7	Q9Y6W3	Calpain-7 OS=Homo sapiens GN=CAPN7 PE=1 SV=1	-0.0910872	hDFs +MMC - hDFs -MMC	limma	0.285734	0.425131	no hit
152	USMG5	Q96IX5	Up-regulated during skeletal muscle growth protein 5 OS=Homo sapiens GN=USMG5 PE=1 SV=1	-0.11086	hDFs +MMC - hDFs -MMC	limma	0.310563	0.450988	no hit
153	ATP7A	Q04656|Q04656-2|Q04656-3|Q04656-5	Copper-transporting ATPase 1 OS=Homo sapiens GN=ATP7A PE=1 SV=3|Isoform 1 of Copper-transporting ATPase 1 OS=Homo sapiens GN=ATP7A|Isoform 2 of Copper-transporting ATPase 1 OS=Homo sapiens GN=ATP7A|Isoform 5 of Copper-transporting ATPase 1 OS=Homo sapiens GN=ATP7A	0.0498374	hDFs +MMC - hDFs -MMC	limma	0.692522	0.794838	no hit
154	WDR3	Q9UNX4	WD repeat-containing protein 3 OS=Homo sapiens GN=WDR3 PE=1 SV=1	0.390428	hDFs +MMC - hDFs -MMC	limma	0.000183604	0.00279493	no hit
155	CLEC11A	A0A0A6YY95|Q9Y240	C-type lectin domain family 11 member A OS=Homo sapiens GN=CLEC11A PE=1 SV=1|C-type lectin domain family 11 member A OS=Homo sapiens GN=CLEC11A PE=1 SV=1	0.69248	hDFs +MMC - hDFs -MMC	limma	0.00182747	0.0123219	no hit
156	ADA	P00813	Adenosine deaminase OS=Homo sapiens GN=ADA PE=1 SV=3	-0.495839	hDFs +MMC - hDFs -MMC	limma	0.356595	0.499012	no hit
157	EDC4	Q6P2E9	Enhancer of mRNA-decapping protein 4 OS=Homo sapiens GN=EDC4 PE=1 SV=1	-0.0269524	hDFs +MMC - hDFs -MMC	limma	0.673531	0.777617	no hit
158	SCAMP3	O14828	Secretory carrier-associated membrane protein 3 OS=Homo sapiens GN=SCAMP3 PE=1 SV=3	-0.0564194	hDFs +MMC - hDFs -MMC	limma	0.57251	0.695309	no hit
159	RARS2	Q5T160	Probable arginine--tRNA ligase, mitochondrial OS=Homo sapiens GN=RARS2 PE=1 SV=1	0.103022	hDFs +MMC - hDFs -MMC	limma	0.222675	0.355942	no hit
160	DAZAP1	K7EK33|K7EQ02|K7EQ55|Q96EP5|Q96EP5-2	DAZ-associated protein 1 OS=Homo sapiens GN=DAZAP1 PE=1 SV=2|DAZ-associated protein 1 (Fragment) OS=Homo sapiens GN=DAZAP1 PE=1 SV=2|DAZ-associated protein 1 OS=Homo sapiens GN=DAZAP1 PE=1 SV=2|DAZ-associated protein 1 OS=Homo sapiens GN=DAZAP1 PE=1 SV=1|Isoform 2 of DAZ-associated protein 1 OS=Homo sapiens GN=DAZAP1	0.0886049	hDFs +MMC - hDFs -MMC	limma	0.182352	0.306852	no hit
161	HSPA1A	A0A0G2JIW1|P0DMV8|P0DMV9	Heat shock 70 kDa protein 1B OS=Homo sapiens GN=HSPA1B PE=1 SV=1|Heat shock 70 kDa protein 1A OS=Homo sapiens GN=HSPA1A PE=1 SV=1|Heat shock 70 kDa protein 1B OS=Homo sapiens GN=HSPA1B PE=1 SV=1	-0.661155	hDFs +MMC - hDFs -MMC	limma	1.67085e-05	0.000671785	no hit
162	TAF6L	E9PP94|Q9Y6J9	TAF6-like RNA polymerase II p300/CBP-associated factor-associated factor 65 kDa subunit 6L (Fragment) OS=Homo sapiens GN=TAF6L PE=1 SV=1|TAF6-like RNA polymerase II p300/CBP-associated factor-associated factor 65 kDa subunit 6L OS=Homo sapiens GN=TAF6L PE=1 SV=1	0.152198	hDFs +MMC - hDFs -MMC	limma	0.106146	0.207525	no hit
163	LHFPL2	Q6ZUX7	Lipoma HMGIC fusion partner-like 2 protein OS=Homo sapiens GN=LHFPL2 PE=2 SV=2	0.220584	hDFs +MMC - hDFs -MMC	limma	0.438232	0.578869	no hit
164	TRIM47	Q96LD4	Tripartite motif-containing protein 47 OS=Homo sapiens GN=TRIM47 PE=1 SV=2	-0.212135	hDFs +MMC - hDFs -MMC	limma	0.041636	0.104676	no hit
165	ITIH2	P19823|Q5T985	Inter-alpha-trypsin inhibitor heavy chain H2 OS=Homo sapiens GN=ITIH2 PE=1 SV=2|Inter-alpha-trypsin inhibitor heavy chain H2 OS=Homo sapiens GN=ITIH2 PE=1 SV=1	3.07266	hDFs +MMC - hDFs -MMC	limma	1.68361e-08	2.49185e-05	hit
166	YES1	J3QRU1|P07947	Tyrosine-protein kinase OS=Homo sapiens GN=YES1 PE=1 SV=1|Tyrosine-protein kinase Yes OS=Homo sapiens GN=YES1 PE=1 SV=3	-0.296065	hDFs +MMC - hDFs -MMC	limma	0.00873707	0.0344447	no hit
167	LAMB1	G3XAI2|P07942	Laminin subunit beta-1 OS=Homo sapiens GN=LAMB1 PE=1 SV=1|Laminin subunit beta-1 OS=Homo sapiens GN=LAMB1 PE=1 SV=2	-0.184855	hDFs +MMC - hDFs -MMC	limma	0.0836866	0.174534	no hit
168	MRAS	O14807	Ras-related protein M-Ras OS=Homo sapiens GN=MRAS PE=1 SV=2	-0.476252	hDFs +MMC - hDFs -MMC	limma	0.0009768	0.00819236	no hit
169	POLR3A	O14802	DNA-directed RNA polymerase III subunit RPC1 OS=Homo sapiens GN=POLR3A PE=1 SV=2	0.0841894	hDFs +MMC - hDFs -MMC	limma	0.26011	0.396757	no hit
170	USP24	Q9UPU5	Ubiquitin carboxyl-terminal hydrolase 24 OS=Homo sapiens GN=USP24 PE=1 SV=3	-0.173222	hDFs +MMC - hDFs -MMC	limma	0.0498843	0.119265	no hit
171	TBC1D2B	Q9UPU7	TBC1 domain family member 2B OS=Homo sapiens GN=TBC1D2B PE=1 SV=2	-0.13717	hDFs +MMC - hDFs -MMC	limma	0.245616	0.381332	no hit
172	PLXNB1	O43157|O43157-2	Plexin-B1 OS=Homo sapiens GN=PLXNB1 PE=1 SV=3|Isoform 2 of Plexin-B1 OS=Homo sapiens GN=PLXNB1	-0.0580368	hDFs +MMC - hDFs -MMC	limma	0.709874	0.806494	no hit
173	SNUPN	O95149	Snurportin-1 OS=Homo sapiens GN=SNUPN PE=1 SV=1	-0.178049	hDFs +MMC - hDFs -MMC	limma	0.137966	0.250664	no hit
174	MFN2	O95140	Mitofusin-2 OS=Homo sapiens GN=MFN2 PE=1 SV=3	-0.0313015	hDFs +MMC - hDFs -MMC	limma	0.687945	0.790619	no hit
175	KRR1	Q13601|Q13601-2	KRR1 small subunit processome component homolog OS=Homo sapiens GN=KRR1 PE=1 SV=4|Isoform 2 of KRR1 small subunit processome component homolog OS=Homo sapiens GN=KRR1	0.715228	hDFs +MMC - hDFs -MMC	limma	0.000685011	0.00658796	no hit
176	ALAD	P13716|P13716-2	Delta-aminolevulinic acid dehydratase OS=Homo sapiens GN=ALAD PE=1 SV=1|Isoform 2 of Delta-aminolevulinic acid dehydratase OS=Homo sapiens GN=ALAD	-0.423976	hDFs +MMC - hDFs -MMC	limma	0.00217395	0.0137292	no hit
177	TM9SF2	Q99805	Transmembrane 9 superfamily member 2 OS=Homo sapiens GN=TM9SF2 PE=1 SV=1	-0.158447	hDFs +MMC - hDFs -MMC	limma	0.115963	0.222019	no hit
178	DTYMK	P23919|P23919-2	Thymidylate kinase OS=Homo sapiens GN=DTYMK PE=1 SV=4|Isoform 2 of Thymidylate kinase OS=Homo sapiens GN=DTYMK	-0.155618	hDFs +MMC - hDFs -MMC	limma	0.0791291	0.167475	no hit
179	HNRNPU	Q00839|Q00839-2	Heterogeneous nuclear ribonucleoprotein U OS=Homo sapiens GN=HNRNPU PE=1 SV=6|Isoform Short of Heterogeneous nuclear ribonucleoprotein U OS=Homo sapiens GN=HNRNPU	0.0750261	hDFs +MMC - hDFs -MMC	limma	0.33508	0.476733	no hit
180	PGM1	P36871	Phosphoglucomutase-1 OS=Homo sapiens GN=PGM1 PE=1 SV=3	-0.374713	hDFs +MMC - hDFs -MMC	limma	0.00456407	0.0222172	no hit
181	LEMD2	Q8NC56	LEM domain-containing protein 2 OS=Homo sapiens GN=LEMD2 PE=1 SV=1	0.327439	hDFs +MMC - hDFs -MMC	limma	0.0286578	0.0800333	no hit
182	MOCS1	Q9NZB8|Q9NZB8-2|Q9NZB8-7|Q9NZB8-8	Molybdenum cofactor biosynthesis protein 1 OS=Homo sapiens GN=MOCS1 PE=1 SV=3|Isoform 6 of Molybdenum cofactor biosynthesis protein 1 OS=Homo sapiens GN=MOCS1|Isoform 7 of Molybdenum cofactor biosynthesis protein 1 OS=Homo sapiens GN=MOCS1|Isoform 8 of Molybdenum cofactor biosynthesis protein 1 OS=Homo sapiens GN=MOCS1	0.317978	hDFs +MMC - hDFs -MMC	limma	0.0980476	0.195612	no hit
183	YWHAE	P62258	14-3-3 protein epsilon OS=Homo sapiens GN=YWHAE PE=1 SV=1	-0.387209	hDFs +MMC - hDFs -MMC	limma	0.00118466	0.0091759	no hit
184	EIF5	P55010	Eukaryotic translation initiation factor 5 OS=Homo sapiens GN=EIF5 PE=1 SV=2	-0.12925	hDFs +MMC - hDFs -MMC	limma	0.0870606	0.178841	no hit
185	TFAM	Q00059	Transcription factor A, mitochondrial OS=Homo sapiens GN=TFAM PE=1 SV=1	0.515576	hDFs +MMC - hDFs -MMC	limma	0.00562338	0.0254672	no hit
186	RNASEH2A	O75792	Ribonuclease H2 subunit A OS=Homo sapiens GN=RNASEH2A PE=1 SV=2	0.0748654	hDFs +MMC - hDFs -MMC	limma	0.380074	0.521179	no hit
187	TTC37	Q6PGP7	Tetratricopeptide repeat protein 37 OS=Homo sapiens GN=TTC37 PE=1 SV=1	-0.351086	hDFs +MMC - hDFs -MMC	limma	0.00132851	0.00993931	no hit
188	RNF14	Q9UBS8	E3 ubiquitin-protein ligase RNF14 OS=Homo sapiens GN=RNF14 PE=1 SV=1	-0.71024	hDFs +MMC - hDFs -MMC	limma	0.0208893	0.0637451	no hit
189	DNAJB11	Q9UBS4	DnaJ homolog subfamily B member 11 OS=Homo sapiens GN=DNAJB11 PE=1 SV=1	-0.372687	hDFs +MMC - hDFs -MMC	limma	0.00639544	0.027747	no hit
190	ERC1	Q8IUD2	ELKS/Rab6-interacting/CAST family member 1 OS=Homo sapiens GN=ERC1 PE=1 SV=1	-0.23074	hDFs +MMC - hDFs -MMC	limma	0.0511156	0.121109	no hit
191	CCDC93	F8W9X7|Q567U6	Coiled-coil domain-containing protein 93 OS=Homo sapiens GN=CCDC93 PE=1 SV=1|Coiled-coil domain-containing protein 93 OS=Homo sapiens GN=CCDC93 PE=1 SV=2	-0.0179642	hDFs +MMC - hDFs -MMC	limma	0.783874	0.858707	no hit
192	CLIP1	P30622-2	Isoform 3 of CAP-Gly domain-containing linker protein 1 OS=Homo sapiens GN=CLIP1	-0.229606	hDFs +MMC - hDFs -MMC	limma	0.0177488	0.0563707	no hit
193	OSTM1	Q86WC4	Osteopetrosis-associated transmembrane protein 1 OS=Homo sapiens GN=OSTM1 PE=1 SV=1	0.383428	hDFs +MMC - hDFs -MMC	limma	0.00604857	0.0267885	no hit
194	MAP3K4	F5H4R1|F5H538|J3KNB8|Q9Y6R4|Q9Y6R4-2	Mitogen-activated protein kinase kinase kinase 4 OS=Homo sapiens GN=MAP3K4 PE=1 SV=1|Mitogen-activated protein kinase kinase kinase 4 OS=Homo sapiens GN=MAP3K4 PE=1 SV=1|Mitogen-activated protein kinase kinase kinase 4 OS=Homo sapiens GN=MAP3K4 PE=1 SV=1|Mitogen-activated protein kinase kinase kinase 4 OS=Homo sapiens GN=MAP3K4 PE=1 SV=2|Isoform 2 of Mitogen-activated protein kinase kinase kinase…	-0.0099783	hDFs +MMC - hDFs -MMC	limma	0.883292	0.924883	no hit
195	YWHAH	Q04917	14-3-3 protein eta OS=Homo sapiens GN=YWHAH PE=1 SV=4	0.0224709	hDFs +MMC - hDFs -MMC	limma	0.851428	0.907237	no hit
196	CES2	A0A024R6X1|O00748	Carboxylic ester hydrolase OS=Homo sapiens GN=CES2 PE=1 SV=1|Cocaine esterase OS=Homo sapiens GN=CES2 PE=1 SV=1	0.170685	hDFs +MMC - hDFs -MMC	limma	0.169392	0.290331	no hit
197	VPS28	Q9UK41	Vacuolar protein sorting-associated protein 28 homolog OS=Homo sapiens GN=VPS28 PE=1 SV=1	0.0265474	hDFs +MMC - hDFs -MMC	limma	0.804166	0.874209	no hit
198	USP9X	Q93008|Q93008-1	Probable ubiquitin carboxyl-terminal hydrolase FAF-X OS=Homo sapiens GN=USP9X PE=1 SV=3|Isoform 2 of Probable ubiquitin carboxyl-terminal hydrolase FAF-X OS=Homo sapiens GN=USP9X	-0.273049	hDFs +MMC - hDFs -MMC	limma	0.00127635	0.00969343	no hit
199	SLC2A13	Q96QE2	Proton myo-inositol cotransporter OS=Homo sapiens GN=SLC2A13 PE=1 SV=3	-0.0218226	hDFs +MMC - hDFs -MMC	limma	0.864425	0.915345	no hit
200	CHDH	Q8NE62	Choline dehydrogenase, mitochondrial OS=Homo sapiens GN=CHDH PE=1 SV=2	0.221208	hDFs +MMC - hDFs -MMC	limma	0.0760678	0.162567	no hit
201	AHCYL1	O43865	Adenosylhomocysteinase 2 OS=Homo sapiens GN=AHCYL1 PE=1 SV=2	0.11827	hDFs +MMC - hDFs -MMC	limma	0.274122	0.413341	no hit
202	RBBP5	Q15291|Q15291-2	Retinoblastoma-binding protein 5 OS=Homo sapiens GN=RBBP5 PE=1 SV=2|Isoform 2 of Retinoblastoma-binding protein 5 OS=Homo sapiens GN=RBBP5	-0.229029	hDFs +MMC - hDFs -MMC	limma	0.00258634	0.0151023	no hit
203	AP3B1	O00203	AP-3 complex subunit beta-1 OS=Homo sapiens GN=AP3B1 PE=1 SV=3	-0.306202	hDFs +MMC - hDFs -MMC	limma	0.00885347	0.0347217	no hit
204	IKBKG	A0A087X1B1|Q9Y6K9|Q9Y6K9-2	NF-kappa-B essential modulator OS=Homo sapiens GN=IKBKG PE=1 SV=1|NF-kappa-B essential modulator OS=Homo sapiens GN=IKBKG PE=1 SV=2|Isoform 2 of NF-kappa-B essential modulator OS=Homo sapiens GN=IKBKG	0.14373	hDFs +MMC - hDFs -MMC	limma	0.145837	0.260463	no hit
205	GHDC	Q8N2G8|Q8N2G8-3	GH3 domain-containing protein OS=Homo sapiens GN=GHDC PE=1 SV=2|Isoform 3 of GH3 domain-containing protein OS=Homo sapiens GN=GHDC	0.11711	hDFs +MMC - hDFs -MMC	limma	0.280272	0.420323	no hit
206	LRP1	Q07954	Prolow-density lipoprotein receptor-related protein 1 OS=Homo sapiens GN=LRP1 PE=1 SV=2	-1.30602	hDFs +MMC - hDFs -MMC	limma	1.19458e-06	0.000128405	hit
207	SRSF1	J3KTL2|Q07955	Serine/arginine-rich-splicing factor 1 OS=Homo sapiens GN=SRSF1 PE=1 SV=1|Serine/arginine-rich splicing factor 1 OS=Homo sapiens GN=SRSF1 PE=1 SV=2	-0.276681	hDFs +MMC - hDFs -MMC	limma	0.0148948	0.0494024	no hit
208	MSH2	P43246	DNA mismatch repair protein Msh2 OS=Homo sapiens GN=MSH2 PE=1 SV=1	0.083406	hDFs +MMC - hDFs -MMC	limma	0.384852	0.526087	no hit
209	TRIM4	Q9C037|Q9C037-2	E3 ubiquitin-protein ligase TRIM4 OS=Homo sapiens GN=TRIM4 PE=1 SV=2|Isoform Beta of E3 ubiquitin-protein ligase TRIM4 OS=Homo sapiens GN=TRIM4	0.0768602	hDFs +MMC - hDFs -MMC	limma	0.482203	0.619719	no hit
210	MATR3	A0A0R4J2E8|A8MXP9|P43243	Matrin-3 OS=Homo sapiens GN=MATR3 PE=1 SV=1|Matrin-3 OS=Homo sapiens GN=MATR3 PE=1 SV=1|Matrin-3 OS=Homo sapiens GN=MATR3 PE=1 SV=2	0.153369	hDFs +MMC - hDFs -MMC	limma	0.0505295	0.120153	no hit
211	PSMB9	A0A0G2JJA7|A2ACR1|P28065|P28065-2	Proteasome subunit beta type OS=Homo sapiens GN=PSMB9 PE=1 SV=1|Proteasome subunit beta type OS=Homo sapiens GN=PSMB9 PE=1 SV=1|Proteasome subunit beta type-9 OS=Homo sapiens GN=PSMB9 PE=1 SV=2|Isoform LMP2.S of Proteasome subunit beta type-9 OS=Homo sapiens GN=PSMB9	-0.294273	hDFs +MMC - hDFs -MMC	limma	0.0872993	0.179191	no hit
212	TOMM40	O96008	Mitochondrial import receptor subunit TOM40 homolog OS=Homo sapiens GN=TOMM40 PE=1 SV=1	0.0255919	hDFs +MMC - hDFs -MMC	limma	0.754377	0.838885	no hit
213	NSDHL	Q15738	Sterol-4-alpha-carboxylate 3-dehydrogenase, decarboxylating OS=Homo sapiens GN=NSDHL PE=1 SV=2	-0.169773	hDFs +MMC - hDFs -MMC	limma	0.0834172	0.17424	no hit
214	RARS	P54136	Arginine--tRNA ligase, cytoplasmic OS=Homo sapiens GN=RARS PE=1 SV=2	-0.0248802	hDFs +MMC - hDFs -MMC	limma	0.695187	0.796681	no hit
215	GCLC	P48506	Glutamate--cysteine ligase catalytic subunit OS=Homo sapiens GN=GCLC PE=1 SV=2	0.108225	hDFs +MMC - hDFs -MMC	limma	0.348855	0.491421	no hit
216	DCXR	J3KS22|Q7Z4W1	L-xylulose reductase (Fragment) OS=Homo sapiens GN=DCXR PE=1 SV=7|L-xylulose reductase OS=Homo sapiens GN=DCXR PE=1 SV=2	-0.0263096	hDFs +MMC - hDFs -MMC	limma	0.739212	0.828742	no hit
217	MARS	P56192	Methionine--tRNA ligase, cytoplasmic OS=Homo sapiens GN=MARS PE=1 SV=2	-0.171339	hDFs +MMC - hDFs -MMC	limma	0.0328495	0.0886365	no hit
218	ITGA1	P56199	Integrin alpha-1 OS=Homo sapiens GN=ITGA1 PE=1 SV=2	-0.346105	hDFs +MMC - hDFs -MMC	limma	0.213544	0.344906	no hit
219	USP47	Q96K76|Q96K76-4	Ubiquitin carboxyl-terminal hydrolase 47 OS=Homo sapiens GN=USP47 PE=1 SV=3|Isoform 4 of Ubiquitin carboxyl-terminal hydrolase 47 OS=Homo sapiens GN=USP47	-0.397445	hDFs +MMC - hDFs -MMC	limma	0.000352442	0.00422995	no hit
220	PRUNE2	A0A088AWP5|Q8WUY3|Q8WUY3-2|Q8WUY3-3|Q8WUY3-4|X6R9J3	Protein prune homolog 2 OS=Homo sapiens GN=PRUNE2 PE=1 SV=1|Protein prune homolog 2 OS=Homo sapiens GN=PRUNE2 PE=1 SV=3|Isoform 2 of Protein prune homolog 2 OS=Homo sapiens GN=PRUNE2|Isoform 3 of Protein prune homolog 2 OS=Homo sapiens GN=PRUNE2|Isoform 4 of Protein prune homolog 2 OS=Homo sapiens GN=PRUNE2|Protein prune homolog 2 OS=Homo sapiens GN=PRUNE2 PE=1 SV=1	-0.224492	hDFs +MMC - hDFs -MMC	limma	0.187664	0.313288	no hit
221	SND1	Q7KZF4	Staphylococcal nuclease domain-containing protein 1 OS=Homo sapiens GN=SND1 PE=1 SV=1	-0.256034	hDFs +MMC - hDFs -MMC	limma	0.0045166	0.0220568	no hit
222	S100A4	P26447	Protein S100-A4 OS=Homo sapiens GN=S100A4 PE=1 SV=1	0.102621	hDFs +MMC - hDFs -MMC	limma	0.413543	0.554373	no hit
223	IVD	A0A0A0MT83|P26440	Isovaleryl-CoA dehydrogenase, mitochondrial OS=Homo sapiens GN=IVD PE=1 SV=1|Isovaleryl-CoA dehydrogenase, mitochondrial OS=Homo sapiens GN=IVD PE=1 SV=1	-0.367507	hDFs +MMC - hDFs -MMC	limma	0.00223566	0.0138705	no hit
224	RBBP6	Q7Z6E9|Q7Z6E9-2	E3 ubiquitin-protein ligase RBBP6 OS=Homo sapiens GN=RBBP6 PE=1 SV=1|Isoform 2 of E3 ubiquitin-protein ligase RBBP6 OS=Homo sapiens GN=RBBP6	0.540906	hDFs +MMC - hDFs -MMC	limma	0.0025558	0.0150239	no hit
225	PTPN23	Q9H3S7	Tyrosine-protein phosphatase non-receptor type 23 OS=Homo sapiens GN=PTPN23 PE=1 SV=1	-0.106458	hDFs +MMC - hDFs -MMC	limma	0.141302	0.255663	no hit
226	DDX23	Q9BUQ8	Probable ATP-dependent RNA helicase DDX23 OS=Homo sapiens GN=DDX23 PE=1 SV=3	-0.168241	hDFs +MMC - hDFs -MMC	limma	0.0247966	0.0717209	no hit
227	GOT1	P17174	Aspartate aminotransferase, cytoplasmic OS=Homo sapiens GN=GOT1 PE=1 SV=3	0.154946	hDFs +MMC - hDFs -MMC	limma	0.173827	0.296198	no hit
228	HDDC2	Q7Z4H3|Q7Z4H3-2	HD domain-containing protein 2 OS=Homo sapiens GN=HDDC2 PE=1 SV=1|Isoform 2 of HD domain-containing protein 2 OS=Homo sapiens GN=HDDC2	0.233146	hDFs +MMC - hDFs -MMC	limma	0.141601	0.255766	no hit
229	SMCHD1	A6NHR9	Structural maintenance of chromosomes flexible hinge domain-containing protein 1 OS=Homo sapiens GN=SMCHD1 PE=1 SV=2	-0.0582565	hDFs +MMC - hDFs -MMC	limma	0.508097	0.643115	no hit
230	GSTA1	A0A087WXM2|A0A087WYQ6|P08263|P09210|Q16772|Q5JW85|Q7RTV2	Glutathione S-transferase A3 OS=Homo sapiens GN=GSTA3 PE=1 SV=1|Glutathione S-transferase A5 OS=Homo sapiens GN=GSTA5 PE=1 SV=1|Glutathione S-transferase A1 OS=Homo sapiens GN=GSTA1 PE=1 SV=3|Glutathione S-transferase A2 OS=Homo sapiens GN=GSTA2 PE=1 SV=4|Glutathione S-transferase A3 OS=Homo sapiens GN=GSTA3 PE=1 SV=3|Glutathione S-transferase A3 OS=Homo sapiens GN=GSTA3 PE=1 SV=1|Glutathione S-t…	0.275692	hDFs +MMC - hDFs -MMC	limma	0.0621157	0.139634	no hit
231	PGK1	P00558	Phosphoglycerate kinase 1 OS=Homo sapiens GN=PGK1 PE=1 SV=3	-0.313826	hDFs +MMC - hDFs -MMC	limma	0.0138654	0.0469953	no hit
232	CDC27	G5EA36|P30260|P30260-2	Cell division cycle 27, isoform CRA_c OS=Homo sapiens GN=CDC27 PE=1 SV=1|Cell division cycle protein 27 homolog OS=Homo sapiens GN=CDC27 PE=1 SV=2|Isoform 2 of Cell division cycle protein 27 homolog OS=Homo sapiens GN=CDC27	0.439803	hDFs +MMC - hDFs -MMC	limma	0.00287703	0.0162415	no hit
233	ACTR1B	P42025	Beta-centractin OS=Homo sapiens GN=ACTR1B PE=1 SV=1	-0.3345	hDFs +MMC - hDFs -MMC	limma	0.000786971	0.00725158	no hit
234	MAPK9	P45984|P45984-2|P45984-3|P45984-4	Mitogen-activated protein kinase 9 OS=Homo sapiens GN=MAPK9 PE=1 SV=2|Isoform Alpha-1 of Mitogen-activated protein kinase 9 OS=Homo sapiens GN=MAPK9|Isoform Beta-1 of Mitogen-activated protein kinase 9 OS=Homo sapiens GN=MAPK9|Isoform Beta-2 of Mitogen-activated protein kinase 9 OS=Homo sapiens GN=MAPK9	-0.459742	hDFs +MMC - hDFs -MMC	limma	6.39657e-05	0.00150079	no hit
235	PRPF19	Q9UMS4	Pre-mRNA-processing factor 19 OS=Homo sapiens GN=PRPF19 PE=1 SV=1	0.0145251	hDFs +MMC - hDFs -MMC	limma	0.84616	0.903268	no hit
236	ECH1	Q13011	Delta(3,5)-Delta(2,4)-dienoyl-CoA isomerase, mitochondrial OS=Homo sapiens GN=ECH1 PE=1 SV=2	-0.129331	hDFs +MMC - hDFs -MMC	limma	0.118035	0.224925	no hit
237	D2HGDH	Q8N465	D-2-hydroxyglutarate dehydrogenase, mitochondrial OS=Homo sapiens GN=D2HGDH PE=1 SV=3	0.0294711	hDFs +MMC - hDFs -MMC	limma	0.874147	0.920274	no hit
238	PRPF6	O94906	Pre-mRNA-processing factor 6 OS=Homo sapiens GN=PRPF6 PE=1 SV=1	0.0180736	hDFs +MMC - hDFs -MMC	limma	0.788841	0.861997	no hit
239	PROSC	O94903	Proline synthase co-transcribed bacterial homolog protein OS=Homo sapiens GN=PROSC PE=1 SV=1	-0.131507	hDFs +MMC - hDFs -MMC	limma	0.0867316	0.178374	no hit
240	CES1	P23141|P23141-2|P23141-3	Liver carboxylesterase 1 OS=Homo sapiens GN=CES1 PE=1 SV=2|Isoform 2 of Liver carboxylesterase 1 OS=Homo sapiens GN=CES1|Isoform 3 of Liver carboxylesterase 1 OS=Homo sapiens GN=CES1	-0.391327	hDFs +MMC - hDFs -MMC	limma	0.175605	0.298744	no hit
241	ITCH	Q96J02|Q96J02-2|Q96J02-3	E3 ubiquitin-protein ligase Itchy homolog OS=Homo sapiens GN=ITCH PE=1 SV=2|Isoform 2 of E3 ubiquitin-protein ligase Itchy homolog OS=Homo sapiens GN=ITCH|Isoform 3 of E3 ubiquitin-protein ligase Itchy homolog OS=Homo sapiens GN=ITCH	-0.103707	hDFs +MMC - hDFs -MMC	limma	0.133244	0.244613	no hit
242	DDX56	Q9NY93|Q9NY93-2	Probable ATP-dependent RNA helicase DDX56 OS=Homo sapiens GN=DDX56 PE=1 SV=1|Isoform 2 of Probable ATP-dependent RNA helicase DDX56 OS=Homo sapiens GN=DDX56	0.300193	hDFs +MMC - hDFs -MMC	limma	0.00197242	0.0128892	no hit
243	STK38L	Q9Y2H1	Serine/threonine-protein kinase 38-like OS=Homo sapiens GN=STK38L PE=1 SV=3	-0.0844647	hDFs +MMC - hDFs -MMC	limma	0.42526	0.565474	no hit
244	GNL2	Q13823	Nucleolar GTP-binding protein 2 OS=Homo sapiens GN=GNL2 PE=1 SV=1	0.888766	hDFs +MMC - hDFs -MMC	limma	4.8247e-06	0.000325791	no hit
245	PPID	Q08752	Peptidyl-prolyl cis-trans isomerase D OS=Homo sapiens GN=PPID PE=1 SV=3	-0.232047	hDFs +MMC - hDFs -MMC	limma	0.0650556	0.144516	no hit
246	RNF135	J3QS68|Q8IUD6|Q8IUD6-3	E3 ubiquitin-protein ligase RNF135 (Fragment) OS=Homo sapiens GN=RNF135 PE=1 SV=7|E3 ubiquitin-protein ligase RNF135 OS=Homo sapiens GN=RNF135 PE=1 SV=2|Isoform 3 of E3 ubiquitin-protein ligase RNF135 OS=Homo sapiens GN=RNF135	-0.0649859	hDFs +MMC - hDFs -MMC	limma	0.430076	0.570295	no hit
247	XPO7	E7ESC6|Q9UIA9	Exportin-7 OS=Homo sapiens GN=XPO7 PE=1 SV=1|Exportin-7 OS=Homo sapiens GN=XPO7 PE=1 SV=3	0.028851	hDFs +MMC - hDFs -MMC	limma	0.793397	0.865539	no hit
248	DEK	P35659	Protein DEK OS=Homo sapiens GN=DEK PE=1 SV=1	0.26702	hDFs +MMC - hDFs -MMC	limma	0.00505971	0.0237937	no hit
249	RPA1	P27694	Replication protein A 70 kDa DNA-binding subunit OS=Homo sapiens GN=RPA1 PE=1 SV=2	-0.211887	hDFs +MMC - hDFs -MMC	limma	0.0409327	0.103204	no hit
250	CETN2	P41208	Centrin-2 OS=Homo sapiens GN=CETN2 PE=1 SV=1	0.350622	hDFs +MMC - hDFs -MMC	limma	0.00153961	0.0108994	no hit
251	PHAX	Q9H814	Phosphorylated adapter RNA export protein OS=Homo sapiens GN=PHAX PE=1 SV=1	0.584211	hDFs +MMC - hDFs -MMC	limma	0.000115809	0.00206553	no hit
252	TAOK1	Q7L7X3	Serine/threonine-protein kinase TAO1 OS=Homo sapiens GN=TAOK1 PE=1 SV=1	0.358058	hDFs +MMC - hDFs -MMC	limma	0.00755841	0.031126	no hit
253	SEPT10	B5ME97|E7EW69|E7EX04|Q9P0V9|Q9P0V9-2|Q9P0V9-3	Septin 10, isoform CRA_c OS=Homo sapiens GN=SEPT10 PE=1 SV=2|Septin-10 OS=Homo sapiens GN=SEPT10 PE=1 SV=1|Septin-10 OS=Homo sapiens GN=SEPT10 PE=1 SV=1|Septin-10 OS=Homo sapiens GN=SEPT10 PE=1 SV=2|Isoform 2 of Septin-10 OS=Homo sapiens GN=SEPT10|Isoform 3 of Septin-10 OS=Homo sapiens GN=SEPT10	-0.461982	hDFs +MMC - hDFs -MMC	limma	0.0113952	0.0412216	no hit
254	SACS	Q9NZJ4	Sacsin OS=Homo sapiens GN=SACS PE=1 SV=2	0.0250932	hDFs +MMC - hDFs -MMC	limma	0.84591	0.903184	no hit
255	THRAP3	Q9Y2W1	Thyroid hormone receptor-associated protein 3 OS=Homo sapiens GN=THRAP3 PE=1 SV=2	0.483907	hDFs +MMC - hDFs -MMC	limma	0.000316363	0.00393921	no hit
256	ABI1	A0A0A0MRT6|Q8IZP0|Q8IZP0-12|Q8IZP0-2|Q8IZP0-3|Q8IZP0-4|Q8IZP0-5|Q8IZP0-6|Q8IZP0-9	Abl interactor 1 OS=Homo sapiens GN=ABI1 PE=1 SV=1|Abl interactor 1 OS=Homo sapiens GN=ABI1 PE=1 SV=4|Isoform 12 of Abl interactor 1 OS=Homo sapiens GN=ABI1|Isoform 2 of Abl interactor 1 OS=Homo sapiens GN=ABI1|Isoform 3 of Abl interactor 1 OS=Homo sapiens GN=ABI1|Isoform 4 of Abl interactor 1 OS=Homo sapiens GN=ABI1|Isoform 5 of Abl interactor 1 OS=Homo sapiens GN=ABI1|Isoform 6 of Abl interacto…	0.374499	hDFs +MMC - hDFs -MMC	limma	0.00599545	0.0266202	no hit
257	H2AFY2	Q9P0M6	Core histone macro-H2A.2 OS=Homo sapiens GN=H2AFY2 PE=1 SV=3	0.168871	hDFs +MMC - hDFs -MMC	limma	0.0522582	0.123262	no hit
258	CHAMP1	Q96JM3	Chromosome alignment-maintaining phosphoprotein 1 OS=Homo sapiens GN=CHAMP1 PE=1 SV=2	0.52759	hDFs +MMC - hDFs -MMC	limma	0.00615865	0.0270991	no hit
259	MAP2K4	P45985|P45985-2	Dual specificity mitogen-activated protein kinase kinase 4 OS=Homo sapiens GN=MAP2K4 PE=1 SV=1|Isoform 2 of Dual specificity mitogen-activated protein kinase kinase 4 OS=Homo sapiens GN=MAP2K4	-0.0726224	hDFs +MMC - hDFs -MMC	limma	0.425008	0.565282	no hit
260	UBE2Q1	Q7Z7E8	Ubiquitin-conjugating enzyme E2 Q1 OS=Homo sapiens GN=UBE2Q1 PE=1 SV=1	-0.418652	hDFs +MMC - hDFs -MMC	limma	0.00310648	0.017062	no hit
261	DHX16	O60231	Putative pre-mRNA-splicing factor ATP-dependent RNA helicase DHX16 OS=Homo sapiens GN=DHX16 PE=1 SV=2	0.21539	hDFs +MMC - hDFs -MMC	limma	0.00861675	0.0340468	no hit
262	ENOSF1	Q7L5Y1|Q7L5Y1-4|Q7L5Y1-5	Mitochondrial enolase superfamily member 1 OS=Homo sapiens GN=ENOSF1 PE=1 SV=1|Isoform 4 of Mitochondrial enolase superfamily member 1 OS=Homo sapiens GN=ENOSF1|Isoform 5 of Mitochondrial enolase superfamily member 1 OS=Homo sapiens GN=ENOSF1	-0.232263	hDFs +MMC - hDFs -MMC	limma	0.393797	0.535812	no hit
263	ATG7	O95352	Ubiquitin-like modifier-activating enzyme ATG7 OS=Homo sapiens GN=ATG7 PE=1 SV=1	-0.315443	hDFs +MMC - hDFs -MMC	limma	0.00649741	0.0280507	no hit
264	RAP1A	P62834	Ras-related protein Rap-1A OS=Homo sapiens GN=RAP1A PE=1 SV=1	-0.301296	hDFs +MMC - hDFs -MMC	limma	0.0951867	0.19085	no hit
265	OCIAD2	Q56VL3	OCIA domain-containing protein 2 OS=Homo sapiens GN=OCIAD2 PE=1 SV=1	0.634353	hDFs +MMC - hDFs -MMC	limma	0.0696045	0.152119	no hit
266	SMURF2	Q9HAU4	E3 ubiquitin-protein ligase SMURF2 OS=Homo sapiens GN=SMURF2 PE=1 SV=1	-0.296409	hDFs +MMC - hDFs -MMC	limma	0.00250832	0.0148109	no hit
267	EIF3B	P55884|P55884-2	Eukaryotic translation initiation factor 3 subunit B OS=Homo sapiens GN=EIF3B PE=1 SV=3|Isoform 2 of Eukaryotic translation initiation factor 3 subunit B OS=Homo sapiens GN=EIF3B	0.335804	hDFs +MMC - hDFs -MMC	limma	0.00617504	0.0271485	no hit
268	RPL26L1	Q9UNX3	60S ribosomal protein L26-like 1 OS=Homo sapiens GN=RPL26L1 PE=1 SV=1	-0.215465	hDFs +MMC - hDFs -MMC	limma	0.0127226	0.0443773	no hit
269	VPS13D	Q5THJ4|Q5THJ4-2	Vacuolar protein sorting-associated protein 13D OS=Homo sapiens GN=VPS13D PE=1 SV=2|Isoform 2 of Vacuolar protein sorting-associated protein 13D OS=Homo sapiens GN=VPS13D	0.361466	hDFs +MMC - hDFs -MMC	limma	0.0107119	0.0395094	no hit
270	HABP4	Q5JVS0	Intracellular hyaluronan-binding protein 4 OS=Homo sapiens GN=HABP4 PE=1 SV=1	0.619257	hDFs +MMC - hDFs -MMC	limma	0.00111635	0.00887523	no hit
271	MMAB	Q96EY8	Cob(I)yrinic acid a,c-diamide adenosyltransferase, mitochondrial OS=Homo sapiens GN=MMAB PE=1 SV=1	-0.5516	hDFs +MMC - hDFs -MMC	limma	0.0117168	0.0420545	no hit
272	DNAJA3	Q96EY1	DnaJ homolog subfamily A member 3, mitochondrial OS=Homo sapiens GN=DNAJA3 PE=1 SV=2	0.128122	hDFs +MMC - hDFs -MMC	limma	0.251831	0.386929	no hit
273	RAB12	Q6IQ22	Ras-related protein Rab-12 OS=Homo sapiens GN=RAB12 PE=1 SV=3	0.0693601	hDFs +MMC - hDFs -MMC	limma	0.445395	0.585303	no hit
274	OXCT1	P55809	Succinyl-CoA:3-ketoacid coenzyme A transferase 1, mitochondrial OS=Homo sapiens GN=OXCT1 PE=1 SV=1	-0.32582	hDFs +MMC - hDFs -MMC	limma	0.0142435	0.0478115	no hit
275	ATP11C	A0A067XG54|Q8NB49|Q8NB49-2|Q8NB49-3|Q8NB49-4	Phospholipid-transporting ATPase OS=Homo sapiens GN=ATP11C PE=1 SV=1|Phospholipid-transporting ATPase IG OS=Homo sapiens GN=ATP11C PE=1 SV=3|Isoform 2 of Phospholipid-transporting ATPase IG OS=Homo sapiens GN=ATP11C|Isoform 3 of Phospholipid-transporting ATPase IG OS=Homo sapiens GN=ATP11C|Isoform 4 of Phospholipid-transporting ATPase IG OS=Homo sapiens GN=ATP11C	-0.0663326	hDFs +MMC - hDFs -MMC	limma	0.544272	0.67232	no hit
276	HMCN1	Q96RW7|Q96RW7-2	Hemicentin-1 OS=Homo sapiens GN=HMCN1 PE=1 SV=2|Isoform 2 of Hemicentin-1 OS=Homo sapiens GN=HMCN1	-0.71497	hDFs +MMC - hDFs -MMC	limma	0.0116982	0.0420545	no hit
277	STAU2	A0A0A0MTC5|A0A0A0MTD1|E7EPX0|E7EVI1|E7EVJ4|E9PH62|F8VPI7|Q9NUL3|Q9NUL3-2|Q9NUL3-3|Q9NUL3-8	Double-stranded RNA-binding protein Staufen homolog 2 OS=Homo sapiens GN=STAU2 PE=1 SV=1|Double-stranded RNA-binding protein Staufen homolog 2 OS=Homo sapiens GN=STAU2 PE=1 SV=1|Double-stranded RNA-binding protein Staufen homolog 2 OS=Homo sapiens GN=STAU2 PE=1 SV=1|Double-stranded RNA-binding protein Staufen homolog 2 OS=Homo sapiens GN=STAU2 PE=1 SV=1|Double-stranded RNA-binding protein Staufen…	-0.103646	hDFs +MMC - hDFs -MMC	limma	0.255513	0.391673	no hit
278	MFSD8	Q8NHS3	Major facilitator superfamily domain-containing protein 8 OS=Homo sapiens GN=MFSD8 PE=1 SV=1	0.0777137	hDFs +MMC - hDFs -MMC	limma	0.499125	0.634844	no hit
279	KDELR1	P24390|P24390-2	ER lumen protein-retaining receptor 1 OS=Homo sapiens GN=KDELR1 PE=1 SV=1|Isoform 2 of ER lumen protein-retaining receptor 1 OS=Homo sapiens GN=KDELR1	1.1199	hDFs +MMC - hDFs -MMC	limma	6.77785e-05	0.00153214	hit
280	UCK2	Q9BZX2	Uridine-cytidine kinase 2 OS=Homo sapiens GN=UCK2 PE=1 SV=1	1.1275	hDFs +MMC - hDFs -MMC	limma	0.0118292	0.0422977	hit
281	FTL	P02792	Ferritin light chain OS=Homo sapiens GN=FTL PE=1 SV=2	-0.286373	hDFs +MMC - hDFs -MMC	limma	0.112278	0.216539	no hit
282	FTH1	P02794	Ferritin heavy chain OS=Homo sapiens GN=FTH1 PE=1 SV=2	0.464574	hDFs +MMC - hDFs -MMC	limma	0.0358376	0.0938294	no hit
283	NEMP1	O14524|O14524-2	Nuclear envelope integral membrane protein 1 OS=Homo sapiens GN=NEMP1 PE=1 SV=2|Isoform 2 of Nuclear envelope integral membrane protein 1 OS=Homo sapiens GN=NEMP1	0.16439	hDFs +MMC - hDFs -MMC	limma	0.154844	0.27175	no hit
284	SRP72	O76094	Signal recognition particle subunit SRP72 OS=Homo sapiens GN=SRP72 PE=1 SV=3	0.180468	hDFs +MMC - hDFs -MMC	limma	0.0175545	0.0559102	no hit
285	PARVB	Q9HBI1	Beta-parvin OS=Homo sapiens GN=PARVB PE=1 SV=1	0.369749	hDFs +MMC - hDFs -MMC	limma	0.0420863	0.105506	no hit
286	RABGAP1	Q9Y3P9	Rab GTPase-activating protein 1 OS=Homo sapiens GN=RABGAP1 PE=1 SV=3	-0.0450282	hDFs +MMC - hDFs -MMC	limma	0.647038	0.755811	no hit
287	PDCD6IP	Q8WUM4	Programmed cell death 6-interacting protein OS=Homo sapiens GN=PDCD6IP PE=1 SV=1	-0.372817	hDFs +MMC - hDFs -MMC	limma	0.000142474	0.00236722	no hit
288	NUP133	Q8WUM0	Nuclear pore complex protein Nup133 OS=Homo sapiens GN=NUP133 PE=1 SV=2	-0.073736	hDFs +MMC - hDFs -MMC	limma	0.315476	0.455861	no hit
289	EDC3	Q96F86	Enhancer of mRNA-decapping protein 3 OS=Homo sapiens GN=EDC3 PE=1 SV=1	0.257398	hDFs +MMC - hDFs -MMC	limma	0.0050786	0.0237937	no hit
290	SERPINH1	P50454	Serpin H1 OS=Homo sapiens GN=SERPINH1 PE=1 SV=2	-0.226989	hDFs +MMC - hDFs -MMC	limma	0.39325	0.535449	no hit
291	SERPINB8	P50452	Serpin B8 OS=Homo sapiens GN=SERPINB8 PE=1 SV=2	-0.0794581	hDFs +MMC - hDFs -MMC	limma	0.417309	0.558285	no hit
292	SERPINB9	P50453	Serpin B9 OS=Homo sapiens GN=SERPINB9 PE=1 SV=1	-0.711905	hDFs +MMC - hDFs -MMC	limma	0.0193393	0.0601298	no hit
293	LSM4	Q9Y4Z0|V9GZ56	U6 snRNA-associated Sm-like protein LSm4 OS=Homo sapiens GN=LSM4 PE=1 SV=1|U6 snRNA-associated Sm-like protein LSm4 (Fragment) OS=Homo sapiens GN=LSM4 PE=1 SV=1	0.856673	hDFs +MMC - hDFs -MMC	limma	2.71516e-06	0.000222544	no hit
294	FAM175B	Q15018	BRISC complex subunit Abro1 OS=Homo sapiens GN=FAM175B PE=1 SV=2	0.0184859	hDFs +MMC - hDFs -MMC	limma	0.878046	0.92225	no hit
295	CBX5	P45973	Chromobox protein homolog 5 OS=Homo sapiens GN=CBX5 PE=1 SV=1	0.254347	hDFs +MMC - hDFs -MMC	limma	0.0124704	0.0437293	no hit
296	NAA30	Q147X3|Q147X3-2	N-alpha-acetyltransferase 30 OS=Homo sapiens GN=NAA30 PE=1 SV=1|Isoform 2 of N-alpha-acetyltransferase 30 OS=Homo sapiens GN=NAA30	-0.0109213	hDFs +MMC - hDFs -MMC	limma	0.88817	0.927437	no hit
297	IFI35	P80217|P80217-2	Interferon-induced 35 kDa protein OS=Homo sapiens GN=IFI35 PE=1 SV=5|Isoform 2 of Interferon-induced 35 kDa protein OS=Homo sapiens GN=IFI35	0.114816	hDFs +MMC - hDFs -MMC	limma	0.138805	0.251925	no hit
298	ALG11	Q2TAA5	GDP-Man:Man(3)GlcNAc(2)-PP-Dol alpha-1,2-mannosyltransferase OS=Homo sapiens GN=ALG11 PE=1 SV=2	0.0141903	hDFs +MMC - hDFs -MMC	limma	0.900739	0.935219	no hit
299	UNC119B	A6NIH7	Protein unc-119 homolog B OS=Homo sapiens GN=UNC119B PE=1 SV=1	0.20192	hDFs +MMC - hDFs -MMC	limma	0.1605	0.278994	no hit
300	SF3B2	Q13435	Splicing factor 3B subunit 2 OS=Homo sapiens GN=SF3B2 PE=1 SV=2	0.428765	hDFs +MMC - hDFs -MMC	limma	0.000201117	0.00296718	no hit
301	PKN1	Q16512|Q16512-2	Serine/threonine-protein kinase N1 OS=Homo sapiens GN=PKN1 PE=1 SV=2|Isoform 2 of Serine/threonine-protein kinase N1 OS=Homo sapiens GN=PKN1	0.021375	hDFs +MMC - hDFs -MMC	limma	0.825635	0.888778	no hit
302	AIDA	Q96BJ3	Axin interactor, dorsalization-associated protein OS=Homo sapiens GN=AIDA PE=1 SV=1	-0.435527	hDFs +MMC - hDFs -MMC	limma	0.0300942	0.0830311	no hit
303	CYC1	P08574	Cytochrome c1, heme protein, mitochondrial OS=Homo sapiens GN=CYC1 PE=1 SV=3	0.541414	hDFs +MMC - hDFs -MMC	limma	0.00714573	0.0300372	no hit
304	ANGPTL2	Q9UKU9	Angiopoietin-related protein 2 OS=Homo sapiens GN=ANGPTL2 PE=2 SV=1	1.74212	hDFs +MMC - hDFs -MMC	limma	3.18556e-07	6.18964e-05	hit
305	EIF4A3	P38919	Eukaryotic initiation factor 4A-III OS=Homo sapiens GN=EIF4A3 PE=1 SV=4	0.10829	hDFs +MMC - hDFs -MMC	limma	0.25056	0.385765	no hit
306	ELAVL1	Q15717|Q15717-2	ELAV-like protein 1 OS=Homo sapiens GN=ELAVL1 PE=1 SV=2|Isoform 2 of ELAV-like protein 1 OS=Homo sapiens GN=ELAVL1	0.00628776	hDFs +MMC - hDFs -MMC	limma	0.913222	0.944236	no hit
307	NFS1	Q9Y697|Q9Y697-2	Cysteine desulfurase, mitochondrial OS=Homo sapiens GN=NFS1 PE=1 SV=3|Isoform Cytoplasmic of Cysteine desulfurase, mitochondrial OS=Homo sapiens GN=NFS1	-0.0510909	hDFs +MMC - hDFs -MMC	limma	0.438301	0.578869	no hit
308	ARHGAP10	A1A4S6	Rho GTPase-activating protein 10 OS=Homo sapiens GN=ARHGAP10 PE=1 SV=1	-0.119291	hDFs +MMC - hDFs -MMC	limma	0.352474	0.49493	no hit
309	COL5A2	P05997	Collagen alpha-2(V) chain OS=Homo sapiens GN=COL5A2 PE=1 SV=3	-0.0242516	hDFs +MMC - hDFs -MMC	limma	0.951529	0.970471	no hit
310	RIOK2	Q9BVS4|Q9BVS4-2	Serine/threonine-protein kinase RIO2 OS=Homo sapiens GN=RIOK2 PE=1 SV=2|Isoform 2 of Serine/threonine-protein kinase RIO2 OS=Homo sapiens GN=RIOK2	-0.243778	hDFs +MMC - hDFs -MMC	limma	0.00619054	0.0271545	no hit
311	LRPPRC	P42704	Leucine-rich PPR motif-containing protein, mitochondrial OS=Homo sapiens GN=LRPPRC PE=1 SV=3	-0.0131988	hDFs +MMC - hDFs -MMC	limma	0.885882	0.926077	no hit
312	TGFBI	Q15582	Transforming growth factor-beta-induced protein ig-h3 OS=Homo sapiens GN=TGFBI PE=1 SV=1	-0.978915	hDFs +MMC - hDFs -MMC	limma	0.00645664	0.0279205	no hit
313	RAB11B	Q15907	Ras-related protein Rab-11B OS=Homo sapiens GN=RAB11B PE=1 SV=4	-0.0599484	hDFs +MMC - hDFs -MMC	limma	0.509502	0.643845	no hit
314	CDC73	Q6P1J9	Parafibromin OS=Homo sapiens GN=CDC73 PE=1 SV=1	0.196926	hDFs +MMC - hDFs -MMC	limma	0.0146653	0.0488552	no hit
315	DTD1	Q8TEA8	D-tyrosyl-tRNA(Tyr) deacylase 1 OS=Homo sapiens GN=DTD1 PE=1 SV=2	0.237221	hDFs +MMC - hDFs -MMC	limma	0.0160556	0.0521039	no hit
316	RPS6KA3	P51812	Ribosomal protein S6 kinase alpha-3 OS=Homo sapiens GN=RPS6KA3 PE=1 SV=1	-0.144193	hDFs +MMC - hDFs -MMC	limma	0.108472	0.211032	no hit
317	CDR2L	Q86X02	Cerebellar degeneration-related protein 2-like OS=Homo sapiens GN=CDR2L PE=1 SV=2	0.0361574	hDFs +MMC - hDFs -MMC	limma	0.626894	0.738835	no hit
318	RPS9	A0A024R4M0|P46781	40S ribosomal protein S9 OS=Homo sapiens GN=RPS9 PE=1 SV=1|40S ribosomal protein S9 OS=Homo sapiens GN=RPS9 PE=1 SV=3	0.0324774	hDFs +MMC - hDFs -MMC	limma	0.662353	0.768756	no hit
319	TMOD3	Q9NYL9	Tropomodulin-3 OS=Homo sapiens GN=TMOD3 PE=1 SV=1	0.0742176	hDFs +MMC - hDFs -MMC	limma	0.503509	0.639181	no hit
320	TBC1D23	Q9NUY8|Q9NUY8-2	TBC1 domain family member 23 OS=Homo sapiens GN=TBC1D23 PE=1 SV=3|Isoform 2 of TBC1 domain family member 23 OS=Homo sapiens GN=TBC1D23	-0.0917958	hDFs +MMC - hDFs -MMC	limma	0.364902	0.507375	no hit
321	ADAM10	O14672	Disintegrin and metalloproteinase domain-containing protein 10 OS=Homo sapiens GN=ADAM10 PE=1 SV=1	-0.330247	hDFs +MMC - hDFs -MMC	limma	0.0614968	0.139059	no hit
322	FTSJ3	Q8IY81	pre-rRNA processing protein FTSJ3 OS=Homo sapiens GN=FTSJ3 PE=1 SV=2	0.420874	hDFs +MMC - hDFs -MMC	limma	0.00022529	0.00315586	no hit
323	AKAP8L	Q9ULX6|Q9ULX6-2	A-kinase anchor protein 8-like OS=Homo sapiens GN=AKAP8L PE=1 SV=3|Isoform 2 of A-kinase anchor protein 8-like OS=Homo sapiens GN=AKAP8L	0.331442	hDFs +MMC - hDFs -MMC	limma	0.00331651	0.0177296	no hit
324	IRAK1	D3YTB5|H7C224|P51617|P51617-2|P51617-3	Interleukin-1 receptor-associated kinase 1 OS=Homo sapiens GN=IRAK1 PE=1 SV=1|Interleukin-1 receptor-associated kinase 1 (Fragment) OS=Homo sapiens GN=IRAK1 PE=1 SV=1|Interleukin-1 receptor-associated kinase 1 OS=Homo sapiens GN=IRAK1 PE=1 SV=2|Isoform 2 of Interleukin-1 receptor-associated kinase 1 OS=Homo sapiens GN=IRAK1|Isoform 3 of Interleukin-1 receptor-associated kinase 1 OS=Homo sapiens G…	0.00662339	hDFs +MMC - hDFs -MMC	limma	0.912861	0.944234	no hit
325	HTT	P42858	Huntingtin OS=Homo sapiens GN=HTT PE=1 SV=2	-0.171289	hDFs +MMC - hDFs -MMC	limma	0.0225777	0.0673376	no hit
326	CNRIP1	B8ZZB8|Q96F85|Q96F85-2	CB1 cannabinoid receptor-interacting protein 1 OS=Homo sapiens GN=CNRIP1 PE=1 SV=1|CB1 cannabinoid receptor-interacting protein 1 OS=Homo sapiens GN=CNRIP1 PE=1 SV=1|Isoform 2 of CB1 cannabinoid receptor-interacting protein 1 OS=Homo sapiens GN=CNRIP1	-0.47209	hDFs +MMC - hDFs -MMC	limma	0.000629331	0.00623061	no hit
327	VPS25	Q9BRG1	Vacuolar protein-sorting-associated protein 25 OS=Homo sapiens GN=VPS25 PE=1 SV=1	-0.139022	hDFs +MMC - hDFs -MMC	limma	0.121977	0.230601	no hit
328	UQCRFS1	P47985	Cytochrome b-c1 complex subunit Rieske, mitochondrial OS=Homo sapiens GN=UQCRFS1 PE=1 SV=2	0.485649	hDFs +MMC - hDFs -MMC	limma	0.00133052	0.00994021	no hit
329	JUN	P05412	Transcription factor AP-1 OS=Homo sapiens GN=JUN PE=1 SV=2	1.33611	hDFs +MMC - hDFs -MMC	limma	6.0663e-08	3.37941e-05	hit
330	COPG2	Q9UBF2	Coatomer subunit gamma-2 OS=Homo sapiens GN=COPG2 PE=1 SV=1	-0.11432	hDFs +MMC - hDFs -MMC	limma	0.0983475	0.196062	no hit
331	GRAMD4	Q6IC98	GRAM domain-containing protein 4 OS=Homo sapiens GN=GRAMD4 PE=1 SV=1	-0.164267	hDFs +MMC - hDFs -MMC	limma	0.104433	0.20486	no hit
332	RAB4A	P20338	Ras-related protein Rab-4A OS=Homo sapiens GN=RAB4A PE=1 SV=3	-0.304161	hDFs +MMC - hDFs -MMC	limma	0.0324613	0.0879043	no hit
333	PNPLA6	Q8IY17|Q8IY17-3|Q8IY17-4	Neuropathy target esterase OS=Homo sapiens GN=PNPLA6 PE=1 SV=2|Isoform 3 of Neuropathy target esterase OS=Homo sapiens GN=PNPLA6|Isoform 4 of Neuropathy target esterase OS=Homo sapiens GN=PNPLA6	0.0696253	hDFs +MMC - hDFs -MMC	limma	0.480689	0.618264	no hit
334	G3BP1	Q13283	Ras GTPase-activating protein-binding protein 1 OS=Homo sapiens GN=G3BP1 PE=1 SV=1	0.0125217	hDFs +MMC - hDFs -MMC	limma	0.887233	0.926642	no hit
335	NMI	Q13287	N-myc-interactor OS=Homo sapiens GN=NMI PE=1 SV=2	0.145572	hDFs +MMC - hDFs -MMC	limma	0.113478	0.218135	no hit
336	LRRC32	Q14392	Leucine-rich repeat-containing protein 32 OS=Homo sapiens GN=LRRC32 PE=1 SV=1	-0.335903	hDFs +MMC - hDFs -MMC	limma	0.175005	0.298011	no hit
337	TBCE	Q15813|Q15813-2	Tubulin-specific chaperone E OS=Homo sapiens GN=TBCE PE=1 SV=1|Isoform 2 of Tubulin-specific chaperone E OS=Homo sapiens GN=TBCE	-0.208922	hDFs +MMC - hDFs -MMC	limma	0.0257678	0.0738815	no hit
338	EFTUD2	Q15029|Q15029-2|Q15029-3	116 kDa U5 small nuclear ribonucleoprotein component OS=Homo sapiens GN=EFTUD2 PE=1 SV=1|Isoform 2 of 116 kDa U5 small nuclear ribonucleoprotein component OS=Homo sapiens GN=EFTUD2|Isoform 3 of 116 kDa U5 small nuclear ribonucleoprotein component OS=Homo sapiens GN=EFTUD2	-0.203074	hDFs +MMC - hDFs -MMC	limma	0.010551	0.039062	no hit
339	PRPS1	P60891	Ribose-phosphate pyrophosphokinase 1 OS=Homo sapiens GN=PRPS1 PE=1 SV=2	-0.0530759	hDFs +MMC - hDFs -MMC	limma	0.738811	0.828469	no hit
340	HPS6	Q86YV9	Hermansky-Pudlak syndrome 6 protein OS=Homo sapiens GN=HPS6 PE=1 SV=1	-0.0696762	hDFs +MMC - hDFs -MMC	limma	0.38249	0.523402	no hit
341	SF3B4	Q15427	Splicing factor 3B subunit 4 OS=Homo sapiens GN=SF3B4 PE=1 SV=1	0.726318	hDFs +MMC - hDFs -MMC	limma	0.00100774	0.00837188	no hit
342	BIRC6	Q9NR09	Baculoviral IAP repeat-containing protein 6 OS=Homo sapiens GN=BIRC6 PE=1 SV=2	-0.275795	hDFs +MMC - hDFs -MMC	limma	0.0019811	0.012914	no hit
343	SORD	Q00796	Sorbitol dehydrogenase OS=Homo sapiens GN=SORD PE=1 SV=4	-0.518122	hDFs +MMC - hDFs -MMC	limma	0.00531667	0.0245639	no hit
344	PRSS23	O95084|O95084-2	Serine protease 23 OS=Homo sapiens GN=PRSS23 PE=1 SV=1|Isoform 2 of Serine protease 23 OS=Homo sapiens GN=PRSS23	0.107625	hDFs +MMC - hDFs -MMC	limma	0.563714	0.688722	no hit
345	PLD1	Q13393|Q13393-2	Phospholipase D1 OS=Homo sapiens GN=PLD1 PE=1 SV=1|Isoform PLD1B of Phospholipase D1 OS=Homo sapiens GN=PLD1	-0.431756	hDFs +MMC - hDFs -MMC	limma	0.0475014	0.114608	no hit
346	OVCA2	Q8WZ82	Esterase OVCA2 OS=Homo sapiens GN=OVCA2 PE=1 SV=1	0.203585	hDFs +MMC - hDFs -MMC	limma	0.243089	0.378483	no hit
347	THADA	Q6YHU6|Q6YHU6-3	Thyroid adenoma-associated protein OS=Homo sapiens GN=THADA PE=1 SV=1|Isoform 3 of Thyroid adenoma-associated protein OS=Homo sapiens GN=THADA	-0.105253	hDFs +MMC - hDFs -MMC	limma	0.344809	0.486631	no hit
348	MYH14	Q7Z406|Q7Z406-2|Q7Z406-6	Myosin-14 OS=Homo sapiens GN=MYH14 PE=1 SV=2|Isoform 2 of Myosin-14 OS=Homo sapiens GN=MYH14|Isoform 6 of Myosin-14 OS=Homo sapiens GN=MYH14	-0.557856	hDFs +MMC - hDFs -MMC	limma	0.00136828	0.0101218	no hit
349	DEF8	Q6ZN54	Differentially expressed in FDCP 8 homolog OS=Homo sapiens GN=DEF8 PE=1 SV=2	-0.150261	hDFs +MMC - hDFs -MMC	limma	0.146035	0.26047	no hit
350	ITPRIPL2	Q3MIP1	Inositol 1,4,5-trisphosphate receptor-interacting protein-like 2 OS=Homo sapiens GN=ITPRIPL2 PE=1 SV=1	0.17322	hDFs +MMC - hDFs -MMC	limma	0.131197	0.242122	no hit
351	WDR48	Q8TAF3|Q8TAF3-3	WD repeat-containing protein 48 OS=Homo sapiens GN=WDR48 PE=1 SV=1|Isoform 3 of WD repeat-containing protein 48 OS=Homo sapiens GN=WDR48	0.00622841	hDFs +MMC - hDFs -MMC	limma	0.945285	0.966761	no hit
352	AKR1C3	A0A0A0MSS8|P42330	Aldo-keto reductase family 1 member C3 OS=Homo sapiens GN=AKR1C3 PE=1 SV=1|Aldo-keto reductase family 1 member C3 OS=Homo sapiens GN=AKR1C3 PE=1 SV=4	-0.987062	hDFs +MMC - hDFs -MMC	limma	9.09913e-06	0.000474506	no hit
353	LGALS1	P09382	Galectin-1 OS=Homo sapiens GN=LGALS1 PE=1 SV=2	-0.343892	hDFs +MMC - hDFs -MMC	limma	0.00621561	0.0272133	no hit
354	PIR	O00625	Pirin OS=Homo sapiens GN=PIR PE=1 SV=1	-0.382537	hDFs +MMC - hDFs -MMC	limma	0.00702678	0.0298349	no hit
355	CYR61	A0A087WVM3|O00622	Protein CYR61 OS=Homo sapiens GN=CYR61 PE=1 SV=1|Protein CYR61 OS=Homo sapiens GN=CYR61 PE=1 SV=1	1.17094	hDFs +MMC - hDFs -MMC	limma	0.0102062	0.0382062	hit
356	KPNA4	O00629	Importin subunit alpha-3 OS=Homo sapiens GN=KPNA4 PE=1 SV=1	0.161405	hDFs +MMC - hDFs -MMC	limma	0.600526	0.716902	no hit
357	SAC3D1	A6NKF1|F8WC89	SAC3 domain-containing protein 1 OS=Homo sapiens GN=SAC3D1 PE=1 SV=2|SAC3 domain-containing protein 1 OS=Homo sapiens GN=SAC3D1 PE=1 SV=1	0.017164	hDFs +MMC - hDFs -MMC	limma	0.868997	0.917731	no hit
358	EDEM3	Q9BZQ6|Q9BZQ6-2	ER degradation-enhancing alpha-mannosidase-like protein 3 OS=Homo sapiens GN=EDEM3 PE=1 SV=2|Isoform 2 of ER degradation-enhancing alpha-mannosidase-like protein 3 OS=Homo sapiens GN=EDEM3	-0.225669	hDFs +MMC - hDFs -MMC	limma	0.0241758	0.0706653	no hit
359	TTYH3	Q9C0H2|Q9C0H2-2|Q9C0H2-4	Protein tweety homolog 3 OS=Homo sapiens GN=TTYH3 PE=1 SV=3|Isoform 2 of Protein tweety homolog 3 OS=Homo sapiens GN=TTYH3|Isoform 4 of Protein tweety homolog 3 OS=Homo sapiens GN=TTYH3	-0.0656369	hDFs +MMC - hDFs -MMC	limma	0.574061	0.696268	no hit
360	MTAP	Q13126	S-methyl-5'-thioadenosine phosphorylase OS=Homo sapiens GN=MTAP PE=1 SV=2	-0.0223992	hDFs +MMC - hDFs -MMC	limma	0.885855	0.926077	no hit
361	IK	Q13123	Protein Red OS=Homo sapiens GN=IK PE=1 SV=3	0.363639	hDFs +MMC - hDFs -MMC	limma	0.000498555	0.00527191	no hit
362	CTPS2	Q9NRF8	CTP synthase 2 OS=Homo sapiens GN=CTPS2 PE=1 SV=1	0.14476	hDFs +MMC - hDFs -MMC	limma	0.34082	0.482813	no hit
363	TRIM28	Q13263	Transcription intermediary factor 1-beta OS=Homo sapiens GN=TRIM28 PE=1 SV=5	0.823222	hDFs +MMC - hDFs -MMC	limma	1.32242e-05	0.000565822	no hit
364	TMEM199	Q8N511	Transmembrane protein 199 OS=Homo sapiens GN=TMEM199 PE=1 SV=1	0.496037	hDFs +MMC - hDFs -MMC	limma	0.000941788	0.00806569	no hit
365	CTDSP1	Q9GZU7-2	Isoform 2 of Carboxy-terminal domain RNA polymerase II polypeptide A small phosphatase 1 OS=Homo sapiens GN=CTDSP1	-0.0483676	hDFs +MMC - hDFs -MMC	limma	0.598029	0.715146	no hit
366	PGAM5	Q96HS1	Serine/threonine-protein phosphatase PGAM5, mitochondrial OS=Homo sapiens GN=PGAM5 PE=1 SV=2	0.00793995	hDFs +MMC - hDFs -MMC	limma	0.93608	0.959582	no hit
367	LSM14B	Q9BX40	Protein LSM14 homolog B OS=Homo sapiens GN=LSM14B PE=1 SV=1	1.15668	hDFs +MMC - hDFs -MMC	limma	2.26451e-07	5.53374e-05	hit
368	EIF3C	B5ME19|Q99613|Q99613-2	Eukaryotic translation initiation factor 3 subunit C-like protein OS=Homo sapiens GN=EIF3CL PE=3 SV=1|Eukaryotic translation initiation factor 3 subunit C OS=Homo sapiens GN=EIF3C PE=1 SV=1|Isoform 2 of Eukaryotic translation initiation factor 3 subunit C OS=Homo sapiens GN=EIF3C	0.116052	hDFs +MMC - hDFs -MMC	limma	0.107616	0.20962	no hit
369	PSME1	Q06323|Q06323-2|Q06323-3	Proteasome activator complex subunit 1 OS=Homo sapiens GN=PSME1 PE=1 SV=1|Isoform 2 of Proteasome activator complex subunit 1 OS=Homo sapiens GN=PSME1|Isoform 3 of Proteasome activator complex subunit 1 OS=Homo sapiens GN=PSME1	0.322877	hDFs +MMC - hDFs -MMC	limma	0.0367824	0.0955232	no hit
370	KDELC2	Q7Z4H8	KDEL motif-containing protein 2 OS=Homo sapiens GN=KDELC2 PE=1 SV=2	-0.30773	hDFs +MMC - hDFs -MMC	limma	0.000368274	0.00432968	no hit
371	PRMT7	Q9NVM4|Q9NVM4-3	Protein arginine N-methyltransferase 7 OS=Homo sapiens GN=PRMT7 PE=1 SV=1|Isoform 3 of Protein arginine N-methyltransferase 7 OS=Homo sapiens GN=PRMT7	0.389291	hDFs +MMC - hDFs -MMC	limma	0.0208429	0.0636402	no hit
372	SMN1	B4DP61|E7EQZ4|Q16637|Q16637-2|Q16637-3|Q16637-4	Survival motor neuron protein OS=Homo sapiens GN=SMN2 PE=1 SV=1|Survival motor neuron protein OS=Homo sapiens GN=SMN1 PE=1 SV=1|Survival motor neuron protein OS=Homo sapiens GN=SMN1 PE=1 SV=1|Isoform SMN-delta5 of Survival motor neuron protein OS=Homo sapiens GN=SMN1|Isoform SMN-delta7 of Survival motor neuron protein OS=Homo sapiens GN=SMN1|Isoform SMN-delta57 of Survival motor neuron protein OS…	0.722348	hDFs +MMC - hDFs -MMC	limma	2.25266e-05	0.000801381	no hit
373	ATL1	Q8WXF7|Q8WXF7-2	Atlastin-1 OS=Homo sapiens GN=ATL1 PE=1 SV=1|Isoform 2 of Atlastin-1 OS=Homo sapiens GN=ATL1	-0.235815	hDFs +MMC - hDFs -MMC	limma	0.124002	0.232841	no hit
374	FLOT1	O75955	Flotillin-1 OS=Homo sapiens GN=FLOT1 PE=1 SV=3	-0.291171	hDFs +MMC - hDFs -MMC	limma	0.00188625	0.0125124	no hit
375	SYNPO2	H0Y9Y3|Q9UMS6|Q9UMS6-2|Q9UMS6-3|Q9UMS6-4	Synaptopodin-2 (Fragment) OS=Homo sapiens GN=SYNPO2 PE=1 SV=1|Synaptopodin-2 OS=Homo sapiens GN=SYNPO2 PE=1 SV=2|Isoform 2 of Synaptopodin-2 OS=Homo sapiens GN=SYNPO2|Isoform 3 of Synaptopodin-2 OS=Homo sapiens GN=SYNPO2|Isoform 4 of Synaptopodin-2 OS=Homo sapiens GN=SYNPO2	1.13708	hDFs +MMC - hDFs -MMC	limma	0.000669696	0.00647209	hit
376	PREX1	Q8TCU6	Phosphatidylinositol 3,4,5-trisphosphate-dependent Rac exchanger 1 protein OS=Homo sapiens GN=PREX1 PE=1 SV=3	-0.150511	hDFs +MMC - hDFs -MMC	limma	0.240215	0.375211	no hit
377	ZFYVE21	Q9BQ24|Q9BQ24-2	Zinc finger FYVE domain-containing protein 21 OS=Homo sapiens GN=ZFYVE21 PE=1 SV=1|Isoform 2 of Zinc finger FYVE domain-containing protein 21 OS=Homo sapiens GN=ZFYVE21	0.18878	hDFs +MMC - hDFs -MMC	limma	0.0794485	0.167987	no hit
378	ALG9	A0A087WZ62|Q9H6U8|Q9H6U8-3	Mannosyltransferase OS=Homo sapiens PE=3 SV=1|Alpha-1,2-mannosyltransferase ALG9 OS=Homo sapiens GN=ALG9 PE=1 SV=2|Isoform 3 of Alpha-1,2-mannosyltransferase ALG9 OS=Homo sapiens GN=ALG9	-0.222195	hDFs +MMC - hDFs -MMC	limma	0.0770767	0.164092	no hit
379	SLC25A46	Q96AG3|Q96AG3-3	Solute carrier family 25 member 46 OS=Homo sapiens GN=SLC25A46 PE=1 SV=1|Isoform 3 of Solute carrier family 25 member 46 OS=Homo sapiens GN=SLC25A46	0.3967	hDFs +MMC - hDFs -MMC	limma	0.00353729	0.0185567	no hit
380	ABCB6	H7BXK9|Q9NP58|Q9NP58-4	ATP-binding cassette sub-family B member 6, mitochondrial (Fragment) OS=Homo sapiens GN=ABCB6 PE=1 SV=1|ATP-binding cassette sub-family B member 6, mitochondrial OS=Homo sapiens GN=ABCB6 PE=1 SV=1|Isoform 2 of ATP-binding cassette sub-family B member 6, mitochondrial OS=Homo sapiens GN=ABCB6	0.091867	hDFs +MMC - hDFs -MMC	limma	0.574004	0.696268	no hit
381	LARP4B	Q92615	La-related protein 4B OS=Homo sapiens GN=LARP4B PE=1 SV=3	0.841433	hDFs +MMC - hDFs -MMC	limma	2.31142e-07	5.53374e-05	no hit
382	PHKB	Q93100-3|Q93100-4	Isoform 3 of Phosphorylase b kinase regulatory subunit beta OS=Homo sapiens GN=PHKB|Isoform 4 of Phosphorylase b kinase regulatory subunit beta OS=Homo sapiens GN=PHKB	-0.147748	hDFs +MMC - hDFs -MMC	limma	0.151517	0.26753	no hit
383	RBM14	Q96PK6	RNA-binding protein 14 OS=Homo sapiens GN=RBM14 PE=1 SV=2	0.850251	hDFs +MMC - hDFs -MMC	limma	8.10789e-06	0.000449519	no hit
384	TANC1	Q9C0D5|Q9C0D5-2	Protein TANC1 OS=Homo sapiens GN=TANC1 PE=1 SV=3|Isoform 2 of Protein TANC1 OS=Homo sapiens GN=TANC1	0.227901	hDFs +MMC - hDFs -MMC	limma	0.221449	0.354628	no hit
385	ZFP91	A0A0A6YYC7|Q96JP5|Q96JP5-2	HCG2042749, isoform CRA_d OS=Homo sapiens GN=ZFP91-CNTF PE=4 SV=1|E3 ubiquitin-protein ligase ZFP91 OS=Homo sapiens GN=ZFP91 PE=1 SV=1|Isoform 2 of E3 ubiquitin-protein ligase ZFP91 OS=Homo sapiens GN=ZFP91	0.587696	hDFs +MMC - hDFs -MMC	limma	1.21128e-05	0.000544352	no hit
386	RCN3	Q96D15	Reticulocalbin-3 OS=Homo sapiens GN=RCN3 PE=1 SV=1	-0.621452	hDFs +MMC - hDFs -MMC	limma	0.000940326	0.00806569	no hit
387	CISD2	Q8N5K1	CDGSH iron-sulfur domain-containing protein 2 OS=Homo sapiens GN=CISD2 PE=1 SV=1	-0.133443	hDFs +MMC - hDFs -MMC	limma	0.0632476	0.141575	no hit
388	STXBP3	O00186	Syntaxin-binding protein 3 OS=Homo sapiens GN=STXBP3 PE=1 SV=2	-0.0722589	hDFs +MMC - hDFs -MMC	limma	0.309593	0.450007	no hit
389	UQCRB	P14927	Cytochrome b-c1 complex subunit 7 OS=Homo sapiens GN=UQCRB PE=1 SV=2	0.45636	hDFs +MMC - hDFs -MMC	limma	0.0160303	0.0520541	no hit
390	JUP	P14923	Junction plakoglobin OS=Homo sapiens GN=JUP PE=1 SV=3	-0.978893	hDFs +MMC - hDFs -MMC	limma	0.000174188	0.00268259	no hit
391	SUB1	P53999	Activated RNA polymerase II transcriptional coactivator p15 OS=Homo sapiens GN=SUB1 PE=1 SV=3	0.534967	hDFs +MMC - hDFs -MMC	limma	0.0103676	0.0386182	no hit
392	CCT2	P78371	T-complex protein 1 subunit beta OS=Homo sapiens GN=CCT2 PE=1 SV=4	0.198972	hDFs +MMC - hDFs -MMC	limma	0.0587901	0.134047	no hit
393	MIOS	Q9NXC5	WD repeat-containing protein mio OS=Homo sapiens GN=MIOS PE=1 SV=2	-0.0733915	hDFs +MMC - hDFs -MMC	limma	0.308874	0.449403	no hit
394	POFUT2	Q9Y2G5	GDP-fucose protein O-fucosyltransferase 2 OS=Homo sapiens GN=POFUT2 PE=1 SV=3	-0.394596	hDFs +MMC - hDFs -MMC	limma	0.00105196	0.00861428	no hit
395	SSRP1	Q08945	FACT complex subunit SSRP1 OS=Homo sapiens GN=SSRP1 PE=1 SV=1	0.11906	hDFs +MMC - hDFs -MMC	limma	0.159363	0.2775	no hit
396	SRP19	A0A087WYR0|P09132	Signal recognition particle 19 kDa protein OS=Homo sapiens GN=SRP19 PE=1 SV=1|Signal recognition particle 19 kDa protein OS=Homo sapiens GN=SRP19 PE=1 SV=3	0.211366	hDFs +MMC - hDFs -MMC	limma	0.034385	0.0912373	no hit
397	PTRH2	J3KQ48|Q9Y3E5	Peptidyl-tRNA hydrolase 2, mitochondrial OS=Homo sapiens GN=PTRH2 PE=1 SV=1|Peptidyl-tRNA hydrolase 2, mitochondrial OS=Homo sapiens GN=PTRH2 PE=1 SV=1	-0.0299827	hDFs +MMC - hDFs -MMC	limma	0.672303	0.776539	no hit
398	MPP6	Q9NZW5	MAGUK p55 subfamily member 6 OS=Homo sapiens GN=MPP6 PE=1 SV=2	0.164484	hDFs +MMC - hDFs -MMC	limma	0.249635	0.385127	no hit
399	HMGN1	P05114	Non-histone chromosomal protein HMG-14 OS=Homo sapiens GN=HMGN1 PE=1 SV=3	2.72998	hDFs +MMC - hDFs -MMC	limma	1.33662e-06	0.000135384	hit
400	RBM17	Q96I25	Splicing factor 45 OS=Homo sapiens GN=RBM17 PE=1 SV=1	1.40165	hDFs +MMC - hDFs -MMC	limma	1.23455e-06	0.000130048	hit
401	FUBP3	Q96I24	Far upstream element-binding protein 3 OS=Homo sapiens GN=FUBP3 PE=1 SV=2	0.291469	hDFs +MMC - hDFs -MMC	limma	0.00391923	0.01997	no hit
402	AIFM2	Q9BRQ8	Apoptosis-inducing factor 2 OS=Homo sapiens GN=AIFM2 PE=1 SV=1	0.533609	hDFs +MMC - hDFs -MMC	limma	0.00109416	0.00878498	no hit
403	CHCHD6	J3QTA6|Q9BRQ6	MICOS complex subunit OS=Homo sapiens GN=CHCHD6 PE=1 SV=1|MICOS complex subunit MIC25 OS=Homo sapiens GN=CHCHD6 PE=1 SV=1	0.135562	hDFs +MMC - hDFs -MMC	limma	0.430848	0.571175	no hit
404	HNRNPF	P52597	Heterogeneous nuclear ribonucleoprotein F OS=Homo sapiens GN=HNRNPF PE=1 SV=3	0.162693	hDFs +MMC - hDFs -MMC	limma	0.0476816	0.114938	no hit
405	SYMPK	Q92797	Symplekin OS=Homo sapiens GN=SYMPK PE=1 SV=2	0.39319	hDFs +MMC - hDFs -MMC	limma	0.000921814	0.0079724	no hit
406	THG1L	Q9NWX6	Probable tRNA(His) guanylyltransferase OS=Homo sapiens GN=THG1L PE=1 SV=2	0.327628	hDFs +MMC - hDFs -MMC	limma	0.00286724	0.016221	no hit
407	VPS4A	Q9UN37	Vacuolar protein sorting-associated protein 4A OS=Homo sapiens GN=VPS4A PE=1 SV=1	-0.422388	hDFs +MMC - hDFs -MMC	limma	8.77156e-05	0.00171707	no hit
408	TYMP	P19971	Thymidine phosphorylase OS=Homo sapiens GN=TYMP PE=1 SV=2	0.569943	hDFs +MMC - hDFs -MMC	limma	0.0769961	0.164021	no hit
409	GLRX	P35754	Glutaredoxin-1 OS=Homo sapiens GN=GLRX PE=1 SV=2	-0.667585	hDFs +MMC - hDFs -MMC	limma	0.000974675	0.00819236	no hit
410	SAMM50	Q9Y512	Sorting and assembly machinery component 50 homolog OS=Homo sapiens GN=SAMM50 PE=1 SV=3	0.144659	hDFs +MMC - hDFs -MMC	limma	0.242185	0.377729	no hit
411	PRKAA1	Q13131|Q13131-2	5'-AMP-activated protein kinase catalytic subunit alpha-1 OS=Homo sapiens GN=PRKAA1 PE=1 SV=4|Isoform 2 of 5'-AMP-activated protein kinase catalytic subunit alpha-1 OS=Homo sapiens GN=PRKAA1	-0.0740203	hDFs +MMC - hDFs -MMC	limma	0.401346	0.542308	no hit
412	RPL30	P62888	60S ribosomal protein L30 OS=Homo sapiens GN=RPL30 PE=1 SV=2	-0.0971406	hDFs +MMC - hDFs -MMC	limma	0.276533	0.415667	no hit
413	MYL9	P24844	Myosin regulatory light polypeptide 9 OS=Homo sapiens GN=MYL9 PE=1 SV=4	-0.444957	hDFs +MMC - hDFs -MMC	limma	0.0142904	0.0478803	no hit
414	RBM10	A0A0A0MR66|P98175|P98175-2	RNA binding motif protein 10, isoform CRA_d OS=Homo sapiens GN=RBM10 PE=1 SV=1|RNA-binding protein 10 OS=Homo sapiens GN=RBM10 PE=1 SV=3|Isoform 2 of RNA-binding protein 10 OS=Homo sapiens GN=RBM10	0.463675	hDFs +MMC - hDFs -MMC	limma	0.000111747	0.00201565	no hit
415	BROX	Q5VW32	BRO1 domain-containing protein BROX OS=Homo sapiens GN=BROX PE=1 SV=1	-0.223695	hDFs +MMC - hDFs -MMC	limma	0.0255372	0.0734996	no hit
416	FOCAD	Q5VW36	Focadhesin OS=Homo sapiens GN=FOCAD PE=1 SV=1	-0.277852	hDFs +MMC - hDFs -MMC	limma	0.0115444	0.0416467	no hit
417	VPRBP	Q9Y4B6|Q9Y4B6-2	Protein VPRBP OS=Homo sapiens GN=VPRBP PE=1 SV=3|Isoform 2 of Protein VPRBP OS=Homo sapiens GN=VPRBP	0.238433	hDFs +MMC - hDFs -MMC	limma	0.0100214	0.0377288	no hit
418	PLA2G4A	P47712	Cytosolic phospholipase A2 OS=Homo sapiens GN=PLA2G4A PE=1 SV=2	-0.476121	hDFs +MMC - hDFs -MMC	limma	0.0586944	0.133886	no hit
419	TBC1D5	Q92609|Q92609-2	TBC1 domain family member 5 OS=Homo sapiens GN=TBC1D5 PE=1 SV=1|Isoform 2 of TBC1 domain family member 5 OS=Homo sapiens GN=TBC1D5	0.180282	hDFs +MMC - hDFs -MMC	limma	0.0505706	0.120196	no hit
420	COX7A2L	O14548	Cytochrome c oxidase subunit 7A-related protein, mitochondrial OS=Homo sapiens GN=COX7A2L PE=1 SV=2	0.386844	hDFs +MMC - hDFs -MMC	limma	0.00777106	0.0316552	no hit
421	FTO	Q9C0B1	Alpha-ketoglutarate-dependent dioxygenase FTO OS=Homo sapiens GN=FTO PE=1 SV=3	-0.194248	hDFs +MMC - hDFs -MMC	limma	0.0394091	0.100349	no hit
422	TANGO6	Q9C0B7	Transport and Golgi organization protein 6 homolog OS=Homo sapiens GN=TANGO6 PE=1 SV=2	-0.208285	hDFs +MMC - hDFs -MMC	limma	0.0719568	0.15539	no hit
423	APOD	C9JF17|P05090	Apolipoprotein D (Fragment) OS=Homo sapiens GN=APOD PE=1 SV=1|Apolipoprotein D OS=Homo sapiens GN=APOD PE=1 SV=1	0.0261843	hDFs +MMC - hDFs -MMC	limma	0.765309	0.846036	no hit
424	MRPS6	P82932	28S ribosomal protein S6, mitochondrial OS=Homo sapiens GN=MRPS6 PE=1 SV=3	0.344293	hDFs +MMC - hDFs -MMC	limma	0.0119586	0.0425581	no hit
425	MRPS9	P82933	28S ribosomal protein S9, mitochondrial OS=Homo sapiens GN=MRPS9 PE=1 SV=2	0.275486	hDFs +MMC - hDFs -MMC	limma	0.0231013	0.0685491	no hit
426	AK2	P54819	Adenylate kinase 2, mitochondrial OS=Homo sapiens GN=AK2 PE=1 SV=2	0.148677	hDFs +MMC - hDFs -MMC	limma	0.372494	0.514672	no hit
427	LCLAT1	Q6UWP7|Q6UWP7-3	Lysocardiolipin acyltransferase 1 OS=Homo sapiens GN=LCLAT1 PE=1 SV=1|Isoform 3 of Lysocardiolipin acyltransferase 1 OS=Homo sapiens GN=LCLAT1	-0.296743	hDFs +MMC - hDFs -MMC	limma	0.0227721	0.0677249	no hit
428	PLAU	P00749	Urokinase-type plasminogen activator OS=Homo sapiens GN=PLAU PE=1 SV=2	-0.488979	hDFs +MMC - hDFs -MMC	limma	0.0102992	0.0384451	no hit
429	MED22	E7EN96|E9PGW7|Q15528|Q15528-2|Q5T8T7|Q5T8T8	Mediator of RNA polymerase II transcription subunit 22 (Fragment) OS=Homo sapiens GN=MED22 PE=1 SV=1|Mediator of RNA polymerase II transcription subunit 22 (Fragment) OS=Homo sapiens GN=MED22 PE=1 SV=1|Mediator of RNA polymerase II transcription subunit 22 OS=Homo sapiens GN=MED22 PE=1 SV=2|Isoform Surf5A of Mediator of RNA polymerase II transcription subunit 22 OS=Homo sapiens GN=MED22|Mediator …	-0.206565	hDFs +MMC - hDFs -MMC	limma	0.0406314	0.102591	no hit
430	ACSL4	O60488|O60488-2	Long-chain-fatty-acid--CoA ligase 4 OS=Homo sapiens GN=ACSL4 PE=1 SV=2|Isoform Short of Long-chain-fatty-acid--CoA ligase 4 OS=Homo sapiens GN=ACSL4	-0.336324	hDFs +MMC - hDFs -MMC	limma	0.00236979	0.0142541	no hit
431	RCN1	Q15293	Reticulocalbin-1 OS=Homo sapiens GN=RCN1 PE=1 SV=1	1.63158	hDFs +MMC - hDFs -MMC	limma	6.22722e-05	0.00149085	hit
432	PPP2R3A	Q06190	Serine/threonine-protein phosphatase 2A regulatory subunit B'' subunit alpha OS=Homo sapiens GN=PPP2R3A PE=1 SV=1	0.772557	hDFs +MMC - hDFs -MMC	limma	8.71175e-05	0.00171707	no hit
433	SSR4	P51571	Translocon-associated protein subunit delta OS=Homo sapiens GN=SSR4 PE=1 SV=1	-0.287712	hDFs +MMC - hDFs -MMC	limma	0.0235028	0.0695055	no hit
434	THOP1	P52888	Thimet oligopeptidase OS=Homo sapiens GN=THOP1 PE=1 SV=2	-0.348127	hDFs +MMC - hDFs -MMC	limma	0.00159278	0.0112096	no hit
435	DYNLRB1	Q9NP97	Dynein light chain roadblock-type 1 OS=Homo sapiens GN=DYNLRB1 PE=1 SV=3	-0.49795	hDFs +MMC - hDFs -MMC	limma	5.27195e-05	0.00134142	no hit
436	RUVBL2	Q9Y230	RuvB-like 2 OS=Homo sapiens GN=RUVBL2 PE=1 SV=3	-0.0869098	hDFs +MMC - hDFs -MMC	limma	0.260383	0.396992	no hit
437	APBB1IP	Q7Z5R6	Amyloid beta A4 precursor protein-binding family B member 1-interacting protein OS=Homo sapiens GN=APBB1IP PE=1 SV=1	0.0494834	hDFs +MMC - hDFs -MMC	limma	0.801703	0.872252	no hit
438	NDUFS3	O75489	NADH dehydrogenase [ubiquinone] iron-sulfur protein 3, mitochondrial OS=Homo sapiens GN=NDUFS3 PE=1 SV=1	0.0353102	hDFs +MMC - hDFs -MMC	limma	0.617841	0.731932	no hit
439	SRFBP1	Q8NEF9	Serum response factor-binding protein 1 OS=Homo sapiens GN=SRFBP1 PE=1 SV=1	0.747972	hDFs +MMC - hDFs -MMC	limma	0.000363237	0.00428336	no hit
440	DIS3L2	Q8IYB7	DIS3-like exonuclease 2 OS=Homo sapiens GN=DIS3L2 PE=1 SV=4	-0.0450178	hDFs +MMC - hDFs -MMC	limma	0.760613	0.8434	no hit
441	ATP1A1	P05023|P05023-4	Sodium/potassium-transporting ATPase subunit alpha-1 OS=Homo sapiens GN=ATP1A1 PE=1 SV=1|Isoform 4 of Sodium/potassium-transporting ATPase subunit alpha-1 OS=Homo sapiens GN=ATP1A1	-0.302955	hDFs +MMC - hDFs -MMC	limma	0.0164592	0.0532171	no hit
442	SLC9A9	Q8IVB4	Sodium/hydrogen exchanger 9 OS=Homo sapiens GN=SLC9A9 PE=1 SV=1	-0.122638	hDFs +MMC - hDFs -MMC	limma	0.53547	0.664856	no hit
443	DAD1	F5GXX5|P61803	Dolichyl-diphosphooligosaccharide--protein glycosyltransferase subunit DAD1 OS=Homo sapiens GN=DAD1 PE=1 SV=1|Dolichyl-diphosphooligosaccharide--protein glycosyltransferase subunit DAD1 OS=Homo sapiens GN=DAD1 PE=1 SV=3	-0.114584	hDFs +MMC - hDFs -MMC	limma	0.132358	0.243411	no hit
444	ARHGEF12	E9PMR6|Q9NZN5|Q9NZN5-2	Rho guanine nucleotide exchange factor 12 OS=Homo sapiens GN=ARHGEF12 PE=1 SV=1|Rho guanine nucleotide exchange factor 12 OS=Homo sapiens GN=ARHGEF12 PE=1 SV=1|Isoform 2 of Rho guanine nucleotide exchange factor 12 OS=Homo sapiens GN=ARHGEF12	0.0920638	hDFs +MMC - hDFs -MMC	limma	0.416146	0.557012	no hit
445	CFAP20	Q9Y6A4	Cilia- and flagella-associated protein 20 OS=Homo sapiens GN=CFAP20 PE=1 SV=1	0.0492262	hDFs +MMC - hDFs -MMC	limma	0.673231	0.77744	no hit
446	PRKCDBP	Q969G5	Protein kinase C delta-binding protein OS=Homo sapiens GN=PRKCDBP PE=1 SV=3	0.624036	hDFs +MMC - hDFs -MMC	limma	7.4429e-05	0.00160007	no hit
447	RABL3	Q5HYI8	Rab-like protein 3 OS=Homo sapiens GN=RABL3 PE=1 SV=1	-0.1449	hDFs +MMC - hDFs -MMC	limma	0.105904	0.207127	no hit
448	AP5B1	Q2VPB7	AP-5 complex subunit beta-1 OS=Homo sapiens GN=AP5B1 PE=1 SV=4	0.00691365	hDFs +MMC - hDFs -MMC	limma	0.963468	0.976241	no hit
449	WDR36	A0A0A0MTB8|Q8NI36	WD repeat-containing protein 36 OS=Homo sapiens GN=WDR36 PE=1 SV=1|WD repeat-containing protein 36 OS=Homo sapiens GN=WDR36 PE=1 SV=1	0.476686	hDFs +MMC - hDFs -MMC	limma	0.000268997	0.00354201	no hit
450	GEMIN5	Q8TEQ6	Gem-associated protein 5 OS=Homo sapiens GN=GEMIN5 PE=1 SV=3	0.313023	hDFs +MMC - hDFs -MMC	limma	0.0655647	0.145341	no hit
451	MAOA	P21397	Amine oxidase [flavin-containing] A OS=Homo sapiens GN=MAOA PE=1 SV=1	-0.235336	hDFs +MMC - hDFs -MMC	limma	0.205326	0.334815	no hit
452	ACO1	P21399	Cytoplasmic aconitate hydratase OS=Homo sapiens GN=ACO1 PE=1 SV=3	-0.626064	hDFs +MMC - hDFs -MMC	limma	7.60749e-05	0.00161567	no hit
453	CDC42EP1	Q00587|Q00587-2	Cdc42 effector protein 1 OS=Homo sapiens GN=CDC42EP1 PE=1 SV=1|Isoform 2 of Cdc42 effector protein 1 OS=Homo sapiens GN=CDC42EP1	0.97872	hDFs +MMC - hDFs -MMC	limma	2.67293e-05	0.000891034	no hit
454	AKAP12	Q02952|Q02952-2|Q02952-3	A-kinase anchor protein 12 OS=Homo sapiens GN=AKAP12 PE=1 SV=4|Isoform 2 of A-kinase anchor protein 12 OS=Homo sapiens GN=AKAP12|Isoform 3 of A-kinase anchor protein 12 OS=Homo sapiens GN=AKAP12	-0.145632	hDFs +MMC - hDFs -MMC	limma	0.334779	0.476433	no hit
455	UBE3B	Q7Z3V4	Ubiquitin-protein ligase E3B OS=Homo sapiens GN=UBE3B PE=1 SV=3	-0.0973292	hDFs +MMC - hDFs -MMC	limma	0.34362	0.485604	no hit
456	MIA3	Q5JRA6	Melanoma inhibitory activity protein 3 OS=Homo sapiens GN=MIA3 PE=1 SV=1	-0.322279	hDFs +MMC - hDFs -MMC	limma	0.00635711	0.0276045	no hit
457	HIP1R	O75146	Huntingtin-interacting protein 1-related protein OS=Homo sapiens GN=HIP1R PE=1 SV=2	-0.499818	hDFs +MMC - hDFs -MMC	limma	0.0428147	0.106874	no hit
458	PEF1	Q9UBV8	Peflin OS=Homo sapiens GN=PEF1 PE=1 SV=1	-0.076728	hDFs +MMC - hDFs -MMC	limma	0.363364	0.506095	no hit
459	GBF1	Q92538|Q92538-2|Q92538-3	Golgi-specific brefeldin A-resistance guanine nucleotide exchange factor 1 OS=Homo sapiens GN=GBF1 PE=1 SV=2|Isoform 2 of Golgi-specific brefeldin A-resistance guanine nucleotide exchange factor 1 OS=Homo sapiens GN=GBF1|Isoform 3 of Golgi-specific brefeldin A-resistance guanine nucleotide exchange factor 1 OS=Homo sapiens GN=GBF1	-0.335557	hDFs +MMC - hDFs -MMC	limma	0.00041548	0.00471623	no hit
460	DNAJB2	C9JXB9|P25686|P25686-2	DnaJ homolog subfamily B member 2 (Fragment) OS=Homo sapiens GN=DNAJB2 PE=1 SV=1|DnaJ homolog subfamily B member 2 OS=Homo sapiens GN=DNAJB2 PE=1 SV=3|Isoform 2 of DnaJ homolog subfamily B member 2 OS=Homo sapiens GN=DNAJB2	0.282573	hDFs +MMC - hDFs -MMC	limma	0.00275159	0.0157358	no hit
461	PPIF	P30405	Peptidyl-prolyl cis-trans isomerase F, mitochondrial OS=Homo sapiens GN=PPIF PE=1 SV=1	-0.274968	hDFs +MMC - hDFs -MMC	limma	0.0325986	0.0881401	no hit
462	AKT2	P31751	RAC-beta serine/threonine-protein kinase OS=Homo sapiens GN=AKT2 PE=1 SV=2	-0.355929	hDFs +MMC - hDFs -MMC	limma	0.00229994	0.0140802	no hit
463	SEC24D	O94855|O94855-2	Protein transport protein Sec24D OS=Homo sapiens GN=SEC24D PE=1 SV=2|Isoform 2 of Protein transport protein Sec24D OS=Homo sapiens GN=SEC24D	-0.34613	hDFs +MMC - hDFs -MMC	limma	0.00269699	0.0155056	no hit
464	STARD5	Q9NSY2	StAR-related lipid transfer protein 5 OS=Homo sapiens GN=STARD5 PE=1 SV=2	-0.395317	hDFs +MMC - hDFs -MMC	limma	0.212242	0.343328	no hit
465	BMP2K	Q9NSY1	BMP-2-inducible protein kinase OS=Homo sapiens GN=BMP2K PE=1 SV=2	0.376604	hDFs +MMC - hDFs -MMC	limma	0.0207266	0.0634323	no hit
466	GAS2L1	A0A5E8|Q99501	GAS2-like protein 1 OS=Homo sapiens GN=GAS2L1 PE=1 SV=1|GAS2-like protein 1 OS=Homo sapiens GN=GAS2L1 PE=1 SV=2	0.139671	hDFs +MMC - hDFs -MMC	limma	0.154116	0.270983	no hit
467	NT5DC3	Q86UY8|Q86UY8-2	5'-nucleotidase domain-containing protein 3 OS=Homo sapiens GN=NT5DC3 PE=1 SV=1|Isoform 2 of 5'-nucleotidase domain-containing protein 3 OS=Homo sapiens GN=NT5DC3	0.0409925	hDFs +MMC - hDFs -MMC	limma	0.728077	0.820625	no hit
468	PLOD3	O60568	Procollagen-lysine,2-oxoglutarate 5-dioxygenase 3 OS=Homo sapiens GN=PLOD3 PE=1 SV=1	-0.383187	hDFs +MMC - hDFs -MMC	limma	0.0127921	0.0445312	no hit
469	TMEM192	Q8IY95|Q8IY95-2	Transmembrane protein 192 OS=Homo sapiens GN=TMEM192 PE=1 SV=1|Isoform 2 of Transmembrane protein 192 OS=Homo sapiens GN=TMEM192	-0.202461	hDFs +MMC - hDFs -MMC	limma	0.0842155	0.175391	no hit
470	GREM1	O60565	Gremlin-1 OS=Homo sapiens GN=GREM1 PE=1 SV=1	2.48376	hDFs +MMC - hDFs -MMC	limma	0.00139338	0.0102214	hit
471	DHX37	Q8IY37	Probable ATP-dependent RNA helicase DHX37 OS=Homo sapiens GN=DHX37 PE=1 SV=1	0.447687	hDFs +MMC - hDFs -MMC	limma	0.00131535	0.00986888	no hit
472	SLC15A3	Q8IY34	Solute carrier family 15 member 3 OS=Homo sapiens GN=SLC15A3 PE=2 SV=2	-0.960969	hDFs +MMC - hDFs -MMC	limma	0.00245431	0.0145572	no hit
473	MICALL2	Q8IY33	MICAL-like protein 2 OS=Homo sapiens GN=MICALL2 PE=1 SV=1	0.486073	hDFs +MMC - hDFs -MMC	limma	0.0247715	0.0717209	no hit
474	DDB1	Q16531	DNA damage-binding protein 1 OS=Homo sapiens GN=DDB1 PE=1 SV=1	-0.0777827	hDFs +MMC - hDFs -MMC	limma	0.208398	0.33888	no hit
475	NQO1	B4DLR8|P15559|P15559-2|P15559-3	NAD(P)H dehydrogenase [quinone] 1 OS=Homo sapiens GN=NQO1 PE=1 SV=1|NAD(P)H dehydrogenase [quinone] 1 OS=Homo sapiens GN=NQO1 PE=1 SV=1|Isoform 2 of NAD(P)H dehydrogenase [quinone] 1 OS=Homo sapiens GN=NQO1|Isoform 3 of NAD(P)H dehydrogenase [quinone] 1 OS=Homo sapiens GN=NQO1	-0.0644145	hDFs +MMC - hDFs -MMC	limma	0.807128	0.876163	no hit
476	DYRK1A	Q13627|Q13627-2|Q13627-5	Dual specificity tyrosine-phosphorylation-regulated kinase 1A OS=Homo sapiens GN=DYRK1A PE=1 SV=2|Isoform 1 of Dual specificity tyrosine-phosphorylation-regulated kinase 1A OS=Homo sapiens GN=DYRK1A|Isoform 4 of Dual specificity tyrosine-phosphorylation-regulated kinase 1A OS=Homo sapiens GN=DYRK1A	0.0488176	hDFs +MMC - hDFs -MMC	limma	0.394792	0.537027	no hit
477	DPYSL3	Q14195-2	Isoform LCRMP-4 of Dihydropyrimidinase-related protein 3 OS=Homo sapiens GN=DPYSL3	-0.298769	hDFs +MMC - hDFs -MMC	limma	0.0354652	0.0932577	no hit
478	NOTCH2	Q04721	Neurogenic locus notch homolog protein 2 OS=Homo sapiens GN=NOTCH2 PE=1 SV=3	-0.23341	hDFs +MMC - hDFs -MMC	limma	0.0653024	0.144942	no hit
479	LAMTOR1	Q6IAA8	Ragulator complex protein LAMTOR1 OS=Homo sapiens GN=LAMTOR1 PE=1 SV=2	0.0989597	hDFs +MMC - hDFs -MMC	limma	0.284016	0.423411	no hit
480	DHCR7	Q9UBM7	7-dehydrocholesterol reductase OS=Homo sapiens GN=DHCR7 PE=1 SV=1	-0.665753	hDFs +MMC - hDFs -MMC	limma	0.000169478	0.00264878	no hit
481	ACOX3	O15254	Peroxisomal acyl-coenzyme A oxidase 3 OS=Homo sapiens GN=ACOX3 PE=1 SV=2	0.0985076	hDFs +MMC - hDFs -MMC	limma	0.740531	0.82908	no hit
482	STAG2	Q8N3U4|Q8N3U4-2	Cohesin subunit SA-2 OS=Homo sapiens GN=STAG2 PE=1 SV=3|Isoform 2 of Cohesin subunit SA-2 OS=Homo sapiens GN=STAG2	-0.751643	hDFs +MMC - hDFs -MMC	limma	0.0456828	0.111291	no hit
483	GABARAPL2	P60520	Gamma-aminobutyric acid receptor-associated protein-like 2 OS=Homo sapiens GN=GABARAPL2 PE=1 SV=1	-0.359488	hDFs +MMC - hDFs -MMC	limma	0.00449692	0.0220123	no hit
484	NME3	Q13232	Nucleoside diphosphate kinase 3 OS=Homo sapiens GN=NME3 PE=1 SV=2	0.00911833	hDFs +MMC - hDFs -MMC	limma	0.934757	0.958413	no hit
485	MANF	A8K878|P55145	Mesencephalic astrocyte-derived neurotrophic factor OS=Homo sapiens GN=MANF PE=1 SV=1|Mesencephalic astrocyte-derived neurotrophic factor OS=Homo sapiens GN=MANF PE=1 SV=3	-0.0930689	hDFs +MMC - hDFs -MMC	limma	0.69311	0.795285	no hit
486	FCHSD1	Q86WN1	F-BAR and double SH3 domains protein 1 OS=Homo sapiens GN=FCHSD1 PE=1 SV=1	0.0017532	hDFs +MMC - hDFs -MMC	limma	0.987358	0.99131	no hit
487	SLMAP	Q14BN4|Q14BN4-2|Q14BN4-3	Sarcolemmal membrane-associated protein OS=Homo sapiens GN=SLMAP PE=1 SV=1|Isoform 2 of Sarcolemmal membrane-associated protein OS=Homo sapiens GN=SLMAP|Isoform 3 of Sarcolemmal membrane-associated protein OS=Homo sapiens GN=SLMAP	-0.177812	hDFs +MMC - hDFs -MMC	limma	0.0375039	0.0968775	no hit
488	RANBP2	P49792	E3 SUMO-protein ligase RanBP2 OS=Homo sapiens GN=RANBP2 PE=1 SV=2	0.111265	hDFs +MMC - hDFs -MMC	limma	0.136854	0.249242	no hit
489	FXR2	P51116	Fragile X mental retardation syndrome-related protein 2 OS=Homo sapiens GN=FXR2 PE=1 SV=2	0.561114	hDFs +MMC - hDFs -MMC	limma	3.96374e-05	0.0011284	no hit
490	SRSF4	A0A0D9SEM4|Q08170	Serine/arginine-rich-splicing factor 4 (Fragment) OS=Homo sapiens GN=SRSF4 PE=1 SV=1|Serine/arginine-rich splicing factor 4 OS=Homo sapiens GN=SRSF4 PE=1 SV=2	-0.254508	hDFs +MMC - hDFs -MMC	limma	0.00492357	0.0233626	no hit
491	REEP5	Q00765	Receptor expression-enhancing protein 5 OS=Homo sapiens GN=REEP5 PE=1 SV=3	-0.332285	hDFs +MMC - hDFs -MMC	limma	0.039105	0.0998382	no hit
492	FTSJ1	Q9UET6|Q9UET6-2	Putative tRNA (cytidine(32)/guanosine(34)-2'-O)-methyltransferase OS=Homo sapiens GN=FTSJ1 PE=1 SV=2|Isoform 2 of Putative tRNA (cytidine(32)/guanosine(34)-2'-O)-methyltransferase OS=Homo sapiens GN=FTSJ1	0.317864	hDFs +MMC - hDFs -MMC	limma	0.0222322	0.0666081	no hit
493	LIG3	P49916|P49916-2|P49916-3|P49916-4	DNA ligase 3 OS=Homo sapiens GN=LIG3 PE=1 SV=2|Isoform 2 of DNA ligase 3 OS=Homo sapiens GN=LIG3|Isoform 3 of DNA ligase 3 OS=Homo sapiens GN=LIG3|Isoform 4 of DNA ligase 3 OS=Homo sapiens GN=LIG3	-0.00218846	hDFs +MMC - hDFs -MMC	limma	0.977749	0.984998	no hit
494	RPSA	A0A0C4DG17|C9J9K3|P08865	40S ribosomal protein SA OS=Homo sapiens GN=RPSA PE=1 SV=1|40S ribosomal protein SA (Fragment) OS=Homo sapiens GN=RPSA PE=1 SV=7|40S ribosomal protein SA OS=Homo sapiens GN=RPSA PE=1 SV=4	0.00531896	hDFs +MMC - hDFs -MMC	limma	0.965308	0.977558	no hit
495	CTSK	P43235	Cathepsin K OS=Homo sapiens GN=CTSK PE=1 SV=1	0.645702	hDFs +MMC - hDFs -MMC	limma	0.0109635	0.0401284	no hit
496	NAMPT	P43490	Nicotinamide phosphoribosyltransferase OS=Homo sapiens GN=NAMPT PE=1 SV=1	-0.00331258	hDFs +MMC - hDFs -MMC	limma	0.979633	0.986187	no hit
497	PIEZO1	Q92508	Piezo-type mechanosensitive ion channel component 1 OS=Homo sapiens GN=PIEZO1 PE=1 SV=4	-0.295337	hDFs +MMC - hDFs -MMC	limma	0.0344595	0.0912929	no hit
498	DDX54	Q8TDD1|Q8TDD1-2	ATP-dependent RNA helicase DDX54 OS=Homo sapiens GN=DDX54 PE=1 SV=2|Isoform 2 of ATP-dependent RNA helicase DDX54 OS=Homo sapiens GN=DDX54	0.651713	hDFs +MMC - hDFs -MMC	limma	5.21074e-06	0.000338827	no hit
499	PDLIM5	Q96HC4	PDZ and LIM domain protein 5 OS=Homo sapiens GN=PDLIM5 PE=1 SV=5	0.00677678	hDFs +MMC - hDFs -MMC	limma	0.973902	0.983236	no hit
500	NAB2	Q15742|Q15742-3	NGFI-A-binding protein 2 OS=Homo sapiens GN=NAB2 PE=1 SV=1|Isoform 3 of NGFI-A-binding protein 2 OS=Homo sapiens GN=NAB2	0.536315	hDFs +MMC - hDFs -MMC	limma	0.00573944	0.0258152	no hit
501	KDELC1	Q6UW63	KDEL motif-containing protein 1 OS=Homo sapiens GN=KDELC1 PE=1 SV=1	-0.799456	hDFs +MMC - hDFs -MMC	limma	0.00343655	0.0181548	no hit
502	TMEM205	K7ELQ9|Q6UW68	Transmembrane protein 205 (Fragment) OS=Homo sapiens GN=TMEM205 PE=1 SV=1|Transmembrane protein 205 OS=Homo sapiens GN=TMEM205 PE=1 SV=1	0.0155231	hDFs +MMC - hDFs -MMC	limma	0.927584	0.9533	no hit
503	COLGALT1	Q8NBJ5	Procollagen galactosyltransferase 1 OS=Homo sapiens GN=COLGALT1 PE=1 SV=1	-0.191293	hDFs +MMC - hDFs -MMC	limma	0.193316	0.320295	no hit
504	EMG1	Q92979	Ribosomal RNA small subunit methyltransferase NEP1 OS=Homo sapiens GN=EMG1 PE=1 SV=4	0.61435	hDFs +MMC - hDFs -MMC	limma	5.65863e-05	0.00141924	no hit
505	CHERP	J3QK89|Q8IWX8	Calcium homeostasis endoplasmic reticulum protein OS=Homo sapiens GN=CHERP PE=1 SV=1|Calcium homeostasis endoplasmic reticulum protein OS=Homo sapiens GN=CHERP PE=1 SV=3	0.607436	hDFs +MMC - hDFs -MMC	limma	0.000353528	0.00422995	no hit
506	BDH2	Q9BUT1	3-hydroxybutyrate dehydrogenase type 2 OS=Homo sapiens GN=BDH2 PE=1 SV=2	-0.448881	hDFs +MMC - hDFs -MMC	limma	0.000216214	0.00312	no hit
507	STON1	A0A0A6YYG5|Q53S48|Q9Y6Q2|Q9Y6Q2-2|Q9Y6Q2-3	Protein STON1-GTF2A1L OS=Homo sapiens GN=STON1-GTF2A1L PE=4 SV=1|Protein STON1-GTF2A1L OS=Homo sapiens GN=ALF PE=4 SV=1|Stonin-1 OS=Homo sapiens GN=STON1 PE=1 SV=2|Isoform 2 of Stonin-1 OS=Homo sapiens GN=STON1|Isoform 3 of Stonin-1 OS=Homo sapiens GN=STON1	-0.717693	hDFs +MMC - hDFs -MMC	limma	0.000921511	0.0079724	no hit
508	NCDN	Q9UBB6|Q9UBB6-2|Q9UBB6-3	Neurochondrin OS=Homo sapiens GN=NCDN PE=1 SV=1|Isoform 2 of Neurochondrin OS=Homo sapiens GN=NCDN|Isoform 3 of Neurochondrin OS=Homo sapiens GN=NCDN	-0.197976	hDFs +MMC - hDFs -MMC	limma	0.122816	0.231566	no hit
509	TUBGCP3	Q96CW5	Gamma-tubulin complex component 3 OS=Homo sapiens GN=TUBGCP3 PE=1 SV=2	0.168293	hDFs +MMC - hDFs -MMC	limma	0.100414	0.199277	no hit
510	GOT2	P00505	Aspartate aminotransferase, mitochondrial OS=Homo sapiens GN=GOT2 PE=1 SV=3	0.0236032	hDFs +MMC - hDFs -MMC	limma	0.768807	0.848461	no hit
511	PRRC2A	P48634|P48634-2|P48634-3	Protein PRRC2A OS=Homo sapiens GN=PRRC2A PE=1 SV=3|Isoform 2 of Protein PRRC2A OS=Homo sapiens GN=PRRC2A|Isoform 3 of Protein PRRC2A OS=Homo sapiens GN=PRRC2A	1.45096	hDFs +MMC - hDFs -MMC	limma	1.04996e-06	0.000120462	hit
512	CCDC127	Q96BQ5	Coiled-coil domain-containing protein 127 OS=Homo sapiens GN=CCDC127 PE=1 SV=1	0.0666221	hDFs +MMC - hDFs -MMC	limma	0.463337	0.602419	no hit
513	HSD17B7	P56937|P56937-2|P56937-3	3-keto-steroid reductase OS=Homo sapiens GN=HSD17B7 PE=1 SV=1|Isoform 2 of 3-keto-steroid reductase OS=Homo sapiens GN=HSD17B7|Isoform 3 of 3-keto-steroid reductase OS=Homo sapiens GN=HSD17B7	-0.50035	hDFs +MMC - hDFs -MMC	limma	0.016393	0.0530681	no hit
514	IKBIP	Q70UQ0|Q70UQ0-4	Inhibitor of nuclear factor kappa-B kinase-interacting protein OS=Homo sapiens GN=IKBIP PE=1 SV=1|Isoform 4 of Inhibitor of nuclear factor kappa-B kinase-interacting protein OS=Homo sapiens GN=IKBIP	-0.253652	hDFs +MMC - hDFs -MMC	limma	0.103387	0.203566	no hit
515	TMEM106B	Q9NUM4	Transmembrane protein 106B OS=Homo sapiens GN=TMEM106B PE=1 SV=2	0.621429	hDFs +MMC - hDFs -MMC	limma	0.0357063	0.0935858	no hit
516	RAB24	F8W8H5|Q969Q5	Ras-related protein Rab-24 OS=Homo sapiens GN=RAB24 PE=1 SV=1|Ras-related protein Rab-24 OS=Homo sapiens GN=RAB24 PE=1 SV=1	0.11435	hDFs +MMC - hDFs -MMC	limma	0.321703	0.46207	no hit
517	NDUFS7	F5GXJ1|F5H5N1|O75251|O75251-2	NADH dehydrogenase [ubiquinone] iron-sulfur protein 7, mitochondrial OS=Homo sapiens GN=NDUFS7 PE=1 SV=1|NADH dehydrogenase [ubiquinone] iron-sulfur protein 7, mitochondrial OS=Homo sapiens GN=NDUFS7 PE=1 SV=1|NADH dehydrogenase [ubiquinone] iron-sulfur protein 7, mitochondrial OS=Homo sapiens GN=NDUFS7 PE=1 SV=3|Isoform 2 of NADH dehydrogenase [ubiquinone] iron-sulfur protein 7, mitochondrial OS…	-0.115064	hDFs +MMC - hDFs -MMC	limma	0.216864	0.348576	no hit
518	BOK	Q9UMX3	Bcl-2-related ovarian killer protein OS=Homo sapiens GN=BOK PE=1 SV=1	-0.75866	hDFs +MMC - hDFs -MMC	limma	0.00603302	0.0267474	no hit
519	CD47	Q08722|Q08722-3|Q08722-4	Leukocyte surface antigen CD47 OS=Homo sapiens GN=CD47 PE=1 SV=1|Isoform OA3-305 of Leukocyte surface antigen CD47 OS=Homo sapiens GN=CD47|Isoform OA3-312 of Leukocyte surface antigen CD47 OS=Homo sapiens GN=CD47	0.178495	hDFs +MMC - hDFs -MMC	limma	0.0442225	0.108689	no hit
520	HMGN2	P05204	Non-histone chromosomal protein HMG-17 OS=Homo sapiens GN=HMGN2 PE=1 SV=3	0.676732	hDFs +MMC - hDFs -MMC	limma	0.000310812	0.00389773	no hit
521	CPM	P14384	Carboxypeptidase M OS=Homo sapiens GN=CPM PE=1 SV=2	-0.790362	hDFs +MMC - hDFs -MMC	limma	0.0224024	0.0669656	no hit
522	SERINC3	Q13530|Q13530-2	Serine incorporator 3 OS=Homo sapiens GN=SERINC3 PE=2 SV=2|Isoform 2 of Serine incorporator 3 OS=Homo sapiens GN=SERINC3	-0.118685	hDFs +MMC - hDFs -MMC	limma	0.118685	0.225917	no hit
523	EML1	F8W717|O00423|O00423-3	Echinoderm microtubule-associated protein-like 1 OS=Homo sapiens GN=EML1 PE=1 SV=1|Echinoderm microtubule-associated protein-like 1 OS=Homo sapiens GN=EML1 PE=1 SV=3|Isoform 3 of Echinoderm microtubule-associated protein-like 1 OS=Homo sapiens GN=EML1	-0.100356	hDFs +MMC - hDFs -MMC	limma	0.332543	0.474276	no hit
524	TXNRD2	D3YTF8|Q9NNW7|Q9NNW7-2	Thioredoxin reductase 2, mitochondrial OS=Homo sapiens GN=TXNRD2 PE=1 SV=3|Thioredoxin reductase 2, mitochondrial OS=Homo sapiens GN=TXNRD2 PE=1 SV=3|Isoform 2 of Thioredoxin reductase 2, mitochondrial OS=Homo sapiens GN=TXNRD2	0.00501137	hDFs +MMC - hDFs -MMC	limma	0.946562	0.967859	no hit
525	KIF13A	Q9H1H9|Q9H1H9-2|Q9H1H9-3|Q9H1H9-4	Kinesin-like protein KIF13A OS=Homo sapiens GN=KIF13A PE=1 SV=2|Isoform 2 of Kinesin-like protein KIF13A OS=Homo sapiens GN=KIF13A|Isoform 3 of Kinesin-like protein KIF13A OS=Homo sapiens GN=KIF13A|Isoform 4 of Kinesin-like protein KIF13A OS=Homo sapiens GN=KIF13A	-0.199195	hDFs +MMC - hDFs -MMC	limma	0.182162	0.30663	no hit
526	LSM14A	Q8ND56|Q8ND56-2	Protein LSM14 homolog A OS=Homo sapiens GN=LSM14A PE=1 SV=3|Isoform 2 of Protein LSM14 homolog A OS=Homo sapiens GN=LSM14A	1.38415	hDFs +MMC - hDFs -MMC	limma	5.22506e-07	8.33951e-05	hit
527	BYSL	Q13895	Bystin OS=Homo sapiens GN=BYSL PE=1 SV=3	0.327912	hDFs +MMC - hDFs -MMC	limma	0.0341527	0.0908395	no hit
528	ARHGEF7	B1ALK7|Q14155-1	Rho guanine nucleotide exchange factor 7 OS=Homo sapiens GN=ARHGEF7 PE=1 SV=1|Isoform 1 of Rho guanine nucleotide exchange factor 7 OS=Homo sapiens GN=ARHGEF7	0.188461	hDFs +MMC - hDFs -MMC	limma	0.0382202	0.0982939	no hit
529	MED27	Q6P2C8|Q6P2C8-2	Mediator of RNA polymerase II transcription subunit 27 OS=Homo sapiens GN=MED27 PE=1 SV=1|Isoform 2 of Mediator of RNA polymerase II transcription subunit 27 OS=Homo sapiens GN=MED27	0.133376	hDFs +MMC - hDFs -MMC	limma	0.0799271	0.16866	no hit
530	MDH1	P40925|P40925-3	Malate dehydrogenase, cytoplasmic OS=Homo sapiens GN=MDH1 PE=1 SV=4|Isoform 3 of Malate dehydrogenase, cytoplasmic OS=Homo sapiens GN=MDH1	-0.208436	hDFs +MMC - hDFs -MMC	limma	0.122714	0.231566	no hit
531	MAP2K2	P36507	Dual specificity mitogen-activated protein kinase kinase 2 OS=Homo sapiens GN=MAP2K2 PE=1 SV=1	-0.157941	hDFs +MMC - hDFs -MMC	limma	0.176583	0.299827	no hit
532	CCDC92	Q53HC0|Q53HC0-2	Coiled-coil domain-containing protein 92 OS=Homo sapiens GN=CCDC92 PE=1 SV=2|Isoform 2 of Coiled-coil domain-containing protein 92 OS=Homo sapiens GN=CCDC92	0.0851843	hDFs +MMC - hDFs -MMC	limma	0.695688	0.797083	no hit
533	COA3	Q9Y2R0	Cytochrome c oxidase assembly factor 3 homolog, mitochondrial OS=Homo sapiens GN=COA3 PE=1 SV=1	0.156407	hDFs +MMC - hDFs -MMC	limma	0.16315	0.281956	no hit
534	MRPS17	I3L0E3|Q9Y2R5	HCG1984214, isoform CRA_a OS=Homo sapiens GN=hCG_1984214 PE=3 SV=1|28S ribosomal protein S17, mitochondrial OS=Homo sapiens GN=MRPS17 PE=1 SV=1	0.252311	hDFs +MMC - hDFs -MMC	limma	0.0705645	0.15358	no hit
535	AP1B1	Q10567|Q10567-2|Q10567-3	AP-1 complex subunit beta-1 OS=Homo sapiens GN=AP1B1 PE=1 SV=2|Isoform B of AP-1 complex subunit beta-1 OS=Homo sapiens GN=AP1B1|Isoform C of AP-1 complex subunit beta-1 OS=Homo sapiens GN=AP1B1	-0.0432401	hDFs +MMC - hDFs -MMC	limma	0.707144	0.804782	no hit
536	TP53RK	Q96S44	TP53-regulating kinase OS=Homo sapiens GN=TP53RK PE=1 SV=2	0.144782	hDFs +MMC - hDFs -MMC	limma	0.161598	0.279979	no hit
537	WWTR1	C9J038|C9JQS8|C9JR84|Q9GZV5	WW domain-containing transcription regulator protein 1 (Fragment) OS=Homo sapiens GN=WWTR1 PE=1 SV=1|WW domain-containing transcription regulator protein 1 (Fragment) OS=Homo sapiens GN=WWTR1 PE=1 SV=1|WW domain-containing transcription regulator protein 1 (Fragment) OS=Homo sapiens GN=WWTR1 PE=1 SV=1|WW domain-containing transcription regulator protein 1 OS=Homo sapiens GN=WWTR1 PE=1 SV=1	-0.425737	hDFs +MMC - hDFs -MMC	limma	0.00775619	0.0316191	no hit
538	SMARCA5	O60264	SWI/SNF-related matrix-associated actin-dependent regulator of chromatin subfamily A member 5 OS=Homo sapiens GN=SMARCA5 PE=1 SV=1	0.121082	hDFs +MMC - hDFs -MMC	limma	0.270125	0.408953	no hit
539	URI1	O94763|O94763-2|O94763-3|O94763-4	Unconventional prefoldin RPB5 interactor 1 OS=Homo sapiens GN=URI1 PE=1 SV=3|Isoform 2 of Unconventional prefoldin RPB5 interactor 1 OS=Homo sapiens GN=URI1|Isoform 3 of Unconventional prefoldin RPB5 interactor 1 OS=Homo sapiens GN=URI1|Isoform 4 of Unconventional prefoldin RPB5 interactor 1 OS=Homo sapiens GN=URI1	0.188576	hDFs +MMC - hDFs -MMC	limma	0.129512	0.240359	no hit
540	FAM134C	Q86VR2	Protein FAM134C OS=Homo sapiens GN=FAM134C PE=1 SV=1	0.0646457	hDFs +MMC - hDFs -MMC	limma	0.44933	0.589458	no hit
541	SPRYD4	Q8WW59	SPRY domain-containing protein 4 OS=Homo sapiens GN=SPRYD4 PE=1 SV=2	0.124526	hDFs +MMC - hDFs -MMC	limma	0.0884745	0.18111	no hit
542	OAS2	A0A087X0V5|P29728|P29728-2	2'-5'-oligoadenylate synthase 2 OS=Homo sapiens GN=OAS2 PE=1 SV=1|2'-5'-oligoadenylate synthase 2 OS=Homo sapiens GN=OAS2 PE=1 SV=3|Isoform p69 of 2'-5'-oligoadenylate synthase 2 OS=Homo sapiens GN=OAS2	0.11588	hDFs +MMC - hDFs -MMC	limma	0.697853	0.798252	no hit
543	CROCC	Q5TZA2	Rootletin OS=Homo sapiens GN=CROCC PE=1 SV=1	0.00364135	hDFs +MMC - hDFs -MMC	limma	0.952844	0.970607	no hit
544	MSN	P26038	Moesin OS=Homo sapiens GN=MSN PE=1 SV=3	-0.806248	hDFs +MMC - hDFs -MMC	limma	0.000222222	0.00314203	no hit
545	TBCD	J3KR97|Q9BTW9|Q9BTW9-4	Tubulin-specific chaperone D OS=Homo sapiens GN=TBCD PE=1 SV=1|Tubulin-specific chaperone D OS=Homo sapiens GN=TBCD PE=1 SV=2|Isoform 4 of Tubulin-specific chaperone D OS=Homo sapiens GN=TBCD	-0.109867	hDFs +MMC - hDFs -MMC	limma	0.376081	0.518209	no hit
546	AK1	P00568|Q5T9B7	Adenylate kinase isoenzyme 1 OS=Homo sapiens GN=AK1 PE=1 SV=3|Adenylate kinase isoenzyme 1 OS=Homo sapiens GN=AK1 PE=1 SV=1	-0.753189	hDFs +MMC - hDFs -MMC	limma	1.5247e-06	0.000148715	no hit
547	DIAPH1	A0A0G2JH68|A0A140T8Z0	Protein diaphanous homolog 1 OS=Homo sapiens GN=DIAPH1 PE=1 SV=1|Protein diaphanous homolog 1 OS=Homo sapiens GN=DIAPH1 PE=1 SV=1	-0.165194	hDFs +MMC - hDFs -MMC	limma	0.123172	0.231944	no hit
548	IRAK4	Q9NWZ3	Interleukin-1 receptor-associated kinase 4 OS=Homo sapiens GN=IRAK4 PE=1 SV=1	0.0713011	hDFs +MMC - hDFs -MMC	limma	0.515373	0.648774	no hit
549	USP25	Q9UHP3|Q9UHP3-1|Q9UHP3-3	Ubiquitin carboxyl-terminal hydrolase 25 OS=Homo sapiens GN=USP25 PE=1 SV=4|Isoform USP25b of Ubiquitin carboxyl-terminal hydrolase 25 OS=Homo sapiens GN=USP25|Isoform USP25m of Ubiquitin carboxyl-terminal hydrolase 25 OS=Homo sapiens GN=USP25	0.0330716	hDFs +MMC - hDFs -MMC	limma	0.763106	0.844999	no hit
550	PFDN4	Q9NQP4	Prefoldin subunit 4 OS=Homo sapiens GN=PFDN4 PE=1 SV=1	-0.614585	hDFs +MMC - hDFs -MMC	limma	0.000644985	0.00633794	no hit
551	HOOK3	Q86VS8	Protein Hook homolog 3 OS=Homo sapiens GN=HOOK3 PE=1 SV=2	0.099486	hDFs +MMC - hDFs -MMC	limma	0.300503	0.440631	no hit
552	UBLCP1	Q8WVY7	Ubiquitin-like domain-containing CTD phosphatase 1 OS=Homo sapiens GN=UBLCP1 PE=1 SV=2	0.240251	hDFs +MMC - hDFs -MMC	limma	0.0384511	0.0986948	no hit
553	TGFBRAP1	Q8WUH2	Transforming growth factor-beta receptor-associated protein 1 OS=Homo sapiens GN=TGFBRAP1 PE=1 SV=1	-0.0329442	hDFs +MMC - hDFs -MMC	limma	0.65622	0.763826	no hit
554	TMEM263	Q8WUH6	Transmembrane protein 263 OS=Homo sapiens GN=TMEM263 PE=1 SV=1	0.634854	hDFs +MMC - hDFs -MMC	limma	0.000477398	0.00517378	no hit
555	CD2AP	Q9Y5K6	CD2-associated protein OS=Homo sapiens GN=CD2AP PE=1 SV=1	0.729024	hDFs +MMC - hDFs -MMC	limma	3.12144e-05	0.00101485	no hit
556	ATP6V1D	Q9Y5K8	V-type proton ATPase subunit D OS=Homo sapiens GN=ATP6V1D PE=1 SV=1	-0.490297	hDFs +MMC - hDFs -MMC	limma	0.000289217	0.00369735	no hit
557	CEP97	E9PG22|Q8IW35|Q8IW35-2	Centrosomal protein of 97 kDa OS=Homo sapiens GN=CEP97 PE=1 SV=1|Centrosomal protein of 97 kDa OS=Homo sapiens GN=CEP97 PE=1 SV=1|Isoform 2 of Centrosomal protein of 97 kDa OS=Homo sapiens GN=CEP97	0.370693	hDFs +MMC - hDFs -MMC	limma	0.00740067	0.0306441	no hit
558	PDS5B	Q9NTI5|Q9NTI5-2	Sister chromatid cohesion protein PDS5 homolog B OS=Homo sapiens GN=PDS5B PE=1 SV=1|Isoform 2 of Sister chromatid cohesion protein PDS5 homolog B OS=Homo sapiens GN=PDS5B	-0.0541053	hDFs +MMC - hDFs -MMC	limma	0.576407	0.69746	no hit
559	LETM1	O95202	LETM1 and EF-hand domain-containing protein 1, mitochondrial OS=Homo sapiens GN=LETM1 PE=1 SV=1	0.629363	hDFs +MMC - hDFs -MMC	limma	0.000312648	0.00391144	no hit
560	PARP9	Q8IXQ6|Q8IXQ6-2	Poly [ADP-ribose] polymerase 9 OS=Homo sapiens GN=PARP9 PE=1 SV=2|Isoform 2 of Poly [ADP-ribose] polymerase 9 OS=Homo sapiens GN=PARP9	-0.133081	hDFs +MMC - hDFs -MMC	limma	0.238871	0.373777	no hit
561	TLN1	Q9Y490	Talin-1 OS=Homo sapiens GN=TLN1 PE=1 SV=3	-0.905883	hDFs +MMC - hDFs -MMC	limma	6.42109e-06	0.000377364	no hit
562	KIF3A	A0A087X011|E9PES4|J3KPF9|Q9Y496	Kinesin-like protein OS=Homo sapiens GN=KIF3A PE=1 SV=1|Kinesin-like protein OS=Homo sapiens GN=KIF3A PE=1 SV=1|Kinesin-like protein OS=Homo sapiens GN=KIF3A PE=1 SV=1|Kinesin-like protein KIF3A OS=Homo sapiens GN=KIF3A PE=1 SV=4	0.149506	hDFs +MMC - hDFs -MMC	limma	0.0944903	0.189809	no hit
563	PAFAH2	Q5SY00|Q99487	Platelet-activating factor acetylhydrolase 2, cytoplasmic (Fragment) OS=Homo sapiens GN=PAFAH2 PE=1 SV=7|Platelet-activating factor acetylhydrolase 2, cytoplasmic OS=Homo sapiens GN=PAFAH2 PE=1 SV=1	0.335994	hDFs +MMC - hDFs -MMC	limma	0.00200306	0.0130087	no hit
564	BMPR2	Q13873|Q13873-2	Bone morphogenetic protein receptor type-2 OS=Homo sapiens GN=BMPR2 PE=1 SV=2|Isoform 2 of Bone morphogenetic protein receptor type-2 OS=Homo sapiens GN=BMPR2	-0.296635	hDFs +MMC - hDFs -MMC	limma	0.0129648	0.0449544	no hit
565	MAPKAPK2	P49137	MAP kinase-activated protein kinase 2 OS=Homo sapiens GN=MAPKAPK2 PE=1 SV=1	-0.167534	hDFs +MMC - hDFs -MMC	limma	0.0898922	0.183016	no hit
566	ROCK1	Q13464	Rho-associated protein kinase 1 OS=Homo sapiens GN=ROCK1 PE=1 SV=1	-0.261289	hDFs +MMC - hDFs -MMC	limma	0.00344001	0.0181548	no hit
567	SERPINF1	P36955	Pigment epithelium-derived factor OS=Homo sapiens GN=SERPINF1 PE=1 SV=4	-1.04165	hDFs +MMC - hDFs -MMC	limma	6.64678e-05	0.00151605	hit
568	DLST	P36957	Dihydrolipoyllysine-residue succinyltransferase component of 2-oxoglutarate dehydrogenase complex, mitochondrial OS=Homo sapiens GN=DLST PE=1 SV=4	0.238709	hDFs +MMC - hDFs -MMC	limma	0.0135677	0.0462829	no hit
569	ZC3H7B	Q9UGR2|Q9UGR2-2	Zinc finger CCCH domain-containing protein 7B OS=Homo sapiens GN=ZC3H7B PE=1 SV=1|Isoform 2 of Zinc finger CCCH domain-containing protein 7B OS=Homo sapiens GN=ZC3H7B	0.00927527	hDFs +MMC - hDFs -MMC	limma	0.932542	0.95726	no hit
570	POGZ	Q7Z3K3|Q7Z3K3-2|Q7Z3K3-3|Q7Z3K3-5|Q7Z3K3-6|Q7Z3K3-7	Pogo transposable element with ZNF domain OS=Homo sapiens GN=POGZ PE=1 SV=2|Isoform 2 of Pogo transposable element with ZNF domain OS=Homo sapiens GN=POGZ|Isoform 3 of Pogo transposable element with ZNF domain OS=Homo sapiens GN=POGZ|Isoform 5 of Pogo transposable element with ZNF domain OS=Homo sapiens GN=POGZ|Isoform 6 of Pogo transposable element with ZNF domain OS=Homo sapiens GN=POGZ|Isoform…	-0.0223465	hDFs +MMC - hDFs -MMC	limma	0.735697	0.826914	no hit
571	GTF3C4	Q9UKN8	General transcription factor 3C polypeptide 4 OS=Homo sapiens GN=GTF3C4 PE=1 SV=2	0.172499	hDFs +MMC - hDFs -MMC	limma	0.0846144	0.175815	no hit
572	MAP7D1	Q3KQU3|Q3KQU3-2	MAP7 domain-containing protein 1 OS=Homo sapiens GN=MAP7D1 PE=1 SV=1|Isoform 2 of MAP7 domain-containing protein 1 OS=Homo sapiens GN=MAP7D1	0.482382	hDFs +MMC - hDFs -MMC	limma	0.000971365	0.00818589	no hit
573	TCEB2	Q15370|Q15370-2	Transcription elongation factor B polypeptide 2 OS=Homo sapiens GN=TCEB2 PE=1 SV=1|Isoform 2 of Transcription elongation factor B polypeptide 2 OS=Homo sapiens GN=TCEB2	-0.564107	hDFs +MMC - hDFs -MMC	limma	0.000578012	0.00584336	no hit
574	LRPAP1	P30533	Alpha-2-macroglobulin receptor-associated protein OS=Homo sapiens GN=LRPAP1 PE=1 SV=1	-0.916409	hDFs +MMC - hDFs -MMC	limma	0.000403651	0.00459747	no hit
575	TSPAN4	A8MVV6|E9PN41|J3KQ42|O14817	Tetraspanin OS=Homo sapiens GN=TSPAN4 PE=1 SV=1|Tetraspanin-4 (Fragment) OS=Homo sapiens GN=TSPAN4 PE=1 SV=1|Tetraspanin OS=Homo sapiens GN=TSPAN4 PE=1 SV=1|Tetraspanin-4 OS=Homo sapiens GN=TSPAN4 PE=1 SV=1	0.067711	hDFs +MMC - hDFs -MMC	limma	0.711683	0.80804	no hit
576	CARM1	Q86X55|Q86X55-1	Histone-arginine methyltransferase CARM1 OS=Homo sapiens GN=CARM1 PE=1 SV=3|Isoform 1 of Histone-arginine methyltransferase CARM1 OS=Homo sapiens GN=CARM1	0.0914941	hDFs +MMC - hDFs -MMC	limma	0.431307	0.571639	no hit
577	AQR	O60306	Intron-binding protein aquarius OS=Homo sapiens GN=AQR PE=1 SV=4	0.0762767	hDFs +MMC - hDFs -MMC	limma	0.27268	0.411847	no hit
578	PEX14	O75381|O75381-2	Peroxisomal membrane protein PEX14 OS=Homo sapiens GN=PEX14 PE=1 SV=1|Isoform 2 of Peroxisomal membrane protein PEX14 OS=Homo sapiens GN=PEX14	0.325721	hDFs +MMC - hDFs -MMC	limma	0.0663789	0.146467	no hit
579	TRAPPC13	A5PLN9|A5PLN9-2|A5PLN9-4|A5PLN9-5|A5PLN9-7	Trafficking protein particle complex subunit 13 OS=Homo sapiens GN=TRAPPC13 PE=1 SV=2|Isoform 2 of Trafficking protein particle complex subunit 13 OS=Homo sapiens GN=TRAPPC13|Isoform 3 of Trafficking protein particle complex subunit 13 OS=Homo sapiens GN=TRAPPC13|Isoform 4 of Trafficking protein particle complex subunit 13 OS=Homo sapiens GN=TRAPPC13|Isoform 5 of Trafficking protein particle comp…	0.0316548	hDFs +MMC - hDFs -MMC	limma	0.692183	0.794622	no hit
580	SLC25A1	P53007	Tricarboxylate transport protein, mitochondrial OS=Homo sapiens GN=SLC25A1 PE=1 SV=2	-0.231611	hDFs +MMC - hDFs -MMC	limma	0.00331068	0.0177296	no hit
581	BLVRA	P53004	Biliverdin reductase A OS=Homo sapiens GN=BLVRA PE=1 SV=2	-0.432092	hDFs +MMC - hDFs -MMC	limma	0.00212434	0.0135788	no hit
582	KTN1	Q86UP2	Kinectin OS=Homo sapiens GN=KTN1 PE=1 SV=1	-0.316912	hDFs +MMC - hDFs -MMC	limma	0.00397694	0.0201992	no hit
583	DDX42	Q86XP3	ATP-dependent RNA helicase DDX42 OS=Homo sapiens GN=DDX42 PE=1 SV=1	0.122135	hDFs +MMC - hDFs -MMC	limma	0.0738082	0.158672	no hit
584	PPP2R4	A6PVN5|Q15257-2	Serine/threonine-protein phosphatase 2A activator OS=Homo sapiens GN=PPP2R4 PE=1 SV=1|Isoform 1 of Serine/threonine-protein phosphatase 2A activator OS=Homo sapiens GN=PPP2R4	-0.104204	hDFs +MMC - hDFs -MMC	limma	0.329925	0.471437	no hit
585	SDF2	Q99470	Stromal cell-derived factor 2 OS=Homo sapiens GN=SDF2 PE=1 SV=2	0.657421	hDFs +MMC - hDFs -MMC	limma	0.012125	0.0428401	no hit
586	PRUNE	Q86TP1	Protein prune homolog OS=Homo sapiens GN=PRUNE PE=1 SV=2	-0.250634	hDFs +MMC - hDFs -MMC	limma	0.0245452	0.071307	no hit
587	MP68	P56378	6.8 kDa mitochondrial proteolipid OS=Homo sapiens GN=MP68 PE=1 SV=1	-0.278497	hDFs +MMC - hDFs -MMC	limma	0.0233617	0.0691845	no hit
588	DDX39A	O00148	ATP-dependent RNA helicase DDX39A OS=Homo sapiens GN=DDX39A PE=1 SV=2	-0.0630813	hDFs +MMC - hDFs -MMC	limma	0.553585	0.680002	no hit
589	PSMB1	P20618	Proteasome subunit beta type-1 OS=Homo sapiens GN=PSMB1 PE=1 SV=2	-0.116657	hDFs +MMC - hDFs -MMC	limma	0.323557	0.464227	no hit
590	PCBP1	Q15365	Poly(rC)-binding protein 1 OS=Homo sapiens GN=PCBP1 PE=1 SV=2	0.146496	hDFs +MMC - hDFs -MMC	limma	0.336028	0.477694	no hit
591	TMED2	Q15363	Transmembrane emp24 domain-containing protein 2 OS=Homo sapiens GN=TMED2 PE=1 SV=1	-0.317273	hDFs +MMC - hDFs -MMC	limma	0.0842915	0.17548	no hit
592	WASL	O00401	Neural Wiskott-Aldrich syndrome protein OS=Homo sapiens GN=WASL PE=1 SV=2	0.556996	hDFs +MMC - hDFs -MMC	limma	1.36433e-05	0.000565822	no hit
593	CD109	Q6YHK3	CD109 antigen OS=Homo sapiens GN=CD109 PE=1 SV=2	-1.0166	hDFs +MMC - hDFs -MMC	limma	6.51986e-06	0.000377364	hit
594	ZC3H15	Q8WU90	Zinc finger CCCH domain-containing protein 15 OS=Homo sapiens GN=ZC3H15 PE=1 SV=1	0.468241	hDFs +MMC - hDFs -MMC	limma	0.000242656	0.0032771	no hit
595	MYCBP	A0A087WV05|Q99417	Uncharacterized protein OS=Homo sapiens PE=4 SV=1|C-Myc-binding protein OS=Homo sapiens GN=MYCBP PE=1 SV=3	0.307517	hDFs +MMC - hDFs -MMC	limma	0.00899	0.0350743	no hit
596	TGM2	P21980	Protein-glutamine gamma-glutamyltransferase 2 OS=Homo sapiens GN=TGM2 PE=1 SV=2	-0.914803	hDFs +MMC - hDFs -MMC	limma	0.00667901	0.028717	no hit
597	NELFB	A0A0X1KG71	Negative elongation factor B OS=Homo sapiens GN=NELFB PE=1 SV=1	0.370851	hDFs +MMC - hDFs -MMC	limma	0.00126116	0.00961293	no hit
598	PLEKHJ1	Q9NW61	Pleckstrin homology domain-containing family J member 1 OS=Homo sapiens GN=PLEKHJ1 PE=2 SV=1	-0.0846256	hDFs +MMC - hDFs -MMC	limma	0.366037	0.508272	no hit
599	APIP	Q96GX9	Methylthioribulose-1-phosphate dehydratase OS=Homo sapiens GN=APIP PE=1 SV=1	-0.0586933	hDFs +MMC - hDFs -MMC	limma	0.573065	0.695608	no hit
600	TNFAIP6	P98066	Tumor necrosis factor-inducible gene 6 protein OS=Homo sapiens GN=TNFAIP6 PE=1 SV=2	1.93729	hDFs +MMC - hDFs -MMC	limma	1.38925e-06	0.00013806	hit
601	NTAN1	Q96AB6	Protein N-terminal asparagine amidohydrolase OS=Homo sapiens GN=NTAN1 PE=1 SV=3	-0.242518	hDFs +MMC - hDFs -MMC	limma	0.090712	0.184116	no hit
602	MPST	P25325|P25325-2	3-mercaptopyruvate sulfurtransferase OS=Homo sapiens GN=MPST PE=1 SV=3|Isoform 2 of 3-mercaptopyruvate sulfurtransferase OS=Homo sapiens GN=MPST	-0.0955845	hDFs +MMC - hDFs -MMC	limma	0.412618	0.553274	no hit
603	NUP93	Q8N1F7	Nuclear pore complex protein Nup93 OS=Homo sapiens GN=NUP93 PE=1 SV=2	-0.10054	hDFs +MMC - hDFs -MMC	limma	0.154494	0.271392	no hit
604	S100A11	P31949	Protein S100-A11 OS=Homo sapiens GN=S100A11 PE=1 SV=2	0.0231167	hDFs +MMC - hDFs -MMC	limma	0.797752	0.86903	no hit
605	STIP1	P31948	Stress-induced-phosphoprotein 1 OS=Homo sapiens GN=STIP1 PE=1 SV=1	-0.128725	hDFs +MMC - hDFs -MMC	limma	0.0943911	0.189745	no hit
606	HACD2	Q6Y1H2	Very-long-chain (3R)-3-hydroxyacyl-CoA dehydratase 2 OS=Homo sapiens GN=HACD2 PE=1 SV=1	0.344389	hDFs +MMC - hDFs -MMC	limma	0.00390001	0.01997	no hit
607	GPD2	P43304	Glycerol-3-phosphate dehydrogenase, mitochondrial OS=Homo sapiens GN=GPD2 PE=1 SV=3	-0.158706	hDFs +MMC - hDFs -MMC	limma	0.12695	0.237108	no hit
608	GNA13	Q14344	Guanine nucleotide-binding protein subunit alpha-13 OS=Homo sapiens GN=GNA13 PE=1 SV=2	-0.165641	hDFs +MMC - hDFs -MMC	limma	0.0916922	0.185391	no hit
609	RMDN1	Q96DB5	Regulator of microtubule dynamics protein 1 OS=Homo sapiens GN=RMDN1 PE=1 SV=1	0.267139	hDFs +MMC - hDFs -MMC	limma	0.0244781	0.071272	no hit
610	ICT1	Q14197	Peptidyl-tRNA hydrolase ICT1, mitochondrial OS=Homo sapiens GN=ICT1 PE=1 SV=1	0.15926	hDFs +MMC - hDFs -MMC	limma	0.0378494	0.0975786	no hit
611	ARCN1	B0YIW6|P48444	Archain 1, isoform CRA_a OS=Homo sapiens GN=ARCN1 PE=1 SV=1|Coatomer subunit delta OS=Homo sapiens GN=ARCN1 PE=1 SV=1	-0.366158	hDFs +MMC - hDFs -MMC	limma	0.00417201	0.020868	no hit
612	KHDRBS1	Q07666|Q07666-2	KH domain-containing, RNA-binding, signal transduction-associated protein 1 OS=Homo sapiens GN=KHDRBS1 PE=1 SV=1|Isoform 2 of KH domain-containing, RNA-binding, signal transduction-associated protein 1 OS=Homo sapiens GN=KHDRBS1	-0.110035	hDFs +MMC - hDFs -MMC	limma	0.33278	0.474455	no hit
613	INTS1	Q8N201	Integrator complex subunit 1 OS=Homo sapiens GN=INTS1 PE=1 SV=2	0.112774	hDFs +MMC - hDFs -MMC	limma	0.125442	0.235041	no hit
614	TPI1	P60174|P60174-1	Triosephosphate isomerase OS=Homo sapiens GN=TPI1 PE=1 SV=3|Isoform 2 of Triosephosphate isomerase OS=Homo sapiens GN=TPI1	-0.175737	hDFs +MMC - hDFs -MMC	limma	0.0142857	0.0478803	no hit
615	TOMM20	Q15388	Mitochondrial import receptor subunit TOM20 homolog OS=Homo sapiens GN=TOMM20 PE=1 SV=1	0.451264	hDFs +MMC - hDFs -MMC	limma	0.00487714	0.0232891	no hit
616	PLXNC1	O60486	Plexin-C1 OS=Homo sapiens GN=PLXNC1 PE=1 SV=1	-0.242459	hDFs +MMC - hDFs -MMC	limma	0.308422	0.448869	no hit
617	LBR	Q14739	Lamin-B receptor OS=Homo sapiens GN=LBR PE=1 SV=2	0.147748	hDFs +MMC - hDFs -MMC	limma	0.112462	0.216815	no hit
618	SNX1	Q13596	Sorting nexin-1 OS=Homo sapiens GN=SNX1 PE=1 SV=3	0.141407	hDFs +MMC - hDFs -MMC	limma	0.123768	0.232568	no hit
619	PDP1	Q9P0J1|Q9P0J1-2	[Pyruvate dehydrogenase [acetyl-transferring]]-phosphatase 1, mitochondrial OS=Homo sapiens GN=PDP1 PE=1 SV=3|Isoform 2 of [Pyruvate dehydrogenase [acetyl-transferring]]-phosphatase 1, mitochondrial OS=Homo sapiens GN=PDP1	-0.29409	hDFs +MMC - hDFs -MMC	limma	0.0116653	0.0419967	no hit
620	AIFM1	O95831|O95831-3	Apoptosis-inducing factor 1, mitochondrial OS=Homo sapiens GN=AIFM1 PE=1 SV=1|Isoform 3 of Apoptosis-inducing factor 1, mitochondrial OS=Homo sapiens GN=AIFM1	-0.121484	hDFs +MMC - hDFs -MMC	limma	0.177793	0.301009	no hit
621	PPP1R10	Q96QC0	Serine/threonine-protein phosphatase 1 regulatory subunit 10 OS=Homo sapiens GN=PPP1R10 PE=1 SV=1	0.168205	hDFs +MMC - hDFs -MMC	limma	0.0238925	0.0701036	no hit
622	SLC25A17	O43808	Peroxisomal membrane protein PMP34 OS=Homo sapiens GN=SLC25A17 PE=1 SV=1	0.210643	hDFs +MMC - hDFs -MMC	limma	0.0767152	0.163587	no hit
623	ARHGEF18	Q6ZSZ5	Rho guanine nucleotide exchange factor 18 OS=Homo sapiens GN=ARHGEF18 PE=1 SV=3	-0.0616201	hDFs +MMC - hDFs -MMC	limma	0.647487	0.756	no hit
624	MRPS21	A0A075B746|P82921	28S ribosomal protein S21, mitochondrial OS=Homo sapiens GN=MRPS21 PE=1 SV=1|28S ribosomal protein S21, mitochondrial OS=Homo sapiens GN=MRPS21 PE=1 SV=2	0.173655	hDFs +MMC - hDFs -MMC	limma	0.143626	0.257832	no hit
625	NES	P48681	Nestin OS=Homo sapiens GN=NES PE=1 SV=2	0.172229	hDFs +MMC - hDFs -MMC	limma	0.507139	0.642555	no hit
626	SYT11	Q9BT88	Synaptotagmin-11 OS=Homo sapiens GN=SYT11 PE=1 SV=2	0.211648	hDFs +MMC - hDFs -MMC	limma	0.191058	0.317245	no hit
627	PLEKHF2	Q9H8W4	Pleckstrin homology domain-containing family F member 2 OS=Homo sapiens GN=PLEKHF2 PE=1 SV=1	-0.381244	hDFs +MMC - hDFs -MMC	limma	0.00489212	0.0233169	no hit
628	PAK2	Q13177	Serine/threonine-protein kinase PAK 2 OS=Homo sapiens GN=PAK2 PE=1 SV=3	-0.0711	hDFs +MMC - hDFs -MMC	limma	0.341232	0.483096	no hit
629	BCCIP	Q9P287	BRCA2 and CDKN1A-interacting protein OS=Homo sapiens GN=BCCIP PE=1 SV=1	0.0928923	hDFs +MMC - hDFs -MMC	limma	0.39763	0.539291	no hit
630	STK26	B4E0Y9|Q8NBY1|Q9P289	Serine/threonine-protein kinase 26 OS=Homo sapiens GN=STK26 PE=1 SV=1|Serine/threonine-protein kinase 26 OS=Homo sapiens GN=STK26 PE=1 SV=1|Serine/threonine-protein kinase 26 OS=Homo sapiens GN=STK26 PE=1 SV=2	1.22237	hDFs +MMC - hDFs -MMC	limma	4.71451e-06	0.000323368	hit
631	INTS5	Q6P9B9	Integrator complex subunit 5 OS=Homo sapiens GN=INTS5 PE=1 SV=1	0.364865	hDFs +MMC - hDFs -MMC	limma	0.00167804	0.0115835	no hit
632	NAA16	Q6N069	N-alpha-acetyltransferase 16, NatA auxiliary subunit OS=Homo sapiens GN=NAA16 PE=1 SV=2	0.2329	hDFs +MMC - hDFs -MMC	limma	0.00605246	0.0267885	no hit
633	PDGFRA	P16234	Platelet-derived growth factor receptor alpha OS=Homo sapiens GN=PDGFRA PE=1 SV=1	-0.321882	hDFs +MMC - hDFs -MMC	limma	0.0542447	0.126587	no hit
634	SMC1A	Q14683	Structural maintenance of chromosomes protein 1A OS=Homo sapiens GN=SMC1A PE=1 SV=2	-0.267168	hDFs +MMC - hDFs -MMC	limma	0.00909513	0.035432	no hit
635	ADH5	P11766	Alcohol dehydrogenase class-3 OS=Homo sapiens GN=ADH5 PE=1 SV=4	-0.237651	hDFs +MMC - hDFs -MMC	limma	0.0482425	0.115918	no hit
636	SLC25A6	P12236	ADP/ATP translocase 3 OS=Homo sapiens GN=SLC25A6 PE=1 SV=4	-0.302871	hDFs +MMC - hDFs -MMC	limma	0.112266	0.216539	no hit
637	SLC25A4	P12235	ADP/ATP translocase 1 OS=Homo sapiens GN=SLC25A4 PE=1 SV=4	0.0591056	hDFs +MMC - hDFs -MMC	limma	0.657602	0.764758	no hit
638	EXOG	Q9Y2C4	Nuclease EXOG, mitochondrial OS=Homo sapiens GN=EXOG PE=1 SV=2	-0.507647	hDFs +MMC - hDFs -MMC	limma	0.00485328	0.0232173	no hit
639	TCEB3	A0A024RAC6	Transcription elongation factor B (SIII), polypeptide 3 (110kDa, elongin A), isoform CRA_a OS=Homo sapiens GN=TCEB3 PE=1 SV=1	0.165952	hDFs +MMC - hDFs -MMC	limma	0.0715275	0.154908	no hit
640	BAG5	Q9UL15	BAG family molecular chaperone regulator 5 OS=Homo sapiens GN=BAG5 PE=1 SV=1	-0.232253	hDFs +MMC - hDFs -MMC	limma	0.00403393	0.0204295	no hit
641	NT5E	P21589	5'-nucleotidase OS=Homo sapiens GN=NT5E PE=1 SV=1	-0.826761	hDFs +MMC - hDFs -MMC	limma	0.00234626	0.0142142	no hit
642	NARS	K7ENF0|O43776	Asparagine--tRNA ligase, cytoplasmic OS=Homo sapiens GN=NARS PE=1 SV=1|Asparagine--tRNA ligase, cytoplasmic OS=Homo sapiens GN=NARS PE=1 SV=1	0.432339	hDFs +MMC - hDFs -MMC	limma	0.00253108	0.0149119	no hit
643	AGL	P35573	Glycogen debranching enzyme OS=Homo sapiens GN=AGL PE=1 SV=3	-0.109014	hDFs +MMC - hDFs -MMC	limma	0.150422	0.266131	no hit
644	EIF4A2	Q14240|Q14240-2	Eukaryotic initiation factor 4A-II OS=Homo sapiens GN=EIF4A2 PE=1 SV=2|Isoform 2 of Eukaryotic initiation factor 4A-II OS=Homo sapiens GN=EIF4A2	0.425913	hDFs +MMC - hDFs -MMC	limma	0.00924815	0.035912	no hit
645	HSPBP1	Q9NZL4|Q9NZL4-3	Hsp70-binding protein 1 OS=Homo sapiens GN=HSPBP1 PE=1 SV=1|Isoform 3 of Hsp70-binding protein 1 OS=Homo sapiens GN=HSPBP1	0.280762	hDFs +MMC - hDFs -MMC	limma	0.0840701	0.175157	no hit
646	AHCY	P23526	Adenosylhomocysteinase OS=Homo sapiens GN=AHCY PE=1 SV=4	-0.00290597	hDFs +MMC - hDFs -MMC	limma	0.967937	0.978903	no hit
647	CFL1	P23528	Cofilin-1 OS=Homo sapiens GN=CFL1 PE=1 SV=3	0.305395	hDFs +MMC - hDFs -MMC	limma	0.0257201	0.0738815	no hit
648	UQCRC2	P22695	Cytochrome b-c1 complex subunit 2, mitochondrial OS=Homo sapiens GN=UQCRC2 PE=1 SV=3	0.0977563	hDFs +MMC - hDFs -MMC	limma	0.135513	0.247828	no hit
649	PRKACB	P22694	cAMP-dependent protein kinase catalytic subunit beta OS=Homo sapiens GN=PRKACB PE=1 SV=2	0.12931	hDFs +MMC - hDFs -MMC	limma	0.309108	0.44962	no hit
650	UQCRC1	P31930	Cytochrome b-c1 complex subunit 1, mitochondrial OS=Homo sapiens GN=UQCRC1 PE=1 SV=3	-0.138314	hDFs +MMC - hDFs -MMC	limma	0.181658	0.306003	no hit
651	VPS26B	Q4G0F5	Vacuolar protein sorting-associated protein 26B OS=Homo sapiens GN=VPS26B PE=1 SV=2	-0.219079	hDFs +MMC - hDFs -MMC	limma	0.00883889	0.0346903	no hit
652	MFGE8	F5GZN3|Q08431|Q08431-2	Lactadherin OS=Homo sapiens GN=MFGE8 PE=1 SV=1|Lactadherin OS=Homo sapiens GN=MFGE8 PE=1 SV=2|Isoform 2 of Lactadherin OS=Homo sapiens GN=MFGE8	0.285106	hDFs +MMC - hDFs -MMC	limma	0.319317	0.459867	no hit
653	CD3EAP	O15446|O15446-2	DNA-directed RNA polymerase I subunit RPA34 OS=Homo sapiens GN=CD3EAP PE=1 SV=1|Isoform 2 of DNA-directed RNA polymerase I subunit RPA34 OS=Homo sapiens GN=CD3EAP	0.841374	hDFs +MMC - hDFs -MMC	limma	9.7006e-05	0.00186201	no hit
654	PDLIM1	O00151	PDZ and LIM domain protein 1 OS=Homo sapiens GN=PDLIM1 PE=1 SV=4	0.838609	hDFs +MMC - hDFs -MMC	limma	0.000684682	0.00658796	no hit
655	NSUN2	Q08J23	tRNA (cytosine(34)-C(5))-methyltransferase OS=Homo sapiens GN=NSUN2 PE=1 SV=2	0.199394	hDFs +MMC - hDFs -MMC	limma	0.0164494	0.0532171	no hit
656	SELO	A0A087X0Q9|Q9BVL4	Selenoprotein O OS=Homo sapiens GN=SELO PE=1 SV=1|Selenoprotein O OS=Homo sapiens GN=SELO PE=2 SV=3	0.0206409	hDFs +MMC - hDFs -MMC	limma	0.77459	0.851548	no hit
657	DOCK1	A0A096LNH6|Q14185	Dedicator of cytokinesis protein 1 OS=Homo sapiens GN=DOCK1 PE=1 SV=1|Dedicator of cytokinesis protein 1 OS=Homo sapiens GN=DOCK1 PE=1 SV=2	-0.20313	hDFs +MMC - hDFs -MMC	limma	0.0620923	0.139634	no hit
658	PTRHD1	Q6GMV3	Putative peptidyl-tRNA hydrolase PTRHD1 OS=Homo sapiens GN=PTRHD1 PE=1 SV=1	0.321445	hDFs +MMC - hDFs -MMC	limma	0.116156	0.222308	no hit
659	SMYD5	Q6GMV2	SET and MYND domain-containing protein 5 OS=Homo sapiens GN=SMYD5 PE=1 SV=2	0.459661	hDFs +MMC - hDFs -MMC	limma	0.0182211	0.0575018	no hit
660	TST	Q16762	Thiosulfate sulfurtransferase OS=Homo sapiens GN=TST PE=1 SV=4	-0.114566	hDFs +MMC - hDFs -MMC	limma	0.51128	0.645009	no hit
661	ARIH1	Q9Y4X5	E3 ubiquitin-protein ligase ARIH1 OS=Homo sapiens GN=ARIH1 PE=1 SV=2	-0.0616178	hDFs +MMC - hDFs -MMC	limma	0.489727	0.627101	no hit
662	PFKM	P08237	ATP-dependent 6-phosphofructokinase, muscle type OS=Homo sapiens GN=PFKM PE=1 SV=2	-0.264244	hDFs +MMC - hDFs -MMC	limma	0.00707463	0.0298718	no hit
663	HSP90AB1	P08238	Heat shock protein HSP 90-beta OS=Homo sapiens GN=HSP90AB1 PE=1 SV=4	-0.30093	hDFs +MMC - hDFs -MMC	limma	0.00548686	0.0250862	no hit
664	COPS3	Q9UNS2	COP9 signalosome complex subunit 3 OS=Homo sapiens GN=COPS3 PE=1 SV=3	-0.198821	hDFs +MMC - hDFs -MMC	limma	0.0350532	0.0925439	no hit
665	TKT	P29401|P29401-2	Transketolase OS=Homo sapiens GN=TKT PE=1 SV=3|Isoform 2 of Transketolase OS=Homo sapiens GN=TKT	-0.798742	hDFs +MMC - hDFs -MMC	limma	3.61342e-05	0.00108271	no hit
666	RAB5A	P20339|P20339-2	Ras-related protein Rab-5A OS=Homo sapiens GN=RAB5A PE=1 SV=2|Isoform 2 of Ras-related protein Rab-5A OS=Homo sapiens GN=RAB5A	-0.592346	hDFs +MMC - hDFs -MMC	limma	0.00036352	0.00428336	no hit
667	NARS2	Q96I59	Probable asparagine--tRNA ligase, mitochondrial OS=Homo sapiens GN=NARS2 PE=1 SV=3	-0.0354886	hDFs +MMC - hDFs -MMC	limma	0.699727	0.799276	no hit
668	TRIM56	Q9BRZ2	E3 ubiquitin-protein ligase TRIM56 OS=Homo sapiens GN=TRIM56 PE=1 SV=3	-0.0152581	hDFs +MMC - hDFs -MMC	limma	0.819456	0.884523	no hit
669	NDUFAF4	Q9P032	NADH dehydrogenase [ubiquinone] 1 alpha subcomplex assembly factor 4 OS=Homo sapiens GN=NDUFAF4 PE=1 SV=1	0.45994	hDFs +MMC - hDFs -MMC	limma	0.00206113	0.0132912	no hit
670	FAM103A1	Q9BTL3	RNMT-activating mini protein OS=Homo sapiens GN=FAM103A1 PE=1 SV=1	1.85483	hDFs +MMC - hDFs -MMC	limma	9.12403e-08	3.94259e-05	hit
671	H2AFV	P0C0S5|Q71UI9	Histone H2A.Z OS=Homo sapiens GN=H2AFZ PE=1 SV=2|Histone H2A.V OS=Homo sapiens GN=H2AFV PE=1 SV=3	0.222909	hDFs +MMC - hDFs -MMC	limma	0.30959	0.450007	no hit
672	RPL27A	P46776	60S ribosomal protein L27a OS=Homo sapiens GN=RPL27A PE=1 SV=2	0.0909864	hDFs +MMC - hDFs -MMC	limma	0.131966	0.243004	no hit
673	RPL5	P46777	60S ribosomal protein L5 OS=Homo sapiens GN=RPL5 PE=1 SV=3	-0.200352	hDFs +MMC - hDFs -MMC	limma	0.0140194	0.0472431	no hit
674	RPL21	P46778	60S ribosomal protein L21 OS=Homo sapiens GN=RPL21 PE=1 SV=2	-0.0856868	hDFs +MMC - hDFs -MMC	limma	0.208325	0.338866	no hit
675	RPL28	P46779	60S ribosomal protein L28 OS=Homo sapiens GN=RPL28 PE=1 SV=3	-0.290919	hDFs +MMC - hDFs -MMC	limma	0.341706	0.483418	no hit
676	RBM19	Q9Y4C8	Probable RNA-binding protein 19 OS=Homo sapiens GN=RBM19 PE=1 SV=3	0.547207	hDFs +MMC - hDFs -MMC	limma	7.60155e-05	0.00161567	no hit
677	BCR	P11274|P11274-2	Breakpoint cluster region protein OS=Homo sapiens GN=BCR PE=1 SV=2|Isoform 2 of Breakpoint cluster region protein OS=Homo sapiens GN=BCR	0.0722536	hDFs +MMC - hDFs -MMC	limma	0.449899	0.589604	no hit
678	CMC1	Q7Z7K0	COX assembly mitochondrial protein homolog OS=Homo sapiens GN=CMC1 PE=1 SV=1	0.364022	hDFs +MMC - hDFs -MMC	limma	0.000213859	0.0030945	no hit
679	HNRNPA0	Q13151	Heterogeneous nuclear ribonucleoprotein A0 OS=Homo sapiens GN=HNRNPA0 PE=1 SV=1	0.419318	hDFs +MMC - hDFs -MMC	limma	0.0188157	0.0589545	no hit
680	OSBPL3	Q9H4L5|Q9H4L5-2	Oxysterol-binding protein-related protein 3 OS=Homo sapiens GN=OSBPL3 PE=1 SV=1|Isoform 1b of Oxysterol-binding protein-related protein 3 OS=Homo sapiens GN=OSBPL3	0.0205137	hDFs +MMC - hDFs -MMC	limma	0.805827	0.875112	no hit
681	DDX51	Q8N8A6	ATP-dependent RNA helicase DDX51 OS=Homo sapiens GN=DDX51 PE=1 SV=3	0.358138	hDFs +MMC - hDFs -MMC	limma	0.0053851	0.0247283	no hit
682	FAF1	Q9UNN5	FAS-associated factor 1 OS=Homo sapiens GN=FAF1 PE=1 SV=2	0.137013	hDFs +MMC - hDFs -MMC	limma	0.135715	0.248074	no hit
683	CTSZ	Q9UBR2	Cathepsin Z OS=Homo sapiens GN=CTSZ PE=1 SV=1	-0.201668	hDFs +MMC - hDFs -MMC	limma	0.155208	0.27195	no hit
684	NDUFB7	P17568	NADH dehydrogenase [ubiquinone] 1 beta subcomplex subunit 7 OS=Homo sapiens GN=NDUFB7 PE=1 SV=4	0.194226	hDFs +MMC - hDFs -MMC	limma	0.396388	0.538759	no hit
685	ATAD3A	Q9NVI7-2	Isoform 2 of ATPase family AAA domain-containing protein 3A OS=Homo sapiens GN=ATAD3A	-0.169106	hDFs +MMC - hDFs -MMC	limma	0.0400974	0.101522	no hit
686	YWHAB	P31946|P31946-2	14-3-3 protein beta/alpha OS=Homo sapiens GN=YWHAB PE=1 SV=3|Isoform Short of 14-3-3 protein beta/alpha OS=Homo sapiens GN=YWHAB	0.229202	hDFs +MMC - hDFs -MMC	limma	0.0140514	0.0473201	no hit
687	EHD1	Q9H4M9	EH domain-containing protein 1 OS=Homo sapiens GN=EHD1 PE=1 SV=2	0.00650445	hDFs +MMC - hDFs -MMC	limma	0.933037	0.957341	no hit
688	ENG	P17813|P17813-2	Endoglin OS=Homo sapiens GN=ENG PE=1 SV=2|Isoform Short of Endoglin OS=Homo sapiens GN=ENG	-0.494748	hDFs +MMC - hDFs -MMC	limma	0.0317097	0.0865362	no hit
689	BAZ1A	Q9NRL2|Q9NRL2-2	Bromodomain adjacent to zinc finger domain protein 1A OS=Homo sapiens GN=BAZ1A PE=1 SV=2|Isoform 2 of Bromodomain adjacent to zinc finger domain protein 1A OS=Homo sapiens GN=BAZ1A	0.159584	hDFs +MMC - hDFs -MMC	limma	0.0892321	0.182094	no hit
690	HDGFRP3	A0A024R216|Q9Y3E1	Hepatoma-derived growth factor, related protein 3, isoform CRA_a OS=Homo sapiens GN=HDGFRP3 PE=1 SV=1|Hepatoma-derived growth factor-related protein 3 OS=Homo sapiens GN=HDGFRP3 PE=1 SV=1	0.334532	hDFs +MMC - hDFs -MMC	limma	0.0283178	0.0794196	no hit
691	GOLT1B	Q9Y3E0	Vesicle transport protein GOT1B OS=Homo sapiens GN=GOLT1B PE=1 SV=1	0.198334	hDFs +MMC - hDFs -MMC	limma	0.022669	0.0674702	no hit
692	LOXL2	Q9Y4K0	Lysyl oxidase homolog 2 OS=Homo sapiens GN=LOXL2 PE=1 SV=1	0.561937	hDFs +MMC - hDFs -MMC	limma	0.00276334	0.0157687	no hit
693	CHMP7	Q8WUX9	Charged multivesicular body protein 7 OS=Homo sapiens GN=CHMP7 PE=1 SV=1	0.0391514	hDFs +MMC - hDFs -MMC	limma	0.747064	0.83413	no hit
694	HNRPLL	B7WPG3|C9IYN3|D6W592|Q8WVV9|Q8WVV9-4|Q8WVV9-5	Heterogeneous nuclear ribonucleoprotein L-like OS=Homo sapiens GN=HNRNPLL PE=1 SV=1|Heterogeneous nuclear ribonucleoprotein L-like OS=Homo sapiens GN=HNRNPLL PE=1 SV=2|Heterogeneous nuclear ribonucleoprotein L-like OS=Homo sapiens GN=HNRPLL PE=1 SV=1|Heterogeneous nuclear ribonucleoprotein L-like OS=Homo sapiens GN=HNRNPLL PE=1 SV=1|Isoform 4 of Heterogeneous nuclear ribonucleoprotein L-like OS=H…	-0.180685	hDFs +MMC - hDFs -MMC	limma	0.0462648	0.112242	no hit
695	PPIL3	Q9H2H8	Peptidyl-prolyl cis-trans isomerase-like 3 OS=Homo sapiens GN=PPIL3 PE=1 SV=1	-0.661945	hDFs +MMC - hDFs -MMC	limma	0.012085	0.0428054	no hit
696	DDAH2	O95865	N(G),N(G)-dimethylarginine dimethylaminohydrolase 2 OS=Homo sapiens GN=DDAH2 PE=1 SV=1	-0.398646	hDFs +MMC - hDFs -MMC	limma	0.00458536	0.0222653	no hit
697	SNRPA	P09012	U1 small nuclear ribonucleoprotein A OS=Homo sapiens GN=SNRPA PE=1 SV=3	0.655066	hDFs +MMC - hDFs -MMC	limma	0.000988026	0.00827334	no hit
698	ITPR2	Q14571	Inositol 1,4,5-trisphosphate receptor type 2 OS=Homo sapiens GN=ITPR2 PE=1 SV=2	-0.0839037	hDFs +MMC - hDFs -MMC	limma	0.507365	0.642687	no hit
699	ITPR3	Q14573	Inositol 1,4,5-trisphosphate receptor type 3 OS=Homo sapiens GN=ITPR3 PE=1 SV=2	0.0561734	hDFs +MMC - hDFs -MMC	limma	0.645178	0.754139	no hit
700	LAMP1	P11279	Lysosome-associated membrane glycoprotein 1 OS=Homo sapiens GN=LAMP1 PE=1 SV=3	0.0194542	hDFs +MMC - hDFs -MMC	limma	0.855537	0.910075	no hit
701	QSOX1	O00391	Sulfhydryl oxidase 1 OS=Homo sapiens GN=QSOX1 PE=1 SV=3	0.679815	hDFs +MMC - hDFs -MMC	limma	0.000725173	0.00686239	no hit
702	NEK7	Q8TDX7	Serine/threonine-protein kinase Nek7 OS=Homo sapiens GN=NEK7 PE=1 SV=1	-0.574323	hDFs +MMC - hDFs -MMC	limma	0.00442101	0.0217621	no hit
703	VPS26A	O75436	Vacuolar protein sorting-associated protein 26A OS=Homo sapiens GN=VPS26A PE=1 SV=2	0.196357	hDFs +MMC - hDFs -MMC	limma	0.154529	0.271392	no hit
704	PMPCB	O75439	Mitochondrial-processing peptidase subunit beta OS=Homo sapiens GN=PMPCB PE=1 SV=2	-0.201991	hDFs +MMC - hDFs -MMC	limma	0.0313151	0.0857394	no hit
705	SAMD9L	Q8IVG5	Sterile alpha motif domain-containing protein 9-like OS=Homo sapiens GN=SAMD9L PE=1 SV=2	-0.0826857	hDFs +MMC - hDFs -MMC	limma	0.546085	0.673275	no hit
706	BRK1	Q8WUW1|Q8WUW1-2	Protein BRICK1 OS=Homo sapiens GN=BRK1 PE=1 SV=1|Isoform 2 of Protein BRICK1 OS=Homo sapiens GN=BRK1	-0.117972	hDFs +MMC - hDFs -MMC	limma	0.415222	0.556199	no hit
707	SLC39A11	J3QLB2|Q8N1S5	Zinc transporter ZIP11 (Fragment) OS=Homo sapiens GN=SLC39A11 PE=1 SV=7|Zinc transporter ZIP11 OS=Homo sapiens GN=SLC39A11 PE=2 SV=3	0.242396	hDFs +MMC - hDFs -MMC	limma	0.283057	0.422699	no hit
708	EARS2	H3BTB7|Q5JPH6|Q5JPH6-2	Probable glutamate--tRNA ligase, mitochondrial OS=Homo sapiens GN=EARS2 PE=1 SV=1|Probable glutamate--tRNA ligase, mitochondrial OS=Homo sapiens GN=EARS2 PE=1 SV=2|Isoform 2 of Probable glutamate--tRNA ligase, mitochondrial OS=Homo sapiens GN=EARS2	-0.0257072	hDFs +MMC - hDFs -MMC	limma	0.787749	0.861519	no hit
709	BORCS5	G3V1P3|Q969J3	Loss of heterozygosity, 12, chromosomal region 1, isoform CRA_c OS=Homo sapiens GN=BORCS5 PE=1 SV=1|Loss of heterozygosity 12 chromosomal region 1 protein OS=Homo sapiens GN=LOH12CR1 PE=1 SV=1	0.107614	hDFs +MMC - hDFs -MMC	limma	0.185382	0.310365	no hit
710	ARFGEF2	Q9Y6D5	Brefeldin A-inhibited guanine nucleotide-exchange protein 2 OS=Homo sapiens GN=ARFGEF2 PE=1 SV=3	0.00820963	hDFs +MMC - hDFs -MMC	limma	0.914243	0.944736	no hit
711	MAD1L1	Q9Y6D9	Mitotic spindle assembly checkpoint protein MAD1 OS=Homo sapiens GN=MAD1L1 PE=1 SV=2	0.0191491	hDFs +MMC - hDFs -MMC	limma	0.753589	0.838869	no hit
712	TMEM11	P17152	Transmembrane protein 11, mitochondrial OS=Homo sapiens GN=TMEM11 PE=1 SV=1	0.100479	hDFs +MMC - hDFs -MMC	limma	0.255662	0.391788	no hit
713	EHD4	Q9H223	EH domain-containing protein 4 OS=Homo sapiens GN=EHD4 PE=1 SV=1	-0.134275	hDFs +MMC - hDFs -MMC	limma	0.153602	0.270395	no hit
714	AHNAK2	Q8IVF2-3	Isoform 3 of Protein AHNAK2 OS=Homo sapiens GN=AHNAK2	0.986427	hDFs +MMC - hDFs -MMC	limma	0.000551992	0.00564532	no hit
715	SCFD2	Q8WU76|Q8WU76-2	Sec1 family domain-containing protein 2 OS=Homo sapiens GN=SCFD2 PE=1 SV=2|Isoform 2 of Sec1 family domain-containing protein 2 OS=Homo sapiens GN=SCFD2	-0.0691655	hDFs +MMC - hDFs -MMC	limma	0.311185	0.451395	no hit
716	TNPO1	Q92973|Q92973-2	Transportin-1 OS=Homo sapiens GN=TNPO1 PE=1 SV=2|Isoform 2 of Transportin-1 OS=Homo sapiens GN=TNPO1	-0.25037	hDFs +MMC - hDFs -MMC	limma	0.0135803	0.0462959	no hit
717	RPL35	P42766	60S ribosomal protein L35 OS=Homo sapiens GN=RPL35 PE=1 SV=2	-0.521214	hDFs +MMC - hDFs -MMC	limma	0.00287374	0.0162403	no hit
718	NDUFS8	E9PKH6|E9PPW7|O00217	NADH dehydrogenase [ubiquinone] iron-sulfur protein 8, mitochondrial (Fragment) OS=Homo sapiens GN=NDUFS8 PE=1 SV=1|NADH dehydrogenase [ubiquinone] iron-sulfur protein 8, mitochondrial (Fragment) OS=Homo sapiens GN=NDUFS8 PE=1 SV=1|NADH dehydrogenase [ubiquinone] iron-sulfur protein 8, mitochondrial OS=Homo sapiens GN=NDUFS8 PE=1 SV=1	-0.314477	hDFs +MMC - hDFs -MMC	limma	0.00268875	0.0154995	no hit
719	ACBD3	Q9H3P7	Golgi resident protein GCP60 OS=Homo sapiens GN=ACBD3 PE=1 SV=4	-0.340978	hDFs +MMC - hDFs -MMC	limma	0.0463986	0.112463	no hit
720	COL2A1	P02458|P02458-1	Collagen alpha-1(II) chain OS=Homo sapiens GN=COL2A1 PE=1 SV=3|Isoform 1 of Collagen alpha-1(II) chain OS=Homo sapiens GN=COL2A1	0.675244	hDFs +MMC - hDFs -MMC	limma	0.0266201	0.0758702	no hit
721	WRNIP1	Q96S55|Q96S55-2	ATPase WRNIP1 OS=Homo sapiens GN=WRNIP1 PE=1 SV=2|Isoform 2 of ATPase WRNIP1 OS=Homo sapiens GN=WRNIP1	0.0912786	hDFs +MMC - hDFs -MMC	limma	0.278687	0.418427	no hit
722	SYDE1	M0QXZ8|Q6ZW31|Q6ZW31-2	Rho GTPase-activating protein SYDE1 OS=Homo sapiens GN=SYDE1 PE=1 SV=1|Rho GTPase-activating protein SYDE1 OS=Homo sapiens GN=SYDE1 PE=1 SV=1|Isoform 2 of Rho GTPase-activating protein SYDE1 OS=Homo sapiens GN=SYDE1	0.625978	hDFs +MMC - hDFs -MMC	limma	0.0060626	0.0268108	no hit
723	FECH	P22830|P22830-2	Ferrochelatase, mitochondrial OS=Homo sapiens GN=FECH PE=1 SV=2|Isoform 2 of Ferrochelatase, mitochondrial OS=Homo sapiens GN=FECH	-0.209163	hDFs +MMC - hDFs -MMC	limma	0.0599235	0.135925	no hit
724	KIAA1033	A0A087X256|Q2M389	WASH complex subunit 7 OS=Homo sapiens GN=KIAA1033 PE=1 SV=1|WASH complex subunit 7 OS=Homo sapiens GN=KIAA1033 PE=1 SV=2	0.0885055	hDFs +MMC - hDFs -MMC	limma	0.305526	0.44564	no hit
725	SLC3A2	P08195-2	Isoform 2 of 4F2 cell-surface antigen heavy chain OS=Homo sapiens GN=SLC3A2	0.819996	hDFs +MMC - hDFs -MMC	limma	5.05999e-06	0.000337354	no hit
726	STXBP4	E7EPP7|Q6ZWJ1	Syntaxin-binding protein 4 OS=Homo sapiens GN=STXBP4 PE=1 SV=1|Syntaxin-binding protein 4 OS=Homo sapiens GN=STXBP4 PE=1 SV=2	0.359684	hDFs +MMC - hDFs -MMC	limma	0.00172319	0.011787	no hit
727	TAX1BP3	O14907	Tax1-binding protein 3 OS=Homo sapiens GN=TAX1BP3 PE=1 SV=2	-0.11338	hDFs +MMC - hDFs -MMC	limma	0.222346	0.355682	no hit
728	GIPC1	O14908	PDZ domain-containing protein GIPC1 OS=Homo sapiens GN=GIPC1 PE=1 SV=2	0.23594	hDFs +MMC - hDFs -MMC	limma	0.0272111	0.077262	no hit
729	SPIN1	Q9Y657	Spindlin-1 OS=Homo sapiens GN=SPIN1 PE=1 SV=3	0.209537	hDFs +MMC - hDFs -MMC	limma	0.0985543	0.196326	no hit
730	LMBRD2	Q68DH5	LMBR1 domain-containing protein 2 OS=Homo sapiens GN=LMBRD2 PE=1 SV=1	-0.00863998	hDFs +MMC - hDFs -MMC	limma	0.906221	0.93921	no hit
731	OSTF1	Q92882	Osteoclast-stimulating factor 1 OS=Homo sapiens GN=OSTF1 PE=1 SV=2	-0.321005	hDFs +MMC - hDFs -MMC	limma	0.0316395	0.0863895	no hit
732	LOX	P28300	Protein-lysine 6-oxidase OS=Homo sapiens GN=LOX PE=1 SV=2	0.453729	hDFs +MMC - hDFs -MMC	limma	0.00264463	0.015344	no hit
733	MAN2B1	O00754	Lysosomal alpha-mannosidase OS=Homo sapiens GN=MAN2B1 PE=1 SV=3	-0.492085	hDFs +MMC - hDFs -MMC	limma	0.000209326	0.00303887	no hit
734	CNOT1	A5YKK6|A5YKK6-2	CCR4-NOT transcription complex subunit 1 OS=Homo sapiens GN=CNOT1 PE=1 SV=2|Isoform 2 of CCR4-NOT transcription complex subunit 1 OS=Homo sapiens GN=CNOT1	-0.141497	hDFs +MMC - hDFs -MMC	limma	0.0481374	0.115728	no hit
735	SERF2	P84101|P84101-4	Small EDRK-rich factor 2 OS=Homo sapiens GN=SERF2 PE=1 SV=1|Isoform 4 of Small EDRK-rich factor 2 OS=Homo sapiens GN=SERF2	1.43082	hDFs +MMC - hDFs -MMC	limma	8.8823e-08	3.94259e-05	hit
736	ADPRHL2	Q9NX46	Poly(ADP-ribose) glycohydrolase ARH3 OS=Homo sapiens GN=ADPRHL2 PE=1 SV=1	0.0204295	hDFs +MMC - hDFs -MMC	limma	0.867336	0.917105	no hit
737	RAB7A	P51149	Ras-related protein Rab-7a OS=Homo sapiens GN=RAB7A PE=1 SV=1	-0.210894	hDFs +MMC - hDFs -MMC	limma	0.0245228	0.0712813	no hit
738	HNRNPH2	P55795	Heterogeneous nuclear ribonucleoprotein H2 OS=Homo sapiens GN=HNRNPH2 PE=1 SV=1	-0.0753281	hDFs +MMC - hDFs -MMC	limma	0.352213	0.494695	no hit
739	PFDN6	O15212	Prefoldin subunit 6 OS=Homo sapiens GN=PFDN6 PE=1 SV=1	0.500074	hDFs +MMC - hDFs -MMC	limma	0.0112571	0.0409644	no hit
740	MEAF6	Q9HAF1|Q9HAF1-2|Q9HAF1-3|Q9HAF1-4	Chromatin modification-related protein MEAF6 OS=Homo sapiens GN=MEAF6 PE=1 SV=1|Isoform 2 of Chromatin modification-related protein MEAF6 OS=Homo sapiens GN=MEAF6|Isoform 3 of Chromatin modification-related protein MEAF6 OS=Homo sapiens GN=MEAF6|Isoform 4 of Chromatin modification-related protein MEAF6 OS=Homo sapiens GN=MEAF6	0.177421	hDFs +MMC - hDFs -MMC	limma	0.10619	0.207534	no hit
741	DBR1	Q9UK59	Lariat debranching enzyme OS=Homo sapiens GN=DBR1 PE=1 SV=2	0.419313	hDFs +MMC - hDFs -MMC	limma	0.00555888	0.0253296	no hit
742	ITGA11	Q9UKX5|Q9UKX5-2	Integrin alpha-11 OS=Homo sapiens GN=ITGA11 PE=1 SV=2|Isoform 2 of Integrin alpha-11 OS=Homo sapiens GN=ITGA11	0.109	hDFs +MMC - hDFs -MMC	limma	0.751813	0.837521	no hit
743	PHLDB1	Q86UU1|Q86UU1-2	Pleckstrin homology-like domain family B member 1 OS=Homo sapiens GN=PHLDB1 PE=1 SV=1|Isoform 2 of Pleckstrin homology-like domain family B member 1 OS=Homo sapiens GN=PHLDB1	-0.109178	hDFs +MMC - hDFs -MMC	limma	0.449004	0.589311	no hit
744	ATP5F1	P24539|Q5QNZ2	ATP synthase F(0) complex subunit B1, mitochondrial OS=Homo sapiens GN=ATP5F1 PE=1 SV=2|ATP synthase F(0) complex subunit B1, mitochondrial OS=Homo sapiens GN=ATP5F1 PE=1 SV=1	-0.0285098	hDFs +MMC - hDFs -MMC	limma	0.70861	0.80574	no hit
745	IWS1	Q96ST2|Q96ST2-2|Q96ST2-3	Protein IWS1 homolog OS=Homo sapiens GN=IWS1 PE=1 SV=2|Isoform 2 of Protein IWS1 homolog OS=Homo sapiens GN=IWS1|Isoform 3 of Protein IWS1 homolog OS=Homo sapiens GN=IWS1	0.406952	hDFs +MMC - hDFs -MMC	limma	0.0452728	0.110394	no hit
746	MARCH5	Q9NX47	E3 ubiquitin-protein ligase MARCH5 OS=Homo sapiens GN=MARCH5 PE=1 SV=1	0.242348	hDFs +MMC - hDFs -MMC	limma	0.0247841	0.0717209	no hit
747	CAPZA1	P52907	F-actin-capping protein subunit alpha-1 OS=Homo sapiens GN=CAPZA1 PE=1 SV=3	-0.225323	hDFs +MMC - hDFs -MMC	limma	0.00502077	0.0236957	no hit
748	MAN1A2	O60476	Mannosyl-oligosaccharide 1,2-alpha-mannosidase IB OS=Homo sapiens GN=MAN1A2 PE=1 SV=1	-0.138449	hDFs +MMC - hDFs -MMC	limma	0.127612	0.237924	no hit
749	SERPIND1	P05546	Heparin cofactor 2 OS=Homo sapiens GN=SERPIND1 PE=1 SV=3	1.09783	hDFs +MMC - hDFs -MMC	limma	0.000278261	0.00360985	hit
750	SEPN1	H9KV50|Q9NZV5|Q9NZV5-2	Selenoprotein N OS=Homo sapiens GN=SEPN1 PE=1 SV=1|Selenoprotein N OS=Homo sapiens GN=SEPN1 PE=1 SV=5|Isoform 2 of Selenoprotein N OS=Homo sapiens GN=SEPN1	0.0386132	hDFs +MMC - hDFs -MMC	limma	0.861117	0.912576	no hit
751	TM9SF3	Q9HD45	Transmembrane 9 superfamily member 3 OS=Homo sapiens GN=TM9SF3 PE=1 SV=2	-0.197702	hDFs +MMC - hDFs -MMC	limma	0.1228	0.231566	no hit
752	CHMP1A	Q9HD42	Charged multivesicular body protein 1a OS=Homo sapiens GN=CHMP1A PE=1 SV=1	0.108318	hDFs +MMC - hDFs -MMC	limma	0.146173	0.260539	no hit
753	LASP1	Q14847	LIM and SH3 domain protein 1 OS=Homo sapiens GN=LASP1 PE=1 SV=2	0.94535	hDFs +MMC - hDFs -MMC	limma	0.00186891	0.0124602	no hit
754	U2SURP	O15042|O15042-2	U2 snRNP-associated SURP motif-containing protein OS=Homo sapiens GN=U2SURP PE=1 SV=2|Isoform 2 of U2 snRNP-associated SURP motif-containing protein OS=Homo sapiens GN=U2SURP	0.45012	hDFs +MMC - hDFs -MMC	limma	8.11539e-05	0.00165673	no hit
755	DNPEP	E7ETB3|Q9ULA0	Aspartyl aminopeptidase OS=Homo sapiens GN=DNPEP PE=1 SV=2|Aspartyl aminopeptidase OS=Homo sapiens GN=DNPEP PE=1 SV=1	-0.122788	hDFs +MMC - hDFs -MMC	limma	0.216876	0.348576	no hit
756	ITM2B	Q9Y287|Q9Y287-2	Integral membrane protein 2B OS=Homo sapiens GN=ITM2B PE=1 SV=1|Isoform 2 of Integral membrane protein 2B OS=Homo sapiens GN=ITM2B	-0.340908	hDFs +MMC - hDFs -MMC	limma	0.0175997	0.0560108	no hit
757	SSBP1	Q04837	Single-stranded DNA-binding protein, mitochondrial OS=Homo sapiens GN=SSBP1 PE=1 SV=1	0.140945	hDFs +MMC - hDFs -MMC	limma	0.0569841	0.131178	no hit
758	DEGS1	O15121	Sphingolipid delta(4)-desaturase DES1 OS=Homo sapiens GN=DEGS1 PE=1 SV=1	-0.628078	hDFs +MMC - hDFs -MMC	limma	0.000251442	0.00336128	no hit
759	SCAMP1	O15126	Secretory carrier-associated membrane protein 1 OS=Homo sapiens GN=SCAMP1 PE=1 SV=2	0.156996	hDFs +MMC - hDFs -MMC	limma	0.121037	0.229152	no hit
760	SCAMP2	O15127	Secretory carrier-associated membrane protein 2 OS=Homo sapiens GN=SCAMP2 PE=1 SV=2	-0.53544	hDFs +MMC - hDFs -MMC	limma	3.78441e-05	0.001118	no hit
761	SLC35F6	Q8N357	Solute carrier family 35 member F6 OS=Homo sapiens GN=SLC35F6 PE=1 SV=1	0.784304	hDFs +MMC - hDFs -MMC	limma	0.0190215	0.0594577	no hit
762	SMARCC1	Q92922	SWI/SNF complex subunit SMARCC1 OS=Homo sapiens GN=SMARCC1 PE=1 SV=3	0.153843	hDFs +MMC - hDFs -MMC	limma	0.0746142	0.160209	no hit
763	RRP8	O43159	Ribosomal RNA-processing protein 8 OS=Homo sapiens GN=RRP8 PE=1 SV=2	0.337665	hDFs +MMC - hDFs -MMC	limma	0.00706109	0.0298718	no hit
764	CBX3	Q13185	Chromobox protein homolog 3 OS=Homo sapiens GN=CBX3 PE=1 SV=4	0.238351	hDFs +MMC - hDFs -MMC	limma	0.0101238	0.0379515	no hit
765	DSEL	Q8IZU8	Dermatan-sulfate epimerase-like protein OS=Homo sapiens GN=DSEL PE=2 SV=2	-0.289775	hDFs +MMC - hDFs -MMC	limma	0.0701692	0.152972	no hit
766	RIOK3	B4E1Q4|O14730|O14730-2	Serine/threonine-protein kinase RIO3 OS=Homo sapiens GN=RIOK3 PE=1 SV=1|Serine/threonine-protein kinase RIO3 OS=Homo sapiens GN=RIOK3 PE=1 SV=2|Isoform 2 of Serine/threonine-protein kinase RIO3 OS=Homo sapiens GN=RIOK3	0.934532	hDFs +MMC - hDFs -MMC	limma	7.28556e-07	9.70964e-05	no hit
767	HSPA13	P48723	Heat shock 70 kDa protein 13 OS=Homo sapiens GN=HSPA13 PE=1 SV=1	-0.0316961	hDFs +MMC - hDFs -MMC	limma	0.822291	0.886245	no hit
768	BCLAF1	Q9NYF8|Q9NYF8-2	Bcl-2-associated transcription factor 1 OS=Homo sapiens GN=BCLAF1 PE=1 SV=2|Isoform 2 of Bcl-2-associated transcription factor 1 OS=Homo sapiens GN=BCLAF1	0.371755	hDFs +MMC - hDFs -MMC	limma	0.000529828	0.00546107	no hit
769	PTRF	Q6NZI2	Polymerase I and transcript release factor OS=Homo sapiens GN=PTRF PE=1 SV=1	0.170305	hDFs +MMC - hDFs -MMC	limma	0.25821	0.394543	no hit
770	COL1A2	A0A087WTA8|P08123	Collagen alpha-2(I) chain OS=Homo sapiens GN=COL1A2 PE=1 SV=1|Collagen alpha-2(I) chain OS=Homo sapiens GN=COL1A2 PE=1 SV=7	-0.29827	hDFs +MMC - hDFs -MMC	limma	0.494084	0.631305	no hit
771	ARHGAP29	Q52LW3	Rho GTPase-activating protein 29 OS=Homo sapiens GN=ARHGAP29 PE=1 SV=2	0.40765	hDFs +MMC - hDFs -MMC	limma	0.01795	0.0567651	no hit
772	IFT80	H3BRJ5|Q9P2H3-3	Uncharacterized protein OS=Homo sapiens PE=4 SV=1|Isoform IFT80-L of Intraflagellar transport protein 80 homolog OS=Homo sapiens GN=IFT80	0.033864	hDFs +MMC - hDFs -MMC	limma	0.775198	0.852038	no hit
773	SLC16A2	P36021	Monocarboxylate transporter 8 OS=Homo sapiens GN=SLC16A2 PE=1 SV=2	0.138247	hDFs +MMC - hDFs -MMC	limma	0.29344	0.433169	no hit
774	DNAJB4	Q9UDY4	DnaJ homolog subfamily B member 4 OS=Homo sapiens GN=DNAJB4 PE=1 SV=1	-0.363925	hDFs +MMC - hDFs -MMC	limma	0.276323	0.41559	no hit
775	TMEM70	Q9BUB7	Transmembrane protein 70, mitochondrial OS=Homo sapiens GN=TMEM70 PE=1 SV=2	-0.0850328	hDFs +MMC - hDFs -MMC	limma	0.468677	0.607183	no hit
776	PRKAR1B	H7BYW5|P31321	cAMP-dependent protein kinase type I-beta regulatory subunit (Fragment) OS=Homo sapiens GN=PRKAR1B PE=1 SV=1|cAMP-dependent protein kinase type I-beta regulatory subunit OS=Homo sapiens GN=PRKAR1B PE=1 SV=4	-0.0857997	hDFs +MMC - hDFs -MMC	limma	0.480817	0.618277	no hit
777	METAP1	P53582	Methionine aminopeptidase 1 OS=Homo sapiens GN=METAP1 PE=1 SV=2	0.0796546	hDFs +MMC - hDFs -MMC	limma	0.418398	0.559315	no hit
778	KIF1B	O60333-2|O60333-3	Isoform 2 of Kinesin-like protein KIF1B OS=Homo sapiens GN=KIF1B|Isoform 3 of Kinesin-like protein KIF1B OS=Homo sapiens GN=KIF1B	-0.0131894	hDFs +MMC - hDFs -MMC	limma	0.859134	0.911797	no hit
779	DHCR24	Q15392|Q15392-2|Q3LIE7	Delta(24)-sterol reductase OS=Homo sapiens GN=DHCR24 PE=1 SV=2|Isoform 2 of Delta(24)-sterol reductase OS=Homo sapiens GN=DHCR24|Delta(24)-sterol reductase OS=Homo sapiens GN=Nbla03646 PE=1 SV=1	-0.556828	hDFs +MMC - hDFs -MMC	limma	0.000953862	0.00809761	no hit
780	PXDN	Q92626	Peroxidasin homolog OS=Homo sapiens GN=PXDN PE=1 SV=2	0.0772402	hDFs +MMC - hDFs -MMC	limma	0.491712	0.629061	no hit
781	PDXP	Q96GD0	Pyridoxal phosphate phosphatase OS=Homo sapiens GN=PDXP PE=1 SV=2	0.0124114	hDFs +MMC - hDFs -MMC	limma	0.900546	0.935219	no hit
782	FAM20A	Q96MK3	Pseudokinase FAM20A OS=Homo sapiens GN=FAM20A PE=1 SV=4	-0.00304785	hDFs +MMC - hDFs -MMC	limma	0.98044	0.986621	no hit
783	ARSA	A0A0C4DFZ2|P15289|P15289-2	Arylsulfatase A OS=Homo sapiens GN=ARSA PE=1 SV=1|Arylsulfatase A OS=Homo sapiens GN=ARSA PE=1 SV=3|Isoform 2 of Arylsulfatase A OS=Homo sapiens GN=ARSA	0.203355	hDFs +MMC - hDFs -MMC	limma	0.33928	0.481279	no hit
784	FABP5	Q01469	Fatty acid-binding protein, epidermal OS=Homo sapiens GN=FABP5 PE=1 SV=3	0.139804	hDFs +MMC - hDFs -MMC	limma	0.719147	0.813519	no hit
785	CFAP47	A0A140T8X2|Q6ZTR5	Cilia- and flagella-associated protein 47 OS=Homo sapiens GN=CFAP47 PE=1 SV=1|Cilia- and flagella-associated protein 47 OS=Homo sapiens GN=CFAP47 PE=2 SV=4	-0.0444357	hDFs +MMC - hDFs -MMC	limma	0.659658	0.766303	no hit
786	NUDT16	Q96DE0|Q96DE0-3	U8 snoRNA-decapping enzyme OS=Homo sapiens GN=NUDT16 PE=1 SV=2|Isoform 3 of U8 snoRNA-decapping enzyme OS=Homo sapiens GN=NUDT16	0.138633	hDFs +MMC - hDFs -MMC	limma	0.397992	0.539291	no hit
787	SLC7A5	Q01650	Large neutral amino acids transporter small subunit 1 OS=Homo sapiens GN=SLC7A5 PE=1 SV=2	1.49019	hDFs +MMC - hDFs -MMC	limma	5.18885e-05	0.00134142	hit
788	CKAP5	Q14008|Q14008-3	Cytoskeleton-associated protein 5 OS=Homo sapiens GN=CKAP5 PE=1 SV=3|Isoform 3 of Cytoskeleton-associated protein 5 OS=Homo sapiens GN=CKAP5	-0.254952	hDFs +MMC - hDFs -MMC	limma	0.0266105	0.0758702	no hit
789	PAPSS2	O95340|O95340-2	Bifunctional 3'-phosphoadenosine 5'-phosphosulfate synthase 2 OS=Homo sapiens GN=PAPSS2 PE=1 SV=2|Isoform B of Bifunctional 3'-phosphoadenosine 5'-phosphosulfate synthase 2 OS=Homo sapiens GN=PAPSS2	-0.415959	hDFs +MMC - hDFs -MMC	limma	0.0530962	0.12468	no hit
790	DAPK3	O43293	Death-associated protein kinase 3 OS=Homo sapiens GN=DAPK3 PE=1 SV=1	-0.396356	hDFs +MMC - hDFs -MMC	limma	0.00976907	0.0371037	no hit
791	SART1	O43290	U4/U6.U5 tri-snRNP-associated protein 1 OS=Homo sapiens GN=SART1 PE=1 SV=1	0.281546	hDFs +MMC - hDFs -MMC	limma	0.00704098	0.0298349	no hit
792	TGFB1I1	O43294	Transforming growth factor beta-1-induced transcript 1 protein OS=Homo sapiens GN=TGFB1I1 PE=1 SV=2	0.780989	hDFs +MMC - hDFs -MMC	limma	0.000531827	0.00546863	no hit
793	FNTA	P49354	Protein farnesyltransferase/geranylgeranyltransferase type-1 subunit alpha OS=Homo sapiens GN=FNTA PE=1 SV=1	-0.136711	hDFs +MMC - hDFs -MMC	limma	0.167085	0.287218	no hit
794	CPOX	P36551	Oxygen-dependent coproporphyrinogen-III oxidase, mitochondrial OS=Homo sapiens GN=CPOX PE=1 SV=3	0.128316	hDFs +MMC - hDFs -MMC	limma	0.280445	0.420323	no hit
795	NUDT16L1	K7EIN2|Q9BRJ7	Protein syndesmos (Fragment) OS=Homo sapiens GN=NUDT16L1 PE=1 SV=1|Protein syndesmos OS=Homo sapiens GN=NUDT16L1 PE=1 SV=1	-0.264436	hDFs +MMC - hDFs -MMC	limma	0.00208673	0.0133708	no hit
796	TMEM65	Q6PI78	Transmembrane protein 65 OS=Homo sapiens GN=TMEM65 PE=1 SV=2	-0.0611835	hDFs +MMC - hDFs -MMC	limma	0.70155	0.800838	no hit
797	STARD7	Q9NQZ5	StAR-related lipid transfer protein 7, mitochondrial OS=Homo sapiens GN=STARD7 PE=1 SV=2	-0.140782	hDFs +MMC - hDFs -MMC	limma	0.308379	0.448869	no hit
798	PTPRA	P18433|P18433-2|P18433-3|P18433-4	Receptor-type tyrosine-protein phosphatase alpha OS=Homo sapiens GN=PTPRA PE=1 SV=2|Isoform 2 of Receptor-type tyrosine-protein phosphatase alpha OS=Homo sapiens GN=PTPRA|Isoform 3 of Receptor-type tyrosine-protein phosphatase alpha OS=Homo sapiens GN=PTPRA|Isoform 4 of Receptor-type tyrosine-protein phosphatase alpha OS=Homo sapiens GN=PTPRA	-0.0419979	hDFs +MMC - hDFs -MMC	limma	0.63717	0.747766	no hit
799	UBE2Z	Q9H832	Ubiquitin-conjugating enzyme E2 Z OS=Homo sapiens GN=UBE2Z PE=1 SV=2	0.164481	hDFs +MMC - hDFs -MMC	limma	0.170089	0.291241	no hit
800	C1S	A0A087X232|P09871	Complement C1s subcomponent OS=Homo sapiens GN=C1S PE=1 SV=1|Complement C1s subcomponent OS=Homo sapiens GN=C1S PE=1 SV=1	1.65671	hDFs +MMC - hDFs -MMC	limma	2.99774e-06	0.000232192	hit
801	FAM96B	H3BNV7|J3KS95|Q9Y3D0	Mitotic spindle-associated MMXD complex subunit MIP18 (Fragment) OS=Homo sapiens GN=FAM96B PE=1 SV=1|Mitotic spindle-associated MMXD complex subunit MIP18 (Fragment) OS=Homo sapiens GN=FAM96B PE=1 SV=1|Mitotic spindle-associated MMXD complex subunit MIP18 OS=Homo sapiens GN=FAM96B PE=1 SV=1	-0.107613	hDFs +MMC - hDFs -MMC	limma	0.128251	0.238775	no hit
802	SFPQ	P23246	Splicing factor, proline- and glutamine-rich OS=Homo sapiens GN=SFPQ PE=1 SV=2	0.0344364	hDFs +MMC - hDFs -MMC	limma	0.561089	0.686311	no hit
803	THEM6	Q8WUY1	Protein THEM6 OS=Homo sapiens GN=THEM6 PE=1 SV=2	0.24364	hDFs +MMC - hDFs -MMC	limma	0.068236	0.1495	no hit
804	CSDE1	O75534|O75534-2|O75534-3|O75534-4	Cold shock domain-containing protein E1 OS=Homo sapiens GN=CSDE1 PE=1 SV=2|Isoform 2 of Cold shock domain-containing protein E1 OS=Homo sapiens GN=CSDE1|Isoform 3 of Cold shock domain-containing protein E1 OS=Homo sapiens GN=CSDE1|Isoform 4 of Cold shock domain-containing protein E1 OS=Homo sapiens GN=CSDE1	0.304004	hDFs +MMC - hDFs -MMC	limma	0.00215927	0.0136693	no hit
805	PSMD4	P55036|Q5VWC4	26S proteasome non-ATPase regulatory subunit 4 OS=Homo sapiens GN=PSMD4 PE=1 SV=1|26S proteasome non-ATPase regulatory subunit 4 OS=Homo sapiens GN=PSMD4 PE=1 SV=1	-0.163403	hDFs +MMC - hDFs -MMC	limma	0.321603	0.462053	no hit
806	NUFIP2	Q7Z417	Nuclear fragile X mental retardation-interacting protein 2 OS=Homo sapiens GN=NUFIP2 PE=1 SV=1	1.93952	hDFs +MMC - hDFs -MMC	limma	2.27458e-07	5.53374e-05	hit
807	CCDC6	Q16204	Coiled-coil domain-containing protein 6 OS=Homo sapiens GN=CCDC6 PE=1 SV=2	-0.191672	hDFs +MMC - hDFs -MMC	limma	0.0393325	0.100225	no hit
808	OLA1	J3KQ32|Q9NTK5	Obg-like ATPase 1 OS=Homo sapiens GN=OLA1 PE=1 SV=1|Obg-like ATPase 1 OS=Homo sapiens GN=OLA1 PE=1 SV=2	-0.0403734	hDFs +MMC - hDFs -MMC	limma	0.687374	0.790135	no hit
809	CRKL	P46109	Crk-like protein OS=Homo sapiens GN=CRKL PE=1 SV=1	0.557067	hDFs +MMC - hDFs -MMC	limma	2.29214e-05	0.000801381	no hit
810	CRK	P46108	Adapter molecule crk OS=Homo sapiens GN=CRK PE=1 SV=2	0.209553	hDFs +MMC - hDFs -MMC	limma	0.0856854	0.176913	no hit
811	POLR1E	Q9GZS1-2	Isoform 2 of DNA-directed RNA polymerase I subunit RPA49 OS=Homo sapiens GN=POLR1E	0.335475	hDFs +MMC - hDFs -MMC	limma	0.0100033	0.0377219	no hit
812	PDHA1	P08559|P08559-2|P08559-3|P08559-4	Pyruvate dehydrogenase E1 component subunit alpha, somatic form, mitochondrial OS=Homo sapiens GN=PDHA1 PE=1 SV=3|Isoform 2 of Pyruvate dehydrogenase E1 component subunit alpha, somatic form, mitochondrial OS=Homo sapiens GN=PDHA1|Isoform 3 of Pyruvate dehydrogenase E1 component subunit alpha, somatic form, mitochondrial OS=Homo sapiens GN=PDHA1|Isoform 4 of Pyruvate dehydrogenase E1 component su…	0.0762272	hDFs +MMC - hDFs -MMC	limma	0.300586	0.440631	no hit
813	HCFC2	Q9Y5Z7	Host cell factor 2 OS=Homo sapiens GN=HCFC2 PE=1 SV=1	0.195764	hDFs +MMC - hDFs -MMC	limma	0.0210597	0.0640794	no hit
814	MOGS	Q13724	Mannosyl-oligosaccharide glucosidase OS=Homo sapiens GN=MOGS PE=1 SV=5	-0.259179	hDFs +MMC - hDFs -MMC	limma	0.0277778	0.078322	no hit
815	RABGEF1	E9PFK9|Q9UJ41|Q9UJ41-2|Q9UJ41-3|Q9UJ41-4	Rab5 GDP/GTP exchange factor OS=Homo sapiens GN=RABGEF1 PE=1 SV=1|Rab5 GDP/GTP exchange factor OS=Homo sapiens GN=RABGEF1 PE=1 SV=2|Isoform 2 of Rab5 GDP/GTP exchange factor OS=Homo sapiens GN=RABGEF1|Isoform 3 of Rab5 GDP/GTP exchange factor OS=Homo sapiens GN=RABGEF1|Isoform 4 of Rab5 GDP/GTP exchange factor OS=Homo sapiens GN=RABGEF1	-0.0151541	hDFs +MMC - hDFs -MMC	limma	0.817878	0.883463	no hit
816	GTF2B	Q00403	Transcription initiation factor IIB OS=Homo sapiens GN=GTF2B PE=1 SV=1	0.200336	hDFs +MMC - hDFs -MMC	limma	0.198186	0.325998	no hit
817	UBA6	A0AVT1	Ubiquitin-like modifier-activating enzyme 6 OS=Homo sapiens GN=UBA6 PE=1 SV=1	-0.312735	hDFs +MMC - hDFs -MMC	limma	0.0512605	0.121335	no hit
818	CORO1C	Q9ULV4|Q9ULV4-2|Q9ULV4-3	Coronin-1C OS=Homo sapiens GN=CORO1C PE=1 SV=1|Isoform 2 of Coronin-1C OS=Homo sapiens GN=CORO1C|Isoform 3 of Coronin-1C OS=Homo sapiens GN=CORO1C	-0.0374091	hDFs +MMC - hDFs -MMC	limma	0.731732	0.823863	no hit
819	PPA1	Q15181	Inorganic pyrophosphatase OS=Homo sapiens GN=PPA1 PE=1 SV=2	-0.0640512	hDFs +MMC - hDFs -MMC	limma	0.506392	0.641917	no hit
820	SMARCD2	B9EGA3|J3KMX2|Q92925|Q92925-2|Q92925-3	SMARCD2 protein OS=Homo sapiens GN=SMARCD2 PE=1 SV=1|SWI/SNF-related matrix-associated actin-dependent regulator of chromatin subfamily D member 2 OS=Homo sapiens GN=SMARCD2 PE=1 SV=1|SWI/SNF-related matrix-associated actin-dependent regulator of chromatin subfamily D member 2 OS=Homo sapiens GN=SMARCD2 PE=1 SV=3|Isoform 2 of SWI/SNF-related matrix-associated actin-dependent regulator of chromati…	-0.263549	hDFs +MMC - hDFs -MMC	limma	0.00237564	0.0142674	no hit
821	GPSM1	A0A0A0MSK4	G-protein-signaling modulator 1 OS=Homo sapiens GN=GPSM1 PE=1 SV=1	-0.132297	hDFs +MMC - hDFs -MMC	limma	0.342637	0.484605	no hit
822	CLPX	O76031	ATP-dependent Clp protease ATP-binding subunit clpX-like, mitochondrial OS=Homo sapiens GN=CLPX PE=1 SV=2	-0.0303534	hDFs +MMC - hDFs -MMC	limma	0.657074	0.764313	no hit
823	ZYG11B	Q9C0D3	Protein zyg-11 homolog B OS=Homo sapiens GN=ZYG11B PE=1 SV=2	-0.0761832	hDFs +MMC - hDFs -MMC	limma	0.362423	0.505297	no hit
824	TBL1XR1	A0A0D9SF63|Q9BZK7	F-box-like/WD repeat-containing protein TBL1XR1 OS=Homo sapiens GN=TBL1XR1 PE=1 SV=1|F-box-like/WD repeat-containing protein TBL1XR1 OS=Homo sapiens GN=TBL1XR1 PE=1 SV=1	-0.243268	hDFs +MMC - hDFs -MMC	limma	0.00640203	0.0277527	no hit
825	MRPL44	Q9H9J2	39S ribosomal protein L44, mitochondrial OS=Homo sapiens GN=MRPL44 PE=1 SV=1	0.19748	hDFs +MMC - hDFs -MMC	limma	0.0097708	0.0371037	no hit
826	ZC3H14	Q6PJT7|Q6PJT7-2|Q6PJT7-5|Q6PJT7-9	Zinc finger CCCH domain-containing protein 14 OS=Homo sapiens GN=ZC3H14 PE=1 SV=1|Isoform 2 of Zinc finger CCCH domain-containing protein 14 OS=Homo sapiens GN=ZC3H14|Isoform 5 of Zinc finger CCCH domain-containing protein 14 OS=Homo sapiens GN=ZC3H14|Isoform 9 of Zinc finger CCCH domain-containing protein 14 OS=Homo sapiens GN=ZC3H14	1.02488	hDFs +MMC - hDFs -MMC	limma	5.77392e-06	0.000364029	hit
827	NUP160	Q12769	Nuclear pore complex protein Nup160 OS=Homo sapiens GN=NUP160 PE=1 SV=3	0.0118769	hDFs +MMC - hDFs -MMC	limma	0.896311	0.933497	no hit
828	HSD17B12	Q53GQ0	Very-long-chain 3-oxoacyl-CoA reductase OS=Homo sapiens GN=HSD17B12 PE=1 SV=2	-0.253748	hDFs +MMC - hDFs -MMC	limma	0.233424	0.368096	no hit
829	NONO	Q15233	Non-POU domain-containing octamer-binding protein OS=Homo sapiens GN=NONO PE=1 SV=4	0.0213514	hDFs +MMC - hDFs -MMC	limma	0.734161	0.82554	no hit
830	RTF1	Q92541	RNA polymerase-associated protein RTF1 homolog OS=Homo sapiens GN=RTF1 PE=1 SV=4	0.407782	hDFs +MMC - hDFs -MMC	limma	0.00975761	0.0371037	no hit
831	AAMP	C9JEH3|C9JG97|Q13685	Angio-associated migratory cell protein OS=Homo sapiens GN=AAMP PE=1 SV=1|Angio-associated migratory cell protein OS=Homo sapiens GN=AAMP PE=1 SV=1|Angio-associated migratory cell protein OS=Homo sapiens GN=AAMP PE=1 SV=2	0.139916	hDFs +MMC - hDFs -MMC	limma	0.249621	0.385127	no hit
832	TBRG4	Q969Z0	Protein TBRG4 OS=Homo sapiens GN=TBRG4 PE=1 SV=1	0.0941098	hDFs +MMC - hDFs -MMC	limma	0.172582	0.294648	no hit
833	NUDT5	A6NFX8|Q9UKK9	ADP-sugar pyrophosphatase OS=Homo sapiens GN=NUDT5 PE=1 SV=1|ADP-sugar pyrophosphatase OS=Homo sapiens GN=NUDT5 PE=1 SV=1	-0.1571	hDFs +MMC - hDFs -MMC	limma	0.108501	0.211032	no hit
834	PARP4	Q9UKK3	Poly [ADP-ribose] polymerase 4 OS=Homo sapiens GN=PARP4 PE=1 SV=3	-0.285943	hDFs +MMC - hDFs -MMC	limma	0.023368	0.0691845	no hit
835	LOXL1	Q08397	Lysyl oxidase homolog 1 OS=Homo sapiens GN=LOXL1 PE=1 SV=2	-0.633613	hDFs +MMC - hDFs -MMC	limma	0.00214636	0.0136532	no hit
836	VTI1B	Q9UEU0	Vesicle transport through interaction with t-SNAREs homolog 1B OS=Homo sapiens GN=VTI1B PE=1 SV=3	-0.00464153	hDFs +MMC - hDFs -MMC	limma	0.95952	0.974131	no hit
837	MMAA	Q495G5|Q8IVH4	MMAA protein OS=Homo sapiens GN=MMAA PE=1 SV=1|Methylmalonic aciduria type A protein, mitochondrial OS=Homo sapiens GN=MMAA PE=1 SV=1	-0.0824601	hDFs +MMC - hDFs -MMC	limma	0.349084	0.491611	no hit
838	WNK1	F5GWT4|Q9H4A3|Q9H4A3-2|Q9H4A3-5|Q9H4A3-6|Q9H4A3-7	Serine/threonine-protein kinase WNK1 OS=Homo sapiens GN=WNK1 PE=1 SV=1|Serine/threonine-protein kinase WNK1 OS=Homo sapiens GN=WNK1 PE=1 SV=2|Isoform 2 of Serine/threonine-protein kinase WNK1 OS=Homo sapiens GN=WNK1|Isoform 4 of Serine/threonine-protein kinase WNK1 OS=Homo sapiens GN=WNK1|Isoform 5 of Serine/threonine-protein kinase WNK1 OS=Homo sapiens GN=WNK1|Isoform 6 of Serine/threonine-prote…	-0.0192083	hDFs +MMC - hDFs -MMC	limma	0.839783	0.899194	no hit
839	NHEJ1	H7C0G7|Q9H9Q4	Non-homologous end-joining factor 1 (Fragment) OS=Homo sapiens GN=NHEJ1 PE=1 SV=1|Non-homologous end-joining factor 1 OS=Homo sapiens GN=NHEJ1 PE=1 SV=1	1.03281	hDFs +MMC - hDFs -MMC	limma	1.75234e-05	0.000688775	hit
840	C6orf47	O95873	Uncharacterized protein C6orf47 OS=Homo sapiens GN=C6orf47 PE=1 SV=2	0.453458	hDFs +MMC - hDFs -MMC	limma	0.0033108	0.0177296	no hit
841	SOGA1	O94964-2	Isoform 2 of Protein SOGA1 OS=Homo sapiens GN=SOGA1	-0.0098819	hDFs +MMC - hDFs -MMC	limma	0.886381	0.926077	no hit
842	CENPB	P07199	Major centromere autoantigen B OS=Homo sapiens GN=CENPB PE=1 SV=2	0.0462881	hDFs +MMC - hDFs -MMC	limma	0.627641	0.73955	no hit
843	LDHB	P07195	L-lactate dehydrogenase B chain OS=Homo sapiens GN=LDHB PE=1 SV=2	0.0915422	hDFs +MMC - hDFs -MMC	limma	0.637883	0.748112	no hit
844	NEFL	P07196	Neurofilament light polypeptide OS=Homo sapiens GN=NEFL PE=1 SV=3	0.416622	hDFs +MMC - hDFs -MMC	limma	0.0798204	0.16859	no hit
845	OAS3	Q9Y6K5	2'-5'-oligoadenylate synthase 3 OS=Homo sapiens GN=OAS3 PE=1 SV=3	0.0705848	hDFs +MMC - hDFs -MMC	limma	0.531395	0.661681	no hit
846	AK5	Q9Y6K8	Adenylate kinase isoenzyme 5 OS=Homo sapiens GN=AK5 PE=1 SV=2	-0.614581	hDFs +MMC - hDFs -MMC	limma	0.00590234	0.0263455	no hit
847	SCAF8	A0A0A0MT33|Q9UPN6|Q9UPN6-2	Protein SCAF8 OS=Homo sapiens GN=SCAF8 PE=1 SV=1|Protein SCAF8 OS=Homo sapiens GN=SCAF8 PE=1 SV=1|Isoform 2 of Protein SCAF8 OS=Homo sapiens GN=SCAF8	0.924649	hDFs +MMC - hDFs -MMC	limma	2.28747e-05	0.000801381	no hit
848	TSR1	Q2NL82	Pre-rRNA-processing protein TSR1 homolog OS=Homo sapiens GN=TSR1 PE=1 SV=1	0.0486577	hDFs +MMC - hDFs -MMC	limma	0.585043	0.704647	no hit
849	RCN2	Q14257|Q14257-2	Reticulocalbin-2 OS=Homo sapiens GN=RCN2 PE=1 SV=1|Isoform 2 of Reticulocalbin-2 OS=Homo sapiens GN=RCN2	-0.152172	hDFs +MMC - hDFs -MMC	limma	0.45787	0.597374	no hit
850	VPS13A	Q96RL7|Q96RL7-2|Q96RL7-3|Q96RL7-4	Vacuolar protein sorting-associated protein 13A OS=Homo sapiens GN=VPS13A PE=1 SV=2|Isoform 2 of Vacuolar protein sorting-associated protein 13A OS=Homo sapiens GN=VPS13A|Isoform 3 of Vacuolar protein sorting-associated protein 13A OS=Homo sapiens GN=VPS13A|Isoform 4 of Vacuolar protein sorting-associated protein 13A OS=Homo sapiens GN=VPS13A	-0.158253	hDFs +MMC - hDFs -MMC	limma	0.201228	0.330074	no hit
851	CALCOCO1	Q9P1Z2|Q9P1Z2-2|Q9P1Z2-3	Calcium-binding and coiled-coil domain-containing protein 1 OS=Homo sapiens GN=CALCOCO1 PE=1 SV=2|Isoform 2 of Calcium-binding and coiled-coil domain-containing protein 1 OS=Homo sapiens GN=CALCOCO1|Isoform 3 of Calcium-binding and coiled-coil domain-containing protein 1 OS=Homo sapiens GN=CALCOCO1	-0.355467	hDFs +MMC - hDFs -MMC	limma	0.00257506	0.0150698	no hit
852	CCT4	P50991	T-complex protein 1 subunit delta OS=Homo sapiens GN=CCT4 PE=1 SV=4	-0.0285714	hDFs +MMC - hDFs -MMC	limma	0.667263	0.772412	no hit
853	LLGL1	A0A087WW77|Q15334	Lethal(2) giant larvae protein homolog 1 OS=Homo sapiens GN=LLGL1 PE=1 SV=1|Lethal(2) giant larvae protein homolog 1 OS=Homo sapiens GN=LLGL1 PE=1 SV=3	-0.159716	hDFs +MMC - hDFs -MMC	limma	0.0640997	0.142814	no hit
854	EMP2	P54851	Epithelial membrane protein 2 OS=Homo sapiens GN=EMP2 PE=1 SV=1	-0.408512	hDFs +MMC - hDFs -MMC	limma	0.00208032	0.0133622	no hit
855	TSG101	Q99816	Tumor susceptibility gene 101 protein OS=Homo sapiens GN=TSG101 PE=1 SV=2	0.405629	hDFs +MMC - hDFs -MMC	limma	0.00648483	0.0280194	no hit
856	NUDT9	Q9BW91|Q9BW91-2	ADP-ribose pyrophosphatase, mitochondrial OS=Homo sapiens GN=NUDT9 PE=1 SV=1|Isoform 2 of ADP-ribose pyrophosphatase, mitochondrial OS=Homo sapiens GN=NUDT9	-0.170504	hDFs +MMC - hDFs -MMC	limma	0.0480831	0.115728	no hit
857	PHYKPL	Q8IUZ5	5-phosphohydroxy-L-lysine phospho-lyase OS=Homo sapiens GN=PHYKPL PE=1 SV=1	-0.446655	hDFs +MMC - hDFs -MMC	limma	0.000866131	0.00772043	no hit
858	TRAPPC4	E9PKS9|E9PN70|E9PQE8|Q9Y296|Q9Y296-2	Trafficking protein particle complex subunit 4 OS=Homo sapiens GN=TRAPPC4 PE=1 SV=1|Trafficking protein particle complex subunit 4 OS=Homo sapiens GN=TRAPPC4 PE=1 SV=1|Trafficking protein particle complex subunit 4 OS=Homo sapiens GN=TRAPPC4 PE=1 SV=1|Trafficking protein particle complex subunit 4 OS=Homo sapiens GN=TRAPPC4 PE=1 SV=1|Isoform 2 of Trafficking protein particle complex subunit 4 OS=…	-0.0891244	hDFs +MMC - hDFs -MMC	limma	0.511086	0.644918	no hit
859	ATM	Q13315	Serine-protein kinase ATM OS=Homo sapiens GN=ATM PE=1 SV=4	-0.532105	hDFs +MMC - hDFs -MMC	limma	0.0334848	0.0897987	no hit
860	GSR	P00390|P00390-2|P00390-3	Glutathione reductase, mitochondrial OS=Homo sapiens GN=GSR PE=1 SV=2|Isoform Cytoplasmic of Glutathione reductase, mitochondrial OS=Homo sapiens GN=GSR|Isoform 2 of Glutathione reductase, mitochondrial OS=Homo sapiens GN=GSR	-0.421293	hDFs +MMC - hDFs -MMC	limma	0.000398404	0.00456172	no hit
861	HM13	Q8TCT9|Q8TCT9-5	Minor histocompatibility antigen H13 OS=Homo sapiens GN=HM13 PE=1 SV=1|Isoform 5 of Minor histocompatibility antigen H13 OS=Homo sapiens GN=HM13	0.0597943	hDFs +MMC - hDFs -MMC	limma	0.707144	0.804782	no hit
862	RPS15A	P62244	40S ribosomal protein S15a OS=Homo sapiens GN=RPS15A PE=1 SV=2	-0.536873	hDFs +MMC - hDFs -MMC	limma	0.0292872	0.0814704	no hit
863	DHX9	Q08211	ATP-dependent RNA helicase A OS=Homo sapiens GN=DHX9 PE=1 SV=4	-0.0120615	hDFs +MMC - hDFs -MMC	limma	0.860862	0.912576	no hit
864	PALM	O75781	Paralemmin-1 OS=Homo sapiens GN=PALM PE=1 SV=2	-0.471535	hDFs +MMC - hDFs -MMC	limma	0.43385	0.574143	no hit
865	VPS53	Q5VIR6-4	Isoform 4 of Vacuolar protein sorting-associated protein 53 homolog OS=Homo sapiens GN=VPS53	0.150964	hDFs +MMC - hDFs -MMC	limma	0.0500887	0.119536	no hit
866	BCAS2	O75934	Pre-mRNA-splicing factor SPF27 OS=Homo sapiens GN=BCAS2 PE=1 SV=1	0.185829	hDFs +MMC - hDFs -MMC	limma	0.0872248	0.179108	no hit
867	METTL1	Q9UBP6	tRNA (guanine-N(7)-)-methyltransferase OS=Homo sapiens GN=METTL1 PE=1 SV=1	0.0383599	hDFs +MMC - hDFs -MMC	limma	0.643978	0.753238	no hit
868	DDX3X	A0A0D9SF53|A0A0D9SFB3|A0A0D9SG12|O00571	ATP-dependent RNA helicase DDX3X OS=Homo sapiens GN=DDX3X PE=1 SV=1|ATP-dependent RNA helicase DDX3X OS=Homo sapiens GN=DDX3X PE=1 SV=1|ATP-dependent RNA helicase DDX3X OS=Homo sapiens GN=DDX3X PE=1 SV=1|ATP-dependent RNA helicase DDX3X OS=Homo sapiens GN=DDX3X PE=1 SV=3	0.0210282	hDFs +MMC - hDFs -MMC	limma	0.855647	0.910075	no hit
869	CLEC16A	Q2KHT3|Q2KHT3-2	Protein CLEC16A OS=Homo sapiens GN=CLEC16A PE=1 SV=2|Isoform 2 of Protein CLEC16A OS=Homo sapiens GN=CLEC16A	-0.12993	hDFs +MMC - hDFs -MMC	limma	0.110972	0.214885	no hit
870	NAPG	Q99747	Gamma-soluble NSF attachment protein OS=Homo sapiens GN=NAPG PE=1 SV=1	-0.219614	hDFs +MMC - hDFs -MMC	limma	0.00940852	0.0362272	no hit
871	UBE2R2	Q712K3	Ubiquitin-conjugating enzyme E2 R2 OS=Homo sapiens GN=UBE2R2 PE=1 SV=1	-0.180596	hDFs +MMC - hDFs -MMC	limma	0.0527843	0.124301	no hit
872	DNAJC2	Q99543	DnaJ homolog subfamily C member 2 OS=Homo sapiens GN=DNAJC2 PE=1 SV=4	0.0604006	hDFs +MMC - hDFs -MMC	limma	0.429933	0.570249	no hit
873	COX4I1	P13073	Cytochrome c oxidase subunit 4 isoform 1, mitochondrial OS=Homo sapiens GN=COX4I1 PE=1 SV=1	0.214019	hDFs +MMC - hDFs -MMC	limma	0.0146332	0.0487803	no hit
874	PAF1	Q8N7H5|Q8N7H5-3	RNA polymerase II-associated factor 1 homolog OS=Homo sapiens GN=PAF1 PE=1 SV=2|Isoform 3 of RNA polymerase II-associated factor 1 homolog OS=Homo sapiens GN=PAF1	0.299053	hDFs +MMC - hDFs -MMC	limma	0.00845033	0.0336162	no hit
875	PTER	Q96BW5|Q96BW5-2	Phosphotriesterase-related protein OS=Homo sapiens GN=PTER PE=1 SV=1|Isoform 2 of Phosphotriesterase-related protein OS=Homo sapiens GN=PTER	0.423164	hDFs +MMC - hDFs -MMC	limma	0.0712651	0.154657	no hit
876	SUPV3L1	Q8IYB8	ATP-dependent RNA helicase SUPV3L1, mitochondrial OS=Homo sapiens GN=SUPV3L1 PE=1 SV=1	-0.105616	hDFs +MMC - hDFs -MMC	limma	0.136684	0.249242	no hit
877	RPL13	P26373	60S ribosomal protein L13 OS=Homo sapiens GN=RPL13 PE=1 SV=4	-0.109094	hDFs +MMC - hDFs -MMC	limma	0.161224	0.279699	no hit
878	EPHA4	P54764|P54764-2	Ephrin type-A receptor 4 OS=Homo sapiens GN=EPHA4 PE=1 SV=1|Isoform 2 of Ephrin type-A receptor 4 OS=Homo sapiens GN=EPHA4	-0.391407	hDFs +MMC - hDFs -MMC	limma	0.0215781	0.0652421	no hit
879	CRAT	P43155|P43155-2	Carnitine O-acetyltransferase OS=Homo sapiens GN=CRAT PE=1 SV=5|Isoform 2 of Carnitine O-acetyltransferase OS=Homo sapiens GN=CRAT	-0.0630909	hDFs +MMC - hDFs -MMC	limma	0.466143	0.60532	no hit
880	GNAI1	P63096	Guanine nucleotide-binding protein G(i) subunit alpha-1 OS=Homo sapiens GN=GNAI1 PE=1 SV=2	-0.91628	hDFs +MMC - hDFs -MMC	limma	0.00100764	0.00837188	no hit
881	AKAP11	Q9UKA4	A-kinase anchor protein 11 OS=Homo sapiens GN=AKAP11 PE=1 SV=1	0.260531	hDFs +MMC - hDFs -MMC	limma	0.010469	0.0388311	no hit
882	RPL26	P61254	60S ribosomal protein L26 OS=Homo sapiens GN=RPL26 PE=1 SV=1	-0.143484	hDFs +MMC - hDFs -MMC	limma	0.0609747	0.138037	no hit
883	E9PSI1	E9PSI1	Transmembrane 9 superfamily member OS=Homo sapiens PE=3 SV=1	-0.00081823	hDFs +MMC - hDFs -MMC	limma	0.990593	0.993611	no hit
884	IMPACT	Q9P2X3	Protein IMPACT OS=Homo sapiens GN=IMPACT PE=1 SV=2	0.155345	hDFs +MMC - hDFs -MMC	limma	0.10947	0.212525	no hit
885	TRIM2	Q9C040|Q9C040-2	Tripartite motif-containing protein 2 OS=Homo sapiens GN=TRIM2 PE=1 SV=1|Isoform 2 of Tripartite motif-containing protein 2 OS=Homo sapiens GN=TRIM2	-0.188278	hDFs +MMC - hDFs -MMC	limma	0.465201	0.604245	no hit
886	LMNB2	J9JID7|Q03252	Lamin B2, isoform CRA_a OS=Homo sapiens GN=LMNB2 PE=1 SV=1|Lamin-B2 OS=Homo sapiens GN=LMNB2 PE=1 SV=4	-0.283043	hDFs +MMC - hDFs -MMC	limma	0.0027854	0.0158774	no hit
887	ELMOD2	D6RBS5|Q8IZ81	ELMO domain-containing protein 2 (Fragment) OS=Homo sapiens GN=ELMOD2 PE=1 SV=7|ELMO domain-containing protein 2 OS=Homo sapiens GN=ELMOD2 PE=1 SV=1	-0.137245	hDFs +MMC - hDFs -MMC	limma	0.17652	0.299827	no hit
888	PPP1R21	Q6ZMI0	Protein phosphatase 1 regulatory subunit 21 OS=Homo sapiens GN=PPP1R21 PE=1 SV=1	-0.341996	hDFs +MMC - hDFs -MMC	limma	0.00826214	0.0330925	no hit
889	SERPINB6	P35237	Serpin B6 OS=Homo sapiens GN=SERPINB6 PE=1 SV=3	-0.566727	hDFs +MMC - hDFs -MMC	limma	0.000257458	0.00340711	no hit
890	PHB	P35232	Prohibitin OS=Homo sapiens GN=PHB PE=1 SV=1	-0.0300518	hDFs +MMC - hDFs -MMC	limma	0.697877	0.798252	no hit
891	SLC16A7	O60669	Monocarboxylate transporter 2 OS=Homo sapiens GN=SLC16A7 PE=1 SV=2	0.476428	hDFs +MMC - hDFs -MMC	limma	0.0570888	0.131307	no hit
892	TIPRL	O75663	TIP41-like protein OS=Homo sapiens GN=TIPRL PE=1 SV=2	0.0120407	hDFs +MMC - hDFs -MMC	limma	0.924461	0.951374	no hit
893	ADAMTSL4	Q6UY14|Q6UY14-2|Q6UY14-3	ADAMTS-like protein 4 OS=Homo sapiens GN=ADAMTSL4 PE=1 SV=2|Isoform 2 of ADAMTS-like protein 4 OS=Homo sapiens GN=ADAMTSL4|Isoform 3 of ADAMTS-like protein 4 OS=Homo sapiens GN=ADAMTSL4	-0.731692	hDFs +MMC - hDFs -MMC	limma	0.0328326	0.0886362	no hit
894	MRPL20	Q9BYC9	39S ribosomal protein L20, mitochondrial OS=Homo sapiens GN=MRPL20 PE=1 SV=1	0.133801	hDFs +MMC - hDFs -MMC	limma	0.242785	0.378441	no hit
895	FUT8	Q9BYC5	Alpha-(1,6)-fucosyltransferase OS=Homo sapiens GN=FUT8 PE=1 SV=2	-0.468055	hDFs +MMC - hDFs -MMC	limma	0.00214997	0.0136597	no hit
896	ANP32A	P39687	Acidic leucine-rich nuclear phosphoprotein 32 family member A OS=Homo sapiens GN=ANP32A PE=1 SV=1	0.306105	hDFs +MMC - hDFs -MMC	limma	0.142362	0.256701	no hit
897	ATP11A	E9PEJ6|H0Y547|P98196	Phospholipid-transporting ATPase OS=Homo sapiens GN=ATP11A PE=1 SV=1|Phospholipid-transporting ATPase (Fragment) OS=Homo sapiens GN=ATP11A PE=1 SV=1|Probable phospholipid-transporting ATPase IH OS=Homo sapiens GN=ATP11A PE=1 SV=3	0.0925043	hDFs +MMC - hDFs -MMC	limma	0.210824	0.341876	no hit
898	STRN4	F5GYK2|Q9NRL3|Q9NRL3-3	Striatin-4 OS=Homo sapiens GN=STRN4 PE=1 SV=1|Striatin-4 OS=Homo sapiens GN=STRN4 PE=1 SV=2|Isoform 3 of Striatin-4 OS=Homo sapiens GN=STRN4	0.875853	hDFs +MMC - hDFs -MMC	limma	0.000752971	0.00703174	no hit
899	PPAT	Q06203	Amidophosphoribosyltransferase OS=Homo sapiens GN=PPAT PE=1 SV=1	0.122922	hDFs +MMC - hDFs -MMC	limma	0.136734	0.249242	no hit
900	IMPDH2	H0Y4R1|P12268	Inosine-5'-monophosphate dehydrogenase 2 (Fragment) OS=Homo sapiens GN=IMPDH2 PE=1 SV=1|Inosine-5'-monophosphate dehydrogenase 2 OS=Homo sapiens GN=IMPDH2 PE=1 SV=2	0.218484	hDFs +MMC - hDFs -MMC	limma	0.0386673	0.0989605	no hit
901	PLS3	P13797	Plastin-3 OS=Homo sapiens GN=PLS3 PE=1 SV=4	-0.125058	hDFs +MMC - hDFs -MMC	limma	0.233704	0.368428	no hit
902	APEH	C9JIF9|P13798	Acylamino-acid-releasing enzyme OS=Homo sapiens GN=APEH PE=1 SV=1|Acylamino-acid-releasing enzyme OS=Homo sapiens GN=APEH PE=1 SV=4	-0.29459	hDFs +MMC - hDFs -MMC	limma	0.00219232	0.0137956	no hit
903	RRP1	P56182	Ribosomal RNA processing protein 1 homolog A OS=Homo sapiens GN=RRP1 PE=1 SV=1	0.815064	hDFs +MMC - hDFs -MMC	limma	4.29582e-06	0.000307844	no hit
904	GTF2I	P78347|P78347-2|P78347-3|P78347-4	General transcription factor II-I OS=Homo sapiens GN=GTF2I PE=1 SV=2|Isoform 2 of General transcription factor II-I OS=Homo sapiens GN=GTF2I|Isoform 3 of General transcription factor II-I OS=Homo sapiens GN=GTF2I|Isoform 4 of General transcription factor II-I OS=Homo sapiens GN=GTF2I	-0.1564	hDFs +MMC - hDFs -MMC	limma	0.166341	0.286313	no hit
905	PTTG1IP	A8MXQ1|P53801	Pituitary tumor-transforming gene 1 protein-interacting protein OS=Homo sapiens GN=PTTG1IP PE=1 SV=1|Pituitary tumor-transforming gene 1 protein-interacting protein OS=Homo sapiens GN=PTTG1IP PE=1 SV=1	0.292025	hDFs +MMC - hDFs -MMC	limma	0.00192175	0.0126523	no hit
906	POGLUT1	Q8NBL1	Protein O-glucosyltransferase 1 OS=Homo sapiens GN=POGLUT1 PE=1 SV=1	-0.214519	hDFs +MMC - hDFs -MMC	limma	0.290333	0.429922	no hit
907	CAD	P27708	CAD protein OS=Homo sapiens GN=CAD PE=1 SV=3	-0.359814	hDFs +MMC - hDFs -MMC	limma	0.000478401	0.005174	no hit
908	EWSR1	A0A0D9SFL3|B0QYK0|C9JGE3|H7BY36|Q01844|Q01844-2|Q01844-3|Q01844-5|Q01844-6	RNA-binding protein EWS OS=Homo sapiens GN=EWSR1 PE=1 SV=1|RNA-binding protein EWS OS=Homo sapiens GN=EWSR1 PE=1 SV=1|EWS RNA-binding protein variant 6 OS=Homo sapiens GN=EWSR1 PE=1 SV=2|RNA-binding protein EWS (Fragment) OS=Homo sapiens GN=EWSR1 PE=1 SV=1|RNA-binding protein EWS OS=Homo sapiens GN=EWSR1 PE=1 SV=1|Isoform EWS-B of RNA-binding protein EWS OS=Homo sapiens GN=EWSR1|Isoform 3 of RNA-…	-0.195519	hDFs +MMC - hDFs -MMC	limma	0.608565	0.724365	no hit
909	HERC1	Q15751	Probable E3 ubiquitin-protein ligase HERC1 OS=Homo sapiens GN=HERC1 PE=1 SV=2	-0.0634796	hDFs +MMC - hDFs -MMC	limma	0.479962	0.617929	no hit
910	ADAM12	O43184	Disintegrin and metalloproteinase domain-containing protein 12 OS=Homo sapiens GN=ADAM12 PE=1 SV=3	-0.19792	hDFs +MMC - hDFs -MMC	limma	0.575738	0.697427	no hit
911	OSBPL8	Q9BZF1|Q9BZF1-2|Q9BZF1-3	Oxysterol-binding protein-related protein 8 OS=Homo sapiens GN=OSBPL8 PE=1 SV=3|Isoform 2 of Oxysterol-binding protein-related protein 8 OS=Homo sapiens GN=OSBPL8|Isoform 3 of Oxysterol-binding protein-related protein 8 OS=Homo sapiens GN=OSBPL8	-0.235992	hDFs +MMC - hDFs -MMC	limma	0.165707	0.285408	no hit
912	NDUFS4	O43181	NADH dehydrogenase [ubiquinone] iron-sulfur protein 4, mitochondrial OS=Homo sapiens GN=NDUFS4 PE=1 SV=1	0.00816436	hDFs +MMC - hDFs -MMC	limma	0.950306	0.970012	no hit
913	SGCD	Q92629-2|Q92629-3	Isoform 2 of Delta-sarcoglycan OS=Homo sapiens GN=SGCD|Isoform 3 of Delta-sarcoglycan OS=Homo sapiens GN=SGCD	-0.362946	hDFs +MMC - hDFs -MMC	limma	0.121831	0.230408	no hit
914	HNRNPA2B1	P22626	Heterogeneous nuclear ribonucleoproteins A2/B1 OS=Homo sapiens GN=HNRNPA2B1 PE=1 SV=2	-0.149183	hDFs +MMC - hDFs -MMC	limma	0.100138	0.199024	no hit
915	RNF25	Q96BH1	E3 ubiquitin-protein ligase RNF25 OS=Homo sapiens GN=RNF25 PE=1 SV=1	-0.146079	hDFs +MMC - hDFs -MMC	limma	0.0430357	0.107274	no hit
916	DCTD	P32321|P32321-2	Deoxycytidylate deaminase OS=Homo sapiens GN=DCTD PE=1 SV=2|Isoform 2 of Deoxycytidylate deaminase OS=Homo sapiens GN=DCTD	-0.665686	hDFs +MMC - hDFs -MMC	limma	0.0500609	0.119524	no hit
917	MRPS31	Q92665	28S ribosomal protein S31, mitochondrial OS=Homo sapiens GN=MRPS31 PE=1 SV=3	0.187453	hDFs +MMC - hDFs -MMC	limma	0.529058	0.659382	no hit
918	NDUFB4	O95168|O95168-2	NADH dehydrogenase [ubiquinone] 1 beta subcomplex subunit 4 OS=Homo sapiens GN=NDUFB4 PE=1 SV=3|Isoform 2 of NADH dehydrogenase [ubiquinone] 1 beta subcomplex subunit 4 OS=Homo sapiens GN=NDUFB4	-1.03139	hDFs +MMC - hDFs -MMC	limma	0.00188045	0.0125054	hit
919	RPS12	P25398	40S ribosomal protein S12 OS=Homo sapiens GN=RPS12 PE=1 SV=3	0.130428	hDFs +MMC - hDFs -MMC	limma	0.173695	0.296198	no hit
920	ARMC6	Q6NXE6|Q6NXE6-2	Armadillo repeat-containing protein 6 OS=Homo sapiens GN=ARMC6 PE=1 SV=2|Isoform 2 of Armadillo repeat-containing protein 6 OS=Homo sapiens GN=ARMC6	0.0367314	hDFs +MMC - hDFs -MMC	limma	0.752837	0.838484	no hit
921	GBP1	P32455	Guanylate-binding protein 1 OS=Homo sapiens GN=GBP1 PE=1 SV=2	-0.0731005	hDFs +MMC - hDFs -MMC	limma	0.496725	0.633321	no hit
922	ARHGEF17	Q96PE2	Rho guanine nucleotide exchange factor 17 OS=Homo sapiens GN=ARHGEF17 PE=1 SV=1	-0.237703	hDFs +MMC - hDFs -MMC	limma	0.0271167	0.0770354	no hit
923	NID1	P14543|P14543-2	Nidogen-1 OS=Homo sapiens GN=NID1 PE=1 SV=3|Isoform 2 of Nidogen-1 OS=Homo sapiens GN=NID1	0.216948	hDFs +MMC - hDFs -MMC	limma	0.0104654	0.0388311	no hit
924	FRYL	O94915	Protein furry homolog-like OS=Homo sapiens GN=FRYL PE=1 SV=2	-0.383255	hDFs +MMC - hDFs -MMC	limma	0.036593	0.0953664	no hit
925	TECR	Q9NZ01	Very-long-chain enoyl-CoA reductase OS=Homo sapiens GN=TECR PE=1 SV=1	0.1276	hDFs +MMC - hDFs -MMC	limma	0.0835861	0.174425	no hit
926	FH	P07954-2	Isoform Cytoplasmic of Fumarate hydratase, mitochondrial OS=Homo sapiens GN=FH	-0.198852	hDFs +MMC - hDFs -MMC	limma	0.144939	0.259305	no hit
927	USP40	Q9NVE5|Q9NVE5-3	Ubiquitin carboxyl-terminal hydrolase 40 OS=Homo sapiens GN=USP40 PE=1 SV=3|Isoform 3 of Ubiquitin carboxyl-terminal hydrolase 40 OS=Homo sapiens GN=USP40	-0.03379	hDFs +MMC - hDFs -MMC	limma	0.651936	0.760087	no hit
928	PIKFYVE	Q9Y2I7	1-phosphatidylinositol 3-phosphate 5-kinase OS=Homo sapiens GN=PIKFYVE PE=1 SV=3	-0.191915	hDFs +MMC - hDFs -MMC	limma	0.0931679	0.187869	no hit
929	PUS7	Q96PZ0	Pseudouridylate synthase 7 homolog OS=Homo sapiens GN=PUS7 PE=1 SV=2	0.177922	hDFs +MMC - hDFs -MMC	limma	0.181673	0.306003	no hit
930	TMEM14C	Q9P0S9	Transmembrane protein 14C OS=Homo sapiens GN=TMEM14C PE=1 SV=1	0.965459	hDFs +MMC - hDFs -MMC	limma	0.00311341	0.0170638	no hit
931	CDK5	Q00535	Cyclin-dependent-like kinase 5 OS=Homo sapiens GN=CDK5 PE=1 SV=3	-0.0401895	hDFs +MMC - hDFs -MMC	limma	0.708993	0.80574	no hit
932	CDK6	Q00534	Cyclin-dependent kinase 6 OS=Homo sapiens GN=CDK6 PE=1 SV=1	0.0238142	hDFs +MMC - hDFs -MMC	limma	0.892231	0.930386	no hit
933	EIF2D	P41214	Eukaryotic translation initiation factor 2D OS=Homo sapiens GN=EIF2D PE=1 SV=3	-0.380402	hDFs +MMC - hDFs -MMC	limma	0.0132543	0.0456575	no hit
934	HEXA	H3BP20|H3BS10|P06865	Beta-hexosaminidase OS=Homo sapiens GN=HEXA PE=1 SV=1|Beta-hexosaminidase OS=Homo sapiens GN=HEXA PE=1 SV=1|Beta-hexosaminidase subunit alpha OS=Homo sapiens GN=HEXA PE=1 SV=2	0.0320477	hDFs +MMC - hDFs -MMC	limma	0.742946	0.830668	no hit
935	ANTXR1	Q9H6X2|Q9H6X2-5	Anthrax toxin receptor 1 OS=Homo sapiens GN=ANTXR1 PE=1 SV=2|Isoform 5 of Anthrax toxin receptor 1 OS=Homo sapiens GN=ANTXR1	-0.689739	hDFs +MMC - hDFs -MMC	limma	0.000245822	0.00330292	no hit
936	GLTSCR2	Q9NZM5	Glioma tumor suppressor candidate region gene 2 protein OS=Homo sapiens GN=GLTSCR2 PE=1 SV=2	0.67058	hDFs +MMC - hDFs -MMC	limma	0.000138854	0.00232912	no hit
937	SAP30BP	J3QQJ0|Q9UHR5|Q9UHR5-2	SAP30-binding protein (Fragment) OS=Homo sapiens GN=SAP30BP PE=1 SV=1|SAP30-binding protein OS=Homo sapiens GN=SAP30BP PE=1 SV=1|Isoform 2 of SAP30-binding protein OS=Homo sapiens GN=SAP30BP	1.25853	hDFs +MMC - hDFs -MMC	limma	4.79567e-07	8.05362e-05	hit
938	AP3M1	Q9Y2T2	AP-3 complex subunit mu-1 OS=Homo sapiens GN=AP3M1 PE=1 SV=1	-0.307128	hDFs +MMC - hDFs -MMC	limma	0.00511563	0.0239078	no hit
939	VAPA	Q9P0L0	Vesicle-associated membrane protein-associated protein A OS=Homo sapiens GN=VAPA PE=1 SV=3	0.32081	hDFs +MMC - hDFs -MMC	limma	0.00237072	0.0142541	no hit
940	C21orf33	A0A096LPI6|A0A0B4J2D5|P30042	Uncharacterized protein (Fragment) OS=Homo sapiens PE=4 SV=2|Protein LOC102724023 OS=Homo sapiens GN=LOC102724023 PE=1 SV=1|ES1 protein homolog, mitochondrial OS=Homo sapiens GN=C21orf33 PE=1 SV=3	0.0275938	hDFs +MMC - hDFs -MMC	limma	0.792021	0.864616	no hit
941	STUB1	Q9UNE7	E3 ubiquitin-protein ligase CHIP OS=Homo sapiens GN=STUB1 PE=1 SV=2	0.0142002	hDFs +MMC - hDFs -MMC	limma	0.883466	0.924883	no hit
942	LIMK1	E9PC47|P53667|P53667-2|P53667-4	LIM domain kinase 1 OS=Homo sapiens GN=LIMK1 PE=1 SV=1|LIM domain kinase 1 OS=Homo sapiens GN=LIMK1 PE=1 SV=3|Isoform 2 of LIM domain kinase 1 OS=Homo sapiens GN=LIMK1|Isoform 4 of LIM domain kinase 1 OS=Homo sapiens GN=LIMK1	0.210353	hDFs +MMC - hDFs -MMC	limma	0.230481	0.364914	no hit
943	TMEM237	A0A087WWU1|Q96Q45|Q96Q45-2|Q96Q45-3|Q96Q45-5	Transmembrane protein 237 OS=Homo sapiens GN=TMEM237 PE=1 SV=1|Transmembrane protein 237 OS=Homo sapiens GN=TMEM237 PE=1 SV=2|Isoform 2 of Transmembrane protein 237 OS=Homo sapiens GN=TMEM237|Isoform 3 of Transmembrane protein 237 OS=Homo sapiens GN=TMEM237|Isoform 5 of Transmembrane protein 237 OS=Homo sapiens GN=TMEM237	0.128723	hDFs +MMC - hDFs -MMC	limma	0.512812	0.646285	no hit
944	ACTN1	P12814-3	Isoform 3 of Alpha-actinin-1 OS=Homo sapiens GN=ACTN1	-0.369725	hDFs +MMC - hDFs -MMC	limma	0.0613393	0.138778	no hit
945	EPN2	E9PBC1|F6PQP6|I3L2B2|O95208|O95208-2	Epsin-2 OS=Homo sapiens GN=EPN2 PE=1 SV=1|Epsin-2 (Fragment) OS=Homo sapiens GN=EPN2 PE=1 SV=7|Epsin-2 OS=Homo sapiens GN=EPN2 PE=1 SV=1|Epsin-2 OS=Homo sapiens GN=EPN2 PE=1 SV=3|Isoform 2 of Epsin-2 OS=Homo sapiens GN=EPN2	-0.108963	hDFs +MMC - hDFs -MMC	limma	0.227267	0.361141	no hit
946	SMC2	O95347	Structural maintenance of chromosomes protein 2 OS=Homo sapiens GN=SMC2 PE=1 SV=2	-0.31214	hDFs +MMC - hDFs -MMC	limma	0.00963569	0.0368563	no hit
947	RPL23	P62829	60S ribosomal protein L23 OS=Homo sapiens GN=RPL23 PE=1 SV=1	0.260068	hDFs +MMC - hDFs -MMC	limma	0.0041162	0.0207068	no hit
948	RAB1A	P62820	Ras-related protein Rab-1A OS=Homo sapiens GN=RAB1A PE=1 SV=3	-0.531326	hDFs +MMC - hDFs -MMC	limma	0.0012139	0.00934736	no hit
949	RAN	B5MDF5|P62826	GTP-binding nuclear protein Ran OS=Homo sapiens GN=RAN PE=1 SV=1|GTP-binding nuclear protein Ran OS=Homo sapiens GN=RAN PE=1 SV=3	-0.109123	hDFs +MMC - hDFs -MMC	limma	0.122791	0.231566	no hit
950	EFEMP2	E9PRU1|H0YET5|O95967	EGF-containing fibulin-like extracellular matrix protein 2 OS=Homo sapiens GN=EFEMP2 PE=1 SV=1|EGF-containing fibulin-like extracellular matrix protein 2 (Fragment) OS=Homo sapiens GN=EFEMP2 PE=1 SV=1|EGF-containing fibulin-like extracellular matrix protein 2 OS=Homo sapiens GN=EFEMP2 PE=1 SV=3	-0.628354	hDFs +MMC - hDFs -MMC	limma	0.0031597	0.0172279	no hit
951	APPL2	Q8NEU8|Q8NEU8-2	DCC-interacting protein 13-beta OS=Homo sapiens GN=APPL2 PE=1 SV=3|Isoform 2 of DCC-interacting protein 13-beta OS=Homo sapiens GN=APPL2	-0.299592	hDFs +MMC - hDFs -MMC	limma	0.0239047	0.0701036	no hit
952	VPS39	Q96JC1|Q96JC1-2	Vam6/Vps39-like protein OS=Homo sapiens GN=VPS39 PE=1 SV=2|Isoform 2 of Vam6/Vps39-like protein OS=Homo sapiens GN=VPS39	-0.194894	hDFs +MMC - hDFs -MMC	limma	0.0131186	0.0453979	no hit
953	EXT2	Q93063|Q93063-2|Q93063-3	Exostosin-2 OS=Homo sapiens GN=EXT2 PE=1 SV=1|Isoform 2 of Exostosin-2 OS=Homo sapiens GN=EXT2|Isoform 3 of Exostosin-2 OS=Homo sapiens GN=EXT2	-0.0116295	hDFs +MMC - hDFs -MMC	limma	0.903314	0.937304	no hit
954	DICER1	Q9UPY3|Q9UPY3-2	Endoribonuclease Dicer OS=Homo sapiens GN=DICER1 PE=1 SV=3|Isoform 2 of Endoribonuclease Dicer OS=Homo sapiens GN=DICER1	-0.119318	hDFs +MMC - hDFs -MMC	limma	0.178759	0.302255	no hit
955	PSMA2	A0A024RA52|P25787	Proteasome subunit alpha type OS=Homo sapiens GN=PSMA2 PE=1 SV=1|Proteasome subunit alpha type-2 OS=Homo sapiens GN=PSMA2 PE=1 SV=2	-0.0668272	hDFs +MMC - hDFs -MMC	limma	0.424919	0.565282	no hit
956	PSMA4	P25789	Proteasome subunit alpha type-4 OS=Homo sapiens GN=PSMA4 PE=1 SV=1	-0.130879	hDFs +MMC - hDFs -MMC	limma	0.191783	0.318249	no hit
957	MTX1	A0A0A0MRK6|Q13505|Q13505-3	Metaxin 1, isoform CRA_b OS=Homo sapiens GN=MTX1 PE=1 SV=1|Metaxin-1 OS=Homo sapiens GN=MTX1 PE=1 SV=2|Isoform 3 of Metaxin-1 OS=Homo sapiens GN=MTX1	-0.0174106	hDFs +MMC - hDFs -MMC	limma	0.857402	0.910838	no hit
958	RAB3GAP2	Q9H2M9	Rab3 GTPase-activating protein non-catalytic subunit OS=Homo sapiens GN=RAB3GAP2 PE=1 SV=1	0.137093	hDFs +MMC - hDFs -MMC	limma	0.101227	0.200438	no hit
959	HEXB	P07686	Beta-hexosaminidase subunit beta OS=Homo sapiens GN=HEXB PE=1 SV=3	0.0746969	hDFs +MMC - hDFs -MMC	limma	0.591981	0.710243	no hit
960	SNX29	Q8TEQ0|Q8TEQ0-2	Sorting nexin-29 OS=Homo sapiens GN=SNX29 PE=1 SV=3|Isoform 2 of Sorting nexin-29 OS=Homo sapiens GN=SNX29	-0.45855	hDFs +MMC - hDFs -MMC	limma	0.000823895	0.00746486	no hit
961	RBM34	P42696	RNA-binding protein 34 OS=Homo sapiens GN=RBM34 PE=1 SV=2	0.640398	hDFs +MMC - hDFs -MMC	limma	0.000101926	0.00189697	no hit
962	MCCC1	Q96RQ3	Methylcrotonoyl-CoA carboxylase subunit alpha, mitochondrial OS=Homo sapiens GN=MCCC1 PE=1 SV=3	0.00494642	hDFs +MMC - hDFs -MMC	limma	0.967453	0.978601	no hit
963	TBC1D9B	Q66K14|Q66K14-2	TBC1 domain family member 9B OS=Homo sapiens GN=TBC1D9B PE=1 SV=3|Isoform 2 of TBC1 domain family member 9B OS=Homo sapiens GN=TBC1D9B	-0.319714	hDFs +MMC - hDFs -MMC	limma	0.000301241	0.00382322	no hit
964	ARAF	P10398|Q96II5	Serine/threonine-protein kinase A-Raf OS=Homo sapiens GN=ARAF PE=1 SV=2|ARAF protein OS=Homo sapiens GN=ARAF PE=1 SV=1	0.243323	hDFs +MMC - hDFs -MMC	limma	0.0325731	0.0881163	no hit
965	PDPR	Q8NCN5	Pyruvate dehydrogenase phosphatase regulatory subunit, mitochondrial OS=Homo sapiens GN=PDPR PE=1 SV=2	-0.103558	hDFs +MMC - hDFs -MMC	limma	0.55892	0.684294	no hit
966	PRKAB1	Q9Y478	5'-AMP-activated protein kinase subunit beta-1 OS=Homo sapiens GN=PRKAB1 PE=1 SV=4	0.348651	hDFs +MMC - hDFs -MMC	limma	0.0332419	0.0894205	no hit
967	CAPN2	P17655	Calpain-2 catalytic subunit OS=Homo sapiens GN=CAPN2 PE=1 SV=6	-0.0695824	hDFs +MMC - hDFs -MMC	limma	0.332886	0.474455	no hit
968	NCAPD2	Q15021	Condensin complex subunit 1 OS=Homo sapiens GN=NCAPD2 PE=1 SV=3	-0.249763	hDFs +MMC - hDFs -MMC	limma	0.0908752	0.184269	no hit
969	SH3GL1	Q99961	Endophilin-A2 OS=Homo sapiens GN=SH3GL1 PE=1 SV=1	-0.169283	hDFs +MMC - hDFs -MMC	limma	0.0677909	0.148769	no hit
970	CTBP1	Q13363|Q13363-2	C-terminal-binding protein 1 OS=Homo sapiens GN=CTBP1 PE=1 SV=2|Isoform 2 of C-terminal-binding protein 1 OS=Homo sapiens GN=CTBP1	-0.14937	hDFs +MMC - hDFs -MMC	limma	0.100553	0.199478	no hit
971	LRRC40	Q9H9A6	Leucine-rich repeat-containing protein 40 OS=Homo sapiens GN=LRRC40 PE=1 SV=1	-0.235537	hDFs +MMC - hDFs -MMC	limma	0.0076973	0.0315231	no hit
972	PARK7	Q99497	Protein deglycase DJ-1 OS=Homo sapiens GN=PARK7 PE=1 SV=2	-0.323279	hDFs +MMC - hDFs -MMC	limma	0.00446485	0.0219119	no hit
973	MRPL49	Q13405	39S ribosomal protein L49, mitochondrial OS=Homo sapiens GN=MRPL49 PE=1 SV=1	0.405672	hDFs +MMC - hDFs -MMC	limma	0.00241279	0.0143758	no hit
974	ARL8A	Q96BM9	ADP-ribosylation factor-like protein 8A OS=Homo sapiens GN=ARL8A PE=1 SV=1	-0.446328	hDFs +MMC - hDFs -MMC	limma	0.00110424	0.00882556	no hit
975	TBC1D24	Q9ULP9|Q9ULP9-2	TBC1 domain family member 24 OS=Homo sapiens GN=TBC1D24 PE=1 SV=2|Isoform 2 of TBC1 domain family member 24 OS=Homo sapiens GN=TBC1D24	-0.0567149	hDFs +MMC - hDFs -MMC	limma	0.351708	0.494118	no hit
976	PFAS	O15067	Phosphoribosylformylglycinamidine synthase OS=Homo sapiens GN=PFAS PE=1 SV=4	-0.131124	hDFs +MMC - hDFs -MMC	limma	0.301588	0.441731	no hit
977	MTDH	Q86UE4	Protein LYRIC OS=Homo sapiens GN=MTDH PE=1 SV=2	0.740843	hDFs +MMC - hDFs -MMC	limma	1.67844e-06	0.000160733	no hit
978	PPP1R9B	D3DTX6|Q96SB3	Neurabin-2 OS=Homo sapiens GN=PPP1R9B PE=1 SV=1|Neurabin-2 OS=Homo sapiens GN=PPP1R9B PE=1 SV=2	0.0988474	hDFs +MMC - hDFs -MMC	limma	0.323392	0.464116	no hit
979	KRI1	Q8N9T8	Protein KRI1 homolog OS=Homo sapiens GN=KRI1 PE=1 SV=3	0.995189	hDFs +MMC - hDFs -MMC	limma	0.00324271	0.0174814	no hit
980	CDC23	Q9UJX2	Cell division cycle protein 23 homolog OS=Homo sapiens GN=CDC23 PE=1 SV=3	0.0887594	hDFs +MMC - hDFs -MMC	limma	0.273592	0.412778	no hit
981	WDFY3	Q8IZQ1|Q8IZQ1-2	WD repeat and FYVE domain-containing protein 3 OS=Homo sapiens GN=WDFY3 PE=1 SV=2|Isoform 2 of WD repeat and FYVE domain-containing protein 3 OS=Homo sapiens GN=WDFY3	-0.209807	hDFs +MMC - hDFs -MMC	limma	0.023765	0.0699502	no hit
982	ZNF326	Q5BKZ1	DBIRD complex subunit ZNF326 OS=Homo sapiens GN=ZNF326 PE=1 SV=2	0.108618	hDFs +MMC - hDFs -MMC	limma	0.102813	0.202816	no hit
983	DYNC1H1	Q14204	Cytoplasmic dynein 1 heavy chain 1 OS=Homo sapiens GN=DYNC1H1 PE=1 SV=5	-0.681235	hDFs +MMC - hDFs -MMC	limma	2.67248e-05	0.000891034	no hit
984	KLHL26	Q53HC5	Kelch-like protein 26 OS=Homo sapiens GN=KLHL26 PE=1 SV=2	0.407746	hDFs +MMC - hDFs -MMC	limma	0.00133663	0.0099717	no hit
985	TSSC1	A8MUM1|Q53HC9	Protein TSSC1 OS=Homo sapiens GN=TSSC1 PE=1 SV=2|Protein TSSC1 OS=Homo sapiens GN=TSSC1 PE=1 SV=2	0.0118723	hDFs +MMC - hDFs -MMC	limma	0.874064	0.920274	no hit
986	DCUN1D1	Q96GG9	DCN1-like protein 1 OS=Homo sapiens GN=DCUN1D1 PE=1 SV=1	-0.0193022	hDFs +MMC - hDFs -MMC	limma	0.831034	0.892366	no hit
987	UBTF	E9PKP7|P17480|P17480-2	Nucleolar transcription factor 1 OS=Homo sapiens GN=UBTF PE=1 SV=1|Nucleolar transcription factor 1 OS=Homo sapiens GN=UBTF PE=1 SV=1|Isoform UBF2 of Nucleolar transcription factor 1 OS=Homo sapiens GN=UBTF	0.171505	hDFs +MMC - hDFs -MMC	limma	0.0671729	0.147848	no hit
988	ABHD16A	A0A0G2JJD3|O95870|O95870-2	HLA-B associated transcript 5, isoform CRA_b OS=Homo sapiens GN=ABHD16A PE=1 SV=1|Protein ABHD16A OS=Homo sapiens GN=ABHD16A PE=1 SV=3|Isoform 2 of Protein ABHD16A OS=Homo sapiens GN=ABHD16A	-0.138666	hDFs +MMC - hDFs -MMC	limma	0.146755	0.261311	no hit
989	PML	P29590	Protein PML OS=Homo sapiens GN=PML PE=1 SV=3	-0.00655215	hDFs +MMC - hDFs -MMC	limma	0.943322	0.964941	no hit
990	ABCA6	Q8N139	ATP-binding cassette sub-family A member 6 OS=Homo sapiens GN=ABCA6 PE=1 SV=2	-0.917847	hDFs +MMC - hDFs -MMC	limma	8.05383e-05	0.00165601	no hit
991	ACOX2	Q99424	Peroxisomal acyl-coenzyme A oxidase 2 OS=Homo sapiens GN=ACOX2 PE=1 SV=1	-0.28017	hDFs +MMC - hDFs -MMC	limma	0.0117936	0.0422564	no hit
992	TBCB	Q99426	Tubulin-folding cofactor B OS=Homo sapiens GN=TBCB PE=1 SV=2	0.0339951	hDFs +MMC - hDFs -MMC	limma	0.792787	0.865232	no hit
993	LRRC15	Q8TF66|Q8TF66-2	Leucine-rich repeat-containing protein 15 OS=Homo sapiens GN=LRRC15 PE=2 SV=2|Isoform 2 of Leucine-rich repeat-containing protein 15 OS=Homo sapiens GN=LRRC15	-0.982637	hDFs +MMC - hDFs -MMC	limma	0.00263175	0.0153165	no hit
994	PHKA2	P46019	Phosphorylase b kinase regulatory subunit alpha, liver isoform OS=Homo sapiens GN=PHKA2 PE=1 SV=1	-0.00240679	hDFs +MMC - hDFs -MMC	limma	0.979577	0.986187	no hit
995	ALDH1A1	P00352	Retinal dehydrogenase 1 OS=Homo sapiens GN=ALDH1A1 PE=1 SV=2	-0.771869	hDFs +MMC - hDFs -MMC	limma	0.0915025	0.185078	no hit
996	PDSS2	Q86YH6	Decaprenyl-diphosphate synthase subunit 2 OS=Homo sapiens GN=PDSS2 PE=1 SV=2	-0.133547	hDFs +MMC - hDFs -MMC	limma	0.369358	0.511734	no hit
997	CYB5R1	Q9UHQ9	NADH-cytochrome b5 reductase 1 OS=Homo sapiens GN=CYB5R1 PE=1 SV=1	-0.115139	hDFs +MMC - hDFs -MMC	limma	0.287042	0.426422	no hit
998	ZDHHC5	Q9C0B5|Q9C0B5-2	Palmitoyltransferase ZDHHC5 OS=Homo sapiens GN=ZDHHC5 PE=1 SV=2|Isoform 2 of Palmitoyltransferase ZDHHC5 OS=Homo sapiens GN=ZDHHC5	0.366148	hDFs +MMC - hDFs -MMC	limma	0.00428183	0.021213	no hit
999	UFD1L	Q92890|Q92890-1	Ubiquitin fusion degradation protein 1 homolog OS=Homo sapiens GN=UFD1L PE=1 SV=3|Isoform Long of Ubiquitin fusion degradation protein 1 homolog OS=Homo sapiens GN=UFD1L	-0.0699374	hDFs +MMC - hDFs -MMC	limma	0.355675	0.497964	no hit
1000	SMC3	Q9UQE7	Structural maintenance of chromosomes protein 3 OS=Homo sapiens GN=SMC3 PE=1 SV=2	-0.336049	hDFs +MMC - hDFs -MMC	limma	0.0201661	0.0621186	no hit
1001	LMAN2	Q12907	Vesicular integral-membrane protein VIP36 OS=Homo sapiens GN=LMAN2 PE=1 SV=1	-0.293708	hDFs +MMC - hDFs -MMC	limma	0.102555	0.202554	no hit
1002	ILF2	B4DY09|Q12905	Interleukin enhancer-binding factor 2 OS=Homo sapiens GN=ILF2 PE=1 SV=1|Interleukin enhancer-binding factor 2 OS=Homo sapiens GN=ILF2 PE=1 SV=2	0.144559	hDFs +MMC - hDFs -MMC	limma	0.0527635	0.124301	no hit
1003	MRC2	Q9UBG0	C-type mannose receptor 2 OS=Homo sapiens GN=MRC2 PE=1 SV=2	-0.941486	hDFs +MMC - hDFs -MMC	limma	8.45098e-06	0.000454197	no hit
1004	STK39	Q9UEW8|Q9UEW8-2	STE20/SPS1-related proline-alanine-rich protein kinase OS=Homo sapiens GN=STK39 PE=1 SV=3|Isoform 2 of STE20/SPS1-related proline-alanine-rich protein kinase OS=Homo sapiens GN=STK39	-0.462137	hDFs +MMC - hDFs -MMC	limma	0.00045635	0.00496355	no hit
1005	TOR3A	Q9H497|Q9H497-2	Torsin-3A OS=Homo sapiens GN=TOR3A PE=1 SV=1|Isoform 2 of Torsin-3A OS=Homo sapiens GN=TOR3A	0.308962	hDFs +MMC - hDFs -MMC	limma	0.00281773	0.0160329	no hit
1006	SSB	P05455	Lupus La protein OS=Homo sapiens GN=SSB PE=1 SV=2	0.563883	hDFs +MMC - hDFs -MMC	limma	0.0176891	0.0562273	no hit
1007	MAP1B	P46821	Microtubule-associated protein 1B OS=Homo sapiens GN=MAP1B PE=1 SV=2	-0.128898	hDFs +MMC - hDFs -MMC	limma	0.330627	0.472183	no hit
1008	SAR1A	Q9NR31	GTP-binding protein SAR1a OS=Homo sapiens GN=SAR1A PE=1 SV=1	-0.308418	hDFs +MMC - hDFs -MMC	limma	0.00216204	0.0136705	no hit
1009	DDX21	Q9NR30	Nucleolar RNA helicase 2 OS=Homo sapiens GN=DDX21 PE=1 SV=5	0.709154	hDFs +MMC - hDFs -MMC	limma	1.26835e-05	0.000556698	no hit
1010	SEC23B	Q15437	Protein transport protein Sec23B OS=Homo sapiens GN=SEC23B PE=1 SV=2	0.280067	hDFs +MMC - hDFs -MMC	limma	0.00508439	0.0237937	no hit
1011	RBMS2	F8W1T6|Q15434	RNA-binding motif, single-stranded-interacting protein 2 OS=Homo sapiens GN=RBMS2 PE=1 SV=1|RNA-binding motif, single-stranded-interacting protein 2 OS=Homo sapiens GN=RBMS2 PE=1 SV=1	-0.602795	hDFs +MMC - hDFs -MMC	limma	0.00409242	0.0206069	no hit
1012	PPP1R7	Q15435	Protein phosphatase 1 regulatory subunit 7 OS=Homo sapiens GN=PPP1R7 PE=1 SV=1	-0.154283	hDFs +MMC - hDFs -MMC	limma	0.08988	0.183016	no hit
1013	HIBCH	A0A087WXI1|Q6NVY1	3-hydroxyisobutyryl-CoA hydrolase, mitochondrial OS=Homo sapiens GN=HIBCH PE=1 SV=1|3-hydroxyisobutyryl-CoA hydrolase, mitochondrial OS=Homo sapiens GN=HIBCH PE=1 SV=2	-0.383136	hDFs +MMC - hDFs -MMC	limma	0.00891438	0.0348051	no hit
1014	SH3BP5L	Q7L8J4|Q7L8J4-2	SH3 domain-binding protein 5-like OS=Homo sapiens GN=SH3BP5L PE=1 SV=1|Isoform 2 of SH3 domain-binding protein 5-like OS=Homo sapiens GN=SH3BP5L	0.126599	hDFs +MMC - hDFs -MMC	limma	0.190625	0.316627	no hit
1015	NUP107	P57740	Nuclear pore complex protein Nup107 OS=Homo sapiens GN=NUP107 PE=1 SV=1	0.0283527	hDFs +MMC - hDFs -MMC	limma	0.718994	0.813519	no hit
1016	STMN1	P16949	Stathmin OS=Homo sapiens GN=STMN1 PE=1 SV=3	0.344248	hDFs +MMC - hDFs -MMC	limma	0.0167781	0.0540159	no hit
1017	SRGAP2	A2RUF3|B7ZM87|O75044	SLIT-ROBO Rho GTPase activating protein 2 OS=Homo sapiens GN=SRGAP2 PE=1 SV=1|SLIT-ROBO Rho GTPase-activating protein 2 OS=Homo sapiens GN=SRGAP2 PE=1 SV=1|SLIT-ROBO Rho GTPase-activating protein 2 OS=Homo sapiens GN=SRGAP2 PE=1 SV=2	-0.117959	hDFs +MMC - hDFs -MMC	limma	0.189677	0.315449	no hit
1018	TRAPPC3	A0A087WWM0|O43617	Trafficking protein particle complex subunit 3 OS=Homo sapiens GN=TRAPPC3 PE=1 SV=1|Trafficking protein particle complex subunit 3 OS=Homo sapiens GN=TRAPPC3 PE=1 SV=1	-0.202792	hDFs +MMC - hDFs -MMC	limma	0.0317581	0.0866233	no hit
1019	TIMM44	O43615	Mitochondrial import inner membrane translocase subunit TIM44 OS=Homo sapiens GN=TIMM44 PE=1 SV=2	0.107703	hDFs +MMC - hDFs -MMC	limma	0.248248	0.384	no hit
1020	CAMK2G	A0A0A0MT11|Q13555|Q13555-10|Q13555-2|Q13555-3|Q13555-4|Q13555-7|Q13555-8|Q13555-9	Calcium/calmodulin-dependent protein kinase type II subunit gamma OS=Homo sapiens GN=CAMK2G PE=1 SV=1|Calcium/calmodulin-dependent protein kinase type II subunit gamma OS=Homo sapiens GN=CAMK2G PE=1 SV=3|Isoform 10 of Calcium/calmodulin-dependent protein kinase type II subunit gamma OS=Homo sapiens GN=CAMK2G|Isoform 2 of Calcium/calmodulin-dependent protein kinase type II subunit gamma OS=Homo sa…	0.037899	hDFs +MMC - hDFs -MMC	limma	0.585955	0.705423	no hit
1021	TBC1D4	O60343|O60343-2|O60343-3	TBC1 domain family member 4 OS=Homo sapiens GN=TBC1D4 PE=1 SV=2|Isoform 2 of TBC1 domain family member 4 OS=Homo sapiens GN=TBC1D4|Isoform 3 of TBC1 domain family member 4 OS=Homo sapiens GN=TBC1D4	-0.310669	hDFs +MMC - hDFs -MMC	limma	0.0133879	0.0459373	no hit
1022	HSPA4L	O95757	Heat shock 70 kDa protein 4L OS=Homo sapiens GN=HSPA4L PE=1 SV=3	0.0778764	hDFs +MMC - hDFs -MMC	limma	0.341064	0.483028	no hit
1023	AHR	P35869	Aryl hydrocarbon receptor OS=Homo sapiens GN=AHR PE=1 SV=2	0.210214	hDFs +MMC - hDFs -MMC	limma	0.0436999	0.10822	no hit
1024	CHPF	Q8IZ52	Chondroitin sulfate synthase 2 OS=Homo sapiens GN=CHPF PE=1 SV=2	-0.283023	hDFs +MMC - hDFs -MMC	limma	0.159789	0.278033	no hit
1025	PNP	P00491	Purine nucleoside phosphorylase OS=Homo sapiens GN=PNP PE=1 SV=2	0.026211	hDFs +MMC - hDFs -MMC	limma	0.869662	0.917938	no hit
1026	HPRT1	P00492	Hypoxanthine-guanine phosphoribosyltransferase OS=Homo sapiens GN=HPRT1 PE=1 SV=2	-0.161279	hDFs +MMC - hDFs -MMC	limma	0.266799	0.404849	no hit
1027	PHB2	Q99623	Prohibitin-2 OS=Homo sapiens GN=PHB2 PE=1 SV=2	0.0111847	hDFs +MMC - hDFs -MMC	limma	0.879396	0.923033	no hit
1028	EVI5L	Q96CN4|Q96CN4-2	EVI5-like protein OS=Homo sapiens GN=EVI5L PE=1 SV=1|Isoform 2 of EVI5-like protein OS=Homo sapiens GN=EVI5L	-0.223183	hDFs +MMC - hDFs -MMC	limma	0.0559677	0.129379	no hit
1029	ALDH6A1	Q02252	Methylmalonate-semialdehyde dehydrogenase [acylating], mitochondrial OS=Homo sapiens GN=ALDH6A1 PE=1 SV=2	-0.605826	hDFs +MMC - hDFs -MMC	limma	0.00166592	0.0115301	no hit
1030	ANPEP	P15144	Aminopeptidase N OS=Homo sapiens GN=ANPEP PE=1 SV=4	-0.338998	hDFs +MMC - hDFs -MMC	limma	0.00765424	0.0314224	no hit
1031	TRIM38	O00635	E3 ubiquitin-protein ligase TRIM38 OS=Homo sapiens GN=TRIM38 PE=1 SV=1	-0.213836	hDFs +MMC - hDFs -MMC	limma	0.10713	0.209129	no hit
1032	PSMB5	P28074	Proteasome subunit beta type-5 OS=Homo sapiens GN=PSMB5 PE=1 SV=3	-0.246646	hDFs +MMC - hDFs -MMC	limma	0.00771375	0.0315437	no hit
1033	PSMB6	P28072	Proteasome subunit beta type-6 OS=Homo sapiens GN=PSMB6 PE=1 SV=4	-0.231529	hDFs +MMC - hDFs -MMC	limma	0.0210498	0.0640794	no hit
1034	ALG1	Q9BT22	Chitobiosyldiphosphodolichol beta-mannosyltransferase OS=Homo sapiens GN=ALG1 PE=1 SV=2	0.133715	hDFs +MMC - hDFs -MMC	limma	0.163326	0.282138	no hit
1035	EIF3E	P60228	Eukaryotic translation initiation factor 3 subunit E OS=Homo sapiens GN=EIF3E PE=1 SV=1	0.14939	hDFs +MMC - hDFs -MMC	limma	0.0439405	0.10845	no hit
1036	HDHD3	Q9BSH5	Haloacid dehalogenase-like hydrolase domain-containing protein 3 OS=Homo sapiens GN=HDHD3 PE=1 SV=1	0.114668	hDFs +MMC - hDFs -MMC	limma	0.304009	0.443796	no hit
1037	ZNF207	J3QRS9|O43670|O43670-2|O43670-4|X6R4W8	BUB3-interacting and GLEBS motif-containing protein ZNF207 OS=Homo sapiens GN=ZNF207 PE=1 SV=1|BUB3-interacting and GLEBS motif-containing protein ZNF207 OS=Homo sapiens GN=ZNF207 PE=1 SV=1|Isoform 2 of BUB3-interacting and GLEBS motif-containing protein ZNF207 OS=Homo sapiens GN=ZNF207|Isoform 4 of BUB3-interacting and GLEBS motif-containing protein ZNF207 OS=Homo sapiens GN=ZNF207|BUB3-interact…	0.499799	hDFs +MMC - hDFs -MMC	limma	0.000691016	0.00661742	no hit
1038	ZC3H7A	Q8IWR0	Zinc finger CCCH domain-containing protein 7A OS=Homo sapiens GN=ZC3H7A PE=1 SV=1	0.0848413	hDFs +MMC - hDFs -MMC	limma	0.181412	0.30576	no hit
1039	DLG1	A0A0C4DFT3|Q12959-2|Q12959-4	Disks large homolog 1 OS=Homo sapiens GN=DLG1 PE=1 SV=1|Isoform 2 of Disks large homolog 1 OS=Homo sapiens GN=DLG1|Isoform 4 of Disks large homolog 1 OS=Homo sapiens GN=DLG1	0.108487	hDFs +MMC - hDFs -MMC	limma	0.17642	0.299827	no hit
1040	TMEM35	Q53FP2	Transmembrane protein 35 OS=Homo sapiens GN=TMEM35 PE=2 SV=2	-0.460013	hDFs +MMC - hDFs -MMC	limma	0.083738	0.174534	no hit
1041	RXRB	A0A0G2JKR7|P28702|P28702-3	Retinoic acid receptor RXR-beta OS=Homo sapiens GN=RXRB PE=1 SV=1|Retinoic acid receptor RXR-beta OS=Homo sapiens GN=RXRB PE=1 SV=2|Isoform 2 of Retinoic acid receptor RXR-beta OS=Homo sapiens GN=RXRB	0.0509184	hDFs +MMC - hDFs -MMC	limma	0.55416	0.680047	no hit
1042	TEP1	Q99973|Q99973-2	Telomerase protein component 1 OS=Homo sapiens GN=TEP1 PE=1 SV=2|Isoform 2 of Telomerase protein component 1 OS=Homo sapiens GN=TEP1	-0.259526	hDFs +MMC - hDFs -MMC	limma	0.05714	0.131307	no hit
1043	CCDC91	Q7Z6B0|Q7Z6B0-2	Coiled-coil domain-containing protein 91 OS=Homo sapiens GN=CCDC91 PE=1 SV=2|Isoform 2 of Coiled-coil domain-containing protein 91 OS=Homo sapiens GN=CCDC91	0.201224	hDFs +MMC - hDFs -MMC	limma	0.054082	0.126319	no hit
1044	SMNDC1	O75940	Survival of motor neuron-related-splicing factor 30 OS=Homo sapiens GN=SMNDC1 PE=1 SV=1	0.427446	hDFs +MMC - hDFs -MMC	limma	0.0512195	0.121301	no hit
1045	ATP5H	O75947	ATP synthase subunit d, mitochondrial OS=Homo sapiens GN=ATP5H PE=1 SV=3	0.138849	hDFs +MMC - hDFs -MMC	limma	0.261186	0.397936	no hit
1046	ASCC3	Q8N3C0	Activating signal cointegrator 1 complex subunit 3 OS=Homo sapiens GN=ASCC3 PE=1 SV=3	0.148568	hDFs +MMC - hDFs -MMC	limma	0.0788572	0.167072	no hit
1047	PPAN	A0A0A6YYI3|A0A0B4J1V8|Q9NQ55|Q9NQ55-2|Q9NQ55-3	Protein PPAN-P2RY11 OS=Homo sapiens GN=PPAN-P2RY11 PE=4 SV=1|HCG2039996 OS=Homo sapiens GN=PPAN-P2RY11 PE=3 SV=1|Suppressor of SWI4 1 homolog OS=Homo sapiens GN=PPAN PE=2 SV=1|Isoform 2 of Suppressor of SWI4 1 homolog OS=Homo sapiens GN=PPAN|Isoform 3 of Suppressor of SWI4 1 homolog OS=Homo sapiens GN=PPAN	0.518133	hDFs +MMC - hDFs -MMC	limma	0.000116473	0.00206553	no hit
1048	SH3BGRL	O75368	SH3 domain-binding glutamic acid-rich-like protein OS=Homo sapiens GN=SH3BGRL PE=1 SV=1	-0.755942	hDFs +MMC - hDFs -MMC	limma	0.000150909	0.00243049	no hit
1049	EIF4B	E7EX17|P23588	Eukaryotic translation initiation factor 4B OS=Homo sapiens GN=EIF4B PE=1 SV=1|Eukaryotic translation initiation factor 4B OS=Homo sapiens GN=EIF4B PE=1 SV=2	1.0086	hDFs +MMC - hDFs -MMC	limma	4.21956e-07	7.40814e-05	hit
1050	MROH1	E9PHY8|Q8NDA8	Maestro heat-like repeat-containing protein family member 1 OS=Homo sapiens GN=MROH1 PE=1 SV=1|Maestro heat-like repeat-containing protein family member 1 OS=Homo sapiens GN=MROH1 PE=2 SV=3	-0.389767	hDFs +MMC - hDFs -MMC	limma	0.00114435	0.00899597	no hit
1051	TIMP3	P35625	Metalloproteinase inhibitor 3 OS=Homo sapiens GN=TIMP3 PE=1 SV=2	2.0077	hDFs +MMC - hDFs -MMC	limma	0.000838062	0.00753255	hit
1052	COMMD2	Q86X83|Q86X83-2	COMM domain-containing protein 2 OS=Homo sapiens GN=COMMD2 PE=1 SV=2|Isoform 2 of COMM domain-containing protein 2 OS=Homo sapiens GN=COMMD2	-0.0332055	hDFs +MMC - hDFs -MMC	limma	0.63514	0.746344	no hit
1053	TALDO1	P37837	Transaldolase OS=Homo sapiens GN=TALDO1 PE=1 SV=2	-0.337456	hDFs +MMC - hDFs -MMC	limma	0.0282044	0.0791663	no hit
1054	TBK1	Q9UHD2	Serine/threonine-protein kinase TBK1 OS=Homo sapiens GN=TBK1 PE=1 SV=1	-0.290597	hDFs +MMC - hDFs -MMC	limma	0.00248643	0.0147146	no hit
1055	SLC12A9	Q9BXP2	Solute carrier family 12 member 9 OS=Homo sapiens GN=SLC12A9 PE=1 SV=1	-0.196909	hDFs +MMC - hDFs -MMC	limma	0.0157842	0.0513911	no hit
1056	WDR13	Q9H1Z4|Q9H1Z4-2	WD repeat-containing protein 13 OS=Homo sapiens GN=WDR13 PE=1 SV=2|Isoform 2 of WD repeat-containing protein 13 OS=Homo sapiens GN=WDR13	0.120321	hDFs +MMC - hDFs -MMC	limma	0.0849222	0.175946	no hit
1057	NPR2	P20594|P20594-2	Atrial natriuretic peptide receptor 2 OS=Homo sapiens GN=NPR2 PE=1 SV=1|Isoform Short of Atrial natriuretic peptide receptor 2 OS=Homo sapiens GN=NPR2	-0.306095	hDFs +MMC - hDFs -MMC	limma	0.00198508	0.0129239	no hit
1058	CD2BP2	O95400	CD2 antigen cytoplasmic tail-binding protein 2 OS=Homo sapiens GN=CD2BP2 PE=1 SV=1	0.174952	hDFs +MMC - hDFs -MMC	limma	0.275196	0.414487	no hit
1059	AHCTF1	Q8WYP5|Q8WYP5-2|Q8WYP5-3	Protein ELYS OS=Homo sapiens GN=AHCTF1 PE=1 SV=3|Isoform 2 of Protein ELYS OS=Homo sapiens GN=AHCTF1|Isoform 3 of Protein ELYS OS=Homo sapiens GN=AHCTF1	0.645694	hDFs +MMC - hDFs -MMC	limma	0.000155005	0.00246651	no hit
1060	ERP44	Q9BS26	Endoplasmic reticulum resident protein 44 OS=Homo sapiens GN=ERP44 PE=1 SV=1	0.0506704	hDFs +MMC - hDFs -MMC	limma	0.663433	0.769368	no hit
1061	EIF4E	D6RBW1|P06730|P06730-2|P06730-3	Eukaryotic translation initiation factor 4E OS=Homo sapiens GN=EIF4E PE=1 SV=1|Eukaryotic translation initiation factor 4E OS=Homo sapiens GN=EIF4E PE=1 SV=2|Isoform 2 of Eukaryotic translation initiation factor 4E OS=Homo sapiens GN=EIF4E|Isoform 3 of Eukaryotic translation initiation factor 4E OS=Homo sapiens GN=EIF4E	-0.0983191	hDFs +MMC - hDFs -MMC	limma	0.474484	0.612827	no hit
1062	MRPL45	A0A087WU62|A0A087X2D5|A0A0G2JMS5|Q9BRJ2	39S ribosomal protein L45, mitochondrial OS=Homo sapiens GN=MRPL45 PE=1 SV=1|39S ribosomal protein L45, mitochondrial OS=Homo sapiens GN=MRPL45 PE=1 SV=1|39S ribosomal protein L45, mitochondrial OS=Homo sapiens GN=MRPL45 PE=1 SV=1|39S ribosomal protein L45, mitochondrial OS=Homo sapiens GN=MRPL45 PE=1 SV=2	0.215463	hDFs +MMC - hDFs -MMC	limma	0.075497	0.161709	no hit
1063	RPA2	P15927|P15927-2|P15927-3	Replication protein A 32 kDa subunit OS=Homo sapiens GN=RPA2 PE=1 SV=1|Isoform 2 of Replication protein A 32 kDa subunit OS=Homo sapiens GN=RPA2|Isoform 3 of Replication protein A 32 kDa subunit OS=Homo sapiens GN=RPA2	0.133805	hDFs +MMC - hDFs -MMC	limma	0.0833023	0.174178	no hit
1064	FASN	P49327	Fatty acid synthase OS=Homo sapiens GN=FASN PE=1 SV=3	-1.14548	hDFs +MMC - hDFs -MMC	limma	1.79597e-06	0.000168917	hit
1065	CA5B	Q9Y2D0	Carbonic anhydrase 5B, mitochondrial OS=Homo sapiens GN=CA5B PE=1 SV=1	-0.796436	hDFs +MMC - hDFs -MMC	limma	0.000223308	0.00314483	no hit
1066	LDLRAP1	Q5SW96	Low density lipoprotein receptor adapter protein 1 OS=Homo sapiens GN=LDLRAP1 PE=1 SV=3	-0.0300091	hDFs +MMC - hDFs -MMC	limma	0.683503	0.7872	no hit
1067	SOD3	P08294	Extracellular superoxide dismutase [Cu-Zn] OS=Homo sapiens GN=SOD3 PE=1 SV=2	-0.426405	hDFs +MMC - hDFs -MMC	limma	0.161931	0.280372	no hit
1068	PRRC2B	Q5JSZ5	Protein PRRC2B OS=Homo sapiens GN=PRRC2B PE=1 SV=2	1.42907	hDFs +MMC - hDFs -MMC	limma	0.00148136	0.0106725	hit
1069	IFIT1	P09914	Interferon-induced protein with tetratricopeptide repeats 1 OS=Homo sapiens GN=IFIT1 PE=1 SV=2	0.0293696	hDFs +MMC - hDFs -MMC	limma	0.811624	0.87869	no hit
1070	FOXK1	P85037	Forkhead box protein K1 OS=Homo sapiens GN=FOXK1 PE=1 SV=1	0.424549	hDFs +MMC - hDFs -MMC	limma	0.000189826	0.0028648	no hit
1071	TBC1D2	Q9BYX2|Q9BYX2-2	TBC1 domain family member 2A OS=Homo sapiens GN=TBC1D2 PE=1 SV=3|Isoform 2 of TBC1 domain family member 2A OS=Homo sapiens GN=TBC1D2	-0.408263	hDFs +MMC - hDFs -MMC	limma	0.108368	0.210928	no hit
1072	NUCKS1	Q9H1E3	Nuclear ubiquitous casein and cyclin-dependent kinase substrate 1 OS=Homo sapiens GN=NUCKS1 PE=1 SV=1	0.641154	hDFs +MMC - hDFs -MMC	limma	0.00082296	0.00746486	no hit
1073	TMX4	Q9H1E5	Thioredoxin-related transmembrane protein 4 OS=Homo sapiens GN=TMX4 PE=1 SV=1	0.0151975	hDFs +MMC - hDFs -MMC	limma	0.933181	0.957341	no hit
1074	ACTR2	P61160	Actin-related protein 2 OS=Homo sapiens GN=ACTR2 PE=1 SV=1	-0.14457	hDFs +MMC - hDFs -MMC	limma	0.104295	0.204741	no hit
1075	PSMB7	Q99436	Proteasome subunit beta type-7 OS=Homo sapiens GN=PSMB7 PE=1 SV=1	0.104522	hDFs +MMC - hDFs -MMC	limma	0.309991	0.450406	no hit
1076	VDAC1	P21796	Voltage-dependent anion-selective channel protein 1 OS=Homo sapiens GN=VDAC1 PE=1 SV=2	-0.0287458	hDFs +MMC - hDFs -MMC	limma	0.801614	0.872252	no hit
1077	PES1	B5MCF9|O00541|O00541-2	Pescadillo homolog OS=Homo sapiens GN=PES1 PE=1 SV=1|Pescadillo homolog OS=Homo sapiens GN=PES1 PE=1 SV=1|Isoform 2 of Pescadillo homolog OS=Homo sapiens GN=PES1	0.605707	hDFs +MMC - hDFs -MMC	limma	0.00169892	0.0117123	no hit
1078	KCMF1	Q9P0J7	E3 ubiquitin-protein ligase KCMF1 OS=Homo sapiens GN=KCMF1 PE=1 SV=2	0.463981	hDFs +MMC - hDFs -MMC	limma	0.000102321	0.00189762	no hit
1079	ARL3	P36405	ADP-ribosylation factor-like protein 3 OS=Homo sapiens GN=ARL3 PE=1 SV=2	-0.157827	hDFs +MMC - hDFs -MMC	limma	0.0989544	0.196825	no hit
1080	ARL2	P36404	ADP-ribosylation factor-like protein 2 OS=Homo sapiens GN=ARL2 PE=1 SV=4	-0.118034	hDFs +MMC - hDFs -MMC	limma	0.344471	0.486319	no hit
1081	LAMB2	P55268	Laminin subunit beta-2 OS=Homo sapiens GN=LAMB2 PE=1 SV=2	-0.62303	hDFs +MMC - hDFs -MMC	limma	0.00132367	0.00991715	no hit
1082	C1GALT1C1	Q96EU7	C1GALT1-specific chaperone 1 OS=Homo sapiens GN=C1GALT1C1 PE=1 SV=1	-0.302056	hDFs +MMC - hDFs -MMC	limma	0.00599347	0.0266202	no hit
1083	EIF5A	I3L397|I3L504|P63241|P63241-2	Eukaryotic translation initiation factor 5A (Fragment) OS=Homo sapiens GN=EIF5A PE=1 SV=7|Eukaryotic translation initiation factor 5A-1 OS=Homo sapiens GN=EIF5A PE=1 SV=1|Eukaryotic translation initiation factor 5A-1 OS=Homo sapiens GN=EIF5A PE=1 SV=2|Isoform 2 of Eukaryotic translation initiation factor 5A-1 OS=Homo sapiens GN=EIF5A	0.315551	hDFs +MMC - hDFs -MMC	limma	0.482928	0.620386	no hit
1084	STAM	Q92783|Q92783-2	Signal transducing adapter molecule 1 OS=Homo sapiens GN=STAM PE=1 SV=3|Isoform 2 of Signal transducing adapter molecule 1 OS=Homo sapiens GN=STAM	0.0748967	hDFs +MMC - hDFs -MMC	limma	0.283218	0.422812	no hit
1085	ZC3H18	E7ERS3|Q86VM9	Zinc finger CCCH domain-containing protein 18 OS=Homo sapiens GN=ZC3H18 PE=1 SV=1|Zinc finger CCCH domain-containing protein 18 OS=Homo sapiens GN=ZC3H18 PE=1 SV=2	0.221056	hDFs +MMC - hDFs -MMC	limma	0.0700229	0.15278	no hit
1086	LMF2	Q9BU23|Q9BU23-2|Q9BU23-3	Lipase maturation factor 2 OS=Homo sapiens GN=LMF2 PE=1 SV=2|Isoform 2 of Lipase maturation factor 2 OS=Homo sapiens GN=LMF2|Isoform 3 of Lipase maturation factor 2 OS=Homo sapiens GN=LMF2	-0.0481485	hDFs +MMC - hDFs -MMC	limma	0.65841	0.765191	no hit
1087	TEX10	Q9NXF1|Q9NXF1-2	Testis-expressed sequence 10 protein OS=Homo sapiens GN=TEX10 PE=1 SV=2|Isoform 2 of Testis-expressed sequence 10 protein OS=Homo sapiens GN=TEX10	0.253015	hDFs +MMC - hDFs -MMC	limma	0.00489985	0.0233169	no hit
1088	PPIL1	Q9Y3C6	Peptidyl-prolyl cis-trans isomerase-like 1 OS=Homo sapiens GN=PPIL1 PE=1 SV=1	0.221762	hDFs +MMC - hDFs -MMC	limma	0.0639715	0.142589	no hit
1089	NOP16	Q9Y3C1	Nucleolar protein 16 OS=Homo sapiens GN=NOP16 PE=1 SV=2	0.498252	hDFs +MMC - hDFs -MMC	limma	4.34363e-05	0.00119156	no hit
1090	UFC1	Q9Y3C8	Ubiquitin-fold modifier-conjugating enzyme 1 OS=Homo sapiens GN=UFC1 PE=1 SV=3	-0.246066	hDFs +MMC - hDFs -MMC	limma	0.00220534	0.0138043	no hit
1091	IER3IP1	Q9Y5U9	Immediate early response 3-interacting protein 1 OS=Homo sapiens GN=IER3IP1 PE=1 SV=1	-0.486227	hDFs +MMC - hDFs -MMC	limma	0.00074118	0.006962	no hit
1092	WDSUB1	Q8N9V3|Q8N9V3-2	WD repeat, SAM and U-box domain-containing protein 1 OS=Homo sapiens GN=WDSUB1 PE=1 SV=3|Isoform 2 of WD repeat, SAM and U-box domain-containing protein 1 OS=Homo sapiens GN=WDSUB1	0.338263	hDFs +MMC - hDFs -MMC	limma	0.289829	0.429525	no hit
1093	VKORC1L1	Q8N0U8|Q8N0U8-2	Vitamin K epoxide reductase complex subunit 1-like protein 1 OS=Homo sapiens GN=VKORC1L1 PE=1 SV=2|Isoform 2 of Vitamin K epoxide reductase complex subunit 1-like protein 1 OS=Homo sapiens GN=VKORC1L1	-0.12882	hDFs +MMC - hDFs -MMC	limma	0.554006	0.680017	no hit
1094	HSPB6	O14558	Heat shock protein beta-6 OS=Homo sapiens GN=HSPB6 PE=1 SV=2	-0.538531	hDFs +MMC - hDFs -MMC	limma	0.0571208	0.131307	no hit
1095	SH3D19	A0A0U1RQE4|Q5HYK7|Q5HYK7-2|Q5HYK7-3	SH3 domain-containing protein 19 OS=Homo sapiens GN=SH3D19 PE=1 SV=1|SH3 domain-containing protein 19 OS=Homo sapiens GN=SH3D19 PE=1 SV=2|Isoform 2 of SH3 domain-containing protein 19 OS=Homo sapiens GN=SH3D19|Isoform 3 of SH3 domain-containing protein 19 OS=Homo sapiens GN=SH3D19	0.417269	hDFs +MMC - hDFs -MMC	limma	0.00179687	0.0121491	no hit
1096	TNKS1BP1	Q9C0C2	182 kDa tankyrase-1-binding protein OS=Homo sapiens GN=TNKS1BP1 PE=1 SV=4	1.08744	hDFs +MMC - hDFs -MMC	limma	2.64068e-07	5.79519e-05	hit
1097	UBE2O	Q9C0C9	(E3-independent) E2 ubiquitin-conjugating enzyme OS=Homo sapiens GN=UBE2O PE=1 SV=3	0.0637114	hDFs +MMC - hDFs -MMC	limma	0.387617	0.529317	no hit
1098	GFPT1	Q06210|Q06210-2	Glutamine--fructose-6-phosphate aminotransferase [isomerizing] 1 OS=Homo sapiens GN=GFPT1 PE=1 SV=3|Isoform 2 of Glutamine--fructose-6-phosphate aminotransferase [isomerizing] 1 OS=Homo sapiens GN=GFPT1	0.163498	hDFs +MMC - hDFs -MMC	limma	0.0849412	0.175946	no hit
1099	PRKD2	B4DTS2|Q9BZL6	Serine/threonine-protein kinase OS=Homo sapiens GN=PRKD2 PE=1 SV=1|Serine/threonine-protein kinase D2 OS=Homo sapiens GN=PRKD2 PE=1 SV=2	-0.00778116	hDFs +MMC - hDFs -MMC	limma	0.924892	0.951632	no hit
1100	ELMO2	Q5JVZ5|Q96JJ3	Engulfment and cell motility protein 2 OS=Homo sapiens GN=ELMO2 PE=1 SV=1|Engulfment and cell motility protein 2 OS=Homo sapiens GN=ELMO2 PE=1 SV=2	-0.35515	hDFs +MMC - hDFs -MMC	limma	0.000855725	0.00766514	no hit
1101	TTC4	O95801	Tetratricopeptide repeat protein 4 OS=Homo sapiens GN=TTC4 PE=1 SV=3	-0.0681379	hDFs +MMC - hDFs -MMC	limma	0.424658	0.565102	no hit
1102	MAGI1	Q96QZ7|Q96QZ7-2|Q96QZ7-3|Q96QZ7-4|Q96QZ7-5|Q96QZ7-6|Q96QZ7-7	Membrane-associated guanylate kinase, WW and PDZ domain-containing protein 1 OS=Homo sapiens GN=MAGI1 PE=1 SV=3|Isoform 2 of Membrane-associated guanylate kinase, WW and PDZ domain-containing protein 1 OS=Homo sapiens GN=MAGI1|Isoform 3 of Membrane-associated guanylate kinase, WW and PDZ domain-containing protein 1 OS=Homo sapiens GN=MAGI1|Isoform 4 of Membrane-associated guanylate kinase, WW and…	-0.319025	hDFs +MMC - hDFs -MMC	limma	0.0288991	0.0805784	no hit
1103	GALNS	P34059	N-acetylgalactosamine-6-sulfatase OS=Homo sapiens GN=GALNS PE=1 SV=1	-0.340386	hDFs +MMC - hDFs -MMC	limma	0.00533559	0.0246082	no hit
1104	FAT1	A0A087WVP1|Q14517	Protocadherin Fat 1 OS=Homo sapiens GN=FAT1 PE=1 SV=1|Protocadherin Fat 1 OS=Homo sapiens GN=FAT1 PE=1 SV=2	-0.144978	hDFs +MMC - hDFs -MMC	limma	0.249988	0.385447	no hit
1105	MAP2K1	Q02750	Dual specificity mitogen-activated protein kinase kinase 1 OS=Homo sapiens GN=MAP2K1 PE=1 SV=2	-0.099218	hDFs +MMC - hDFs -MMC	limma	0.301823	0.441952	no hit
1106	PWP2	A0A0B4J2E5|Q15269	Protein LOC102724159 OS=Homo sapiens GN=LOC102724159 PE=1 SV=1|Periodic tryptophan protein 2 homolog OS=Homo sapiens GN=PWP2 PE=2 SV=2	-0.0382903	hDFs +MMC - hDFs -MMC	limma	0.783239	0.858547	no hit
1107	RAB32	Q13637	Ras-related protein Rab-32 OS=Homo sapiens GN=RAB32 PE=1 SV=3	0.421155	hDFs +MMC - hDFs -MMC	limma	0.0096935	0.0370237	no hit
1108	TSTA3	Q13630	GDP-L-fucose synthase OS=Homo sapiens GN=TSTA3 PE=1 SV=1	-0.352597	hDFs +MMC - hDFs -MMC	limma	0.000404144	0.00459747	no hit
1109	MRTO4	Q9UKD2	mRNA turnover protein 4 homolog OS=Homo sapiens GN=MRTO4 PE=1 SV=2	0.30678	hDFs +MMC - hDFs -MMC	limma	0.0146742	0.0488552	no hit
1110	LIN7A	O14910	Protein lin-7 homolog A OS=Homo sapiens GN=LIN7A PE=1 SV=2	-0.114624	hDFs +MMC - hDFs -MMC	limma	0.605704	0.721938	no hit
1111	CTNNA1	P35221|P35221-2	Catenin alpha-1 OS=Homo sapiens GN=CTNNA1 PE=1 SV=1|Isoform 2 of Catenin alpha-1 OS=Homo sapiens GN=CTNNA1	-0.216666	hDFs +MMC - hDFs -MMC	limma	0.0597446	0.135694	no hit
1112	CUL2	A0A0A0MTN0|Q13617|Q13617-2	Cullin-2 OS=Homo sapiens GN=CUL2 PE=1 SV=1|Cullin-2 OS=Homo sapiens GN=CUL2 PE=1 SV=2|Isoform 2 of Cullin-2 OS=Homo sapiens GN=CUL2	-0.267287	hDFs +MMC - hDFs -MMC	limma	0.00291185	0.0163504	no hit
1113	MMP1	P03956	Interstitial collagenase OS=Homo sapiens GN=MMP1 PE=1 SV=3	1.90216	hDFs +MMC - hDFs -MMC	limma	2.56398e-06	0.000217814	hit
1114	WDR26	Q9H7D7|Q9H7D7-2	WD repeat-containing protein 26 OS=Homo sapiens GN=WDR26 PE=1 SV=3|Isoform 2 of WD repeat-containing protein 26 OS=Homo sapiens GN=WDR26	0.0266206	hDFs +MMC - hDFs -MMC	limma	0.768324	0.8482	no hit
1115	SQRDL	Q9Y6N5	Sulfide:quinone oxidoreductase, mitochondrial OS=Homo sapiens GN=SQRDL PE=1 SV=1	0.0816587	hDFs +MMC - hDFs -MMC	limma	0.542878	0.671411	no hit
1116	LPXN	B7Z5P7|O60711|O60711-2	Leupaxin OS=Homo sapiens GN=LPXN PE=1 SV=1|Leupaxin OS=Homo sapiens GN=LPXN PE=1 SV=1|Isoform 2 of Leupaxin OS=Homo sapiens GN=LPXN	0.273293	hDFs +MMC - hDFs -MMC	limma	0.185377	0.310365	no hit
1117	ANAPC2	Q9UJX6|Q9UJX6-2	Anaphase-promoting complex subunit 2 OS=Homo sapiens GN=ANAPC2 PE=1 SV=1|Isoform 2 of Anaphase-promoting complex subunit 2 OS=Homo sapiens GN=ANAPC2	0.321543	hDFs +MMC - hDFs -MMC	limma	0.0447177	0.10965	no hit
1118	RBM26	A0A087X0H9|Q5T8P6|Q5T8P6-2|Q5T8P6-3	RNA-binding protein 26 OS=Homo sapiens GN=RBM26 PE=1 SV=1|RNA-binding protein 26 OS=Homo sapiens GN=RBM26 PE=1 SV=3|Isoform 2 of RNA-binding protein 26 OS=Homo sapiens GN=RBM26|Isoform 3 of RNA-binding protein 26 OS=Homo sapiens GN=RBM26	0.484622	hDFs +MMC - hDFs -MMC	limma	0.00019429	0.00289895	no hit
1119	WDR35	Q9P2L0|Q9P2L0-2	WD repeat-containing protein 35 OS=Homo sapiens GN=WDR35 PE=1 SV=3|Isoform 2 of WD repeat-containing protein 35 OS=Homo sapiens GN=WDR35	0.0945593	hDFs +MMC - hDFs -MMC	limma	0.374292	0.516429	no hit
1120	TGFBR2	P37173|P37173-2	TGF-beta receptor type-2 OS=Homo sapiens GN=TGFBR2 PE=1 SV=2|Isoform 2 of TGF-beta receptor type-2 OS=Homo sapiens GN=TGFBR2	-0.393068	hDFs +MMC - hDFs -MMC	limma	0.00841986	0.0335457	no hit
1121	SYNC	Q9H7C4|Q9H7C4-2	Syncoilin OS=Homo sapiens GN=SYNC PE=1 SV=3|Isoform 2 of Syncoilin OS=Homo sapiens GN=SYNC	0.0626213	hDFs +MMC - hDFs -MMC	limma	0.674355	0.778398	no hit
1122	CPZ	Q66K79|Q66K79-2|Q66K79-3	Carboxypeptidase Z OS=Homo sapiens GN=CPZ PE=1 SV=2|Isoform 2 of Carboxypeptidase Z OS=Homo sapiens GN=CPZ|Isoform 3 of Carboxypeptidase Z OS=Homo sapiens GN=CPZ	-0.715213	hDFs +MMC - hDFs -MMC	limma	0.204403	0.333826	no hit
1123	ECI1	P42126|P42126-2	Enoyl-CoA delta isomerase 1, mitochondrial OS=Homo sapiens GN=ECI1 PE=1 SV=1|Isoform 2 of Enoyl-CoA delta isomerase 1, mitochondrial OS=Homo sapiens GN=ECI1	0.654166	hDFs +MMC - hDFs -MMC	limma	0.000326042	0.00402169	no hit
1124	WDR70	Q9NW82	WD repeat-containing protein 70 OS=Homo sapiens GN=WDR70 PE=1 SV=1	0.00485305	hDFs +MMC - hDFs -MMC	limma	0.963677	0.976241	no hit
1125	SGCB	Q16585	Beta-sarcoglycan OS=Homo sapiens GN=SGCB PE=1 SV=1	-0.136772	hDFs +MMC - hDFs -MMC	limma	0.339418	0.481345	no hit
1126	NRP2	A0A024R3W6|A0A024R412|O60462|O60462-2|O60462-3|O60462-4|O60462-5|Q7LBX6|X5D2Q8	Neuropilin 2, isoform CRA_h OS=Homo sapiens GN=NRP2 PE=1 SV=1|Neuropilin 2, isoform CRA_c OS=Homo sapiens GN=NRP2 PE=1 SV=1|Neuropilin-2 OS=Homo sapiens GN=NRP2 PE=1 SV=2|Isoform A0 of Neuropilin-2 OS=Homo sapiens GN=NRP2|Isoform A17 of Neuropilin-2 OS=Homo sapiens GN=NRP2|Isoform B0 of Neuropilin-2 OS=Homo sapiens GN=NRP2|Isoform B5 of Neuropilin-2 OS=Homo sapiens GN=NRP2|Neuropilin 2 OS=Homo sa…	-0.547976	hDFs +MMC - hDFs -MMC	limma	0.00586277	0.0262355	no hit
1127	TAF7	Q15545	Transcription initiation factor TFIID subunit 7 OS=Homo sapiens GN=TAF7 PE=1 SV=1	0.418711	hDFs +MMC - hDFs -MMC	limma	0.000420867	0.00472645	no hit
1128	TBC1D10B	Q4KMP7	TBC1 domain family member 10B OS=Homo sapiens GN=TBC1D10B PE=1 SV=3	-0.454507	hDFs +MMC - hDFs -MMC	limma	0.224022	0.357662	no hit
1129	PSMC4	P43686	26S protease regulatory subunit 6B OS=Homo sapiens GN=PSMC4 PE=1 SV=2	0.120613	hDFs +MMC - hDFs -MMC	limma	0.204998	0.334384	no hit
1130	MECR	Q9BV79	Trans-2-enoyl-CoA reductase, mitochondrial OS=Homo sapiens GN=MECR PE=1 SV=2	0.325713	hDFs +MMC - hDFs -MMC	limma	0.00755651	0.031126	no hit
1131	AGPAT3	Q9NRZ7|Q9NRZ7-2|Q9NRZ7-3	1-acyl-sn-glycerol-3-phosphate acyltransferase gamma OS=Homo sapiens GN=AGPAT3 PE=1 SV=1|Isoform 2 of 1-acyl-sn-glycerol-3-phosphate acyltransferase gamma OS=Homo sapiens GN=AGPAT3|Isoform 3 of 1-acyl-sn-glycerol-3-phosphate acyltransferase gamma OS=Homo sapiens GN=AGPAT3	0.199418	hDFs +MMC - hDFs -MMC	limma	0.0957611	0.191777	no hit
1132	B4GAT1	O43505	Beta-1,4-glucuronyltransferase 1 OS=Homo sapiens GN=B4GAT1 PE=1 SV=1	-0.134176	hDFs +MMC - hDFs -MMC	limma	0.200362	0.328756	no hit
1133	LAMTOR5	O43504	Ragulator complex protein LAMTOR5 OS=Homo sapiens GN=LAMTOR5 PE=1 SV=1	-0.118225	hDFs +MMC - hDFs -MMC	limma	0.281152	0.420773	no hit
1134	CPNE3	O75131	Copine-3 OS=Homo sapiens GN=CPNE3 PE=1 SV=1	-0.243529	hDFs +MMC - hDFs -MMC	limma	0.0531517	0.124755	no hit
1135	NMT1	P30419	Glycylpeptide N-tetradecanoyltransferase 1 OS=Homo sapiens GN=NMT1 PE=1 SV=2	-0.0327279	hDFs +MMC - hDFs -MMC	limma	0.663141	0.769368	no hit
1136	ZFP36L2	A0A087WUU9|P47974	Zinc finger protein 36, C3H1 type-like 2 OS=Homo sapiens GN=ZFP36L2 PE=1 SV=1|Zinc finger protein 36, C3H1 type-like 2 OS=Homo sapiens GN=ZFP36L2 PE=1 SV=3	0.444621	hDFs +MMC - hDFs -MMC	limma	0.000192202	0.00289236	no hit
1137	ASS1	P00966	Argininosuccinate synthase OS=Homo sapiens GN=ASS1 PE=1 SV=2	0.278759	hDFs +MMC - hDFs -MMC	limma	0.174842	0.297831	no hit
1138	SMAD5	Q99717	Mothers against decapentaplegic homolog 5 OS=Homo sapiens GN=SMAD5 PE=1 SV=1	-0.224699	hDFs +MMC - hDFs -MMC	limma	0.0615332	0.139059	no hit
1139	CDC37	Q16543	Hsp90 co-chaperone Cdc37 OS=Homo sapiens GN=CDC37 PE=1 SV=1	-0.262744	hDFs +MMC - hDFs -MMC	limma	0.00467925	0.0225862	no hit
1140	DHRS7B	A0A0C4DGQ8|Q6IAN0	Dehydrogenase/reductase SDR family member 7B OS=Homo sapiens GN=DHRS7B PE=1 SV=1|Dehydrogenase/reductase SDR family member 7B OS=Homo sapiens GN=DHRS7B PE=1 SV=2	-0.0773226	hDFs +MMC - hDFs -MMC	limma	0.466675	0.605637	no hit
1141	CDCP1	Q9H5V8|Q9H5V8-2	CUB domain-containing protein 1 OS=Homo sapiens GN=CDCP1 PE=1 SV=3|Isoform 2 of CUB domain-containing protein 1 OS=Homo sapiens GN=CDCP1	0.396384	hDFs +MMC - hDFs -MMC	limma	0.158687	0.276573	no hit
1142	BSG	P35613|P35613-2	Basigin OS=Homo sapiens GN=BSG PE=1 SV=2|Isoform 2 of Basigin OS=Homo sapiens GN=BSG	0.175182	hDFs +MMC - hDFs -MMC	limma	0.353204	0.49577	no hit
1143	SPTLC1	O15269	Serine palmitoyltransferase 1 OS=Homo sapiens GN=SPTLC1 PE=1 SV=1	-0.313662	hDFs +MMC - hDFs -MMC	limma	0.00274381	0.0157083	no hit
1144	ANXA11	P50995|P50995-2	Annexin A11 OS=Homo sapiens GN=ANXA11 PE=1 SV=1|Isoform 2 of Annexin A11 OS=Homo sapiens GN=ANXA11	-0.527237	hDFs +MMC - hDFs -MMC	limma	4.89412e-05	0.00130188	no hit
1145	MX1	P20591	Interferon-induced GTP-binding protein Mx1 OS=Homo sapiens GN=MX1 PE=1 SV=4	-0.0516468	hDFs +MMC - hDFs -MMC	limma	0.809945	0.877523	no hit
1146	GGH	Q92820	Gamma-glutamyl hydrolase OS=Homo sapiens GN=GGH PE=1 SV=2	0.625471	hDFs +MMC - hDFs -MMC	limma	0.0543975	0.126819	no hit
1147	SRSF5	Q13243	Serine/arginine-rich splicing factor 5 OS=Homo sapiens GN=SRSF5 PE=1 SV=1	0.0434289	hDFs +MMC - hDFs -MMC	limma	0.58793	0.707154	no hit
1148	SRSF9	Q13242	Serine/arginine-rich splicing factor 9 OS=Homo sapiens GN=SRSF9 PE=1 SV=1	0.117477	hDFs +MMC - hDFs -MMC	limma	0.110079	0.21355	no hit
1149	GSTM3	P21266	Glutathione S-transferase Mu 3 OS=Homo sapiens GN=GSTM3 PE=1 SV=3	-0.170408	hDFs +MMC - hDFs -MMC	limma	0.495103	0.632019	no hit
1150	SLC26A11	Q86WA9	Sodium-independent sulfate anion transporter OS=Homo sapiens GN=SLC26A11 PE=2 SV=2	-0.215129	hDFs +MMC - hDFs -MMC	limma	0.142614	0.256858	no hit
1151	RPA3	B5MC59|P35244	Replication protein A 14 kDa subunit OS=Homo sapiens GN=RPA3 PE=1 SV=1|Replication protein A 14 kDa subunit OS=Homo sapiens GN=RPA3 PE=1 SV=1	-0.201846	hDFs +MMC - hDFs -MMC	limma	0.0134834	0.0461448	no hit
1152	COL14A1	Q05707-2	Isoform 2 of Collagen alpha-1(XIV) chain OS=Homo sapiens GN=COL14A1	-0.301449	hDFs +MMC - hDFs -MMC	limma	0.289268	0.428934	no hit
1153	TTC13	Q8NBP0|Q8NBP0-2	Tetratricopeptide repeat protein 13 OS=Homo sapiens GN=TTC13 PE=2 SV=3|Isoform 2 of Tetratricopeptide repeat protein 13 OS=Homo sapiens GN=TTC13	-0.0986264	hDFs +MMC - hDFs -MMC	limma	0.505077	0.640763	no hit
1154	SLC1A3	A0A087WT87|A0A087X0U3|P43003|P43003-2	Excitatory amino acid transporter 1 OS=Homo sapiens GN=SLC1A3 PE=1 SV=1|Excitatory amino acid transporter 1 OS=Homo sapiens GN=SLC1A3 PE=1 SV=1|Excitatory amino acid transporter 1 OS=Homo sapiens GN=SLC1A3 PE=1 SV=1|Isoform 2 of Excitatory amino acid transporter 1 OS=Homo sapiens GN=SLC1A3	-0.422342	hDFs +MMC - hDFs -MMC	limma	0.0845499	0.175809	no hit
1155	MCM3	P25205	DNA replication licensing factor MCM3 OS=Homo sapiens GN=MCM3 PE=1 SV=3	0.0554914	hDFs +MMC - hDFs -MMC	limma	0.760053	0.843269	no hit
1156	MRPS26	Q9BYN8	28S ribosomal protein S26, mitochondrial OS=Homo sapiens GN=MRPS26 PE=1 SV=1	0.180619	hDFs +MMC - hDFs -MMC	limma	0.0131774	0.0454818	no hit
1157	TLDC1	Q6P9B6	TLD domain-containing protein 1 OS=Homo sapiens GN=TLDC1 PE=1 SV=2	-0.230485	hDFs +MMC - hDFs -MMC	limma	0.048105	0.115728	no hit
1158	HNRNPH3	P31942|P31942-2	Heterogeneous nuclear ribonucleoprotein H3 OS=Homo sapiens GN=HNRNPH3 PE=1 SV=2|Isoform 2 of Heterogeneous nuclear ribonucleoprotein H3 OS=Homo sapiens GN=HNRNPH3	0.0901381	hDFs +MMC - hDFs -MMC	limma	0.249349	0.384912	no hit
1159	KIAA1468	Q9P260-2	Isoform 2 of LisH domain and HEAT repeat-containing protein KIAA1468 OS=Homo sapiens GN=KIAA1468	-0.0305844	hDFs +MMC - hDFs -MMC	limma	0.735149	0.826474	no hit
1160	PGAM1	P18669	Phosphoglycerate mutase 1 OS=Homo sapiens GN=PGAM1 PE=1 SV=2	-0.418764	hDFs +MMC - hDFs -MMC	limma	0.00022119	0.00314203	no hit
1161	IRGQ	Q8WZA9	Immunity-related GTPase family Q protein OS=Homo sapiens GN=IRGQ PE=1 SV=1	0.201238	hDFs +MMC - hDFs -MMC	limma	0.0105751	0.0391146	no hit
1162	RPIA	P49247	Ribose-5-phosphate isomerase OS=Homo sapiens GN=RPIA PE=1 SV=3	0.0419385	hDFs +MMC - hDFs -MMC	limma	0.624177	0.736695	no hit
1163	EFHD2	Q96C19	EF-hand domain-containing protein D2 OS=Homo sapiens GN=EFHD2 PE=1 SV=1	0.989302	hDFs +MMC - hDFs -MMC	limma	0.000218441	0.00313495	no hit
1164	C18orf32	Q8TCD1	UPF0729 protein C18orf32 OS=Homo sapiens GN=C18orf32 PE=3 SV=1	-0.296766	hDFs +MMC - hDFs -MMC	limma	0.0124305	0.0436185	no hit
1165	GPD1L	Q8N335	Glycerol-3-phosphate dehydrogenase 1-like protein OS=Homo sapiens GN=GPD1L PE=1 SV=1	0.132682	hDFs +MMC - hDFs -MMC	limma	0.389734	0.53152	no hit
1166	XPC	Q01831|Q01831-2	DNA repair protein complementing XP-C cells OS=Homo sapiens GN=XPC PE=1 SV=4|Isoform 2 of DNA repair protein complementing XP-C cells OS=Homo sapiens GN=XPC	0.361697	hDFs +MMC - hDFs -MMC	limma	0.00194804	0.0127934	no hit
1167	COTL1	Q14019	Coactosin-like protein OS=Homo sapiens GN=COTL1 PE=1 SV=3	-0.0422118	hDFs +MMC - hDFs -MMC	limma	0.760248	0.843269	no hit
1168	FAM129B	Q96TA1	Niban-like protein 1 OS=Homo sapiens GN=FAM129B PE=1 SV=3	-0.405825	hDFs +MMC - hDFs -MMC	limma	0.000504101	0.00527191	no hit
1169	ASAP2	O43150|O43150-2	Arf-GAP with SH3 domain, ANK repeat and PH domain-containing protein 2 OS=Homo sapiens GN=ASAP2 PE=1 SV=3|Isoform 2 of Arf-GAP with SH3 domain, ANK repeat and PH domain-containing protein 2 OS=Homo sapiens GN=ASAP2	-0.126955	hDFs +MMC - hDFs -MMC	limma	0.295436	0.43514	no hit
1170	AKT3	Q9Y243|Q9Y243-2	RAC-gamma serine/threonine-protein kinase OS=Homo sapiens GN=AKT3 PE=1 SV=1|Isoform 2 of RAC-gamma serine/threonine-protein kinase OS=Homo sapiens GN=AKT3	-0.0323701	hDFs +MMC - hDFs -MMC	limma	0.730234	0.822558	no hit
1171	NUP35	Q8NFH5|Q8NFH5-2	Nucleoporin NUP53 OS=Homo sapiens GN=NUP35 PE=1 SV=1|Isoform 2 of Nucleoporin NUP53 OS=Homo sapiens GN=NUP35	0.498169	hDFs +MMC - hDFs -MMC	limma	0.000236518	0.0032273	no hit
1172	CCDC124	Q96CT7	Coiled-coil domain-containing protein 124 OS=Homo sapiens GN=CCDC124 PE=1 SV=1	0.040211	hDFs +MMC - hDFs -MMC	limma	0.772973	0.850962	no hit
1173	RBM15B	Q8NDT2	Putative RNA-binding protein 15B OS=Homo sapiens GN=RBM15B PE=1 SV=3	-0.0732602	hDFs +MMC - hDFs -MMC	limma	0.361911	0.504816	no hit
1174	ALDH4A1	P30038	Delta-1-pyrroline-5-carboxylate dehydrogenase, mitochondrial OS=Homo sapiens GN=ALDH4A1 PE=1 SV=3	-0.417668	hDFs +MMC - hDFs -MMC	limma	0.0351411	0.0926367	no hit
1175	MAN2B2	E9PCD7|H0YA68|Q9Y2E5|Q9Y2E5-2	Alpha-mannosidase OS=Homo sapiens GN=MAN2B2 PE=1 SV=1|Alpha-mannosidase (Fragment) OS=Homo sapiens GN=MAN2B2 PE=1 SV=1|Epididymis-specific alpha-mannosidase OS=Homo sapiens GN=MAN2B2 PE=1 SV=4|Isoform 2 of Epididymis-specific alpha-mannosidase OS=Homo sapiens GN=MAN2B2	0.23517	hDFs +MMC - hDFs -MMC	limma	0.0908104	0.184244	no hit
1176	PRMT1	E9PKG1|H7C2I1|Q99873|Q99873-2|Q99873-3|Q99873-4	Protein arginine N-methyltransferase 1 OS=Homo sapiens GN=PRMT1 PE=1 SV=1|Protein arginine N-methyltransferase 1 OS=Homo sapiens GN=PRMT1 PE=1 SV=1|Protein arginine N-methyltransferase 1 OS=Homo sapiens GN=PRMT1 PE=1 SV=2|Isoform 2 of Protein arginine N-methyltransferase 1 OS=Homo sapiens GN=PRMT1|Isoform 3 of Protein arginine N-methyltransferase 1 OS=Homo sapiens GN=PRMT1|Isoform 4 of Protein ar…	-0.358342	hDFs +MMC - hDFs -MMC	limma	0.0179463	0.0567651	no hit
1177	PRELP	P51888	Prolargin OS=Homo sapiens GN=PRELP PE=1 SV=1	-0.482203	hDFs +MMC - hDFs -MMC	limma	0.120569	0.228596	no hit
1178	RNF20	Q5VTR2	E3 ubiquitin-protein ligase BRE1A OS=Homo sapiens GN=RNF20 PE=1 SV=2	-0.0199227	hDFs +MMC - hDFs -MMC	limma	0.789989	0.862894	no hit
1179	PEA15	Q15121|Q15121-2	Astrocytic phosphoprotein PEA-15 OS=Homo sapiens GN=PEA15 PE=1 SV=2|Isoform 2 of Astrocytic phosphoprotein PEA-15 OS=Homo sapiens GN=PEA15	0.497351	hDFs +MMC - hDFs -MMC	limma	0.00728058	0.030242	no hit
1180	ZC3HAV1	Q7Z2W4	Zinc finger CCCH-type antiviral protein 1 OS=Homo sapiens GN=ZC3HAV1 PE=1 SV=3	0.37051	hDFs +MMC - hDFs -MMC	limma	0.000741538	0.006962	no hit
1181	NUP58	H7BYF2|Q5JRG1|Q9BVL2|Q9BVL2-2|Q9BVL2-3	Nucleoporin p58/p45 (Fragment) OS=Homo sapiens GN=NUP58 PE=1 SV=1|Nucleoporin p58/p45 (Fragment) OS=Homo sapiens GN=NUP58 PE=1 SV=1|Nucleoporin p58/p45 OS=Homo sapiens GN=NUP58 PE=1 SV=1|Isoform 2 of Nucleoporin p58/p45 OS=Homo sapiens GN=NUP58|Isoform 3 of Nucleoporin p58/p45 OS=Homo sapiens GN=NUP58	0.815638	hDFs +MMC - hDFs -MMC	limma	0.00560145	0.0253897	no hit
1182	ZEB1	P37275|P37275-2|P37275-3|P37275-4|P37275-5	Zinc finger E-box-binding homeobox 1 OS=Homo sapiens GN=ZEB1 PE=1 SV=2|Isoform 2 of Zinc finger E-box-binding homeobox 1 OS=Homo sapiens GN=ZEB1|Isoform 3 of Zinc finger E-box-binding homeobox 1 OS=Homo sapiens GN=ZEB1|Isoform 4 of Zinc finger E-box-binding homeobox 1 OS=Homo sapiens GN=ZEB1|Isoform 5 of Zinc finger E-box-binding homeobox 1 OS=Homo sapiens GN=ZEB1	0.694084	hDFs +MMC - hDFs -MMC	limma	0.00196059	0.0128598	no hit
1183	WDR12	Q9GZL7	Ribosome biogenesis protein WDR12 OS=Homo sapiens GN=WDR12 PE=1 SV=2	0.707615	hDFs +MMC - hDFs -MMC	limma	5.1678e-06	0.000338827	no hit
1184	COL8A1	P27658	Collagen alpha-1(VIII) chain OS=Homo sapiens GN=COL8A1 PE=1 SV=2	-0.325367	hDFs +MMC - hDFs -MMC	limma	0.317577	0.458394	no hit
1185	YWHAQ	P27348	14-3-3 protein theta OS=Homo sapiens GN=YWHAQ PE=1 SV=1	-0.198864	hDFs +MMC - hDFs -MMC	limma	0.132572	0.24355	no hit
1186	RPS24	A0A087WUS0|E7ETK0|P62847|P62847-2|P62847-3|P62847-4	40S ribosomal protein S24 OS=Homo sapiens GN=RPS24 PE=1 SV=1|40S ribosomal protein S24 OS=Homo sapiens GN=RPS24 PE=1 SV=1|40S ribosomal protein S24 OS=Homo sapiens GN=RPS24 PE=1 SV=1|Isoform 2 of 40S ribosomal protein S24 OS=Homo sapiens GN=RPS24|Isoform 3 of 40S ribosomal protein S24 OS=Homo sapiens GN=RPS24|Isoform 4 of 40S ribosomal protein S24 OS=Homo sapiens GN=RPS24	-0.0420017	hDFs +MMC - hDFs -MMC	limma	0.576334	0.69746	no hit
1187	LPAR1	Q6GPG7|Q92633|Q92633-2	LPAR1 protein OS=Homo sapiens GN=LPAR1 PE=1 SV=1|Lysophosphatidic acid receptor 1 OS=Homo sapiens GN=LPAR1 PE=1 SV=3|Isoform 2 of Lysophosphatidic acid receptor 1 OS=Homo sapiens GN=LPAR1	-0.354625	hDFs +MMC - hDFs -MMC	limma	0.0363801	0.0949525	no hit
1188	LPCAT1	Q8NF37	Lysophosphatidylcholine acyltransferase 1 OS=Homo sapiens GN=LPCAT1 PE=1 SV=2	-0.250545	hDFs +MMC - hDFs -MMC	limma	0.033952	0.0904985	no hit
1189	HSPA4	P34932	Heat shock 70 kDa protein 4 OS=Homo sapiens GN=HSPA4 PE=1 SV=4	-0.226659	hDFs +MMC - hDFs -MMC	limma	0.00425789	0.0211369	no hit
1190	EMC3	Q9P0I2	ER membrane protein complex subunit 3 OS=Homo sapiens GN=EMC3 PE=1 SV=3	0.1469	hDFs +MMC - hDFs -MMC	limma	0.193957	0.320744	no hit
1191	RANBP9	Q96S59	Ran-binding protein 9 OS=Homo sapiens GN=RANBP9 PE=1 SV=1	-0.196266	hDFs +MMC - hDFs -MMC	limma	0.0804515	0.169495	no hit
1192	NCL	P19338	Nucleolin OS=Homo sapiens GN=NCL PE=1 SV=3	0.330647	hDFs +MMC - hDFs -MMC	limma	0.00450492	0.022031	no hit
1193	DNAJC9	Q8WXX5	DnaJ homolog subfamily C member 9 OS=Homo sapiens GN=DNAJC9 PE=1 SV=1	-0.0543478	hDFs +MMC - hDFs -MMC	limma	0.722535	0.816126	no hit
1194	RICTOR	Q6R327|Q6R327-3	Rapamycin-insensitive companion of mTOR OS=Homo sapiens GN=RICTOR PE=1 SV=1|Isoform 3 of Rapamycin-insensitive companion of mTOR OS=Homo sapiens GN=RICTOR	0.0707762	hDFs +MMC - hDFs -MMC	limma	0.350097	0.49238	no hit
1195	CAND2	O75155|O75155-2	Cullin-associated NEDD8-dissociated protein 2 OS=Homo sapiens GN=CAND2 PE=1 SV=3|Isoform 2 of Cullin-associated NEDD8-dissociated protein 2 OS=Homo sapiens GN=CAND2	-0.352958	hDFs +MMC - hDFs -MMC	limma	0.00314651	0.0171737	no hit
1196	MRI1	Q9BV20	Methylthioribose-1-phosphate isomerase OS=Homo sapiens GN=MRI1 PE=1 SV=1	-0.242034	hDFs +MMC - hDFs -MMC	limma	0.0757709	0.162164	no hit
1197	PODXL	O00592|O00592-2	Podocalyxin OS=Homo sapiens GN=PODXL PE=1 SV=2|Isoform 2 of Podocalyxin OS=Homo sapiens GN=PODXL	-0.790465	hDFs +MMC - hDFs -MMC	limma	0.00996435	0.0376486	no hit
1198	NUP188	Q5SRE5	Nucleoporin NUP188 homolog OS=Homo sapiens GN=NUP188 PE=1 SV=1	-0.0348319	hDFs +MMC - hDFs -MMC	limma	0.564825	0.68976	no hit
1199	TRAP1	Q12931|Q12931-2	Heat shock protein 75 kDa, mitochondrial OS=Homo sapiens GN=TRAP1 PE=1 SV=3|Isoform 2 of Heat shock protein 75 kDa, mitochondrial OS=Homo sapiens GN=TRAP1	0.041728	hDFs +MMC - hDFs -MMC	limma	0.665528	0.770573	no hit
1200	MTHFD1	F5H2F4|P11586	C-1-tetrahydrofolate synthase, cytoplasmic OS=Homo sapiens GN=MTHFD1 PE=1 SV=1|C-1-tetrahydrofolate synthase, cytoplasmic OS=Homo sapiens GN=MTHFD1 PE=1 SV=3	-0.273837	hDFs +MMC - hDFs -MMC	limma	0.0177557	0.0563707	no hit
1201	COG7	P83436	Conserved oligomeric Golgi complex subunit 7 OS=Homo sapiens GN=COG7 PE=1 SV=1	-0.369298	hDFs +MMC - hDFs -MMC	limma	0.0031427	0.0171737	no hit
1202	COPS2	P61201|P61201-2	COP9 signalosome complex subunit 2 OS=Homo sapiens GN=COPS2 PE=1 SV=1|Isoform 2 of COP9 signalosome complex subunit 2 OS=Homo sapiens GN=COPS2	-0.211555	hDFs +MMC - hDFs -MMC	limma	0.00599928	0.0266202	no hit
1203	GNA12	Q03113	Guanine nucleotide-binding protein subunit alpha-12 OS=Homo sapiens GN=GNA12 PE=1 SV=4	-0.226875	hDFs +MMC - hDFs -MMC	limma	0.111857	0.216043	no hit
1204	CD59	E9PNW4|E9PR17|P13987	CD59 glycoprotein OS=Homo sapiens GN=CD59 PE=1 SV=1|CD59 glycoprotein OS=Homo sapiens GN=CD59 PE=1 SV=1|CD59 glycoprotein OS=Homo sapiens GN=CD59 PE=1 SV=1	-0.718793	hDFs +MMC - hDFs -MMC	limma	0.00120332	0.00929308	no hit
1205	GTF2F2	P13984	General transcription factor IIF subunit 2 OS=Homo sapiens GN=GTF2F2 PE=1 SV=2	0.293074	hDFs +MMC - hDFs -MMC	limma	0.0140761	0.0473428	no hit
1206	C2orf69	Q8N8R5	UPF0565 protein C2orf69 OS=Homo sapiens GN=C2orf69 PE=1 SV=1	0.100331	hDFs +MMC - hDFs -MMC	limma	0.127359	0.237534	no hit
1207	RPS21	P63220|Q8WVC2	40S ribosomal protein S21 OS=Homo sapiens GN=RPS21 PE=1 SV=1|40S ribosomal protein S21 OS=Homo sapiens GN=RPS21 PE=1 SV=1	0.012338	hDFs +MMC - hDFs -MMC	limma	0.880384	0.923518	no hit
1208	LEO1	Q8WVC0	RNA polymerase-associated protein LEO1 OS=Homo sapiens GN=LEO1 PE=1 SV=1	-0.258553	hDFs +MMC - hDFs -MMC	limma	0.0982171	0.195876	no hit
1209	DCAKD	K7ESP4|Q8WVC6	Dephospho-CoA kinase domain-containing protein (Fragment) OS=Homo sapiens GN=DCAKD PE=1 SV=1|Dephospho-CoA kinase domain-containing protein OS=Homo sapiens GN=DCAKD PE=1 SV=1	0.222313	hDFs +MMC - hDFs -MMC	limma	0.0093354	0.036101	no hit
1210	LSM2	Q9Y333	U6 snRNA-associated Sm-like protein LSm2 OS=Homo sapiens GN=LSM2 PE=1 SV=1	0.46236	hDFs +MMC - hDFs -MMC	limma	0.0270418	0.076864	no hit
1211	ACAD11	Q709F0	Acyl-CoA dehydrogenase family member 11 OS=Homo sapiens GN=ACAD11 PE=1 SV=2	-0.0389399	hDFs +MMC - hDFs -MMC	limma	0.661879	0.768374	no hit
1212	PTX3	P26022	Pentraxin-related protein PTX3 OS=Homo sapiens GN=PTX3 PE=1 SV=3	3.01065	hDFs +MMC - hDFs -MMC	limma	7.37394e-07	9.70964e-05	hit
1213	TAPT1	Q6NXT6|Q6NXT6-2	Transmembrane anterior posterior transformation protein 1 homolog OS=Homo sapiens GN=TAPT1 PE=1 SV=1|Isoform 2 of Transmembrane anterior posterior transformation protein 1 homolog OS=Homo sapiens GN=TAPT1	-0.205617	hDFs +MMC - hDFs -MMC	limma	0.0634776	0.141848	no hit
1214	CAND1	Q86VP6	Cullin-associated NEDD8-dissociated protein 1 OS=Homo sapiens GN=CAND1 PE=1 SV=2	-0.390168	hDFs +MMC - hDFs -MMC	limma	0.000207897	0.00303322	no hit
1215	NOC2L	Q9Y3T9	Nucleolar complex protein 2 homolog OS=Homo sapiens GN=NOC2L PE=1 SV=4	0.52539	hDFs +MMC - hDFs -MMC	limma	7.41406e-05	0.00160007	no hit
1216	CAPN5	A0A087X0C8|E7EV01|O15484	Calpain-5 OS=Homo sapiens GN=CAPN5 PE=1 SV=1|Calpain-5 OS=Homo sapiens GN=CAPN5 PE=1 SV=2|Calpain-5 OS=Homo sapiens GN=CAPN5 PE=1 SV=2	-0.233286	hDFs +MMC - hDFs -MMC	limma	0.00933159	0.036101	no hit
1217	FAR1	Q8WVX9	Fatty acyl-CoA reductase 1 OS=Homo sapiens GN=FAR1 PE=1 SV=1	-0.19644	hDFs +MMC - hDFs -MMC	limma	0.0205828	0.0631023	no hit
1218	UTP18	Q9Y5J1	U3 small nucleolar RNA-associated protein 18 homolog OS=Homo sapiens GN=UTP18 PE=1 SV=3	0.339993	hDFs +MMC - hDFs -MMC	limma	0.00627532	0.0273444	no hit
1219	SRM	P19623	Spermidine synthase OS=Homo sapiens GN=SRM PE=1 SV=1	-0.500771	hDFs +MMC - hDFs -MMC	limma	0.000217293	0.00312699	no hit
1220	ACADVL	P49748|P49748-3	Very long-chain specific acyl-CoA dehydrogenase, mitochondrial OS=Homo sapiens GN=ACADVL PE=1 SV=1|Isoform 3 of Very long-chain specific acyl-CoA dehydrogenase, mitochondrial OS=Homo sapiens GN=ACADVL	-0.40765	hDFs +MMC - hDFs -MMC	limma	0.00308138	0.0170495	no hit
1221	TRO	A0A087X070|G5E9N2|Q12816|Q12816-2|Q12816-4|Q12816-5	Trophinin OS=Homo sapiens GN=TRO PE=1 SV=1|Trophinin OS=Homo sapiens GN=TRO PE=1 SV=1|Trophinin OS=Homo sapiens GN=TRO PE=1 SV=3|Isoform 2 of Trophinin OS=Homo sapiens GN=TRO|Isoform 4 of Trophinin OS=Homo sapiens GN=TRO|Isoform 5 of Trophinin OS=Homo sapiens GN=TRO	-0.119666	hDFs +MMC - hDFs -MMC	limma	0.393327	0.535449	no hit
1222	DTX3L	Q8TDB6	E3 ubiquitin-protein ligase DTX3L OS=Homo sapiens GN=DTX3L PE=1 SV=1	-0.227521	hDFs +MMC - hDFs -MMC	limma	0.033859	0.0904168	no hit
1223	SCAI	Q8N9R8|Q8N9R8-2	Protein SCAI OS=Homo sapiens GN=SCAI PE=1 SV=2|Isoform 2 of Protein SCAI OS=Homo sapiens GN=SCAI	-0.123554	hDFs +MMC - hDFs -MMC	limma	0.161374	0.279867	no hit
1224	BRD3	Q15059	Bromodomain-containing protein 3 OS=Homo sapiens GN=BRD3 PE=1 SV=1	-0.459684	hDFs +MMC - hDFs -MMC	limma	0.000284191	0.00366871	no hit
1225	ACAP2	Q15057	Arf-GAP with coiled-coil, ANK repeat and PH domain-containing protein 2 OS=Homo sapiens GN=ACAP2 PE=1 SV=3	-0.100632	hDFs +MMC - hDFs -MMC	limma	0.256381	0.392546	no hit
1226	SNX4	O95219	Sorting nexin-4 OS=Homo sapiens GN=SNX4 PE=1 SV=1	0.0714485	hDFs +MMC - hDFs -MMC	limma	0.349277	0.491716	no hit
1227	STBD1	O95210	Starch-binding domain-containing protein 1 OS=Homo sapiens GN=STBD1 PE=1 SV=1	0.267137	hDFs +MMC - hDFs -MMC	limma	0.0196786	0.0608974	no hit
1228	MRPL46	Q9H2W6	39S ribosomal protein L46, mitochondrial OS=Homo sapiens GN=MRPL46 PE=1 SV=1	0.163678	hDFs +MMC - hDFs -MMC	limma	0.115486	0.221347	no hit
1229	PRPF8	Q6P2Q9	Pre-mRNA-processing-splicing factor 8 OS=Homo sapiens GN=PRPF8 PE=1 SV=2	-0.0355078	hDFs +MMC - hDFs -MMC	limma	0.610561	0.725757	no hit
1230	APOL3	O95236|O95236-2	Apolipoprotein L3 OS=Homo sapiens GN=APOL3 PE=1 SV=3|Isoform 2 of Apolipoprotein L3 OS=Homo sapiens GN=APOL3	0.0570432	hDFs +MMC - hDFs -MMC	limma	0.594591	0.712563	no hit
1231	GMPS	P49915	GMP synthase [glutamine-hydrolyzing] OS=Homo sapiens GN=GMPS PE=1 SV=1	-0.10662	hDFs +MMC - hDFs -MMC	limma	0.182522	0.30686	no hit
1232	FOXRED1	Q96CU9|Q96CU9-3	FAD-dependent oxidoreductase domain-containing protein 1 OS=Homo sapiens GN=FOXRED1 PE=1 SV=2|Isoform 3 of FAD-dependent oxidoreductase domain-containing protein 1 OS=Homo sapiens GN=FOXRED1	-0.129653	hDFs +MMC - hDFs -MMC	limma	0.147725	0.262329	no hit
1233	PTPRG	A0A087WWP7|A0A087X1P0|P23470|P23470-2	Receptor-type tyrosine-protein phosphatase gamma OS=Homo sapiens GN=PTPRG PE=1 SV=1|Receptor-type tyrosine-protein phosphatase gamma OS=Homo sapiens GN=PTPRG PE=1 SV=1|Receptor-type tyrosine-protein phosphatase gamma OS=Homo sapiens GN=PTPRG PE=1 SV=4|Isoform 2 of Receptor-type tyrosine-protein phosphatase gamma OS=Homo sapiens GN=PTPRG	-0.416121	hDFs +MMC - hDFs -MMC	limma	0.00469134	0.0225862	no hit
1234	PAK4	O96013	Serine/threonine-protein kinase PAK 4 OS=Homo sapiens GN=PAK4 PE=1 SV=1	-0.0502686	hDFs +MMC - hDFs -MMC	limma	0.508974	0.643352	no hit
1235	ADSS	P30520	Adenylosuccinate synthetase isozyme 2 OS=Homo sapiens GN=ADSS PE=1 SV=3	-0.0557795	hDFs +MMC - hDFs -MMC	limma	0.607372	0.723108	no hit
1236	POP1	Q99575	Ribonucleases P/MRP protein subunit POP1 OS=Homo sapiens GN=POP1 PE=1 SV=2	0.185082	hDFs +MMC - hDFs -MMC	limma	0.0179553	0.0567651	no hit
1237	DDX58	O95786	Probable ATP-dependent RNA helicase DDX58 OS=Homo sapiens GN=DDX58 PE=1 SV=2	-0.132284	hDFs +MMC - hDFs -MMC	limma	0.283989	0.423411	no hit
1238	CSNK2A2	P19784	Casein kinase II subunit alpha' OS=Homo sapiens GN=CSNK2A2 PE=1 SV=1	-0.11405	hDFs +MMC - hDFs -MMC	limma	0.336877	0.478644	no hit
1239	BLOC1S5	Q8TDH9	Biogenesis of lysosome-related organelles complex 1 subunit 5 OS=Homo sapiens GN=BLOC1S5 PE=1 SV=1	-0.110131	hDFs +MMC - hDFs -MMC	limma	0.401223	0.542308	no hit
1240	GLT8D1	Q68CQ7	Glycosyltransferase 8 domain-containing protein 1 OS=Homo sapiens GN=GLT8D1 PE=1 SV=2	-0.318088	hDFs +MMC - hDFs -MMC	limma	0.0498699	0.119265	no hit
1241	SF3B3	Q15393	Splicing factor 3B subunit 3 OS=Homo sapiens GN=SF3B3 PE=1 SV=4	-0.149006	hDFs +MMC - hDFs -MMC	limma	0.0434718	0.108033	no hit
1242	PUM3	Q15397	Pumilio homolog 3 OS=Homo sapiens GN=PUM3 PE=1 SV=3	0.393809	hDFs +MMC - hDFs -MMC	limma	4.93473e-05	0.00130609	no hit
1243	EEF2K	O00418	Eukaryotic elongation factor 2 kinase OS=Homo sapiens GN=EEF2K PE=1 SV=2	-0.304247	hDFs +MMC - hDFs -MMC	limma	0.00205963	0.0132912	no hit
1244	NDUFAF2	Q8N183	Mimitin, mitochondrial OS=Homo sapiens GN=NDUFAF2 PE=1 SV=1	0.877423	hDFs +MMC - hDFs -MMC	limma	0.0053575	0.0246876	no hit
1245	RPL38	P63173	60S ribosomal protein L38 OS=Homo sapiens GN=RPL38 PE=1 SV=2	0.0336164	hDFs +MMC - hDFs -MMC	limma	0.737492	0.828023	no hit
1246	MICU2	Q8IYU8	Calcium uptake protein 2, mitochondrial OS=Homo sapiens GN=MICU2 PE=1 SV=2	-0.0403417	hDFs +MMC - hDFs -MMC	limma	0.574797	0.696768	no hit
1247	ARF1	P61204|P84077	ADP-ribosylation factor 3 OS=Homo sapiens GN=ARF3 PE=1 SV=2|ADP-ribosylation factor 1 OS=Homo sapiens GN=ARF1 PE=1 SV=2	0.113725	hDFs +MMC - hDFs -MMC	limma	0.526278	0.657176	no hit
1248	PDIA6	Q15084|Q15084-2|Q15084-3|Q15084-4|Q15084-5	Protein disulfide-isomerase A6 OS=Homo sapiens GN=PDIA6 PE=1 SV=1|Isoform 2 of Protein disulfide-isomerase A6 OS=Homo sapiens GN=PDIA6|Isoform 3 of Protein disulfide-isomerase A6 OS=Homo sapiens GN=PDIA6|Isoform 4 of Protein disulfide-isomerase A6 OS=Homo sapiens GN=PDIA6|Isoform 5 of Protein disulfide-isomerase A6 OS=Homo sapiens GN=PDIA6	-0.208736	hDFs +MMC - hDFs -MMC	limma	0.0266557	0.0758894	no hit
1249	ZC2HC1A	Q96GY0	Zinc finger C2HC domain-containing protein 1A OS=Homo sapiens GN=ZC2HC1A PE=1 SV=2	0.656617	hDFs +MMC - hDFs -MMC	limma	0.00661793	0.0285243	no hit
1250	ITGA6	P23229|P23229-2|P23229-3|P23229-4|P23229-5|P23229-6|P23229-7|P23229-9	Integrin alpha-6 OS=Homo sapiens GN=ITGA6 PE=1 SV=5|Isoform Alpha-6X1A of Integrin alpha-6 OS=Homo sapiens GN=ITGA6|Isoform Alpha-6X1B of Integrin alpha-6 OS=Homo sapiens GN=ITGA6|Isoform Alpha-6X2A of Integrin alpha-6 OS=Homo sapiens GN=ITGA6|Isoform Alpha-6X2B of Integrin alpha-6 OS=Homo sapiens GN=ITGA6|Isoform Alpha-6X1X2A of Integrin alpha-6 OS=Homo sapiens GN=ITGA6|Isoform 7 of Integrin alp…	0.000171152	hDFs +MMC - hDFs -MMC	limma	0.998095	0.998285	no hit
1251	NUDCD1	Q96RS6|Q96RS6-2|Q96RS6-3	NudC domain-containing protein 1 OS=Homo sapiens GN=NUDCD1 PE=1 SV=2|Isoform 2 of NudC domain-containing protein 1 OS=Homo sapiens GN=NUDCD1|Isoform 3 of NudC domain-containing protein 1 OS=Homo sapiens GN=NUDCD1	0.0845178	hDFs +MMC - hDFs -MMC	limma	0.3147	0.455226	no hit
1252	FKBP2	P26885	Peptidyl-prolyl cis-trans isomerase FKBP2 OS=Homo sapiens GN=FKBP2 PE=1 SV=2	-0.520447	hDFs +MMC - hDFs -MMC	limma	0.00291694	0.0163616	no hit
1253	CRISPLD2	H3BTI0|Q9H0B8	Cysteine-rich secretory protein LCCL domain-containing 2 OS=Homo sapiens GN=CRISPLD2 PE=1 SV=1|Cysteine-rich secretory protein LCCL domain-containing 2 OS=Homo sapiens GN=CRISPLD2 PE=2 SV=1	1.21951	hDFs +MMC - hDFs -MMC	limma	0.00363477	0.0189788	hit
1254	THOC6	Q86W42|Q86W42-2|Q86W42-3	THO complex subunit 6 homolog OS=Homo sapiens GN=THOC6 PE=1 SV=1|Isoform 2 of THO complex subunit 6 homolog OS=Homo sapiens GN=THOC6|Isoform 3 of THO complex subunit 6 homolog OS=Homo sapiens GN=THOC6	0.00441095	hDFs +MMC - hDFs -MMC	limma	0.963599	0.976241	no hit
1255	FOSL2	C9JCN8|P15408|P15408-3	Fos-related antigen 2 (Fragment) OS=Homo sapiens GN=FOSL2 PE=1 SV=1|Fos-related antigen 2 OS=Homo sapiens GN=FOSL2 PE=1 SV=1|Isoform 3 of Fos-related antigen 2 OS=Homo sapiens GN=FOSL2	0.41907	hDFs +MMC - hDFs -MMC	limma	0.0676924	0.14868	no hit
1256	TMX2	Q9Y320|Q9Y320-2	Thioredoxin-related transmembrane protein 2 OS=Homo sapiens GN=TMX2 PE=1 SV=1|Isoform 2 of Thioredoxin-related transmembrane protein 2 OS=Homo sapiens GN=TMX2	-0.0425174	hDFs +MMC - hDFs -MMC	limma	0.523181	0.654974	no hit
1257	BET1	H7C1N3|O15155	BET1 homolog (Fragment) OS=Homo sapiens GN=BET1 PE=1 SV=1|BET1 homolog OS=Homo sapiens GN=BET1 PE=1 SV=1	-0.0989838	hDFs +MMC - hDFs -MMC	limma	0.210339	0.341404	no hit
1258	XRCC5	P13010	X-ray repair cross-complementing protein 5 OS=Homo sapiens GN=XRCC5 PE=1 SV=3	-0.270016	hDFs +MMC - hDFs -MMC	limma	0.0232233	0.0688333	no hit
1259	ASCC2	Q9H1I8	Activating signal cointegrator 1 complex subunit 2 OS=Homo sapiens GN=ASCC2 PE=1 SV=3	-0.186603	hDFs +MMC - hDFs -MMC	limma	0.0327352	0.0884186	no hit
1260	F8W031	F8W031	Uncharacterized protein (Fragment) OS=Homo sapiens PE=1 SV=1	-0.0937192	hDFs +MMC - hDFs -MMC	limma	0.285047	0.424347	no hit
1261	MEPCE	Q7L2J0	7SK snRNA methylphosphate capping enzyme OS=Homo sapiens GN=MEPCE PE=1 SV=1	0.750339	hDFs +MMC - hDFs -MMC	limma	1.01039e-05	0.000502048	no hit
1262	SNX3	O60493	Sorting nexin-3 OS=Homo sapiens GN=SNX3 PE=1 SV=3	-0.122794	hDFs +MMC - hDFs -MMC	limma	0.298716	0.438634	no hit
1263	IGF2R	P11717	Cation-independent mannose-6-phosphate receptor OS=Homo sapiens GN=IGF2R PE=1 SV=3	0.0749184	hDFs +MMC - hDFs -MMC	limma	0.551852	0.678638	no hit
1264	GDAP2	Q9NXN4|Q9NXN4-2	Ganglioside-induced differentiation-associated protein 2 OS=Homo sapiens GN=GDAP2 PE=1 SV=1|Isoform 2 of Ganglioside-induced differentiation-associated protein 2 OS=Homo sapiens GN=GDAP2	-0.0626884	hDFs +MMC - hDFs -MMC	limma	0.358239	0.500622	no hit
1265	PLSCR3	Q9NRY6	Phospholipid scramblase 3 OS=Homo sapiens GN=PLSCR3 PE=1 SV=2	-0.768862	hDFs +MMC - hDFs -MMC	limma	0.00472136	0.0226893	no hit
1266	FAM114A2	Q9NRY5	Protein FAM114A2 OS=Homo sapiens GN=FAM114A2 PE=1 SV=4	0.413496	hDFs +MMC - hDFs -MMC	limma	0.0351214	0.092631	no hit
1267	ARHGAP35	Q9NRY4	Rho GTPase-activating protein 35 OS=Homo sapiens GN=ARHGAP35 PE=1 SV=3	0.344694	hDFs +MMC - hDFs -MMC	limma	0.227436	0.361141	no hit
1268	PTGFRN	Q9P2B2	Prostaglandin F2 receptor negative regulator OS=Homo sapiens GN=PTGFRN PE=1 SV=2	-0.0311186	hDFs +MMC - hDFs -MMC	limma	0.859756	0.911868	no hit
1269	CTTNBP2NL	Q9P2B4	CTTNBP2 N-terminal-like protein OS=Homo sapiens GN=CTTNBP2NL PE=1 SV=2	-0.195978	hDFs +MMC - hDFs -MMC	limma	0.0334782	0.0897987	no hit
1270	USP10	Q14694|Q14694-2|Q14694-3	Ubiquitin carboxyl-terminal hydrolase 10 OS=Homo sapiens GN=USP10 PE=1 SV=2|Isoform 2 of Ubiquitin carboxyl-terminal hydrolase 10 OS=Homo sapiens GN=USP10|Isoform 3 of Ubiquitin carboxyl-terminal hydrolase 10 OS=Homo sapiens GN=USP10	-0.0293744	hDFs +MMC - hDFs -MMC	limma	0.720692	0.814917	no hit
1271	TNIP1	A0A0A0MRZ4|E7EMV7|Q15025|Q15025-2|Q15025-3|Q15025-4|Q15025-5|Q15025-6|Q15025-7|Q15025-8	TNFAIP3-interacting protein 1 OS=Homo sapiens GN=TNIP1 PE=1 SV=1|TNFAIP3-interacting protein 1 OS=Homo sapiens GN=TNIP1 PE=1 SV=1|TNFAIP3-interacting protein 1 OS=Homo sapiens GN=TNIP1 PE=1 SV=2|Isoform 2 of TNFAIP3-interacting protein 1 OS=Homo sapiens GN=TNIP1|Isoform 3 of TNFAIP3-interacting protein 1 OS=Homo sapiens GN=TNIP1|Isoform 4 of TNFAIP3-interacting protein 1 OS=Homo sapiens GN=TNIP1|…	-0.177856	hDFs +MMC - hDFs -MMC	limma	0.0371898	0.0961857	no hit
1272	ARHGEF11	O15085|O15085-2	Rho guanine nucleotide exchange factor 11 OS=Homo sapiens GN=ARHGEF11 PE=1 SV=1|Isoform 2 of Rho guanine nucleotide exchange factor 11 OS=Homo sapiens GN=ARHGEF11	-0.271958	hDFs +MMC - hDFs -MMC	limma	0.00697661	0.029692	no hit
1273	ASNSD1	L0R819	Alternative protein ASNSD1 OS=Homo sapiens GN=ASNSD1 PE=1 SV=1	0.748763	hDFs +MMC - hDFs -MMC	limma	0.000231065	0.00319428	no hit
1274	DSE	Q9UL01	Dermatan-sulfate epimerase OS=Homo sapiens GN=DSE PE=1 SV=1	-0.352566	hDFs +MMC - hDFs -MMC	limma	0.0182856	0.0576362	no hit
1275	ICAM1	P05362	Intercellular adhesion molecule 1 OS=Homo sapiens GN=ICAM1 PE=1 SV=2	-0.362568	hDFs +MMC - hDFs -MMC	limma	0.0999926	0.198815	no hit
1276	PRDX4	Q13162	Peroxiredoxin-4 OS=Homo sapiens GN=PRDX4 PE=1 SV=1	-0.248516	hDFs +MMC - hDFs -MMC	limma	0.0353729	0.093108	no hit
1277	LRRC8A	Q8IWT6	Volume-regulated anion channel subunit LRRC8A OS=Homo sapiens GN=LRRC8A PE=1 SV=1	-0.414581	hDFs +MMC - hDFs -MMC	limma	0.00347421	0.018317	no hit
1278	MYO1D	O94832	Unconventional myosin-Id OS=Homo sapiens GN=MYO1D PE=1 SV=2	-0.420883	hDFs +MMC - hDFs -MMC	limma	0.00176968	0.0120425	no hit
1279	PPP2R2A	P63151|P63151-2	Serine/threonine-protein phosphatase 2A 55 kDa regulatory subunit B alpha isoform OS=Homo sapiens GN=PPP2R2A PE=1 SV=1|Isoform 2 of Serine/threonine-protein phosphatase 2A 55 kDa regulatory subunit B alpha isoform OS=Homo sapiens GN=PPP2R2A	-0.0211887	hDFs +MMC - hDFs -MMC	limma	0.777825	0.854391	no hit
1280	INTS4	Q96HW7	Integrator complex subunit 4 OS=Homo sapiens GN=INTS4 PE=1 SV=2	0.173011	hDFs +MMC - hDFs -MMC	limma	0.0330757	0.0890642	no hit
1281	KDSR	Q06136	3-ketodihydrosphingosine reductase OS=Homo sapiens GN=KDSR PE=1 SV=1	0.245793	hDFs +MMC - hDFs -MMC	limma	0.1036	0.203833	no hit
1282	TOMM34	Q15785	Mitochondrial import receptor subunit TOM34 OS=Homo sapiens GN=TOMM34 PE=1 SV=2	0.0781889	hDFs +MMC - hDFs -MMC	limma	0.644403	0.753569	no hit
1283	SNTB2	Q13425	Beta-2-syntrophin OS=Homo sapiens GN=SNTB2 PE=1 SV=1	-0.370605	hDFs +MMC - hDFs -MMC	limma	0.00619703	0.0271545	no hit
1284	RAB21	Q9UL25	Ras-related protein Rab-21 OS=Homo sapiens GN=RAB21 PE=1 SV=3	-0.0611265	hDFs +MMC - hDFs -MMC	limma	0.671175	0.775576	no hit
1285	RAB22A	Q9UL26	Ras-related protein Rab-22A OS=Homo sapiens GN=RAB22A PE=1 SV=2	0.0847365	hDFs +MMC - hDFs -MMC	limma	0.304689	0.444666	no hit
1286	FIBP	O43427|O43427-2	Acidic fibroblast growth factor intracellular-binding protein OS=Homo sapiens GN=FIBP PE=1 SV=3|Isoform Short of Acidic fibroblast growth factor intracellular-binding protein OS=Homo sapiens GN=FIBP	-0.157415	hDFs +MMC - hDFs -MMC	limma	0.116632	0.22291	no hit
1287	UNG	P13051|P13051-2	Uracil-DNA glycosylase OS=Homo sapiens GN=UNG PE=1 SV=2|Isoform 1 of Uracil-DNA glycosylase OS=Homo sapiens GN=UNG	-0.176415	hDFs +MMC - hDFs -MMC	limma	0.104987	0.205717	no hit
1288	EHBP1L1	Q8N3D4	EH domain-binding protein 1-like protein 1 OS=Homo sapiens GN=EHBP1L1 PE=1 SV=2	0.202999	hDFs +MMC - hDFs -MMC	limma	0.151985	0.267949	no hit
1289	PRKAB2	O43741	5'-AMP-activated protein kinase subunit beta-2 OS=Homo sapiens GN=PRKAB2 PE=1 SV=1	0.515309	hDFs +MMC - hDFs -MMC	limma	2.0508e-05	0.000757399	no hit
1290	ENO3	P13929|P13929-2|P13929-3	Beta-enolase OS=Homo sapiens GN=ENO3 PE=1 SV=5|Isoform 2 of Beta-enolase OS=Homo sapiens GN=ENO3|Isoform 3 of Beta-enolase OS=Homo sapiens GN=ENO3	-0.373524	hDFs +MMC - hDFs -MMC	limma	0.516016	0.649428	no hit
1291	C9orf142	Q9BUH6	Protein PAXX OS=Homo sapiens GN=C9orf142 PE=1 SV=2	0.380318	hDFs +MMC - hDFs -MMC	limma	0.00981896	0.0372136	no hit
1292	RASA1	E9PGC0|P20936|P20936-2|P20936-4	Ras GTPase-activating protein 1 OS=Homo sapiens GN=RASA1 PE=1 SV=1|Ras GTPase-activating protein 1 OS=Homo sapiens GN=RASA1 PE=1 SV=1|Isoform 2 of Ras GTPase-activating protein 1 OS=Homo sapiens GN=RASA1|Isoform 4 of Ras GTPase-activating protein 1 OS=Homo sapiens GN=RASA1	0.139813	hDFs +MMC - hDFs -MMC	limma	0.287169	0.426422	no hit
1293	SARS	P49591|Q5T5C7	Serine--tRNA ligase, cytoplasmic OS=Homo sapiens GN=SARS PE=1 SV=3|Serine--tRNA ligase, cytoplasmic OS=Homo sapiens GN=SARS PE=1 SV=1	0.450505	hDFs +MMC - hDFs -MMC	limma	0.0154981	0.0507954	no hit
1294	WDR44	Q5JSH3|Q5JSH3-2	WD repeat-containing protein 44 OS=Homo sapiens GN=WDR44 PE=1 SV=1|Isoform 2 of WD repeat-containing protein 44 OS=Homo sapiens GN=WDR44	0.111817	hDFs +MMC - hDFs -MMC	limma	0.206584	0.336659	no hit
1295	EPM2AIP1	Q7L775	EPM2A-interacting protein 1 OS=Homo sapiens GN=EPM2AIP1 PE=1 SV=1	-0.0694919	hDFs +MMC - hDFs -MMC	limma	0.449431	0.589458	no hit
1296	FBXW8	Q8N3Y1	F-box/WD repeat-containing protein 8 OS=Homo sapiens GN=FBXW8 PE=1 SV=2	-0.145139	hDFs +MMC - hDFs -MMC	limma	0.110882	0.214791	no hit
1297	MPP5	Q8N3R9|Q8N3R9-2	MAGUK p55 subfamily member 5 OS=Homo sapiens GN=MPP5 PE=1 SV=3|Isoform 2 of MAGUK p55 subfamily member 5 OS=Homo sapiens GN=MPP5	0.263773	hDFs +MMC - hDFs -MMC	limma	0.00629559	0.027404	no hit
1298	HS1BP3	Q53T59	HCLS1-binding protein 3 OS=Homo sapiens GN=HS1BP3 PE=1 SV=1	0.227316	hDFs +MMC - hDFs -MMC	limma	0.0339738	0.0905019	no hit
1299	PDE5A	G5E9C5|O76074|O76074-2	Phosphodiesterase OS=Homo sapiens GN=PDE5A PE=1 SV=1|cGMP-specific 3',5'-cyclic phosphodiesterase OS=Homo sapiens GN=PDE5A PE=1 SV=2|Isoform PDE5A2 of cGMP-specific 3',5'-cyclic phosphodiesterase OS=Homo sapiens GN=PDE5A	-0.0373777	hDFs +MMC - hDFs -MMC	limma	0.843369	0.901689	no hit
1300	PSPH	C9JBI3|P78330	Phosphoserine phosphatase (Fragment) OS=Homo sapiens GN=PSPH PE=1 SV=1|Phosphoserine phosphatase OS=Homo sapiens GN=PSPH PE=1 SV=2	0.905718	hDFs +MMC - hDFs -MMC	limma	0.00143539	0.0104256	no hit
1301	FHL2	A0A0A0MSG2|J3KNW4|Q14192	Four and a half LIM domains protein 2 OS=Homo sapiens GN=FHL2 PE=1 SV=1|Four and a half LIM domains protein 2 OS=Homo sapiens GN=FHL2 PE=1 SV=1|Four and a half LIM domains protein 2 OS=Homo sapiens GN=FHL2 PE=1 SV=3	-0.092007	hDFs +MMC - hDFs -MMC	limma	0.51868	0.651846	no hit
1302	MITD1	H7C3Q6|Q8WV92	MIT domain-containing protein 1 (Fragment) OS=Homo sapiens GN=MITD1 PE=1 SV=1|MIT domain-containing protein 1 OS=Homo sapiens GN=MITD1 PE=1 SV=1	0.34073	hDFs +MMC - hDFs -MMC	limma	0.000495388	0.00527191	no hit
1303	MTRR	Q9UBK8|Q9UBK8-2	Methionine synthase reductase OS=Homo sapiens GN=MTRR PE=1 SV=3|Isoform B of Methionine synthase reductase OS=Homo sapiens GN=MTRR	0.00507697	hDFs +MMC - hDFs -MMC	limma	0.963676	0.976241	no hit
1304	ACACA	Q13085	Acetyl-CoA carboxylase 1 OS=Homo sapiens GN=ACACA PE=1 SV=2	-0.60834	hDFs +MMC - hDFs -MMC	limma	3.98818e-05	0.0011284	no hit
1305	C9orf78	Q9NZ63	Uncharacterized protein C9orf78 OS=Homo sapiens GN=C9orf78 PE=1 SV=1	1.00144	hDFs +MMC - hDFs -MMC	limma	5.80567e-06	0.000364029	hit
1306	ITGA5	P08648	Integrin alpha-5 OS=Homo sapiens GN=ITGA5 PE=1 SV=2	-0.217242	hDFs +MMC - hDFs -MMC	limma	0.08515	0.176153	no hit
1307	PPP4C	P60510	Serine/threonine-protein phosphatase 4 catalytic subunit OS=Homo sapiens GN=PPP4C PE=1 SV=1	0.119045	hDFs +MMC - hDFs -MMC	limma	0.476488	0.614812	no hit
1308	AK3	Q9UIJ7	GTP:AMP phosphotransferase AK3, mitochondrial OS=Homo sapiens GN=AK3 PE=1 SV=4	-0.27663	hDFs +MMC - hDFs -MMC	limma	0.00259496	0.0151204	no hit
1309	CDAN1	Q8IWY9|Q8IWY9-1	Codanin-1 OS=Homo sapiens GN=CDAN1 PE=1 SV=4|Isoform 1 of Codanin-1 OS=Homo sapiens GN=CDAN1	0.229019	hDFs +MMC - hDFs -MMC	limma	0.0319299	0.0868605	no hit
1310	CTIF	O43310|O43310-2	CBP80/20-dependent translation initiation factor OS=Homo sapiens GN=CTIF PE=1 SV=1|Isoform 2 of CBP80/20-dependent translation initiation factor OS=Homo sapiens GN=CTIF	0.178884	hDFs +MMC - hDFs -MMC	limma	0.287784	0.427094	no hit
1311	AP2A2	O94973|O94973-2	AP-2 complex subunit alpha-2 OS=Homo sapiens GN=AP2A2 PE=1 SV=2|Isoform 2 of AP-2 complex subunit alpha-2 OS=Homo sapiens GN=AP2A2	-0.230849	hDFs +MMC - hDFs -MMC	limma	0.0110118	0.0402491	no hit
1312	CCDC22	O60826	Coiled-coil domain-containing protein 22 OS=Homo sapiens GN=CCDC22 PE=1 SV=1	-0.0765829	hDFs +MMC - hDFs -MMC	limma	0.24864	0.384321	no hit
1313	RDH14	Q9HBH5	Retinol dehydrogenase 14 OS=Homo sapiens GN=RDH14 PE=1 SV=1	0.482431	hDFs +MMC - hDFs -MMC	limma	0.00257121	0.0150673	no hit
1314	AP2S1	M0QYZ2|M0R0N4|P53680	AP-2 complex subunit sigma OS=Homo sapiens GN=AP2S1 PE=1 SV=1|AP-2 complex subunit sigma OS=Homo sapiens GN=AP2S1 PE=1 SV=1|AP-2 complex subunit sigma OS=Homo sapiens GN=AP2S1 PE=1 SV=2	0.185243	hDFs +MMC - hDFs -MMC	limma	0.0329567	0.0888346	no hit
1315	COG3	Q96JB2	Conserved oligomeric Golgi complex subunit 3 OS=Homo sapiens GN=COG3 PE=1 SV=3	-0.270573	hDFs +MMC - hDFs -MMC	limma	0.00757918	0.0311628	no hit
1316	LOXL4	Q96JB6	Lysyl oxidase homolog 4 OS=Homo sapiens GN=LOXL4 PE=1 SV=1	0.497693	hDFs +MMC - hDFs -MMC	limma	0.0380048	0.0979311	no hit
1317	CDK5RAP3	Q96JB5	CDK5 regulatory subunit-associated protein 3 OS=Homo sapiens GN=CDK5RAP3 PE=1 SV=2	-0.218001	hDFs +MMC - hDFs -MMC	limma	0.0470306	0.113629	no hit
1318	SLFN11	Q7Z7L1	Schlafen family member 11 OS=Homo sapiens GN=SLFN11 PE=1 SV=2	0.154813	hDFs +MMC - hDFs -MMC	limma	0.120303	0.228256	no hit
1319	ASAP1	A0A0A0MRE5|Q9ULH1|Q9ULH1-2	Arf-GAP with SH3 domain, ANK repeat and PH domain-containing protein 1 OS=Homo sapiens GN=ASAP1 PE=1 SV=1|Arf-GAP with SH3 domain, ANK repeat and PH domain-containing protein 1 OS=Homo sapiens GN=ASAP1 PE=1 SV=4|Isoform 1 of Arf-GAP with SH3 domain, ANK repeat and PH domain-containing protein 1 OS=Homo sapiens GN=ASAP1	-0.0777423	hDFs +MMC - hDFs -MMC	limma	0.383344	0.524435	no hit
1320	OMA1	Q96E52	Metalloendopeptidase OMA1, mitochondrial OS=Homo sapiens GN=OMA1 PE=1 SV=1	0.289251	hDFs +MMC - hDFs -MMC	limma	0.00790634	0.0320328	no hit
1321	ASAP3	Q8TDY4|Q8TDY4-3	Arf-GAP with SH3 domain, ANK repeat and PH domain-containing protein 3 OS=Homo sapiens GN=ASAP3 PE=1 SV=1|Isoform 3 of Arf-GAP with SH3 domain, ANK repeat and PH domain-containing protein 3 OS=Homo sapiens GN=ASAP3	-0.318017	hDFs +MMC - hDFs -MMC	limma	0.0785528	0.166561	no hit
1322	PMVK	Q15126	Phosphomevalonate kinase OS=Homo sapiens GN=PMVK PE=1 SV=3	-0.072511	hDFs +MMC - hDFs -MMC	limma	0.527612	0.658203	no hit
1323	ERI3	H0Y4B0|O43414|O43414-2|O43414-3	ERI1 exoribonuclease 3 (Fragment) OS=Homo sapiens GN=ERI3 PE=1 SV=1|ERI1 exoribonuclease 3 OS=Homo sapiens GN=ERI3 PE=1 SV=2|Isoform 2 of ERI1 exoribonuclease 3 OS=Homo sapiens GN=ERI3|Isoform 3 of ERI1 exoribonuclease 3 OS=Homo sapiens GN=ERI3	0.109576	hDFs +MMC - hDFs -MMC	limma	0.198059	0.325891	no hit
1324	BTF3	P20290|P20290-2	Transcription factor BTF3 OS=Homo sapiens GN=BTF3 PE=1 SV=1|Isoform 2 of Transcription factor BTF3 OS=Homo sapiens GN=BTF3	0.692512	hDFs +MMC - hDFs -MMC	limma	4.02771e-05	0.0011284	no hit
1325	SENP3	A0A087WV50|A0A087X0R7|J3QL36|J3QRE4|Q9H4L4	Sentrin-specific protease 3 (Fragment) OS=Homo sapiens GN=SENP3 PE=4 SV=1|Protein SENP3-EIF4A1 (Fragment) OS=Homo sapiens GN=SENP3-EIF4A1 PE=4 SV=1|Sentrin-specific protease 3 (Fragment) OS=Homo sapiens GN=SENP3 PE=4 SV=1|Sentrin-specific protease 3 (Fragment) OS=Homo sapiens GN=SENP3 PE=4 SV=1|Sentrin-specific protease 3 OS=Homo sapiens GN=SENP3 PE=1 SV=2	0.494159	hDFs +MMC - hDFs -MMC	limma	0.000780882	0.00721563	no hit
1326	FIS1	Q9Y3D6	Mitochondrial fission 1 protein OS=Homo sapiens GN=FIS1 PE=1 SV=2	-0.173934	hDFs +MMC - hDFs -MMC	limma	0.0480684	0.115728	no hit
1327	MSRB2	Q9Y3D2	Methionine-R-sulfoxide reductase B2, mitochondrial OS=Homo sapiens GN=MSRB2 PE=1 SV=2	0.0850643	hDFs +MMC - hDFs -MMC	limma	0.225774	0.359477	no hit
1328	MRPS16	Q9Y3D3	28S ribosomal protein S16, mitochondrial OS=Homo sapiens GN=MRPS16 PE=1 SV=1	0.0429199	hDFs +MMC - hDFs -MMC	limma	0.598377	0.715146	no hit
1329	HEBP2	Q9Y5Z4	Heme-binding protein 2 OS=Homo sapiens GN=HEBP2 PE=1 SV=1	-0.513947	hDFs +MMC - hDFs -MMC	limma	0.00162657	0.0114229	no hit
1330	UACA	H0YNH8|Q9BZF9|Q9BZF9-2	Uveal autoantigen with coiled-coil domains and ankyrin repeats OS=Homo sapiens GN=UACA PE=1 SV=1|Uveal autoantigen with coiled-coil domains and ankyrin repeats OS=Homo sapiens GN=UACA PE=1 SV=2|Isoform 2 of Uveal autoantigen with coiled-coil domains and ankyrin repeats OS=Homo sapiens GN=UACA	-0.511767	hDFs +MMC - hDFs -MMC	limma	0.00308814	0.0170495	no hit
1331	TMEM97	Q5BJF2	Transmembrane protein 97 OS=Homo sapiens GN=TMEM97 PE=1 SV=1	-0.379538	hDFs +MMC - hDFs -MMC	limma	0.00717853	0.0300784	no hit
1332	C1orf123	Q9NWV4	UPF0587 protein C1orf123 OS=Homo sapiens GN=C1orf123 PE=1 SV=1	-0.33599	hDFs +MMC - hDFs -MMC	limma	0.00286694	0.016221	no hit
1333	CAPZA2	P47755	F-actin-capping protein subunit alpha-2 OS=Homo sapiens GN=CAPZA2 PE=1 SV=3	-0.147753	hDFs +MMC - hDFs -MMC	limma	0.0559454	0.129379	no hit
1334	TMTC3	Q6ZXV5|Q6ZXV5-2	Transmembrane and TPR repeat-containing protein 3 OS=Homo sapiens GN=TMTC3 PE=1 SV=2|Isoform 2 of Transmembrane and TPR repeat-containing protein 3 OS=Homo sapiens GN=TMTC3	0.0141205	hDFs +MMC - hDFs -MMC	limma	0.878115	0.92225	no hit
1335	EXOSC9	D6RIY6|Q06265|Q06265-2|Q06265-3|Q06265-4	Exosome complex component RRP45 OS=Homo sapiens GN=EXOSC9 PE=1 SV=1|Exosome complex component RRP45 OS=Homo sapiens GN=EXOSC9 PE=1 SV=3|Isoform 2 of Exosome complex component RRP45 OS=Homo sapiens GN=EXOSC9|Isoform 3 of Exosome complex component RRP45 OS=Homo sapiens GN=EXOSC9|Isoform 4 of Exosome complex component RRP45 OS=Homo sapiens GN=EXOSC9	0.344278	hDFs +MMC - hDFs -MMC	limma	0.00558021	0.0253375	no hit
1336	XPNPEP3	Q9NQH7|Q9NQH7-2|Q9NQH7-4	Probable Xaa-Pro aminopeptidase 3 OS=Homo sapiens GN=XPNPEP3 PE=1 SV=1|Isoform 2 of Probable Xaa-Pro aminopeptidase 3 OS=Homo sapiens GN=XPNPEP3|Isoform 4 of Probable Xaa-Pro aminopeptidase 3 OS=Homo sapiens GN=XPNPEP3	-0.103146	hDFs +MMC - hDFs -MMC	limma	0.197493	0.325163	no hit
1337	TOP2A	P11388|P11388-2|P11388-3|P11388-4	DNA topoisomerase 2-alpha OS=Homo sapiens GN=TOP2A PE=1 SV=3|Isoform 2 of DNA topoisomerase 2-alpha OS=Homo sapiens GN=TOP2A|Isoform 3 of DNA topoisomerase 2-alpha OS=Homo sapiens GN=TOP2A|Isoform 4 of DNA topoisomerase 2-alpha OS=Homo sapiens GN=TOP2A	0.892709	hDFs +MMC - hDFs -MMC	limma	0.00229363	0.0140635	no hit
1338	DENND4C	R4GN35|R4GNB2	DENN domain-containing protein 4C OS=Homo sapiens GN=DENND4C PE=1 SV=1|DENN domain-containing protein 4C OS=Homo sapiens GN=DENND4C PE=1 SV=1	-0.136051	hDFs +MMC - hDFs -MMC	limma	0.175857	0.299076	no hit
1339	AP2A1	O95782|O95782-2	AP-2 complex subunit alpha-1 OS=Homo sapiens GN=AP2A1 PE=1 SV=3|Isoform B of AP-2 complex subunit alpha-1 OS=Homo sapiens GN=AP2A1	-0.511907	hDFs +MMC - hDFs -MMC	limma	0.0175212	0.0559048	no hit
1340	KATNA1	O75449	Katanin p60 ATPase-containing subunit A1 OS=Homo sapiens GN=KATNA1 PE=1 SV=1	0.209526	hDFs +MMC - hDFs -MMC	limma	0.149119	0.264359	no hit
1341	SLC15A4	Q8N697	Solute carrier family 15 member 4 OS=Homo sapiens GN=SLC15A4 PE=1 SV=1	0.367615	hDFs +MMC - hDFs -MMC	limma	0.00235706	0.0142189	no hit
1342	SLC2A12	Q8TD20	Solute carrier family 2, facilitated glucose transporter member 12 OS=Homo sapiens GN=SLC2A12 PE=2 SV=1	0.778695	hDFs +MMC - hDFs -MMC	limma	0.00023471	0.00321932	no hit
1343	INPP5K	Q9BT40|Q9BT40-2	Inositol polyphosphate 5-phosphatase K OS=Homo sapiens GN=INPP5K PE=1 SV=3|Isoform 2 of Inositol polyphosphate 5-phosphatase K OS=Homo sapiens GN=INPP5K	0.591698	hDFs +MMC - hDFs -MMC	limma	0.00136023	0.0100906	no hit
1344	TAP2	X5CMH5	Antigen peptide transporter 2 OS=Homo sapiens GN=TAP2 PE=1 SV=1	0.0734592	hDFs +MMC - hDFs -MMC	limma	0.52629	0.657176	no hit
1345	PDXDC1	Q6P996|Q6P996-4|Q6P996-5	Pyridoxal-dependent decarboxylase domain-containing protein 1 OS=Homo sapiens GN=PDXDC1 PE=1 SV=2|Isoform 4 of Pyridoxal-dependent decarboxylase domain-containing protein 1 OS=Homo sapiens GN=PDXDC1|Isoform 5 of Pyridoxal-dependent decarboxylase domain-containing protein 1 OS=Homo sapiens GN=PDXDC1	-0.514298	hDFs +MMC - hDFs -MMC	limma	0.00043762	0.00484775	no hit
1346	NDUFB9	E9PH64|Q9Y6M9	NADH dehydrogenase [ubiquinone] 1 beta subcomplex subunit 9 OS=Homo sapiens GN=NDUFB9 PE=1 SV=1|NADH dehydrogenase [ubiquinone] 1 beta subcomplex subunit 9 OS=Homo sapiens GN=NDUFB9 PE=1 SV=3	-0.323794	hDFs +MMC - hDFs -MMC	limma	0.0257823	0.0738815	no hit
1347	BZW2	E7ETZ4|Q9Y6E2	Basic leucine zipper and W2 domain-containing protein 2 (Fragment) OS=Homo sapiens GN=BZW2 PE=1 SV=1|Basic leucine zipper and W2 domain-containing protein 2 OS=Homo sapiens GN=BZW2 PE=1 SV=1	-0.0249922	hDFs +MMC - hDFs -MMC	limma	0.852697	0.908221	no hit
1348	GGA1	Q9UJY5|Q9UJY5-4|Q9UJY5-6	ADP-ribosylation factor-binding protein GGA1 OS=Homo sapiens GN=GGA1 PE=1 SV=1|Isoform 4 of ADP-ribosylation factor-binding protein GGA1 OS=Homo sapiens GN=GGA1|Isoform 6 of ADP-ribosylation factor-binding protein GGA1 OS=Homo sapiens GN=GGA1	0.173721	hDFs +MMC - hDFs -MMC	limma	0.0224645	0.0670752	no hit
1349	PSMB10	P40306	Proteasome subunit beta type-10 OS=Homo sapiens GN=PSMB10 PE=1 SV=1	0.403675	hDFs +MMC - hDFs -MMC	limma	0.141593	0.255766	no hit
1350	PPIC	P45877	Peptidyl-prolyl cis-trans isomerase C OS=Homo sapiens GN=PPIC PE=1 SV=1	-0.356949	hDFs +MMC - hDFs -MMC	limma	0.194702	0.3216	no hit
1351	PDHB	P11177|P11177-2	Pyruvate dehydrogenase E1 component subunit beta, mitochondrial OS=Homo sapiens GN=PDHB PE=1 SV=3|Isoform 2 of Pyruvate dehydrogenase E1 component subunit beta, mitochondrial OS=Homo sapiens GN=PDHB	-0.23396	hDFs +MMC - hDFs -MMC	limma	0.00723695	0.0301082	no hit
1352	MTA1	E7ESY4|Q13330|Q13330-3	Metastasis-associated protein MTA1 OS=Homo sapiens GN=MTA1 PE=1 SV=1|Metastasis-associated protein MTA1 OS=Homo sapiens GN=MTA1 PE=1 SV=2|Isoform 3 of Metastasis-associated protein MTA1 OS=Homo sapiens GN=MTA1	0.0721786	hDFs +MMC - hDFs -MMC	limma	0.684435	0.787602	no hit
1353	RMDN2	Q96LZ7	Regulator of microtubule dynamics protein 2 OS=Homo sapiens GN=RMDN2 PE=1 SV=2	-0.686603	hDFs +MMC - hDFs -MMC	limma	0.000223926	0.00314512	no hit
1354	PGRMC1	O00264	Membrane-associated progesterone receptor component 1 OS=Homo sapiens GN=PGRMC1 PE=1 SV=3	-0.120203	hDFs +MMC - hDFs -MMC	limma	0.469314	0.607788	no hit
1355	MRPL40	Q9NQ50	39S ribosomal protein L40, mitochondrial OS=Homo sapiens GN=MRPL40 PE=1 SV=1	0.310328	hDFs +MMC - hDFs -MMC	limma	0.0041518	0.0207866	no hit
1356	MAPK1	P28482	Mitogen-activated protein kinase 1 OS=Homo sapiens GN=MAPK1 PE=1 SV=3	0.261013	hDFs +MMC - hDFs -MMC	limma	0.1105	0.214128	no hit
1357	CCT8	P50990	T-complex protein 1 subunit theta OS=Homo sapiens GN=CCT8 PE=1 SV=4	-0.00392935	hDFs +MMC - hDFs -MMC	limma	0.95158	0.970471	no hit
1358	TOP3B	H0Y6W0|O95985|O95985-2|O95985-3	DNA topoisomerase (Fragment) OS=Homo sapiens GN=TOP3B PE=1 SV=1|DNA topoisomerase 3-beta-1 OS=Homo sapiens GN=TOP3B PE=1 SV=1|Isoform 2 of DNA topoisomerase 3-beta-1 OS=Homo sapiens GN=TOP3B|Isoform 3 of DNA topoisomerase 3-beta-1 OS=Homo sapiens GN=TOP3B	-0.0526354	hDFs +MMC - hDFs -MMC	limma	0.588665	0.707534	no hit
1359	SUOX	P51687	Sulfite oxidase, mitochondrial OS=Homo sapiens GN=SUOX PE=1 SV=2	-0.114432	hDFs +MMC - hDFs -MMC	limma	0.19457	0.3216	no hit
1360	CNN2	B4DDF4|B4DUT8|Q99439	Calponin OS=Homo sapiens GN=CNN2 PE=1 SV=1|Calponin OS=Homo sapiens GN=CNN2 PE=1 SV=1|Calponin-2 OS=Homo sapiens GN=CNN2 PE=1 SV=4	0.502097	hDFs +MMC - hDFs -MMC	limma	0.147319	0.26199	no hit
1361	FBXO18	F6UZG9|Q8NFZ0|Q8NFZ0-2	F-box DNA helicase 1 OS=Homo sapiens GN=FBXO18 PE=1 SV=1|F-box DNA helicase 1 OS=Homo sapiens GN=FBXO18 PE=1 SV=2|Isoform 2 of F-box DNA helicase 1 OS=Homo sapiens GN=FBXO18	-0.523583	hDFs +MMC - hDFs -MMC	limma	3.20042e-05	0.00101546	no hit
1362	ENPP1	P22413	Ectonucleotide pyrophosphatase/phosphodiesterase family member 1 OS=Homo sapiens GN=ENPP1 PE=1 SV=2	-0.723387	hDFs +MMC - hDFs -MMC	limma	0.00919847	0.0357552	no hit
1363	GCLM	P48507|P48507-2	Glutamate--cysteine ligase regulatory subunit OS=Homo sapiens GN=GCLM PE=1 SV=1|Isoform 2 of Glutamate--cysteine ligase regulatory subunit OS=Homo sapiens GN=GCLM	-0.280322	hDFs +MMC - hDFs -MMC	limma	0.0111983	0.0407892	no hit
1364	UBA52	M0R2S1|P62987	Ubiquitin-60S ribosomal protein L40 (Fragment) OS=Homo sapiens GN=UBA52 PE=1 SV=1|Ubiquitin-60S ribosomal protein L40 OS=Homo sapiens GN=UBA52 PE=1 SV=2	-0.634734	hDFs +MMC - hDFs -MMC	limma	0.0296381	0.0822129	no hit
1365	COPB2	P35606|P35606-2	Coatomer subunit beta' OS=Homo sapiens GN=COPB2 PE=1 SV=2|Isoform 2 of Coatomer subunit beta' OS=Homo sapiens GN=COPB2	-0.260201	hDFs +MMC - hDFs -MMC	limma	0.0166056	0.0535916	no hit
1366	SF3A3	Q12874	Splicing factor 3A subunit 3 OS=Homo sapiens GN=SF3A3 PE=1 SV=1	-0.153273	hDFs +MMC - hDFs -MMC	limma	0.0304338	0.0837745	no hit
1367	A2M	P01023	Alpha-2-macroglobulin OS=Homo sapiens GN=A2M PE=1 SV=3	-0.200165	hDFs +MMC - hDFs -MMC	limma	0.367718	0.509982	no hit
1368	BCKDHA	F5H5P2|P12694	Uncharacterized protein OS=Homo sapiens PE=4 SV=1|2-oxoisovalerate dehydrogenase subunit alpha, mitochondrial OS=Homo sapiens GN=BCKDHA PE=1 SV=2	0.0397505	hDFs +MMC - hDFs -MMC	limma	0.689214	0.791905	no hit
1369	SEC11A	H0YNG3|P67812|P67812-3|P67812-4	Signal peptidase complex catalytic subunit SEC11 OS=Homo sapiens GN=SEC11A PE=1 SV=1|Signal peptidase complex catalytic subunit SEC11A OS=Homo sapiens GN=SEC11A PE=1 SV=1|Isoform 3 of Signal peptidase complex catalytic subunit SEC11A OS=Homo sapiens GN=SEC11A|Isoform 4 of Signal peptidase complex catalytic subunit SEC11A OS=Homo sapiens GN=SEC11A	-0.0979977	hDFs +MMC - hDFs -MMC	limma	0.374911	0.516925	no hit
1370	CTSB	P07858	Cathepsin B OS=Homo sapiens GN=CTSB PE=1 SV=3	-0.403854	hDFs +MMC - hDFs -MMC	limma	0.0225946	0.0673489	no hit
1371	GLRX5	Q86SX6	Glutaredoxin-related protein 5, mitochondrial OS=Homo sapiens GN=GLRX5 PE=1 SV=2	0.375791	hDFs +MMC - hDFs -MMC	limma	0.00703951	0.0298349	no hit
1372	SNW1	Q13573	SNW domain-containing protein 1 OS=Homo sapiens GN=SNW1 PE=1 SV=1	0.369252	hDFs +MMC - hDFs -MMC	limma	0.0036427	0.0189788	no hit
1373	ECM1	Q16610|Q16610-4	Extracellular matrix protein 1 OS=Homo sapiens GN=ECM1 PE=1 SV=2|Isoform 4 of Extracellular matrix protein 1 OS=Homo sapiens GN=ECM1	2.29554	hDFs +MMC - hDFs -MMC	limma	2.11262e-08	2.49185e-05	hit
1374	GPC6	Q9Y625	Glypican-6 OS=Homo sapiens GN=GPC6 PE=1 SV=1	-0.957262	hDFs +MMC - hDFs -MMC	limma	0.00144767	0.0104882	no hit
1375	MYO1E	Q12965	Unconventional myosin-Ie OS=Homo sapiens GN=MYO1E PE=1 SV=2	-0.518382	hDFs +MMC - hDFs -MMC	limma	0.00115112	0.00903568	no hit
1376	FERMT3	Q86UX7|Q86UX7-2	Fermitin family homolog 3 OS=Homo sapiens GN=FERMT3 PE=1 SV=1|Isoform 2 of Fermitin family homolog 3 OS=Homo sapiens GN=FERMT3	1.90671	hDFs +MMC - hDFs -MMC	limma	2.36246e-06	0.000207384	hit
1377	AKT1S1	Q96B36|Q96B36-3	Proline-rich AKT1 substrate 1 OS=Homo sapiens GN=AKT1S1 PE=1 SV=1|Isoform 3 of Proline-rich AKT1 substrate 1 OS=Homo sapiens GN=AKT1S1	0.407955	hDFs +MMC - hDFs -MMC	limma	0.00418081	0.0208747	no hit
1378	RWDD1	Q9H446|Q9H446-2	RWD domain-containing protein 1 OS=Homo sapiens GN=RWDD1 PE=1 SV=1|Isoform 2 of RWD domain-containing protein 1 OS=Homo sapiens GN=RWDD1	-0.730946	hDFs +MMC - hDFs -MMC	limma	0.00664991	0.0286152	no hit
1379	RAB9A	P51151	Ras-related protein Rab-9A OS=Homo sapiens GN=RAB9A PE=1 SV=1	0.0239516	hDFs +MMC - hDFs -MMC	limma	0.853746	0.908604	no hit
1380	ITPA	Q9BY32	Inosine triphosphate pyrophosphatase OS=Homo sapiens GN=ITPA PE=1 SV=2	0.606637	hDFs +MMC - hDFs -MMC	limma	0.00614794	0.0270746	no hit
1381	SDC2	E7ESK6|E9PBI9|P34741	Syndecan OS=Homo sapiens GN=SDC2 PE=1 SV=1|Syndecan OS=Homo sapiens GN=SDC2 PE=1 SV=1|Syndecan-2 OS=Homo sapiens GN=SDC2 PE=1 SV=2	-0.627895	hDFs +MMC - hDFs -MMC	limma	0.00457991	0.0222653	no hit
1382	NOP9	Q86U38	Nucleolar protein 9 OS=Homo sapiens GN=NOP9 PE=1 SV=1	0.217704	hDFs +MMC - hDFs -MMC	limma	0.0586257	0.133788	no hit
1383	PCDH18	Q9HCL0|Q9HCL0-2	Protocadherin-18 OS=Homo sapiens GN=PCDH18 PE=2 SV=3|Isoform 2 of Protocadherin-18 OS=Homo sapiens GN=PCDH18	-0.197218	hDFs +MMC - hDFs -MMC	limma	0.0462186	0.112233	no hit
1384	CTBS	Q01459	Di-N-acetylchitobiase OS=Homo sapiens GN=CTBS PE=1 SV=1	0.275676	hDFs +MMC - hDFs -MMC	limma	0.0376437	0.0971433	no hit
1385	LSG1	Q9H089	Large subunit GTPase 1 homolog OS=Homo sapiens GN=LSG1 PE=1 SV=2	0.473764	hDFs +MMC - hDFs -MMC	limma	0.000103996	0.0019157	no hit
1386	PPM1B	O75688	Protein phosphatase 1B OS=Homo sapiens GN=PPM1B PE=1 SV=1	-0.308055	hDFs +MMC - hDFs -MMC	limma	0.0052886	0.0244987	no hit
1387	MIS12	Q9H081	Protein MIS12 homolog OS=Homo sapiens GN=MIS12 PE=1 SV=1	0.112251	hDFs +MMC - hDFs -MMC	limma	0.244546	0.380285	no hit
1388	RAB33B	Q9H082	Ras-related protein Rab-33B OS=Homo sapiens GN=RAB33B PE=1 SV=1	-0.0724534	hDFs +MMC - hDFs -MMC	limma	0.45836	0.597866	no hit
1389	RETSAT	Q6NUM9	All-trans-retinol 13,14-reductase OS=Homo sapiens GN=RETSAT PE=1 SV=2	-0.189641	hDFs +MMC - hDFs -MMC	limma	0.12983	0.240448	no hit
1390	C6orf203	A0A0D9SEI0|Q9P0P8	Uncharacterized protein C6orf203 OS=Homo sapiens GN=C6orf203 PE=1 SV=1|Uncharacterized protein C6orf203 OS=Homo sapiens GN=C6orf203 PE=1 SV=1	0.215698	hDFs +MMC - hDFs -MMC	limma	0.340684	0.48275	no hit
1391	JMJD6	B2WTI3|B2WTI4|K7EJU9|Q6NYC1|Q6NYC1-2|Q6NYC1-3	Bifunctional arginine demethylase and lysyl-hydroxylase JMJD6 OS=Homo sapiens GN=JMJD6 PE=1 SV=1|Bifunctional arginine demethylase and lysyl-hydroxylase JMJD6 OS=Homo sapiens GN=JMJD6 PE=1 SV=1|Bifunctional arginine demethylase and lysyl-hydroxylase JMJD6 OS=Homo sapiens GN=JMJD6 PE=1 SV=1|Bifunctional arginine demethylase and lysyl-hydroxylase JMJD6 OS=Homo sapiens GN=JMJD6 PE=1 SV=1|Isoform 2 o…	-0.050433	hDFs +MMC - hDFs -MMC	limma	0.595162	0.712783	no hit
1392	TMEM63A	O94886	CSC1-like protein 1 OS=Homo sapiens GN=TMEM63A PE=1 SV=3	0.137239	hDFs +MMC - hDFs -MMC	limma	0.63786	0.748112	no hit
1393	TOR4A	Q9NXH8	Torsin-4A OS=Homo sapiens GN=TOR4A PE=1 SV=2	-0.217996	hDFs +MMC - hDFs -MMC	limma	0.291644	0.430929	no hit
1394	TENM3	A0A0A0MSD6|Q9P273	Teneurin-3 OS=Homo sapiens GN=TENM3 PE=1 SV=1|Teneurin-3 OS=Homo sapiens GN=TENM3 PE=2 SV=3	-0.103825	hDFs +MMC - hDFs -MMC	limma	0.728655	0.8211	no hit
1395	TCAF1	Q9Y4C2|Q9Y4C2-2	TRPM8 channel-associated factor 1 OS=Homo sapiens GN=TCAF1 PE=1 SV=3|Isoform 2 of TRPM8 channel-associated factor 1 OS=Homo sapiens GN=TCAF1	-0.0484817	hDFs +MMC - hDFs -MMC	limma	0.618638	0.732711	no hit
1396	TM9SF4	A0A0C4DFM1|Q92544	Transmembrane 9 superfamily member OS=Homo sapiens GN=TM9SF4 PE=1 SV=1|Transmembrane 9 superfamily member 4 OS=Homo sapiens GN=TM9SF4 PE=1 SV=2	-0.39929	hDFs +MMC - hDFs -MMC	limma	0.00856671	0.0339	no hit
1397	RBM45	Q8IUH3|Q8IUH3-3	RNA-binding protein 45 OS=Homo sapiens GN=RBM45 PE=1 SV=1|Isoform 3 of RNA-binding protein 45 OS=Homo sapiens GN=RBM45	0.072331	hDFs +MMC - hDFs -MMC	limma	0.50899	0.643352	no hit
1398	HBS1L	Q9Y450|Q9Y450-4	HBS1-like protein OS=Homo sapiens GN=HBS1L PE=1 SV=1|Isoform 3 of HBS1-like protein OS=Homo sapiens GN=HBS1L	-0.00794378	hDFs +MMC - hDFs -MMC	limma	0.917869	0.946996	no hit
1399	MGST1	P10620	Microsomal glutathione S-transferase 1 OS=Homo sapiens GN=MGST1 PE=1 SV=1	-0.0500123	hDFs +MMC - hDFs -MMC	limma	0.914023	0.944694	no hit
1400	IRF2BP2	Q7Z5L9|Q7Z5L9-2	Interferon regulatory factor 2-binding protein 2 OS=Homo sapiens GN=IRF2BP2 PE=1 SV=2|Isoform 2 of Interferon regulatory factor 2-binding protein 2 OS=Homo sapiens GN=IRF2BP2	1.87671	hDFs +MMC - hDFs -MMC	limma	6.41619e-08	3.37941e-05	hit
1401	ACADSB	P45954|P45954-2	Short/branched chain specific acyl-CoA dehydrogenase, mitochondrial OS=Homo sapiens GN=ACADSB PE=1 SV=1|Isoform 2 of Short/branched chain specific acyl-CoA dehydrogenase, mitochondrial OS=Homo sapiens GN=ACADSB	-0.298724	hDFs +MMC - hDFs -MMC	limma	0.0101179	0.0379515	no hit
1402	NHLRC2	Q8NBF2	NHL repeat-containing protein 2 OS=Homo sapiens GN=NHLRC2 PE=1 SV=1	0.319823	hDFs +MMC - hDFs -MMC	limma	0.0237076	0.069853	no hit
1403	RAB8B	Q92930	Ras-related protein Rab-8B OS=Homo sapiens GN=RAB8B PE=1 SV=2	-0.281121	hDFs +MMC - hDFs -MMC	limma	0.0049555	0.0234507	no hit
1404	BAD	Q92934	Bcl2-associated agonist of cell death OS=Homo sapiens GN=BAD PE=1 SV=3	0.345387	hDFs +MMC - hDFs -MMC	limma	0.335434	0.477107	no hit
1405	UBE2L3	P68036	Ubiquitin-conjugating enzyme E2 L3 OS=Homo sapiens GN=UBE2L3 PE=1 SV=1	-0.459431	hDFs +MMC - hDFs -MMC	limma	0.00264611	0.015344	no hit
1406	ACTC1	P68032	Actin, alpha cardiac muscle 1 OS=Homo sapiens GN=ACTC1 PE=1 SV=1	-0.344971	hDFs +MMC - hDFs -MMC	limma	0.00234789	0.0142142	no hit
1407	ANXA7	P20073|P20073-2	Annexin A7 OS=Homo sapiens GN=ANXA7 PE=1 SV=3|Isoform 2 of Annexin A7 OS=Homo sapiens GN=ANXA7	-0.399931	hDFs +MMC - hDFs -MMC	limma	0.000255256	0.00338649	no hit
1408	CD74	P04233-2	Isoform 2 of HLA class II histocompatibility antigen gamma chain OS=Homo sapiens GN=CD74	0.223242	hDFs +MMC - hDFs -MMC	limma	0.156229	0.27334	no hit
1409	RPL17	A0A087WXM6|A0A0A6YYL6|J3KRX5|J3QQT2|P18621|P18621-3	60S ribosomal protein L17 (Fragment) OS=Homo sapiens GN=RPL17 PE=3 SV=1|Protein RPL17-C18orf32 OS=Homo sapiens GN=RPL17-C18orf32 PE=3 SV=1|60S ribosomal protein L17 (Fragment) OS=Homo sapiens GN=RPL17 PE=3 SV=1|60S ribosomal protein L17 (Fragment) OS=Homo sapiens GN=RPL17 PE=3 SV=1|60S ribosomal protein L17 OS=Homo sapiens GN=RPL17 PE=1 SV=3|Isoform 3 of 60S ribosomal protein L17 OS=Homo sapiens …	0.12847	hDFs +MMC - hDFs -MMC	limma	0.0438473	0.108373	no hit
1410	SPG21	Q9NZD8|Q9NZD8-2	Maspardin OS=Homo sapiens GN=SPG21 PE=1 SV=1|Isoform 2 of Maspardin OS=Homo sapiens GN=SPG21	-0.205669	hDFs +MMC - hDFs -MMC	limma	0.128377	0.238926	no hit
1411	TOP2B	Q02880|Q02880-2	DNA topoisomerase 2-beta OS=Homo sapiens GN=TOP2B PE=1 SV=3|Isoform Beta-1 of DNA topoisomerase 2-beta OS=Homo sapiens GN=TOP2B	-0.0929596	hDFs +MMC - hDFs -MMC	limma	0.228868	0.362867	no hit
1412	RPS16	P62249	40S ribosomal protein S16 OS=Homo sapiens GN=RPS16 PE=1 SV=2	-0.266913	hDFs +MMC - hDFs -MMC	limma	0.0528991	0.124436	no hit
1413	ENOPH1	Q9UHY7	Enolase-phosphatase E1 OS=Homo sapiens GN=ENOPH1 PE=1 SV=1	0.306989	hDFs +MMC - hDFs -MMC	limma	0.144376	0.258561	no hit
1414	PHACTR2	J3KP75|O75167|O75167-2|O75167-4|O75167-5	Phosphatase and actin regulator OS=Homo sapiens GN=PHACTR2 PE=1 SV=1|Phosphatase and actin regulator 2 OS=Homo sapiens GN=PHACTR2 PE=1 SV=2|Isoform 2 of Phosphatase and actin regulator 2 OS=Homo sapiens GN=PHACTR2|Isoform 4 of Phosphatase and actin regulator 2 OS=Homo sapiens GN=PHACTR2|Isoform 5 of Phosphatase and actin regulator 2 OS=Homo sapiens GN=PHACTR2	-0.332189	hDFs +MMC - hDFs -MMC	limma	0.0398077	0.101044	no hit
1415	MRPS35	P82673	28S ribosomal protein S35, mitochondrial OS=Homo sapiens GN=MRPS35 PE=1 SV=1	0.0445454	hDFs +MMC - hDFs -MMC	limma	0.626841	0.738835	no hit
1416	MRPS5	P82675	28S ribosomal protein S5, mitochondrial OS=Homo sapiens GN=MRPS5 PE=1 SV=2	0.282156	hDFs +MMC - hDFs -MMC	limma	0.00670686	0.0287663	no hit
1417	TBC1D20	Q96BZ9|Q96BZ9-3	TBC1 domain family member 20 OS=Homo sapiens GN=TBC1D20 PE=1 SV=1|Isoform 3 of TBC1 domain family member 20 OS=Homo sapiens GN=TBC1D20	0.164474	hDFs +MMC - hDFs -MMC	limma	0.0335999	0.0899698	no hit
1418	APOB	A0A087WTM7|P04114	Apolipoprotein B-100 OS=Homo sapiens GN=APOB PE=1 SV=1|Apolipoprotein B-100 OS=Homo sapiens GN=APOB PE=1 SV=2	1.29515	hDFs +MMC - hDFs -MMC	limma	2.91808e-06	0.000232192	hit
1419	NAA15	A0A0B4J1W3|Q9BXJ9	N-alpha-acetyltransferase 15, NatA auxiliary subunit OS=Homo sapiens GN=NAA15 PE=1 SV=1|N-alpha-acetyltransferase 15, NatA auxiliary subunit OS=Homo sapiens GN=NAA15 PE=1 SV=1	0.239427	hDFs +MMC - hDFs -MMC	limma	0.00989829	0.0374259	no hit
1420	C1QTNF5	Q9BXJ0	Complement C1q tumor necrosis factor-related protein 5 OS=Homo sapiens GN=C1QTNF5 PE=1 SV=1	1.26326	hDFs +MMC - hDFs -MMC	limma	0.0040704	0.0205549	hit
1421	SUCLG1	P53597	Succinyl-CoA ligase [ADP/GDP-forming] subunit alpha, mitochondrial OS=Homo sapiens GN=SUCLG1 PE=1 SV=4	-0.175424	hDFs +MMC - hDFs -MMC	limma	0.0437176	0.10822	no hit
1422	GSS	P48637	Glutathione synthetase OS=Homo sapiens GN=GSS PE=1 SV=1	-0.158975	hDFs +MMC - hDFs -MMC	limma	0.14291	0.257159	no hit
1423	LXN	Q9BS40	Latexin OS=Homo sapiens GN=LXN PE=1 SV=2	-0.166157	hDFs +MMC - hDFs -MMC	limma	0.33974	0.481672	no hit
1424	LRCH1	Q9Y2L9|Q9Y2L9-2|Q9Y2L9-3	Leucine-rich repeat and calponin homology domain-containing protein 1 OS=Homo sapiens GN=LRCH1 PE=1 SV=3|Isoform 2 of Leucine-rich repeat and calponin homology domain-containing protein 1 OS=Homo sapiens GN=LRCH1|Isoform 3 of Leucine-rich repeat and calponin homology domain-containing protein 1 OS=Homo sapiens GN=LRCH1	-0.0133681	hDFs +MMC - hDFs -MMC	limma	0.877474	0.92225	no hit
1425	RPS6	P62753	40S ribosomal protein S6 OS=Homo sapiens GN=RPS6 PE=1 SV=1	-0.00642881	hDFs +MMC - hDFs -MMC	limma	0.91113	0.942999	no hit
1426	CNP	P09543|P09543-2	2',3'-cyclic-nucleotide 3'-phosphodiesterase OS=Homo sapiens GN=CNP PE=1 SV=2|Isoform CNPI of 2',3'-cyclic-nucleotide 3'-phosphodiesterase OS=Homo sapiens GN=CNP	-0.488721	hDFs +MMC - hDFs -MMC	limma	0.0576863	0.132274	no hit
1427	SMARCAL1	H7BYI2|Q9NZC9	SWI/SNF-related matrix-associated actin-dependent regulator of chromatin subfamily A-like protein 1 (Fragment) OS=Homo sapiens GN=SMARCAL1 PE=1 SV=1|SWI/SNF-related matrix-associated actin-dependent regulator of chromatin subfamily A-like protein 1 OS=Homo sapiens GN=SMARCAL1 PE=1 SV=1	0.0711274	hDFs +MMC - hDFs -MMC	limma	0.469602	0.607862	no hit
1428	ATP6V1E1	P36543	V-type proton ATPase subunit E 1 OS=Homo sapiens GN=ATP6V1E1 PE=1 SV=1	-0.411153	hDFs +MMC - hDFs -MMC	limma	0.000104387	0.0019157	no hit
1429	CCDC167	Q9P0B6	Coiled-coil domain-containing protein 167 OS=Homo sapiens GN=CCDC167 PE=1 SV=2	-0.430658	hDFs +MMC - hDFs -MMC	limma	0.056712	0.130723	no hit
1430	HYOU1	Q9Y4L1	Hypoxia up-regulated protein 1 OS=Homo sapiens GN=HYOU1 PE=1 SV=1	-0.362088	hDFs +MMC - hDFs -MMC	limma	0.000488291	0.00523854	no hit
1431	TUBG1	P23258	Tubulin gamma-1 chain OS=Homo sapiens GN=TUBG1 PE=1 SV=2	0.174759	hDFs +MMC - hDFs -MMC	limma	0.156438	0.273469	no hit
1432	NAA50	E7EQ69|Q9GZZ1	N-alpha-acetyltransferase 50 OS=Homo sapiens GN=NAA50 PE=1 SV=1|N-alpha-acetyltransferase 50 OS=Homo sapiens GN=NAA50 PE=1 SV=1	0.0857539	hDFs +MMC - hDFs -MMC	limma	0.231056	0.365567	no hit
1433	ABCD1	P33897	ATP-binding cassette sub-family D member 1 OS=Homo sapiens GN=ABCD1 PE=1 SV=2	0.088566	hDFs +MMC - hDFs -MMC	limma	0.55381	0.680002	no hit
1434	PRDX1	Q06830	Peroxiredoxin-1 OS=Homo sapiens GN=PRDX1 PE=1 SV=1	-0.109588	hDFs +MMC - hDFs -MMC	limma	0.219441	0.352162	no hit
1435	ALDOC	P09972	Fructose-bisphosphate aldolase C OS=Homo sapiens GN=ALDOC PE=1 SV=2	-0.128038	hDFs +MMC - hDFs -MMC	limma	0.42269	0.563622	no hit
1436	SERPINB1	P30740	Leukocyte elastase inhibitor OS=Homo sapiens GN=SERPINB1 PE=1 SV=1	-0.306249	hDFs +MMC - hDFs -MMC	limma	0.00310179	0.017062	no hit
1437	GALNT1	Q10472	Polypeptide N-acetylgalactosaminyltransferase 1 OS=Homo sapiens GN=GALNT1 PE=1 SV=1	-0.607356	hDFs +MMC - hDFs -MMC	limma	0.0815777	0.171183	no hit
1438	SACM1L	Q9NTJ5	Phosphatidylinositide phosphatase SAC1 OS=Homo sapiens GN=SACM1L PE=1 SV=2	-0.0343376	hDFs +MMC - hDFs -MMC	limma	0.584361	0.704308	no hit
1439	SMC4	E9PD53|Q9NTJ3	Structural maintenance of chromosomes protein OS=Homo sapiens GN=SMC4 PE=1 SV=1|Structural maintenance of chromosomes protein 4 OS=Homo sapiens GN=SMC4 PE=1 SV=2	-0.112985	hDFs +MMC - hDFs -MMC	limma	0.303121	0.442867	no hit
1440	PCNP	Q8WW12	PEST proteolytic signal-containing nuclear protein OS=Homo sapiens GN=PCNP PE=1 SV=2	2.98512	hDFs +MMC - hDFs -MMC	limma	3.96647e-09	2.08914e-05	hit
1441	DDR2	Q16832	Discoidin domain-containing receptor 2 OS=Homo sapiens GN=DDR2 PE=1 SV=2	-0.327475	hDFs +MMC - hDFs -MMC	limma	0.0149981	0.0496824	no hit
1442	UPP1	Q16831	Uridine phosphorylase 1 OS=Homo sapiens GN=UPP1 PE=1 SV=1	0.585349	hDFs +MMC - hDFs -MMC	limma	0.000900023	0.00791389	no hit
1443	NFATC4	Q14934|Q14934-10|Q14934-11|Q14934-12|Q14934-13|Q14934-14|Q14934-15|Q14934-16|Q14934-17|Q14934-18|Q14934-2|Q14934-3|Q14934-4|Q14934-5|Q14934-6|Q14934-7|Q14934-8|Q14934-9	Nuclear factor of activated T-cells, cytoplasmic 4 OS=Homo sapiens GN=NFATC4 PE=1 SV=2|Isoform 10 of Nuclear factor of activated T-cells, cytoplasmic 4 OS=Homo sapiens GN=NFATC4|Isoform 11 of Nuclear factor of activated T-cells, cytoplasmic 4 OS=Homo sapiens GN=NFATC4|Isoform 12 of Nuclear factor of activated T-cells, cytoplasmic 4 OS=Homo sapiens GN=NFATC4|Isoform 13 of Nuclear factor of activat…	0.185911	hDFs +MMC - hDFs -MMC	limma	0.218895	0.351393	no hit
1444	HARS	P12081	Histidine--tRNA ligase, cytoplasmic OS=Homo sapiens GN=HARS PE=1 SV=2	-0.154298	hDFs +MMC - hDFs -MMC	limma	0.0885685	0.181232	no hit
1445	RAB14	P61106	Ras-related protein Rab-14 OS=Homo sapiens GN=RAB14 PE=1 SV=4	0.0504215	hDFs +MMC - hDFs -MMC	limma	0.425936	0.566231	no hit
1446	FCGRT	P55899	IgG receptor FcRn large subunit p51 OS=Homo sapiens GN=FCGRT PE=1 SV=1	-0.651184	hDFs +MMC - hDFs -MMC	limma	2.4257e-05	0.000825124	no hit
1447	SHC1	P29353|P29353-2|P29353-6|P29353-7	SHC-transforming protein 1 OS=Homo sapiens GN=SHC1 PE=1 SV=4|Isoform p52Shc of SHC-transforming protein 1 OS=Homo sapiens GN=SHC1|Isoform 6 of SHC-transforming protein 1 OS=Homo sapiens GN=SHC1|Isoform 7 of SHC-transforming protein 1 OS=Homo sapiens GN=SHC1	0.349477	hDFs +MMC - hDFs -MMC	limma	0.00105471	0.00861428	no hit
1448	ACAT2	Q9BWD1	Acetyl-CoA acetyltransferase, cytosolic OS=Homo sapiens GN=ACAT2 PE=1 SV=2	-0.746177	hDFs +MMC - hDFs -MMC	limma	1.94958e-05	0.000744091	no hit
1449	EXOSC5	Q9NQT4	Exosome complex component RRP46 OS=Homo sapiens GN=EXOSC5 PE=1 SV=1	0.248914	hDFs +MMC - hDFs -MMC	limma	0.055329	0.128548	no hit
1450	KIF13B	Q9NQT8	Kinesin-like protein KIF13B OS=Homo sapiens GN=KIF13B PE=1 SV=2	-0.39976	hDFs +MMC - hDFs -MMC	limma	0.0021398	0.0136445	no hit
1451	FAM129A	Q9BZQ8	Protein Niban OS=Homo sapiens GN=FAM129A PE=1 SV=1	0.163651	hDFs +MMC - hDFs -MMC	limma	0.150691	0.266517	no hit
1452	RSL1D1	O76021	Ribosomal L1 domain-containing protein 1 OS=Homo sapiens GN=RSL1D1 PE=1 SV=3	0.987992	hDFs +MMC - hDFs -MMC	limma	8.88228e-07	0.000111388	no hit
1453	WFS1	O76024	Wolframin OS=Homo sapiens GN=WFS1 PE=1 SV=2	-0.289092	hDFs +MMC - hDFs -MMC	limma	0.176808	0.300015	no hit
1454	PGP	A6NDG6	Glycerol-3-phosphate phosphatase OS=Homo sapiens GN=PGP PE=1 SV=1	0.0508038	hDFs +MMC - hDFs -MMC	limma	0.669355	0.773983	no hit
1455	CST3	P01034	Cystatin-C OS=Homo sapiens GN=CST3 PE=1 SV=1	-0.686209	hDFs +MMC - hDFs -MMC	limma	0.00837901	0.0334589	no hit
1456	SESTD1	Q86VW0	SEC14 domain and spectrin repeat-containing protein 1 OS=Homo sapiens GN=SESTD1 PE=1 SV=2	-0.763312	hDFs +MMC - hDFs -MMC	limma	0.00123633	0.0094785	no hit
1457	AARSD1	C9J5N1|Q9BTE6|Q9BTE6-2|Q9BTE6-3	Protein PTGES3L-AARSD1 OS=Homo sapiens GN=PTGES3L-AARSD1 PE=1 SV=1|Alanyl-tRNA editing protein Aarsd1 OS=Homo sapiens GN=AARSD1 PE=1 SV=2|Isoform 2 of Alanyl-tRNA editing protein Aarsd1 OS=Homo sapiens GN=AARSD1|Isoform 3 of Alanyl-tRNA editing protein Aarsd1 OS=Homo sapiens GN=AARSD1	-0.166778	hDFs +MMC - hDFs -MMC	limma	0.119937	0.227733	no hit
1458	DHX30	H7BXY3|Q7L2E3|Q7L2E3-2|Q7L2E3-3	Putative ATP-dependent RNA helicase DHX30 OS=Homo sapiens GN=DHX30 PE=1 SV=1|Putative ATP-dependent RNA helicase DHX30 OS=Homo sapiens GN=DHX30 PE=1 SV=1|Isoform 2 of Putative ATP-dependent RNA helicase DHX30 OS=Homo sapiens GN=DHX30|Isoform 3 of Putative ATP-dependent RNA helicase DHX30 OS=Homo sapiens GN=DHX30	-0.000300013	hDFs +MMC - hDFs -MMC	limma	0.996577	0.997714	no hit
1459	PPP6R1	Q9UPN7	Serine/threonine-protein phosphatase 6 regulatory subunit 1 OS=Homo sapiens GN=PPP6R1 PE=1 SV=5	0.11317	hDFs +MMC - hDFs -MMC	limma	0.232778	0.367374	no hit
1460	XPO4	F2Z2X4|Q9C0E2	Exportin-4 OS=Homo sapiens GN=XPO4 PE=1 SV=1|Exportin-4 OS=Homo sapiens GN=XPO4 PE=1 SV=2	-0.192678	hDFs +MMC - hDFs -MMC	limma	0.0146247	0.0487803	no hit
1461	VRK1	Q99986	Serine/threonine-protein kinase VRK1 OS=Homo sapiens GN=VRK1 PE=1 SV=1	-0.0232061	hDFs +MMC - hDFs -MMC	limma	0.786347	0.860343	no hit
1462	GDF15	Q99988	Growth/differentiation factor 15 OS=Homo sapiens GN=GDF15 PE=2 SV=3	2.52071	hDFs +MMC - hDFs -MMC	limma	3.86433e-08	2.90764e-05	hit
1463	PFKL	P17858	ATP-dependent 6-phosphofructokinase, liver type OS=Homo sapiens GN=PFKL PE=1 SV=6	-0.163493	hDFs +MMC - hDFs -MMC	limma	0.10884	0.211535	no hit
1464	GNL1	P36915	Guanine nucleotide-binding protein-like 1 OS=Homo sapiens GN=GNL1 PE=1 SV=2	-0.114738	hDFs +MMC - hDFs -MMC	limma	0.155315	0.271981	no hit
1465	HSPE1	P61604	10 kDa heat shock protein, mitochondrial OS=Homo sapiens GN=HSPE1 PE=1 SV=2	-0.314421	hDFs +MMC - hDFs -MMC	limma	0.00568691	0.025703	no hit
1466	CDC42	P60953	Cell division control protein 42 homolog OS=Homo sapiens GN=CDC42 PE=1 SV=2	-0.413467	hDFs +MMC - hDFs -MMC	limma	0.0357144	0.0935858	no hit
1467	KIAA2013	Q8IYS2|Q8IYS2-2	Uncharacterized protein KIAA2013 OS=Homo sapiens GN=KIAA2013 PE=1 SV=1|Isoform 2 of Uncharacterized protein KIAA2013 OS=Homo sapiens GN=KIAA2013	-0.374154	hDFs +MMC - hDFs -MMC	limma	0.0078516	0.0318846	no hit
1468	PAWR	Q96IZ0	PRKC apoptosis WT1 regulator protein OS=Homo sapiens GN=PAWR PE=1 SV=1	0.524086	hDFs +MMC - hDFs -MMC	limma	0.0335256	0.0898623	no hit
1469	GPX7	Q96SL4	Glutathione peroxidase 7 OS=Homo sapiens GN=GPX7 PE=1 SV=1	-0.642623	hDFs +MMC - hDFs -MMC	limma	0.0027604	0.0157687	no hit
1470	EIF1AD	E9PLI6|E9PS76|Q8N9N8	Probable RNA-binding protein EIF1AD (Fragment) OS=Homo sapiens GN=EIF1AD PE=1 SV=1|Probable RNA-binding protein EIF1AD (Fragment) OS=Homo sapiens GN=EIF1AD PE=1 SV=1|Probable RNA-binding protein EIF1AD OS=Homo sapiens GN=EIF1AD PE=1 SV=1	0.887135	hDFs +MMC - hDFs -MMC	limma	0.000117505	0.00206989	no hit
1471	LGALS3BP	Q08380	Galectin-3-binding protein OS=Homo sapiens GN=LGALS3BP PE=1 SV=1	-0.477665	hDFs +MMC - hDFs -MMC	limma	0.0123837	0.0435412	no hit
1472	PSMD9	F5GX23|F5H5V4|J3KN29|O00233|O00233-2	26S proteasome non-ATPase regulatory subunit 9 OS=Homo sapiens GN=PSMD9 PE=1 SV=1|26S proteasome non-ATPase regulatory subunit 9 (Fragment) OS=Homo sapiens GN=PSMD9 PE=1 SV=1|26S proteasome non-ATPase regulatory subunit 9 OS=Homo sapiens GN=PSMD9 PE=1 SV=1|26S proteasome non-ATPase regulatory subunit 9 OS=Homo sapiens GN=PSMD9 PE=1 SV=3|Isoform p27-S of 26S proteasome non-ATPase regulatory subuni…	0.454495	hDFs +MMC - hDFs -MMC	limma	0.00196821	0.0128777	no hit
1473	SEPT11	D6RER5|D6RGI3|Q9NVA2	Septin-11 OS=Homo sapiens GN=SEPT11 PE=1 SV=1|Septin 11, isoform CRA_b OS=Homo sapiens GN=SEPT11 PE=1 SV=1|Septin-11 OS=Homo sapiens GN=SEPT11 PE=1 SV=3	-0.0883066	hDFs +MMC - hDFs -MMC	limma	0.24631	0.381788	no hit
1474	NLRX1	Q86UT6	NLR family member X1 OS=Homo sapiens GN=NLRX1 PE=1 SV=1	0.100938	hDFs +MMC - hDFs -MMC	limma	0.278624	0.418427	no hit
1475	YARS	P54577	Tyrosine--tRNA ligase, cytoplasmic OS=Homo sapiens GN=YARS PE=1 SV=4	0.748357	hDFs +MMC - hDFs -MMC	limma	0.000204556	0.0030011	no hit
1476	HNRNPK	P61978-3	Isoform 3 of Heterogeneous nuclear ribonucleoprotein K OS=Homo sapiens GN=HNRNPK	0.310924	hDFs +MMC - hDFs -MMC	limma	0.00121275	0.00934736	no hit
1477	KPNA1	P52294	Importin subunit alpha-5 OS=Homo sapiens GN=KPNA1 PE=1 SV=3	-0.496786	hDFs +MMC - hDFs -MMC	limma	0.00335138	0.017788	no hit
1478	GSPT1	P15170-2|P15170-3	Isoform 2 of Eukaryotic peptide chain release factor GTP-binding subunit ERF3A OS=Homo sapiens GN=GSPT1|Isoform 3 of Eukaryotic peptide chain release factor GTP-binding subunit ERF3A OS=Homo sapiens GN=GSPT1	0.881352	hDFs +MMC - hDFs -MMC	limma	0.00436651	0.0215543	no hit
1479	GNL3	Q9BVP2|Q9BVP2-2	Guanine nucleotide-binding protein-like 3 OS=Homo sapiens GN=GNL3 PE=1 SV=2|Isoform 2 of Guanine nucleotide-binding protein-like 3 OS=Homo sapiens GN=GNL3	0.610737	hDFs +MMC - hDFs -MMC	limma	0.000235657	0.00322391	no hit
1480	POLR1C	E7EQB9|O15160	DNA-directed RNA polymerases I and III subunit RPAC1 OS=Homo sapiens GN=POLR1C PE=1 SV=1|DNA-directed RNA polymerases I and III subunit RPAC1 OS=Homo sapiens GN=POLR1C PE=1 SV=1	-0.176722	hDFs +MMC - hDFs -MMC	limma	0.126616	0.236653	no hit
1481	SETD7	Q8WTS6	Histone-lysine N-methyltransferase SETD7 OS=Homo sapiens GN=SETD7 PE=1 SV=1	-0.387434	hDFs +MMC - hDFs -MMC	limma	0.000584479	0.00589217	no hit
1482	TMEM115	Q12893	Transmembrane protein 115 OS=Homo sapiens GN=TMEM115 PE=1 SV=1	0.736382	hDFs +MMC - hDFs -MMC	limma	1.29542e-05	0.000563882	no hit
1483	GABARAP	H6UMI1|O95166	GABARAP-a OS=Homo sapiens GN=GABARAP PE=1 SV=1|Gamma-aminobutyric acid receptor-associated protein OS=Homo sapiens GN=GABARAP PE=1 SV=1	-1.07846	hDFs +MMC - hDFs -MMC	limma	3.19977e-05	0.00101546	hit
1484	IKBKAP	O95163	Elongator complex protein 1 OS=Homo sapiens GN=IKBKAP PE=1 SV=3	-0.0574058	hDFs +MMC - hDFs -MMC	limma	0.53217	0.662209	no hit
1485	RYDEN	Q9NUL5|Q9NUL5-3|Q9NUL5-4	Repressor of yield of DENV protein OS=Homo sapiens GN=RYDEN PE=1 SV=2|Isoform 3 of Repressor of yield of DENV protein OS=Homo sapiens GN=RYDEN|Isoform 4 of Repressor of yield of DENV protein OS=Homo sapiens GN=RYDEN	0.0520784	hDFs +MMC - hDFs -MMC	limma	0.508516	0.643115	no hit
1486	YWHAZ	P63104	14-3-3 protein zeta/delta OS=Homo sapiens GN=YWHAZ PE=1 SV=1	-0.255999	hDFs +MMC - hDFs -MMC	limma	0.0173647	0.0555986	no hit
1487	BMPR1A	P36894	Bone morphogenetic protein receptor type-1A OS=Homo sapiens GN=BMPR1A PE=1 SV=2	0.829741	hDFs +MMC - hDFs -MMC	limma	2.18341e-05	0.000787672	no hit
1488	EIF2B4	A0A087WTA5|Q9UI10|Q9UI10-3	Translation initiation factor eIF-2B subunit delta OS=Homo sapiens GN=EIF2B4 PE=1 SV=1|Translation initiation factor eIF-2B subunit delta OS=Homo sapiens GN=EIF2B4 PE=1 SV=2|Isoform 3 of Translation initiation factor eIF-2B subunit delta OS=Homo sapiens GN=EIF2B4	0.423132	hDFs +MMC - hDFs -MMC	limma	7.97189e-05	0.00165307	no hit
1489	RPS29	P62273	40S ribosomal protein S29 OS=Homo sapiens GN=RPS29 PE=1 SV=2	-0.362465	hDFs +MMC - hDFs -MMC	limma	0.321359	0.461827	no hit
1490	MTPN	P58546	Myotrophin OS=Homo sapiens GN=MTPN PE=1 SV=2	0.504707	hDFs +MMC - hDFs -MMC	limma	0.125327	0.234911	no hit
1491	PCYT2	Q99447|Q99447-3	Ethanolamine-phosphate cytidylyltransferase OS=Homo sapiens GN=PCYT2 PE=1 SV=1|Isoform 3 of Ethanolamine-phosphate cytidylyltransferase OS=Homo sapiens GN=PCYT2	-0.592243	hDFs +MMC - hDFs -MMC	limma	0.000912315	0.0079724	no hit
1492	SAFB	Q15424|Q15424-3|Q15424-4	Scaffold attachment factor B1 OS=Homo sapiens GN=SAFB PE=1 SV=4|Isoform 3 of Scaffold attachment factor B1 OS=Homo sapiens GN=SAFB|Isoform 4 of Scaffold attachment factor B1 OS=Homo sapiens GN=SAFB	0.252579	hDFs +MMC - hDFs -MMC	limma	0.0718232	0.155209	no hit
1493	PSME3	K9J957|P61289|P61289-2|P61289-3	Proteasome activator complex subunit 3 OS=Homo sapiens GN=PSME3 PE=1 SV=1|Proteasome activator complex subunit 3 OS=Homo sapiens GN=PSME3 PE=1 SV=1|Isoform 2 of Proteasome activator complex subunit 3 OS=Homo sapiens GN=PSME3|Isoform 3 of Proteasome activator complex subunit 3 OS=Homo sapiens GN=PSME3	0.717017	hDFs +MMC - hDFs -MMC	limma	0.00419299	0.0209079	no hit
1494	VPS52	Q8N1B4	Vacuolar protein sorting-associated protein 52 homolog OS=Homo sapiens GN=VPS52 PE=1 SV=1	-0.0465644	hDFs +MMC - hDFs -MMC	limma	0.522213	0.654312	no hit
1495	P4HB	P07237	Protein disulfide-isomerase OS=Homo sapiens GN=P4HB PE=1 SV=3	-0.628609	hDFs +MMC - hDFs -MMC	limma	0.00128453	0.00972072	no hit
1496	RPL29	P47914	60S ribosomal protein L29 OS=Homo sapiens GN=RPL29 PE=1 SV=2	-0.0938804	hDFs +MMC - hDFs -MMC	limma	0.768007	0.8482	no hit
1497	EXTL2	Q9UBQ6	Exostosin-like 2 OS=Homo sapiens GN=EXTL2 PE=1 SV=1	-0.0629682	hDFs +MMC - hDFs -MMC	limma	0.50147	0.637366	no hit
1498	GRHPR	Q9UBQ7	Glyoxylate reductase/hydroxypyruvate reductase OS=Homo sapiens GN=GRHPR PE=1 SV=1	-0.0576051	hDFs +MMC - hDFs -MMC	limma	0.578823	0.699234	no hit
1499	EIF3K	K7ERF1|Q9UBQ5	Eukaryotic translation initiation factor 3 subunit K OS=Homo sapiens GN=EIF3K PE=1 SV=1|Eukaryotic translation initiation factor 3 subunit K OS=Homo sapiens GN=EIF3K PE=1 SV=1	-0.258686	hDFs +MMC - hDFs -MMC	limma	0.00158928	0.0112058	no hit
1500	TULP3	A0A087WYY4|O75386|O75386-2	Tubby-like protein OS=Homo sapiens GN=TULP3 PE=1 SV=1|Tubby-related protein 3 OS=Homo sapiens GN=TULP3 PE=1 SV=2|Isoform 2 of Tubby-related protein 3 OS=Homo sapiens GN=TULP3	-0.149887	hDFs +MMC - hDFs -MMC	limma	0.0544162	0.126819	no hit
1501	COLEC12	Q5KU26	Collectin-12 OS=Homo sapiens GN=COLEC12 PE=1 SV=3	-0.668931	hDFs +MMC - hDFs -MMC	limma	0.0383185	0.0984862	no hit
1502	SNRPA1	P09661	U2 small nuclear ribonucleoprotein A' OS=Homo sapiens GN=SNRPA1 PE=1 SV=2	0.0482269	hDFs +MMC - hDFs -MMC	limma	0.448817	0.589212	no hit
1503	COX6C	P09669	Cytochrome c oxidase subunit 6C OS=Homo sapiens GN=COX6C PE=1 SV=2	0.0302297	hDFs +MMC - hDFs -MMC	limma	0.80559	0.875112	no hit
1504	RGN	Q15493	Regucalcin OS=Homo sapiens GN=RGN PE=1 SV=1	-0.745178	hDFs +MMC - hDFs -MMC	limma	0.000913432	0.0079724	no hit
1505	MXRA5	Q9NR99	Matrix-remodeling-associated protein 5 OS=Homo sapiens GN=MXRA5 PE=2 SV=3	-1.75721	hDFs +MMC - hDFs -MMC	limma	3.60696e-05	0.00108271	hit
1506	BRAF	P15056	Serine/threonine-protein kinase B-raf OS=Homo sapiens GN=BRAF PE=1 SV=4	0.253634	hDFs +MMC - hDFs -MMC	limma	0.0118389	0.0423035	no hit
1507	CLIC4	Q9Y696	Chloride intracellular channel protein 4 OS=Homo sapiens GN=CLIC4 PE=1 SV=4	0.194157	hDFs +MMC - hDFs -MMC	limma	0.203775	0.333008	no hit
1508	UPF2	Q9HAU5	Regulator of nonsense transcripts 2 OS=Homo sapiens GN=UPF2 PE=1 SV=1	0.250994	hDFs +MMC - hDFs -MMC	limma	0.00418127	0.0208747	no hit
1509	RPP30	P78346|P78346-2	Ribonuclease P protein subunit p30 OS=Homo sapiens GN=RPP30 PE=1 SV=1|Isoform 2 of Ribonuclease P protein subunit p30 OS=Homo sapiens GN=RPP30	0.121842	hDFs +MMC - hDFs -MMC	limma	0.326925	0.468166	no hit
1510	NAA35	Q5VZE5	N-alpha-acetyltransferase 35, NatC auxiliary subunit OS=Homo sapiens GN=NAA35 PE=1 SV=1	0.127916	hDFs +MMC - hDFs -MMC	limma	0.183307	0.308065	no hit
1511	COL18A1	P39060|P39060-1|P39060-2	Collagen alpha-1(XVIII) chain OS=Homo sapiens GN=COL18A1 PE=1 SV=5|Isoform 2 of Collagen alpha-1(XVIII) chain OS=Homo sapiens GN=COL18A1|Isoform 3 of Collagen alpha-1(XVIII) chain OS=Homo sapiens GN=COL18A1	-0.633951	hDFs +MMC - hDFs -MMC	limma	0.00218744	0.0137814	no hit
1512	RAP2B	P61225	Ras-related protein Rap-2b OS=Homo sapiens GN=RAP2B PE=1 SV=1	-0.191849	hDFs +MMC - hDFs -MMC	limma	0.0628568	0.140999	no hit
1513	ANKIB1	Q9P2G1	Ankyrin repeat and IBR domain-containing protein 1 OS=Homo sapiens GN=ANKIB1 PE=1 SV=3	-0.348355	hDFs +MMC - hDFs -MMC	limma	0.00170727	0.0117391	no hit
1514	SBF2	A0A087WZP7|Q86WG5	Myotubularin-related protein 13 OS=Homo sapiens GN=SBF2 PE=1 SV=1|Myotubularin-related protein 13 OS=Homo sapiens GN=SBF2 PE=1 SV=1	-0.315802	hDFs +MMC - hDFs -MMC	limma	0.00129566	0.00976285	no hit
1515	VPS72	Q15906|Q15906-2	Vacuolar protein sorting-associated protein 72 homolog OS=Homo sapiens GN=VPS72 PE=1 SV=1|Isoform 2 of Vacuolar protein sorting-associated protein 72 homolog OS=Homo sapiens GN=VPS72	0.300581	hDFs +MMC - hDFs -MMC	limma	0.00494905	0.0234412	no hit
1516	MTMR9	Q96QG7	Myotubularin-related protein 9 OS=Homo sapiens GN=MTMR9 PE=1 SV=1	-0.0662503	hDFs +MMC - hDFs -MMC	limma	0.460527	0.599653	no hit
1517	CLDND1	A0A0R4J2F2|D6R9S8|D6RA76|D6RC11|D6RCE6|D6RCR8|D6RDI6|D6RDP6|D6RDY1|D6RFX6|D6RHU6|D6RIU2|H0Y8T9|Q9NY35|Q9NY35-2	Claudin domain-containing protein 1 OS=Homo sapiens GN=CLDND1 PE=1 SV=1|Claudin domain-containing protein 1 (Fragment) OS=Homo sapiens GN=CLDND1 PE=1 SV=1|Claudin domain-containing protein 1 (Fragment) OS=Homo sapiens GN=CLDND1 PE=1 SV=1|Claudin domain-containing protein 1 OS=Homo sapiens GN=CLDND1 PE=1 SV=1|Claudin domain-containing protein 1 (Fragment) OS=Homo sapiens GN=CLDND1 PE=1 SV=1|Claudi…	0.132426	hDFs +MMC - hDFs -MMC	limma	0.094402	0.189745	no hit
1518	PAFAH1B3	Q15102	Platelet-activating factor acetylhydrolase IB subunit gamma OS=Homo sapiens GN=PAFAH1B3 PE=1 SV=1	0.0486828	hDFs +MMC - hDFs -MMC	limma	0.758515	0.842231	no hit
1519	LNPEP	Q9UIQ6|Q9UIQ6-2|Q9UIQ6-3	Leucyl-cystinyl aminopeptidase OS=Homo sapiens GN=LNPEP PE=1 SV=3|Isoform 2 of Leucyl-cystinyl aminopeptidase OS=Homo sapiens GN=LNPEP|Isoform 3 of Leucyl-cystinyl aminopeptidase OS=Homo sapiens GN=LNPEP	-0.509462	hDFs +MMC - hDFs -MMC	limma	0.00215516	0.0136597	no hit
1520	AARS2	Q5JTZ9	Alanine--tRNA ligase, mitochondrial OS=Homo sapiens GN=AARS2 PE=1 SV=1	0.0398086	hDFs +MMC - hDFs -MMC	limma	0.753819	0.838869	no hit
1521	RPN1	P04843	Dolichyl-diphosphooligosaccharide--protein glycosyltransferase subunit 1 OS=Homo sapiens GN=RPN1 PE=1 SV=1	-0.514676	hDFs +MMC - hDFs -MMC	limma	0.00229068	0.0140618	no hit
1522	ERCC4	Q92889	DNA repair endonuclease XPF OS=Homo sapiens GN=ERCC4 PE=1 SV=3	0.435335	hDFs +MMC - hDFs -MMC	limma	0.00101759	0.00844035	no hit
1523	PPIP5K2	A0A087WZV0|O43314|O43314-2	Inositol hexakisphosphate and diphosphoinositol-pentakisphosphate kinase 2 OS=Homo sapiens GN=PPIP5K2 PE=1 SV=1|Inositol hexakisphosphate and diphosphoinositol-pentakisphosphate kinase 2 OS=Homo sapiens GN=PPIP5K2 PE=1 SV=3|Isoform 2 of Inositol hexakisphosphate and diphosphoinositol-pentakisphosphate kinase 2 OS=Homo sapiens GN=PPIP5K2	-0.121493	hDFs +MMC - hDFs -MMC	limma	0.137775	0.250488	no hit
1524	HSP90AA1	P07900|P07900-2	Heat shock protein HSP 90-alpha OS=Homo sapiens GN=HSP90AA1 PE=1 SV=5|Isoform 2 of Heat shock protein HSP 90-alpha OS=Homo sapiens GN=HSP90AA1	-0.349765	hDFs +MMC - hDFs -MMC	limma	0.000876308	0.00778333	no hit
1525	QARS	P47897	Glutamine--tRNA ligase OS=Homo sapiens GN=QARS PE=1 SV=1	-0.101806	hDFs +MMC - hDFs -MMC	limma	0.100918	0.199976	no hit
1526	RRAGC	Q9HB90	Ras-related GTP-binding protein C OS=Homo sapiens GN=RRAGC PE=1 SV=1	0.125333	hDFs +MMC - hDFs -MMC	limma	0.24879	0.384387	no hit
1527	MRPL1	Q9BYD6	39S ribosomal protein L1, mitochondrial OS=Homo sapiens GN=MRPL1 PE=1 SV=2	0.0113415	hDFs +MMC - hDFs -MMC	limma	0.839685	0.899194	no hit
1528	MRPL9	Q9BYD2	39S ribosomal protein L9, mitochondrial OS=Homo sapiens GN=MRPL9 PE=1 SV=2	-0.199694	hDFs +MMC - hDFs -MMC	limma	0.0434436	0.108033	no hit
1529	MRPL13	Q9BYD1	39S ribosomal protein L13, mitochondrial OS=Homo sapiens GN=MRPL13 PE=1 SV=1	0.122091	hDFs +MMC - hDFs -MMC	limma	0.161467	0.279926	no hit
1530	TIMP2	P16035	Metalloproteinase inhibitor 2 OS=Homo sapiens GN=TIMP2 PE=1 SV=2	-0.3377	hDFs +MMC - hDFs -MMC	limma	0.0674754	0.148317	no hit
1531	UBXN7	O94888	UBX domain-containing protein 7 OS=Homo sapiens GN=UBXN7 PE=1 SV=2	0.792814	hDFs +MMC - hDFs -MMC	limma	6.49669e-05	0.00150079	no hit
1532	NAA25	Q14CX7	N-alpha-acetyltransferase 25, NatB auxiliary subunit OS=Homo sapiens GN=NAA25 PE=1 SV=1	0.0903356	hDFs +MMC - hDFs -MMC	limma	0.222844	0.356105	no hit
1533	TPR	P12270	Nucleoprotein TPR OS=Homo sapiens GN=TPR PE=1 SV=3	-0.174781	hDFs +MMC - hDFs -MMC	limma	0.0142127	0.0477411	no hit
1534	CKB	P12277	Creatine kinase B-type OS=Homo sapiens GN=CKB PE=1 SV=1	-0.799884	hDFs +MMC - hDFs -MMC	limma	0.00264812	0.015344	no hit
1535	FKBP3	Q00688	Peptidyl-prolyl cis-trans isomerase FKBP3 OS=Homo sapiens GN=FKBP3 PE=1 SV=1	-0.0826044	hDFs +MMC - hDFs -MMC	limma	0.338783	0.48108	no hit
1536	NPTN	Q9Y639|Q9Y639-1	Neuroplastin OS=Homo sapiens GN=NPTN PE=1 SV=2|Isoform 1 of Neuroplastin OS=Homo sapiens GN=NPTN	-0.234251	hDFs +MMC - hDFs -MMC	limma	0.19332	0.320295	no hit
1537	SDF2L1	Q9HCN8	Stromal cell-derived factor 2-like protein 1 OS=Homo sapiens GN=SDF2L1 PE=1 SV=2	-0.274013	hDFs +MMC - hDFs -MMC	limma	0.22309	0.356389	no hit
1538	RPL7L1	Q6DKI1	60S ribosomal protein L7-like 1 OS=Homo sapiens GN=RPL7L1 PE=1 SV=1	0.552469	hDFs +MMC - hDFs -MMC	limma	1.3168e-05	0.000565822	no hit
1539	VANGL1	Q8TAA9|Q8TAA9-2	Vang-like protein 1 OS=Homo sapiens GN=VANGL1 PE=1 SV=1|Isoform 2 of Vang-like protein 1 OS=Homo sapiens GN=VANGL1	-0.274643	hDFs +MMC - hDFs -MMC	limma	0.0874168	0.179293	no hit
1540	MICAL3	Q7RTP6	Protein-methionine sulfoxide oxidase MICAL3 OS=Homo sapiens GN=MICAL3 PE=1 SV=2	-0.0709371	hDFs +MMC - hDFs -MMC	limma	0.445066	0.585017	no hit
1541	HIST1H1A	Q02539	Histone H1.1 OS=Homo sapiens GN=HIST1H1A PE=1 SV=3	0.193157	hDFs +MMC - hDFs -MMC	limma	0.420914	0.561681	no hit
1542	TP53I3	Q53FA7	Quinone oxidoreductase PIG3 OS=Homo sapiens GN=TP53I3 PE=1 SV=2	-0.44817	hDFs +MMC - hDFs -MMC	limma	0.00317912	0.0172801	no hit
1543	MOXD1	Q6UVY6	DBH-like monooxygenase protein 1 OS=Homo sapiens GN=MOXD1 PE=1 SV=1	-0.822974	hDFs +MMC - hDFs -MMC	limma	0.000288655	0.00369735	no hit
1544	AGPS	O00116	Alkyldihydroxyacetonephosphate synthase, peroxisomal OS=Homo sapiens GN=AGPS PE=1 SV=1	-0.201721	hDFs +MMC - hDFs -MMC	limma	0.0212384	0.0643629	no hit
1545	GOLPH3	Q9H4A6	Golgi phosphoprotein 3 OS=Homo sapiens GN=GOLPH3 PE=1 SV=1	-0.213742	hDFs +MMC - hDFs -MMC	limma	0.0385654	0.0988918	no hit
1546	NIPSNAP1	Q9BPW8	Protein NipSnap homolog 1 OS=Homo sapiens GN=NIPSNAP1 PE=1 SV=1	-0.235466	hDFs +MMC - hDFs -MMC	limma	0.0122919	0.0432764	no hit
1547	RNPEP	Q9H4A4	Aminopeptidase B OS=Homo sapiens GN=RNPEP PE=1 SV=2	-0.156825	hDFs +MMC - hDFs -MMC	limma	0.156142	0.273313	no hit
1548	TBC1D8B	J3KN75|Q0IIM8	TBC1 domain family member 8B OS=Homo sapiens GN=TBC1D8B PE=1 SV=1|TBC1 domain family member 8B OS=Homo sapiens GN=TBC1D8B PE=1 SV=2	-0.440073	hDFs +MMC - hDFs -MMC	limma	0.00232343	0.0141638	no hit
1549	HAUS5	O94927	HAUS augmin-like complex subunit 5 OS=Homo sapiens GN=HAUS5 PE=1 SV=2	0.0888654	hDFs +MMC - hDFs -MMC	limma	0.392686	0.534854	no hit
1550	LTBP2	G3V3X5|G3V511|Q14767	Latent-transforming growth factor beta-binding protein 2 OS=Homo sapiens GN=LTBP2 PE=1 SV=1|Latent-transforming growth factor beta-binding protein 2 OS=Homo sapiens GN=LTBP2 PE=1 SV=1|Latent-transforming growth factor beta-binding protein 2 OS=Homo sapiens GN=LTBP2 PE=1 SV=3	0.258918	hDFs +MMC - hDFs -MMC	limma	0.437435	0.578306	no hit
1551	THOC1	A0A087WWS1|Q96FV9	THO complex subunit 1 OS=Homo sapiens GN=THOC1 PE=1 SV=1|THO complex subunit 1 OS=Homo sapiens GN=THOC1 PE=1 SV=1	0.0967393	hDFs +MMC - hDFs -MMC	limma	0.127804	0.238191	no hit
1552	SLC1A5	Q15758	Neutral amino acid transporter B(0) OS=Homo sapiens GN=SLC1A5 PE=1 SV=2	1.00297	hDFs +MMC - hDFs -MMC	limma	0.00745184	0.0307834	hit
1553	SUN2	Q9UH99|Q9UH99-2	SUN domain-containing protein 2 OS=Homo sapiens GN=SUN2 PE=1 SV=3|Isoform 2 of SUN domain-containing protein 2 OS=Homo sapiens GN=SUN2	-0.420644	hDFs +MMC - hDFs -MMC	limma	0.000605637	0.00604146	no hit
1554	COL10A1	Q03692	Collagen alpha-1(X) chain OS=Homo sapiens GN=COL10A1 PE=1 SV=2	0.0718846	hDFs +MMC - hDFs -MMC	limma	0.379187	0.52064	no hit
1555	SPNS1	H3BMF4|Q9H2V7|Q9H2V7-2|Q9H2V7-3	Protein spinster homolog 1 OS=Homo sapiens GN=SPNS1 PE=1 SV=1|Protein spinster homolog 1 OS=Homo sapiens GN=SPNS1 PE=1 SV=1|Isoform 2 of Protein spinster homolog 1 OS=Homo sapiens GN=SPNS1|Isoform 3 of Protein spinster homolog 1 OS=Homo sapiens GN=SPNS1	-0.307656	hDFs +MMC - hDFs -MMC	limma	0.266876	0.404849	no hit
1556	ARFGAP2	G5E9L0|Q8N6H7	ADP-ribosylation factor GTPase-activating protein 2 OS=Homo sapiens GN=ARFGAP2 PE=1 SV=2|ADP-ribosylation factor GTPase-activating protein 2 OS=Homo sapiens GN=ARFGAP2 PE=1 SV=1	0.544238	hDFs +MMC - hDFs -MMC	limma	0.000306788	0.00387041	no hit
1557	ZMPSTE24	O75844	CAAX prenyl protease 1 homolog OS=Homo sapiens GN=ZMPSTE24 PE=1 SV=2	-0.0631473	hDFs +MMC - hDFs -MMC	limma	0.490663	0.627872	no hit
1558	GLB1	P16278|P16278-3	Beta-galactosidase OS=Homo sapiens GN=GLB1 PE=1 SV=2|Isoform 3 of Beta-galactosidase OS=Homo sapiens GN=GLB1	-0.515308	hDFs +MMC - hDFs -MMC	limma	0.00135021	0.0100304	no hit
1559	UBA7	P41226	Ubiquitin-like modifier-activating enzyme 7 OS=Homo sapiens GN=UBA7 PE=1 SV=2	-0.858089	hDFs +MMC - hDFs -MMC	limma	0.000116094	0.00206553	no hit
1560	RAB3B	P20337	Ras-related protein Rab-3B OS=Homo sapiens GN=RAB3B PE=1 SV=2	0.01758	hDFs +MMC - hDFs -MMC	limma	0.898543	0.934379	no hit
1561	EXOC7	A0A0A0MSB8|Q9UPT5|Q9UPT5-1|Q9UPT5-2|Q9UPT5-5|Q9UPT5-6	Exocyst complex component 7 OS=Homo sapiens GN=EXOC7 PE=1 SV=1|Exocyst complex component 7 OS=Homo sapiens GN=EXOC7 PE=1 SV=3|Isoform 1 of Exocyst complex component 7 OS=Homo sapiens GN=EXOC7|Isoform 2 of Exocyst complex component 7 OS=Homo sapiens GN=EXOC7|Isoform 5 of Exocyst complex component 7 OS=Homo sapiens GN=EXOC7|Isoform 6 of Exocyst complex component 7 OS=Homo sapiens GN=EXOC7	-0.00634833	hDFs +MMC - hDFs -MMC	limma	0.918166	0.947117	no hit
1562	SUCLG2	Q96I99	Succinyl-CoA ligase [GDP-forming] subunit beta, mitochondrial OS=Homo sapiens GN=SUCLG2 PE=1 SV=2	0.153328	hDFs +MMC - hDFs -MMC	limma	0.332938	0.474455	no hit
1563	MAT2B	Q9NZL9	Methionine adenosyltransferase 2 subunit beta OS=Homo sapiens GN=MAT2B PE=1 SV=1	0.229159	hDFs +MMC - hDFs -MMC	limma	0.0730159	0.15729	no hit
1564	SPC25	Q9HBM1	Kinetochore protein Spc25 OS=Homo sapiens GN=SPC25 PE=1 SV=1	-0.0311564	hDFs +MMC - hDFs -MMC	limma	0.872652	0.919654	no hit
1565	CHD3	Q12873|Q12873-2|Q12873-3	Chromodomain-helicase-DNA-binding protein 3 OS=Homo sapiens GN=CHD3 PE=1 SV=3|Isoform 2 of Chromodomain-helicase-DNA-binding protein 3 OS=Homo sapiens GN=CHD3|Isoform 3 of Chromodomain-helicase-DNA-binding protein 3 OS=Homo sapiens GN=CHD3	-0.141651	hDFs +MMC - hDFs -MMC	limma	0.359571	0.502083	no hit
1566	RBM12	Q9NTZ6	RNA-binding protein 12 OS=Homo sapiens GN=RBM12 PE=1 SV=1	0.409929	hDFs +MMC - hDFs -MMC	limma	0.000525885	0.00544172	no hit
1567	MAP3K2	Q9Y2U5	Mitogen-activated protein kinase kinase kinase 2 OS=Homo sapiens GN=MAP3K2 PE=1 SV=2	-0.140516	hDFs +MMC - hDFs -MMC	limma	0.114134	0.219155	no hit
1568	LEMD3	Q9Y2U8	Inner nuclear membrane protein Man1 OS=Homo sapiens GN=LEMD3 PE=1 SV=2	0.104523	hDFs +MMC - hDFs -MMC	limma	0.232826	0.367374	no hit
1569	TLN2	Q9Y4G6	Talin-2 OS=Homo sapiens GN=TLN2 PE=1 SV=4	-0.226247	hDFs +MMC - hDFs -MMC	limma	0.0174314	0.0557107	no hit
1570	ABI3BP	D3YTG3|Q7Z7G0	Target of Nesh-SH3 OS=Homo sapiens GN=ABI3BP PE=1 SV=1|Target of Nesh-SH3 OS=Homo sapiens GN=ABI3BP PE=1 SV=1	-0.054676	hDFs +MMC - hDFs -MMC	limma	0.844128	0.90183	no hit
1571	PGLS	O95336	6-phosphogluconolactonase OS=Homo sapiens GN=PGLS PE=1 SV=2	0.0623013	hDFs +MMC - hDFs -MMC	limma	0.586475	0.705726	no hit
1572	PPP2R5A	Q15172	Serine/threonine-protein phosphatase 2A 56 kDa regulatory subunit alpha isoform OS=Homo sapiens GN=PPP2R5A PE=1 SV=1	-0.21894	hDFs +MMC - hDFs -MMC	limma	0.0630634	0.141222	no hit
1573	AP1G1	O43747|O43747-2	AP-1 complex subunit gamma-1 OS=Homo sapiens GN=AP1G1 PE=1 SV=5|Isoform 2 of AP-1 complex subunit gamma-1 OS=Homo sapiens GN=AP1G1	0.0478464	hDFs +MMC - hDFs -MMC	limma	0.471641	0.610202	no hit
1574	C17orf75	J9JIC5|Q9HAS0	Protein Njmu-R1 OS=Homo sapiens GN=C17orf75 PE=1 SV=1|Protein Njmu-R1 OS=Homo sapiens GN=C17orf75 PE=1 SV=2	0.375692	hDFs +MMC - hDFs -MMC	limma	0.000349966	0.00422995	no hit
1575	C2orf76	Q3KRA6	UPF0538 protein C2orf76 OS=Homo sapiens GN=C2orf76 PE=1 SV=3	-0.321633	hDFs +MMC - hDFs -MMC	limma	0.0369223	0.0957037	no hit
1576	TNS2	F8VV64|Q63HR2|Q63HR2-2|Q63HR2-4|Q63HR2-5|Q63HR2-6	Tensin-2 OS=Homo sapiens GN=TNS2 PE=1 SV=1|Tensin-2 OS=Homo sapiens GN=TNS2 PE=1 SV=2|Isoform 2 of Tensin-2 OS=Homo sapiens GN=TNS2|Isoform 4 of Tensin-2 OS=Homo sapiens GN=TNS2|Isoform 5 of Tensin-2 OS=Homo sapiens GN=TNS2|Isoform 6 of Tensin-2 OS=Homo sapiens GN=TNS2	-0.777968	hDFs +MMC - hDFs -MMC	limma	2.32824e-06	0.000207384	no hit
1577	RTCB	Q9Y3I0	tRNA-splicing ligase RtcB homolog OS=Homo sapiens GN=RTCB PE=1 SV=1	-0.211803	hDFs +MMC - hDFs -MMC	limma	0.0464825	0.112614	no hit
1578	AP1M1	Q9BXS5|Q9BXS5-2	AP-1 complex subunit mu-1 OS=Homo sapiens GN=AP1M1 PE=1 SV=3|Isoform 2 of AP-1 complex subunit mu-1 OS=Homo sapiens GN=AP1M1	-0.102737	hDFs +MMC - hDFs -MMC	limma	0.148017	0.26267	no hit
1579	RIPK2	O43353	Receptor-interacting serine/threonine-protein kinase 2 OS=Homo sapiens GN=RIPK2 PE=1 SV=2	-0.0367231	hDFs +MMC - hDFs -MMC	limma	0.763203	0.844999	no hit
1580	DCP1A	A0A087WT55|Q9NPI6|Q9NPI6-2	mRNA-decapping enzyme 1A (Fragment) OS=Homo sapiens GN=DCP1A PE=1 SV=1|mRNA-decapping enzyme 1A OS=Homo sapiens GN=DCP1A PE=1 SV=2|Isoform 2 of mRNA-decapping enzyme 1A OS=Homo sapiens GN=DCP1A	0.373705	hDFs +MMC - hDFs -MMC	limma	0.00159407	0.0112096	no hit
1581	RPL35A	P18077	60S ribosomal protein L35a OS=Homo sapiens GN=RPL35A PE=1 SV=2	-0.240316	hDFs +MMC - hDFs -MMC	limma	0.210755	0.341868	no hit
1582	TAOK3	Q9H2K8	Serine/threonine-protein kinase TAO3 OS=Homo sapiens GN=TAOK3 PE=1 SV=2	-0.114231	hDFs +MMC - hDFs -MMC	limma	0.138015	0.250664	no hit
1583	RALA	P11233	Ras-related protein Ral-A OS=Homo sapiens GN=RALA PE=1 SV=1	-0.0077831	hDFs +MMC - hDFs -MMC	limma	0.93676	0.960093	no hit
1584	SLC16A3	O15427	Monocarboxylate transporter 4 OS=Homo sapiens GN=SLC16A3 PE=1 SV=1	0.0134178	hDFs +MMC - hDFs -MMC	limma	0.900772	0.935219	no hit
1585	MPHOSPH8	Q99549	M-phase phosphoprotein 8 OS=Homo sapiens GN=MPHOSPH8 PE=1 SV=2	0.141354	hDFs +MMC - hDFs -MMC	limma	0.239137	0.37397	no hit
1586	YAP1	P46937|P46937-6|P46937-7|P46937-9	Transcriptional coactivator YAP1 OS=Homo sapiens GN=YAP1 PE=1 SV=2|Isoform 6 of Transcriptional coactivator YAP1 OS=Homo sapiens GN=YAP1|Isoform 7 of Transcriptional coactivator YAP1 OS=Homo sapiens GN=YAP1|Isoform 9 of Transcriptional coactivator YAP1 OS=Homo sapiens GN=YAP1	1.51973	hDFs +MMC - hDFs -MMC	limma	2.95786e-06	0.000232192	hit
1587	KIAA1429	Q69YN4|Q69YN4-3	Protein virilizer homolog OS=Homo sapiens GN=KIAA1429 PE=1 SV=2|Isoform 3 of Protein virilizer homolog OS=Homo sapiens GN=KIAA1429	-0.0358119	hDFs +MMC - hDFs -MMC	limma	0.711695	0.80804	no hit
1588	TPP1	O14773	Tripeptidyl-peptidase 1 OS=Homo sapiens GN=TPP1 PE=1 SV=2	0.0791925	hDFs +MMC - hDFs -MMC	limma	0.520236	0.652867	no hit
1589	IFNGR1	P15260	Interferon gamma receptor 1 OS=Homo sapiens GN=IFNGR1 PE=1 SV=1	-0.039437	hDFs +MMC - hDFs -MMC	limma	0.810047	0.877523	no hit
1590	NDC80	O14777	Kinetochore protein NDC80 homolog OS=Homo sapiens GN=NDC80 PE=1 SV=1	-0.271411	hDFs +MMC - hDFs -MMC	limma	0.0538008	0.125942	no hit
1591	PDLIM4	P50479	PDZ and LIM domain protein 4 OS=Homo sapiens GN=PDLIM4 PE=1 SV=2	0.942313	hDFs +MMC - hDFs -MMC	limma	4.83189e-05	0.00129186	no hit
1592	OSBPL6	Q9BZF3|Q9BZF3-2|Q9BZF3-3|Q9BZF3-4|Q9BZF3-5	Oxysterol-binding protein-related protein 6 OS=Homo sapiens GN=OSBPL6 PE=1 SV=1|Isoform 2 of Oxysterol-binding protein-related protein 6 OS=Homo sapiens GN=OSBPL6|Isoform 3 of Oxysterol-binding protein-related protein 6 OS=Homo sapiens GN=OSBPL6|Isoform 4 of Oxysterol-binding protein-related protein 6 OS=Homo sapiens GN=OSBPL6|Isoform 5 of Oxysterol-binding protein-related protein 6 OS=Homo sapie…	0.952922	hDFs +MMC - hDFs -MMC	limma	0.000251333	0.00336128	no hit
1593	RANBP3	B7Z7F3|Q9H6Z4|Q9H6Z4-2|Q9H6Z4-3	Ran-binding protein 3 OS=Homo sapiens GN=RANBP3 PE=1 SV=1|Ran-binding protein 3 OS=Homo sapiens GN=RANBP3 PE=1 SV=1|Isoform 2 of Ran-binding protein 3 OS=Homo sapiens GN=RANBP3|Isoform 3 of Ran-binding protein 3 OS=Homo sapiens GN=RANBP3	0.216474	hDFs +MMC - hDFs -MMC	limma	0.0223073	0.0667951	no hit
1594	TRAM2	Q15035	Translocating chain-associated membrane protein 2 OS=Homo sapiens GN=TRAM2 PE=1 SV=1	0.386459	hDFs +MMC - hDFs -MMC	limma	0.00183079	0.0123219	no hit
1595	LARS2	Q15031	Probable leucine--tRNA ligase, mitochondrial OS=Homo sapiens GN=LARS2 PE=1 SV=2	-0.0592919	hDFs +MMC - hDFs -MMC	limma	0.47346	0.611954	no hit
1596	EXOC8	Q8IYI6	Exocyst complex component 8 OS=Homo sapiens GN=EXOC8 PE=1 SV=2	0.046659	hDFs +MMC - hDFs -MMC	limma	0.441793	0.582648	no hit
1597	GRB2	P62993	Growth factor receptor-bound protein 2 OS=Homo sapiens GN=GRB2 PE=1 SV=1	-0.054217	hDFs +MMC - hDFs -MMC	limma	0.402319	0.543227	no hit
1598	HSD17B11	D6RCD0|Q8NBQ5	Estradiol 17-beta-dehydrogenase 11 OS=Homo sapiens GN=HSD17B11 PE=1 SV=2|Estradiol 17-beta-dehydrogenase 11 OS=Homo sapiens GN=HSD17B11 PE=1 SV=3	-0.142899	hDFs +MMC - hDFs -MMC	limma	0.363501	0.506095	no hit
1599	FAM134A	Q8NC44	Protein FAM134A OS=Homo sapiens GN=FAM134A PE=1 SV=3	-0.430818	hDFs +MMC - hDFs -MMC	limma	0.00807554	0.0325681	no hit
1600	NUP54	Q7Z3B4|Q7Z3B4-3	Nucleoporin p54 OS=Homo sapiens GN=NUP54 PE=1 SV=2|Isoform 3 of Nucleoporin p54 OS=Homo sapiens GN=NUP54	0.185046	hDFs +MMC - hDFs -MMC	limma	0.0829842	0.17365	no hit
1601	DNASE1L1	A6QRJ0|P49184	Deoxyribonuclease-1-like 1 (Fragment) OS=Homo sapiens GN=DNASE1L1 PE=1 SV=1|Deoxyribonuclease-1-like 1 OS=Homo sapiens GN=DNASE1L1 PE=1 SV=1	0.0100151	hDFs +MMC - hDFs -MMC	limma	0.956973	0.97267	no hit
1602	ALDH9A1	P49189	4-trimethylaminobutyraldehyde dehydrogenase OS=Homo sapiens GN=ALDH9A1 PE=1 SV=3	-0.851002	hDFs +MMC - hDFs -MMC	limma	0.00515509	0.024036	no hit
1603	HGSNAT	Q68CP4|Q68CP4-2	Heparan-alpha-glucosaminide N-acetyltransferase OS=Homo sapiens GN=HGSNAT PE=1 SV=2|Isoform 2 of Heparan-alpha-glucosaminide N-acetyltransferase OS=Homo sapiens GN=HGSNAT	-0.262651	hDFs +MMC - hDFs -MMC	limma	0.0647128	0.143876	no hit
1604	TRAF3IP1	Q8TDR0|Q8TDR0-2	TRAF3-interacting protein 1 OS=Homo sapiens GN=TRAF3IP1 PE=1 SV=1|Isoform 2 of TRAF3-interacting protein 1 OS=Homo sapiens GN=TRAF3IP1	1.05307	hDFs +MMC - hDFs -MMC	limma	0.00116381	0.00905048	hit
1605	TMEM87A	Q8NBN3|Q8NBN3-3	Transmembrane protein 87A OS=Homo sapiens GN=TMEM87A PE=1 SV=3|Isoform 3 of Transmembrane protein 87A OS=Homo sapiens GN=TMEM87A	0.40572	hDFs +MMC - hDFs -MMC	limma	0.0396484	0.100689	no hit
1606	GNG5	P63218	Guanine nucleotide-binding protein G(I)/G(S)/G(O) subunit gamma-5 OS=Homo sapiens GN=GNG5 PE=1 SV=3	-0.176338	hDFs +MMC - hDFs -MMC	limma	0.315166	0.455538	no hit
1607	FN3KRP	Q9HA64	Ketosamine-3-kinase OS=Homo sapiens GN=FN3KRP PE=1 SV=2	-0.159104	hDFs +MMC - hDFs -MMC	limma	0.162558	0.281272	no hit
1608	PSMD5	Q16401|Q16401-2	26S proteasome non-ATPase regulatory subunit 5 OS=Homo sapiens GN=PSMD5 PE=1 SV=3|Isoform 2 of 26S proteasome non-ATPase regulatory subunit 5 OS=Homo sapiens GN=PSMD5	-0.0665248	hDFs +MMC - hDFs -MMC	limma	0.457012	0.596551	no hit
1609	ENPP4	Q9Y6X5	Bis(5'-adenosyl)-triphosphatase ENPP4 OS=Homo sapiens GN=ENPP4 PE=1 SV=3	0.325977	hDFs +MMC - hDFs -MMC	limma	0.193694	0.320575	no hit
1610	ZMYM4	Q5VZL5|Q5VZL5-2|Q5VZL5-4	Zinc finger MYM-type protein 4 OS=Homo sapiens GN=ZMYM4 PE=1 SV=1|Isoform 2 of Zinc finger MYM-type protein 4 OS=Homo sapiens GN=ZMYM4|Isoform 4 of Zinc finger MYM-type protein 4 OS=Homo sapiens GN=ZMYM4	-0.121812	hDFs +MMC - hDFs -MMC	limma	0.162863	0.281707	no hit
1611	SPAST	Q9UBP0|Q9UBP0-3	Spastin OS=Homo sapiens GN=SPAST PE=1 SV=1|Isoform 3 of Spastin OS=Homo sapiens GN=SPAST	0.591729	hDFs +MMC - hDFs -MMC	limma	0.00116187	0.00905048	no hit
1612	NQO2	P16083|Q5TD07	Ribosyldihydronicotinamide dehydrogenase [quinone] OS=Homo sapiens GN=NQO2 PE=1 SV=5|Ribosyldihydronicotinamide dehydrogenase [quinone] OS=Homo sapiens GN=NQO2 PE=1 SV=1	-0.551304	hDFs +MMC - hDFs -MMC	limma	0.11912	0.2265	no hit
1613	AHNAK	Q09666	Neuroblast differentiation-associated protein AHNAK OS=Homo sapiens GN=AHNAK PE=1 SV=2	0.576168	hDFs +MMC - hDFs -MMC	limma	0.0104295	0.0387664	no hit
1614	VPS33B	Q9H267	Vacuolar protein sorting-associated protein 33B OS=Homo sapiens GN=VPS33B PE=1 SV=2	0.0983357	hDFs +MMC - hDFs -MMC	limma	0.377914	0.519421	no hit
1615	VPS16	Q9H269	Vacuolar protein sorting-associated protein 16 homolog OS=Homo sapiens GN=VPS16 PE=1 SV=2	-0.122112	hDFs +MMC - hDFs -MMC	limma	0.0835183	0.174352	no hit
1616	GPNMB	Q14956|Q14956-2	Transmembrane glycoprotein NMB OS=Homo sapiens GN=GPNMB PE=1 SV=2|Isoform 2 of Transmembrane glycoprotein NMB OS=Homo sapiens GN=GPNMB	-0.467126	hDFs +MMC - hDFs -MMC	limma	0.00285429	0.0161825	no hit
1617	PDCD4	Q53EL6|Q53EL6-2	Programmed cell death protein 4 OS=Homo sapiens GN=PDCD4 PE=1 SV=2|Isoform 2 of Programmed cell death protein 4 OS=Homo sapiens GN=PDCD4	-0.096781	hDFs +MMC - hDFs -MMC	limma	0.459271	0.598303	no hit
1618	H1F0	P07305	Histone H1.0 OS=Homo sapiens GN=H1F0 PE=1 SV=3	-0.153116	hDFs +MMC - hDFs -MMC	limma	0.245099	0.381032	no hit
1619	GGA2	Q9UJY4	ADP-ribosylation factor-binding protein GGA2 OS=Homo sapiens GN=GGA2 PE=1 SV=3	0.0394801	hDFs +MMC - hDFs -MMC	limma	0.718382	0.813003	no hit
1620	CCDC47	Q96A33	Coiled-coil domain-containing protein 47 OS=Homo sapiens GN=CCDC47 PE=1 SV=1	0.0982138	hDFs +MMC - hDFs -MMC	limma	0.263627	0.400613	no hit
1621	SEC24B	O95487|O95487-2|O95487-3	Protein transport protein Sec24B OS=Homo sapiens GN=SEC24B PE=1 SV=2|Isoform 2 of Protein transport protein Sec24B OS=Homo sapiens GN=SEC24B|Isoform 3 of Protein transport protein Sec24B OS=Homo sapiens GN=SEC24B	-0.103271	hDFs +MMC - hDFs -MMC	limma	0.218082	0.350301	no hit
1622	CALCOCO2	Q13137|Q13137-3|Q13137-4|Q13137-5	Calcium-binding and coiled-coil domain-containing protein 2 OS=Homo sapiens GN=CALCOCO2 PE=1 SV=1|Isoform 3 of Calcium-binding and coiled-coil domain-containing protein 2 OS=Homo sapiens GN=CALCOCO2|Isoform 4 of Calcium-binding and coiled-coil domain-containing protein 2 OS=Homo sapiens GN=CALCOCO2|Isoform 5 of Calcium-binding and coiled-coil domain-containing protein 2 OS=Homo sapiens GN=CALCOCO2	-0.102377	hDFs +MMC - hDFs -MMC	limma	0.363474	0.506095	no hit
1623	TRMT10C	Q7L0Y3	Mitochondrial ribonuclease P protein 1 OS=Homo sapiens GN=TRMT10C PE=1 SV=2	0.10644	hDFs +MMC - hDFs -MMC	limma	0.10388	0.204156	no hit
1624	FAM213A	Q9BRX8|Q9BRX8-2	Redox-regulatory protein FAM213A OS=Homo sapiens GN=FAM213A PE=1 SV=3|Isoform 2 of Redox-regulatory protein FAM213A OS=Homo sapiens GN=FAM213A	-0.836054	hDFs +MMC - hDFs -MMC	limma	0.0344753	0.0912929	no hit
1625	TIMMDC1	Q9NPL8	Complex I assembly factor TIMMDC1, mitochondrial OS=Homo sapiens GN=TIMMDC1 PE=1 SV=2	0.960432	hDFs +MMC - hDFs -MMC	limma	0.0102279	0.0382601	no hit
1626	SNAP29	O95721	Synaptosomal-associated protein 29 OS=Homo sapiens GN=SNAP29 PE=1 SV=1	1.30604	hDFs +MMC - hDFs -MMC	limma	1.13041e-07	3.9914e-05	hit
1627	ALDH1L2	Q3SY69	Mitochondrial 10-formyltetrahydrofolate dehydrogenase OS=Homo sapiens GN=ALDH1L2 PE=1 SV=2	0.523705	hDFs +MMC - hDFs -MMC	limma	0.110044	0.21355	no hit
1628	CTR9	Q6PD62	RNA polymerase-associated protein CTR9 homolog OS=Homo sapiens GN=CTR9 PE=1 SV=1	0.0941576	hDFs +MMC - hDFs -MMC	limma	0.141033	0.255442	no hit
1629	C12orf4	Q9NQ89	Protein C12orf4 OS=Homo sapiens GN=C12orf4 PE=2 SV=1	0.0114477	hDFs +MMC - hDFs -MMC	limma	0.929246	0.954249	no hit
1630	TIGAR	Q9NQ88	Fructose-2,6-bisphosphatase TIGAR OS=Homo sapiens GN=TIGAR PE=1 SV=1	-0.0702902	hDFs +MMC - hDFs -MMC	limma	0.431576	0.571851	no hit
1631	SEC61B	P60468	Protein transport protein Sec61 subunit beta OS=Homo sapiens GN=SEC61B PE=1 SV=2	-0.0790605	hDFs +MMC - hDFs -MMC	limma	0.410382	0.55113	no hit
1632	RPL19	J3KTE4|J3QR09|P84098	Ribosomal protein L19 OS=Homo sapiens GN=RPL19 PE=1 SV=1|Ribosomal protein L19 OS=Homo sapiens GN=RPL19 PE=1 SV=1|60S ribosomal protein L19 OS=Homo sapiens GN=RPL19 PE=1 SV=1	-0.334809	hDFs +MMC - hDFs -MMC	limma	0.0116652	0.0419967	no hit
1633	ERH	P84090	Enhancer of rudimentary homolog OS=Homo sapiens GN=ERH PE=1 SV=1	-0.283781	hDFs +MMC - hDFs -MMC	limma	0.00426251	0.02114	no hit
1634	DNAJC5	Q9H3Z4|Q9H3Z4-2	DnaJ homolog subfamily C member 5 OS=Homo sapiens GN=DNAJC5 PE=1 SV=1|Isoform 2 of DnaJ homolog subfamily C member 5 OS=Homo sapiens GN=DNAJC5	-0.428889	hDFs +MMC - hDFs -MMC	limma	0.0503468	0.119903	no hit
1635	RHOG	P84095	Rho-related GTP-binding protein RhoG OS=Homo sapiens GN=RHOG PE=1 SV=1	-0.289252	hDFs +MMC - hDFs -MMC	limma	0.0386338	0.0989605	no hit
1636	PSMA1	P25786|P25786-2	Proteasome subunit alpha type-1 OS=Homo sapiens GN=PSMA1 PE=1 SV=1|Isoform Long of Proteasome subunit alpha type-1 OS=Homo sapiens GN=PSMA1	-0.223352	hDFs +MMC - hDFs -MMC	limma	0.00468614	0.0225862	no hit
1637	FGGY	A0A0U1RRB9|F2Z2V1|Q96C11|Q96C11-3	FGGY carbohydrate kinase domain-containing protein OS=Homo sapiens GN=FGGY PE=1 SV=1|FGGY carbohydrate kinase domain-containing protein OS=Homo sapiens GN=FGGY PE=1 SV=1|FGGY carbohydrate kinase domain-containing protein OS=Homo sapiens GN=FGGY PE=1 SV=2|Isoform 4 of FGGY carbohydrate kinase domain-containing protein OS=Homo sapiens GN=FGGY	0.165252	hDFs +MMC - hDFs -MMC	limma	0.0865484	0.178154	no hit
1638	ALDH3A2	P51648|P51648-2	Fatty aldehyde dehydrogenase OS=Homo sapiens GN=ALDH3A2 PE=1 SV=1|Isoform 2 of Fatty aldehyde dehydrogenase OS=Homo sapiens GN=ALDH3A2	-0.115064	hDFs +MMC - hDFs -MMC	limma	0.697009	0.797902	no hit
1639	CSE1L	P55060|P55060-3	Exportin-2 OS=Homo sapiens GN=CSE1L PE=1 SV=3|Isoform 3 of Exportin-2 OS=Homo sapiens GN=CSE1L	-0.0867366	hDFs +MMC - hDFs -MMC	limma	0.441979	0.582705	no hit
1640	MRPS14	O60783	28S ribosomal protein S14, mitochondrial OS=Homo sapiens GN=MRPS14 PE=1 SV=1	0.158268	hDFs +MMC - hDFs -MMC	limma	0.0734322	0.157993	no hit
1641	UQCRQ	O14949	Cytochrome b-c1 complex subunit 8 OS=Homo sapiens GN=UQCRQ PE=1 SV=4	-0.264842	hDFs +MMC - hDFs -MMC	limma	0.00499699	0.0236046	no hit
1642	DHX57	Q6P158	Putative ATP-dependent RNA helicase DHX57 OS=Homo sapiens GN=DHX57 PE=1 SV=2	0.250169	hDFs +MMC - hDFs -MMC	limma	0.0126287	0.0441082	no hit
1643	ZNHIT2	Q9UHR6	Zinc finger HIT domain-containing protein 2 OS=Homo sapiens GN=ZNHIT2 PE=1 SV=1	-0.027327	hDFs +MMC - hDFs -MMC	limma	0.83847	0.898586	no hit
1644	SEMA3C	Q99985	Semaphorin-3C OS=Homo sapiens GN=SEMA3C PE=2 SV=2	0.732738	hDFs +MMC - hDFs -MMC	limma	0.00296791	0.0166121	no hit
1645	HIBADH	P31937	3-hydroxyisobutyrate dehydrogenase, mitochondrial OS=Homo sapiens GN=HIBADH PE=1 SV=2	-0.243927	hDFs +MMC - hDFs -MMC	limma	0.0147167	0.048904	no hit
1646	ATIC	P31939	Bifunctional purine biosynthesis protein PURH OS=Homo sapiens GN=ATIC PE=1 SV=3	-0.00430649	hDFs +MMC - hDFs -MMC	limma	0.976819	0.984505	no hit
1647	FAM234A	Q9H0X4	Protein FAM234A OS=Homo sapiens GN=FAM234A PE=1 SV=1	-0.0799984	hDFs +MMC - hDFs -MMC	limma	0.524602	0.65587	no hit
1648	RAB2A	P61019	Ras-related protein Rab-2A OS=Homo sapiens GN=RAB2A PE=1 SV=1	-0.39984	hDFs +MMC - hDFs -MMC	limma	0.00362001	0.018934	no hit
1649	PIK3CB	H0Y871|P42338|Q68DL0	Phosphatidylinositol 4,5-bisphosphate 3-kinase catalytic subunit beta isoform (Fragment) OS=Homo sapiens GN=PIK3CB PE=1 SV=1|Phosphatidylinositol 4,5-bisphosphate 3-kinase catalytic subunit beta isoform OS=Homo sapiens GN=PIK3CB PE=1 SV=1|Phosphatidylinositol 4,5-bisphosphate 3-kinase catalytic subunit beta isoform OS=Homo sapiens GN=DKFZp779K1237 PE=1 SV=1	-0.186855	hDFs +MMC - hDFs -MMC	limma	0.019492	0.0604414	no hit
1650	POLD1	M0R2B7|P28340	DNA polymerase OS=Homo sapiens GN=POLD1 PE=1 SV=1|DNA polymerase delta catalytic subunit OS=Homo sapiens GN=POLD1 PE=1 SV=2	-0.153053	hDFs +MMC - hDFs -MMC	limma	0.353907	0.49594	no hit
1651	POLR3D	P05423	DNA-directed RNA polymerase III subunit RPC4 OS=Homo sapiens GN=POLR3D PE=1 SV=2	0.0509718	hDFs +MMC - hDFs -MMC	limma	0.488841	0.626301	no hit
1652	ATP6V1B2	P21281	V-type proton ATPase subunit B, brain isoform OS=Homo sapiens GN=ATP6V1B2 PE=1 SV=3	-0.515693	hDFs +MMC - hDFs -MMC	limma	5.88134e-05	0.00144752	no hit
1653	ATP6V1C1	P21283	V-type proton ATPase subunit C 1 OS=Homo sapiens GN=ATP6V1C1 PE=1 SV=4	-0.115406	hDFs +MMC - hDFs -MMC	limma	0.170026	0.291241	no hit
1654	ARF6	P62330	ADP-ribosylation factor 6 OS=Homo sapiens GN=ARF6 PE=1 SV=2	-0.149763	hDFs +MMC - hDFs -MMC	limma	0.0858258	0.177133	no hit
1655	PSMC6	A0A087X2I1|P62333	26S protease regulatory subunit 10B OS=Homo sapiens GN=PSMC6 PE=1 SV=1|26S protease regulatory subunit 10B OS=Homo sapiens GN=PSMC6 PE=1 SV=1	-0.351885	hDFs +MMC - hDFs -MMC	limma	0.0031445	0.0171737	no hit
1656	YIF1A	A6NGW1|O95070	Protein YIF1A OS=Homo sapiens GN=YIF1A PE=1 SV=1|Protein YIF1A OS=Homo sapiens GN=YIF1A PE=1 SV=2	0.5265	hDFs +MMC - hDFs -MMC	limma	0.0001503	0.00243049	no hit
1657	MIB1	Q86YT6	E3 ubiquitin-protein ligase MIB1 OS=Homo sapiens GN=MIB1 PE=1 SV=1	-0.142418	hDFs +MMC - hDFs -MMC	limma	0.248967	0.384515	no hit
1658	CECR5	Q9BXW7|Q9BXW7-2	Cat eye syndrome critical region protein 5 OS=Homo sapiens GN=CECR5 PE=1 SV=1|Isoform 1 of Cat eye syndrome critical region protein 5 OS=Homo sapiens GN=CECR5	0.435154	hDFs +MMC - hDFs -MMC	limma	0.0048699	0.0232757	no hit
1659	FAM210B	Q96KR6	Protein FAM210B OS=Homo sapiens GN=FAM210B PE=1 SV=2	0.139201	hDFs +MMC - hDFs -MMC	limma	0.405479	0.546413	no hit
1660	ZFR	Q96KR1	Zinc finger RNA-binding protein OS=Homo sapiens GN=ZFR PE=1 SV=2	0.619822	hDFs +MMC - hDFs -MMC	limma	0.000107016	0.00195712	no hit
1661	PSMB2	P49721	Proteasome subunit beta type-2 OS=Homo sapiens GN=PSMB2 PE=1 SV=1	-0.0711065	hDFs +MMC - hDFs -MMC	limma	0.406579	0.547342	no hit
1662	EPDR1	Q9UM22	Mammalian ependymin-related protein 1 OS=Homo sapiens GN=EPDR1 PE=1 SV=2	-0.213562	hDFs +MMC - hDFs -MMC	limma	0.0216563	0.0653889	no hit
1663	THBS2	P35442	Thrombospondin-2 OS=Homo sapiens GN=THBS2 PE=1 SV=2	2.50475	hDFs +MMC - hDFs -MMC	limma	9.22999e-07	0.000113057	hit
1664	DNMBP	Q6XZF7	Dynamin-binding protein OS=Homo sapiens GN=DNMBP PE=1 SV=1	0.0163271	hDFs +MMC - hDFs -MMC	limma	0.921121	0.949236	no hit
1665	NLN	Q9BYT8	Neurolysin, mitochondrial OS=Homo sapiens GN=NLN PE=1 SV=1	-0.155584	hDFs +MMC - hDFs -MMC	limma	0.0382124	0.0982939	no hit
1666	ADRBK1	P25098	Beta-adrenergic receptor kinase 1 OS=Homo sapiens GN=ADRBK1 PE=1 SV=2	-0.229147	hDFs +MMC - hDFs -MMC	limma	0.00676157	0.0289774	no hit
1667	F13A1	P00488	Coagulation factor XIII A chain OS=Homo sapiens GN=F13A1 PE=1 SV=4	1.92084	hDFs +MMC - hDFs -MMC	limma	5.97692e-07	8.91428e-05	hit
1668	GDAP1	Q8TB36	Ganglioside-induced differentiation-associated protein 1 OS=Homo sapiens GN=GDAP1 PE=1 SV=3	0.105612	hDFs +MMC - hDFs -MMC	limma	0.423835	0.564434	no hit
1669	CEP250	Q9BV73|Q9BV73-2	Centrosome-associated protein CEP250 OS=Homo sapiens GN=CEP250 PE=1 SV=2|Isoform 2 of Centrosome-associated protein CEP250 OS=Homo sapiens GN=CEP250	0.197944	hDFs +MMC - hDFs -MMC	limma	0.0450099	0.11011	no hit
1670	PSMA5	P28066	Proteasome subunit alpha type-5 OS=Homo sapiens GN=PSMA5 PE=1 SV=3	-0.346068	hDFs +MMC - hDFs -MMC	limma	0.000528517	0.00545824	no hit
1671	GPAA1	O43292|O43292-2	Glycosylphosphatidylinositol anchor attachment 1 protein OS=Homo sapiens GN=GPAA1 PE=1 SV=3|Isoform 2 of Glycosylphosphatidylinositol anchor attachment 1 protein OS=Homo sapiens GN=GPAA1	0.160746	hDFs +MMC - hDFs -MMC	limma	0.0547828	0.12756	no hit
1672	AUH	Q13825|Q13825-2	Methylglutaconyl-CoA hydratase, mitochondrial OS=Homo sapiens GN=AUH PE=1 SV=1|Isoform 2 of Methylglutaconyl-CoA hydratase, mitochondrial OS=Homo sapiens GN=AUH	-0.419921	hDFs +MMC - hDFs -MMC	limma	0.00184386	0.0123715	no hit
1673	HSPD1	P10809	60 kDa heat shock protein, mitochondrial OS=Homo sapiens GN=HSPD1 PE=1 SV=2	-0.0637571	hDFs +MMC - hDFs -MMC	limma	0.329561	0.471299	no hit
1674	ATP1B3	P54709	Sodium/potassium-transporting ATPase subunit beta-3 OS=Homo sapiens GN=ATP1B3 PE=1 SV=1	-0.382801	hDFs +MMC - hDFs -MMC	limma	0.0042863	0.021213	no hit
1675	GPX4	A0A087WT12|A0A087X2I2|P36969|P36969-2	Glutathione peroxidase OS=Homo sapiens GN=GPX4 PE=1 SV=1|Glutathione peroxidase OS=Homo sapiens GN=GPX4 PE=1 SV=1|Phospholipid hydroperoxide glutathione peroxidase, mitochondrial OS=Homo sapiens GN=GPX4 PE=1 SV=3|Isoform Cytoplasmic of Phospholipid hydroperoxide glutathione peroxidase, mitochondrial OS=Homo sapiens GN=GPX4	-0.193321	hDFs +MMC - hDFs -MMC	limma	0.101181	0.200422	no hit
1676	QKI	Q96PU8|Q96PU8-3	Protein quaking OS=Homo sapiens GN=QKI PE=1 SV=1|Isoform 2 of Protein quaking OS=Homo sapiens GN=QKI	0.34297	hDFs +MMC - hDFs -MMC	limma	0.00619475	0.0271545	no hit
1677	STK38	Q15208	Serine/threonine-protein kinase 38 OS=Homo sapiens GN=STK38 PE=1 SV=1	-0.29881	hDFs +MMC - hDFs -MMC	limma	0.00213104	0.0136051	no hit
1678	HNMT	P50135	Histamine N-methyltransferase OS=Homo sapiens GN=HNMT PE=1 SV=1	-0.781337	hDFs +MMC - hDFs -MMC	limma	0.0618154	0.13922	no hit
1679	PSMD7	P51665	26S proteasome non-ATPase regulatory subunit 7 OS=Homo sapiens GN=PSMD7 PE=1 SV=2	-0.683242	hDFs +MMC - hDFs -MMC	limma	0.000228102	0.00317171	no hit
1680	CC2D1A	Q6P1N0|Q6P1N0-2	Coiled-coil and C2 domain-containing protein 1A OS=Homo sapiens GN=CC2D1A PE=1 SV=1|Isoform 2 of Coiled-coil and C2 domain-containing protein 1A OS=Homo sapiens GN=CC2D1A	0.215523	hDFs +MMC - hDFs -MMC	limma	0.00919597	0.0357552	no hit
1681	DNAJC8	O75937	DnaJ homolog subfamily C member 8 OS=Homo sapiens GN=DNAJC8 PE=1 SV=2	-0.274446	hDFs +MMC - hDFs -MMC	limma	0.015653	0.051144	no hit
1682	DCBLD2	Q96PD2|Q96PD2-2	Discoidin, CUB and LCCL domain-containing protein 2 OS=Homo sapiens GN=DCBLD2 PE=1 SV=1|Isoform 2 of Discoidin, CUB and LCCL domain-containing protein 2 OS=Homo sapiens GN=DCBLD2	0.284023	hDFs +MMC - hDFs -MMC	limma	0.085207	0.176181	no hit
1683	TGFBR3	Q03167|Q03167-2	Transforming growth factor beta receptor type 3 OS=Homo sapiens GN=TGFBR3 PE=1 SV=3|Isoform 2 of Transforming growth factor beta receptor type 3 OS=Homo sapiens GN=TGFBR3	0.129248	hDFs +MMC - hDFs -MMC	limma	0.378507	0.519843	no hit
1684	CDK16	A0A087WZU2|Q00536|Q00536-2|Q00536-3	Cyclin-dependent kinase 16 OS=Homo sapiens GN=CDK16 PE=1 SV=1|Cyclin-dependent kinase 16 OS=Homo sapiens GN=CDK16 PE=1 SV=1|Isoform 2 of Cyclin-dependent kinase 16 OS=Homo sapiens GN=CDK16|Isoform 3 of Cyclin-dependent kinase 16 OS=Homo sapiens GN=CDK16	0.272508	hDFs +MMC - hDFs -MMC	limma	0.00890593	0.0348051	no hit
1685	TRMT1	Q9NXH9|Q9NXH9-2	tRNA (guanine(26)-N(2))-dimethyltransferase OS=Homo sapiens GN=TRMT1 PE=1 SV=1|Isoform 2 of tRNA (guanine(26)-N(2))-dimethyltransferase OS=Homo sapiens GN=TRMT1	0.450907	hDFs +MMC - hDFs -MMC	limma	0.0026999	0.0155056	no hit
1686	OSBPL1A	Q9BXW6	Oxysterol-binding protein-related protein 1 OS=Homo sapiens GN=OSBPL1A PE=1 SV=2	-0.0911362	hDFs +MMC - hDFs -MMC	limma	0.506705	0.64216	no hit
1687	WDFY1	Q8IWB7	WD repeat and FYVE domain-containing protein 1 OS=Homo sapiens GN=WDFY1 PE=1 SV=1	-0.305985	hDFs +MMC - hDFs -MMC	limma	0.00707803	0.0298718	no hit
1688	SETD3	Q86TU7	Histone-lysine N-methyltransferase setd3 OS=Homo sapiens GN=SETD3 PE=1 SV=1	0.128187	hDFs +MMC - hDFs -MMC	limma	0.193733	0.320575	no hit
1689	ZFYVE26	Q68DK2|Q68DK2-2	Zinc finger FYVE domain-containing protein 26 OS=Homo sapiens GN=ZFYVE26 PE=1 SV=3|Isoform 2 of Zinc finger FYVE domain-containing protein 26 OS=Homo sapiens GN=ZFYVE26	-0.246293	hDFs +MMC - hDFs -MMC	limma	0.0555336	0.128853	no hit
1690	ADRM1	Q16186	Proteasomal ubiquitin receptor ADRM1 OS=Homo sapiens GN=ADRM1 PE=1 SV=2	0.106841	hDFs +MMC - hDFs -MMC	limma	0.537857	0.667191	no hit
1691	SEPT7	Q16181|Q16181-2	Septin-7 OS=Homo sapiens GN=SEPT7 PE=1 SV=2|Isoform 2 of Septin-7 OS=Homo sapiens GN=SEPT7	-0.134747	hDFs +MMC - hDFs -MMC	limma	0.0556237	0.128948	no hit
1692	ATP5L	O75964	ATP synthase subunit g, mitochondrial OS=Homo sapiens GN=ATP5L PE=1 SV=3	0.0541169	hDFs +MMC - hDFs -MMC	limma	0.454776	0.594111	no hit
1693	LYPLA1	A0A087X1K9|E5RGR0|O75608|O75608-2	Acyl-protein thioesterase 1 OS=Homo sapiens GN=LYPLA1 PE=1 SV=1|Acyl-protein thioesterase 1 (Fragment) OS=Homo sapiens GN=LYPLA1 PE=1 SV=1|Acyl-protein thioesterase 1 OS=Homo sapiens GN=LYPLA1 PE=1 SV=1|Isoform 2 of Acyl-protein thioesterase 1 OS=Homo sapiens GN=LYPLA1	-0.399527	hDFs +MMC - hDFs -MMC	limma	0.000242337	0.0032771	no hit
1694	ASL	P04424|P04424-2	Argininosuccinate lyase OS=Homo sapiens GN=ASL PE=1 SV=4|Isoform 2 of Argininosuccinate lyase OS=Homo sapiens GN=ASL	-0.0512404	hDFs +MMC - hDFs -MMC	limma	0.607131	0.722984	no hit
1695	HDLBP	A0A024R4E5|Q00341	High density lipoprotein binding protein (Vigilin), isoform CRA_a OS=Homo sapiens GN=HDLBP PE=1 SV=1|Vigilin OS=Homo sapiens GN=HDLBP PE=1 SV=2	-0.721544	hDFs +MMC - hDFs -MMC	limma	0.00043811	0.00484775	no hit
1696	CNTNAP1	P78357	Contactin-associated protein 1 OS=Homo sapiens GN=CNTNAP1 PE=1 SV=1	-0.353615	hDFs +MMC - hDFs -MMC	limma	0.0118739	0.0423138	no hit
1697	PIP4K2B	P78356	Phosphatidylinositol 5-phosphate 4-kinase type-2 beta OS=Homo sapiens GN=PIP4K2B PE=1 SV=1	-0.0317502	hDFs +MMC - hDFs -MMC	limma	0.773816	0.851052	no hit
1698	PAPSS1	O43252	Bifunctional 3'-phosphoadenosine 5'-phosphosulfate synthase 1 OS=Homo sapiens GN=PAPSS1 PE=1 SV=2	-0.173932	hDFs +MMC - hDFs -MMC	limma	0.203439	0.332561	no hit
1699	CCT5	P48643	T-complex protein 1 subunit epsilon OS=Homo sapiens GN=CCT5 PE=1 SV=1	-0.0117168	hDFs +MMC - hDFs -MMC	limma	0.850102	0.90665	no hit
1700	ATP5O	P48047	ATP synthase subunit O, mitochondrial OS=Homo sapiens GN=ATP5O PE=1 SV=1	-0.189504	hDFs +MMC - hDFs -MMC	limma	0.0393195	0.100225	no hit
1701	CUTA	O60888|O60888-2|O60888-3	Protein CutA OS=Homo sapiens GN=CUTA PE=1 SV=2|Isoform A of Protein CutA OS=Homo sapiens GN=CUTA|Isoform C of Protein CutA OS=Homo sapiens GN=CUTA	-0.364567	hDFs +MMC - hDFs -MMC	limma	0.0143082	0.0479092	no hit
1702	PHIP	Q8WWQ0	PH-interacting protein OS=Homo sapiens GN=PHIP PE=1 SV=2	0.251584	hDFs +MMC - hDFs -MMC	limma	0.221671	0.354876	no hit
1703	SLC12A7	A0A0G2JNW7|A0A0U1RR18|Q9Y666	Solute carrier family 12 member 7 OS=Homo sapiens GN=SLC12A7 PE=1 SV=1|Solute carrier family 12 member 7 (Fragment) OS=Homo sapiens GN=SLC12A7 PE=1 SV=1|Solute carrier family 12 member 7 OS=Homo sapiens GN=SLC12A7 PE=1 SV=3	0.170135	hDFs +MMC - hDFs -MMC	limma	0.178167	0.301543	no hit
1704	TBCA	E5RIW3|E5RJD8|O75347	Tubulin-specific chaperone A OS=Homo sapiens GN=TBCA PE=1 SV=1|Tubulin-specific chaperone A OS=Homo sapiens GN=TBCA PE=1 SV=1|Tubulin-specific chaperone A OS=Homo sapiens GN=TBCA PE=1 SV=3	0.556892	hDFs +MMC - hDFs -MMC	limma	0.0537779	0.125942	no hit
1705	DNAJB1	P25685	DnaJ homolog subfamily B member 1 OS=Homo sapiens GN=DNAJB1 PE=1 SV=4	0.114723	hDFs +MMC - hDFs -MMC	limma	0.0777258	0.165086	no hit
1706	AFG3L2	Q9Y4W6	AFG3-like protein 2 OS=Homo sapiens GN=AFG3L2 PE=1 SV=2	0.158227	hDFs +MMC - hDFs -MMC	limma	0.142155	0.256414	no hit
1707	BICC1	Q9H694	Protein bicaudal C homolog 1 OS=Homo sapiens GN=BICC1 PE=1 SV=2	0.212278	hDFs +MMC - hDFs -MMC	limma	0.0678175	0.148769	no hit
1708	SCPEP1	Q9HB40	Retinoid-inducible serine carboxypeptidase OS=Homo sapiens GN=SCPEP1 PE=1 SV=1	-0.590749	hDFs +MMC - hDFs -MMC	limma	6.31388e-05	0.00149127	no hit
1709	FCHO2	Q0JRZ9	F-BAR domain only protein 2 OS=Homo sapiens GN=FCHO2 PE=1 SV=2	-0.0323369	hDFs +MMC - hDFs -MMC	limma	0.698953	0.799085	no hit
1710	BASP1	P80723	Brain acid soluble protein 1 OS=Homo sapiens GN=BASP1 PE=1 SV=2	-0.837118	hDFs +MMC - hDFs -MMC	limma	0.00971383	0.0370476	no hit
1711	VPS41	P49754|P49754-3	Vacuolar protein sorting-associated protein 41 homolog OS=Homo sapiens GN=VPS41 PE=1 SV=3|Isoform 3 of Vacuolar protein sorting-associated protein 41 homolog OS=Homo sapiens GN=VPS41	-0.149358	hDFs +MMC - hDFs -MMC	limma	0.0446662	0.109575	no hit
1712	TTC5	Q8N0Z6	Tetratricopeptide repeat protein 5 OS=Homo sapiens GN=TTC5 PE=1 SV=2	0.692699	hDFs +MMC - hDFs -MMC	limma	0.00682925	0.0291962	no hit
1713	LARP6	Q9BRS8	La-related protein 6 OS=Homo sapiens GN=LARP6 PE=1 SV=1	0.052967	hDFs +MMC - hDFs -MMC	limma	0.629959	0.741948	no hit
1714	DCTN5	Q9BTE1	Dynactin subunit 5 OS=Homo sapiens GN=DCTN5 PE=1 SV=1	0.0887667	hDFs +MMC - hDFs -MMC	limma	0.281207	0.420773	no hit
1715	KIF1BP	Q96EK5	KIF1-binding protein OS=Homo sapiens GN=KIF1BP PE=1 SV=1	-0.0343792	hDFs +MMC - hDFs -MMC	limma	0.619601	0.733192	no hit
1716	KTI12	Q96EK9	Protein KTI12 homolog OS=Homo sapiens GN=KTI12 PE=1 SV=1	0.405742	hDFs +MMC - hDFs -MMC	limma	0.000313753	0.00391596	no hit
1717	HMGCL	P35914	Hydroxymethylglutaryl-CoA lyase, mitochondrial OS=Homo sapiens GN=HMGCL PE=1 SV=2	0.0280593	hDFs +MMC - hDFs -MMC	limma	0.699888	0.799286	no hit
1718	DUSP3	P51452	Dual specificity protein phosphatase 3 OS=Homo sapiens GN=DUSP3 PE=1 SV=1	-0.226855	hDFs +MMC - hDFs -MMC	limma	0.036746	0.0955232	no hit
1719	SMG8	Q8ND04|Q8ND04-2	Protein SMG8 OS=Homo sapiens GN=SMG8 PE=1 SV=1|Isoform 2 of Protein SMG8 OS=Homo sapiens GN=SMG8	0.0819245	hDFs +MMC - hDFs -MMC	limma	0.226311	0.360114	no hit
1720	NDUFV1	G3V0I5|P49821|P49821-2	NADH dehydrogenase (Ubiquinone) flavoprotein 1, 51kDa, isoform CRA_c OS=Homo sapiens GN=NDUFV1 PE=1 SV=1|NADH dehydrogenase [ubiquinone] flavoprotein 1, mitochondrial OS=Homo sapiens GN=NDUFV1 PE=1 SV=4|Isoform 2 of NADH dehydrogenase [ubiquinone] flavoprotein 1, mitochondrial OS=Homo sapiens GN=NDUFV1	-0.257663	hDFs +MMC - hDFs -MMC	limma	0.010259	0.0383493	no hit
1721	NBAS	A2RRP1	Neuroblastoma-amplified sequence OS=Homo sapiens GN=NBAS PE=1 SV=2	-0.104306	hDFs +MMC - hDFs -MMC	limma	0.225553	0.359318	no hit
1722	FLCN	Q8NFG4	Folliculin OS=Homo sapiens GN=FLCN PE=1 SV=1	-0.226169	hDFs +MMC - hDFs -MMC	limma	0.134654	0.246772	no hit
1723	MRPS10	P82664	28S ribosomal protein S10, mitochondrial OS=Homo sapiens GN=MRPS10 PE=1 SV=2	0.131295	hDFs +MMC - hDFs -MMC	limma	0.442308	0.582846	no hit
1724	YWHAG	P61981	14-3-3 protein gamma OS=Homo sapiens GN=YWHAG PE=1 SV=2	-0.166982	hDFs +MMC - hDFs -MMC	limma	0.109162	0.212005	no hit
1725	ATG5	Q9H1Y0	Autophagy protein 5 OS=Homo sapiens GN=ATG5 PE=1 SV=2	-0.430354	hDFs +MMC - hDFs -MMC	limma	5.68789e-05	0.00141982	no hit
1726	PFDN1	E5RGS4|O60925	Prefoldin subunit 1 OS=Homo sapiens GN=PFDN1 PE=1 SV=1|Prefoldin subunit 1 OS=Homo sapiens GN=PFDN1 PE=1 SV=2	0.191843	hDFs +MMC - hDFs -MMC	limma	0.0935886	0.188429	no hit
1727	ABCD3	P28288	ATP-binding cassette sub-family D member 3 OS=Homo sapiens GN=ABCD3 PE=1 SV=1	-0.0334202	hDFs +MMC - hDFs -MMC	limma	0.637891	0.748112	no hit
1728	TMED9	Q9BVK6	Transmembrane emp24 domain-containing protein 9 OS=Homo sapiens GN=TMED9 PE=1 SV=2	-0.294317	hDFs +MMC - hDFs -MMC	limma	0.0197547	0.0610611	no hit
1729	RBM33	H0Y3K4|Q96EV2	RNA-binding protein 33 (Fragment) OS=Homo sapiens GN=RBM33 PE=1 SV=1|RNA-binding protein 33 OS=Homo sapiens GN=RBM33 PE=1 SV=3	0.771324	hDFs +MMC - hDFs -MMC	limma	0.00044706	0.00489992	no hit
1730	SF3B6	Q9Y3B4	Splicing factor 3B subunit 6 OS=Homo sapiens GN=SF3B6 PE=1 SV=1	-0.0615274	hDFs +MMC - hDFs -MMC	limma	0.324271	0.464997	no hit
1731	UBFD1	H3BRL3|O14562	Ubiquitin domain-containing protein UBFD1 OS=Homo sapiens GN=UBFD1 PE=1 SV=1|Ubiquitin domain-containing protein UBFD1 OS=Homo sapiens GN=UBFD1 PE=1 SV=2	-0.0267874	hDFs +MMC - hDFs -MMC	limma	0.748407	0.835131	no hit
1732	BAG3	O95817	BAG family molecular chaperone regulator 3 OS=Homo sapiens GN=BAG3 PE=1 SV=3	1.3218	hDFs +MMC - hDFs -MMC	limma	9.49835e-06	0.000481036	hit
1733	RPL10	F8W7C6|P27635|X1WI28	60S ribosomal protein L10 OS=Homo sapiens GN=RPL10 PE=1 SV=2|60S ribosomal protein L10 OS=Homo sapiens GN=RPL10 PE=1 SV=4|60S ribosomal protein L10 (Fragment) OS=Homo sapiens GN=RPL10 PE=1 SV=6	-0.838536	hDFs +MMC - hDFs -MMC	limma	0.0431652	0.107545	no hit
1734	PEPD	P12955	Xaa-Pro dipeptidase OS=Homo sapiens GN=PEPD PE=1 SV=3	-0.197396	hDFs +MMC - hDFs -MMC	limma	0.112752	0.217214	no hit
1735	PSMA6	G3V5Z7|P60900	Proteasome subunit alpha type OS=Homo sapiens GN=PSMA6 PE=1 SV=1|Proteasome subunit alpha type-6 OS=Homo sapiens GN=PSMA6 PE=1 SV=1	-0.223595	hDFs +MMC - hDFs -MMC	limma	0.00693347	0.0295458	no hit
1736	S100A10	P60903	Protein S100-A10 OS=Homo sapiens GN=S100A10 PE=1 SV=2	0.939958	hDFs +MMC - hDFs -MMC	limma	0.000230778	0.00319428	no hit
1737	QPRT	Q15274	Nicotinate-nucleotide pyrophosphorylase [carboxylating] OS=Homo sapiens GN=QPRT PE=1 SV=3	-1.10268	hDFs +MMC - hDFs -MMC	limma	3.98533e-06	0.000295644	hit
1738	RABEP1	Q15276	Rab GTPase-binding effector protein 1 OS=Homo sapiens GN=RABEP1 PE=1 SV=2	0.258026	hDFs +MMC - hDFs -MMC	limma	0.0330731	0.0890642	no hit
1739	RAB18	Q9NP72	Ras-related protein Rab-18 OS=Homo sapiens GN=RAB18 PE=1 SV=1	-0.286647	hDFs +MMC - hDFs -MMC	limma	0.0053787	0.0247209	no hit
1740	SSU72	Q9NP77	RNA polymerase II subunit A C-terminal domain phosphatase SSU72 OS=Homo sapiens GN=SSU72 PE=1 SV=1	0.262074	hDFs +MMC - hDFs -MMC	limma	0.179658	0.303386	no hit
1741	VTA1	A0A087WY55|Q9NP79	Chromosome 6 open reading frame 55, isoform CRA_b OS=Homo sapiens GN=VTA1 PE=1 SV=1|Vacuolar protein sorting-associated protein VTA1 homolog OS=Homo sapiens GN=VTA1 PE=1 SV=1	0.360829	hDFs +MMC - hDFs -MMC	limma	0.0018987	0.0125792	no hit
1742	MME	P08473	Neprilysin OS=Homo sapiens GN=MME PE=1 SV=2	0.200953	hDFs +MMC - hDFs -MMC	limma	0.294374	0.434062	no hit
1743	MTMR6	Q9Y217	Myotubularin-related protein 6 OS=Homo sapiens GN=MTMR6 PE=1 SV=3	0.598089	hDFs +MMC - hDFs -MMC	limma	0.00147103	0.0106281	no hit
1744	DHRS1	Q96LJ7	Dehydrogenase/reductase SDR family member 1 OS=Homo sapiens GN=DHRS1 PE=1 SV=1	-0.496182	hDFs +MMC - hDFs -MMC	limma	0.00230983	0.0140978	no hit
1745	P3H3	Q8IVL6	Prolyl 3-hydroxylase 3 OS=Homo sapiens GN=P3H3 PE=1 SV=1	-0.567914	hDFs +MMC - hDFs -MMC	limma	0.000375783	0.00439833	no hit
1746	EPB41L2	H0Y5B0|O43491	Band 4.1-like protein 2 (Fragment) OS=Homo sapiens GN=EPB41L2 PE=1 SV=1|Band 4.1-like protein 2 OS=Homo sapiens GN=EPB41L2 PE=1 SV=1	-0.0846975	hDFs +MMC - hDFs -MMC	limma	0.348757	0.491413	no hit
1747	ARL8B	Q9NVJ2	ADP-ribosylation factor-like protein 8B OS=Homo sapiens GN=ARL8B PE=1 SV=1	-0.365876	hDFs +MMC - hDFs -MMC	limma	0.0113922	0.0412216	no hit
1748	ANKS1A	Q92625	Ankyrin repeat and SAM domain-containing protein 1A OS=Homo sapiens GN=ANKS1A PE=1 SV=4	0.281589	hDFs +MMC - hDFs -MMC	limma	0.163586	0.28231	no hit
1749	HP1BP3	Q5SSJ5	Heterochromatin protein 1-binding protein 3 OS=Homo sapiens GN=HP1BP3 PE=1 SV=1	-0.191555	hDFs +MMC - hDFs -MMC	limma	0.0211972	0.0642841	no hit
1750	NOM1	Q5C9Z4	Nucleolar MIF4G domain-containing protein 1 OS=Homo sapiens GN=NOM1 PE=1 SV=1	0.554843	hDFs +MMC - hDFs -MMC	limma	3.24861e-05	0.00102458	no hit
1751	NOC3L	Q8WTT2	Nucleolar complex protein 3 homolog OS=Homo sapiens GN=NOC3L PE=1 SV=1	0.565788	hDFs +MMC - hDFs -MMC	limma	7.83083e-05	0.00163152	no hit
1752	EML3	B7WPE2|Q32P44	Echinoderm microtubule associated protein like 3, isoform CRA_e OS=Homo sapiens GN=EML3 PE=1 SV=1|Echinoderm microtubule-associated protein-like 3 OS=Homo sapiens GN=EML3 PE=1 SV=1	0.257803	hDFs +MMC - hDFs -MMC	limma	0.0134693	0.0461266	no hit
1753	CAMLG	P49069	Calcium signal-modulating cyclophilin ligand OS=Homo sapiens GN=CAMLG PE=1 SV=1	-0.150138	hDFs +MMC - hDFs -MMC	limma	0.147335	0.26199	no hit
1754	PSMC3	P17980	26S protease regulatory subunit 6A OS=Homo sapiens GN=PSMC3 PE=1 SV=3	-0.270415	hDFs +MMC - hDFs -MMC	limma	0.00925578	0.035912	no hit
1755	LDAH	B5MDU6|Q9H6V9|Q9H6V9-2	Lipid droplet-associated hydrolase OS=Homo sapiens GN=LDAH PE=1 SV=1|Lipid droplet-associated hydrolase OS=Homo sapiens GN=LDAH PE=1 SV=1|Isoform 2 of Lipid droplet-associated hydrolase OS=Homo sapiens GN=LDAH	0.194922	hDFs +MMC - hDFs -MMC	limma	0.046132	0.112074	no hit
1756	MGME1	Q5QPE7|Q9BQP7	Mitochondrial genome maintenance exonuclease 1 OS=Homo sapiens GN=MGME1 PE=1 SV=1|Mitochondrial genome maintenance exonuclease 1 OS=Homo sapiens GN=MGME1 PE=1 SV=1	-0.187798	hDFs +MMC - hDFs -MMC	limma	0.145562	0.260067	no hit
1757	MBLAC2	Q68D91	Metallo-beta-lactamase domain-containing protein 2 OS=Homo sapiens GN=MBLAC2 PE=1 SV=3	0.0966484	hDFs +MMC - hDFs -MMC	limma	0.235813	0.370751	no hit
1758	RANBP6	O60518	Ran-binding protein 6 OS=Homo sapiens GN=RANBP6 PE=1 SV=2	-0.140895	hDFs +MMC - hDFs -MMC	limma	0.102786	0.202816	no hit
1759	EIF6	P56537	Eukaryotic translation initiation factor 6 OS=Homo sapiens GN=EIF6 PE=1 SV=1	0.831185	hDFs +MMC - hDFs -MMC	limma	8.80212e-05	0.00171707	no hit
1760	ITPR1	Q14643|Q14643-2|Q14643-3|Q14643-4|Q14643-5|Q14643-6|Q14643-7|Q14643-8	Inositol 1,4,5-trisphosphate receptor type 1 OS=Homo sapiens GN=ITPR1 PE=1 SV=3|Isoform 2 of Inositol 1,4,5-trisphosphate receptor type 1 OS=Homo sapiens GN=ITPR1|Isoform 3 of Inositol 1,4,5-trisphosphate receptor type 1 OS=Homo sapiens GN=ITPR1|Isoform 4 of Inositol 1,4,5-trisphosphate receptor type 1 OS=Homo sapiens GN=ITPR1|Isoform 5 of Inositol 1,4,5-trisphosphate receptor type 1 OS=Homo sapi…	-0.0746453	hDFs +MMC - hDFs -MMC	limma	0.701311	0.800738	no hit
1761	HERPUD1	Q15011|Q15011-2|Q15011-3|Q15011-4	Homocysteine-responsive endoplasmic reticulum-resident ubiquitin-like domain member 1 protein OS=Homo sapiens GN=HERPUD1 PE=1 SV=1|Isoform 2 of Homocysteine-responsive endoplasmic reticulum-resident ubiquitin-like domain member 1 protein OS=Homo sapiens GN=HERPUD1|Isoform 3 of Homocysteine-responsive endoplasmic reticulum-resident ubiquitin-like domain member 1 protein OS=Homo sapiens GN=HERPUD1|…	-0.117981	hDFs +MMC - hDFs -MMC	limma	0.27552	0.414856	no hit
1762	FKBP10	Q96AY3	Peptidyl-prolyl cis-trans isomerase FKBP10 OS=Homo sapiens GN=FKBP10 PE=1 SV=1	-0.162675	hDFs +MMC - hDFs -MMC	limma	0.354988	0.497134	no hit
1763	ECI2	A0A0C4DGA2|O75521|O75521-2	Enoyl-CoA delta isomerase 2, mitochondrial OS=Homo sapiens GN=ECI2 PE=1 SV=1|Enoyl-CoA delta isomerase 2, mitochondrial OS=Homo sapiens GN=ECI2 PE=1 SV=4|Isoform 2 of Enoyl-CoA delta isomerase 2, mitochondrial OS=Homo sapiens GN=ECI2	-0.25633	hDFs +MMC - hDFs -MMC	limma	0.131404	0.242334	no hit
1764	CBLB	B5MC15|Q13191|Q13191-2|Q13191-3	Cas-Br-M (Murine) ecotropic retroviral transforming sequence b, isoform CRA_a OS=Homo sapiens GN=CBLB PE=1 SV=1|E3 ubiquitin-protein ligase CBL-B OS=Homo sapiens GN=CBLB PE=1 SV=2|Isoform Truncated 1 of E3 ubiquitin-protein ligase CBL-B OS=Homo sapiens GN=CBLB|Isoform Truncated 2 of E3 ubiquitin-protein ligase CBL-B OS=Homo sapiens GN=CBLB	0.329151	hDFs +MMC - hDFs -MMC	limma	0.0480788	0.115728	no hit
1765	SRP68	Q9UHB9	Signal recognition particle subunit SRP68 OS=Homo sapiens GN=SRP68 PE=1 SV=2	0.243809	hDFs +MMC - hDFs -MMC	limma	0.00774927	0.0316153	no hit
1766	AFF4	Q9UHB7	AF4/FMR2 family member 4 OS=Homo sapiens GN=AFF4 PE=1 SV=1	0.544815	hDFs +MMC - hDFs -MMC	limma	0.000498114	0.00527191	no hit
1767	SMAP	E9PM92|E9PRZ9|O00193	Small acidic protein OS=Homo sapiens GN=C11orf58 PE=1 SV=2|Small acidic protein (Fragment) OS=Homo sapiens GN=C11orf58 PE=1 SV=1|Small acidic protein OS=Homo sapiens GN=SMAP PE=1 SV=1	2.38773	hDFs +MMC - hDFs -MMC	limma	2.82423e-07	5.9501e-05	hit
1768	TRIM26	Q12899	Tripartite motif-containing protein 26 OS=Homo sapiens GN=TRIM26 PE=1 SV=1	-0.308371	hDFs +MMC - hDFs -MMC	limma	0.00451858	0.0220568	no hit
1769	C11orf68	Q9H3H3|Q9H3H3-2|Q9H3H3-3	UPF0696 protein C11orf68 OS=Homo sapiens GN=C11orf68 PE=1 SV=2|Isoform 2 of UPF0696 protein C11orf68 OS=Homo sapiens GN=C11orf68|Isoform 3 of UPF0696 protein C11orf68 OS=Homo sapiens GN=C11orf68	0.148592	hDFs +MMC - hDFs -MMC	limma	0.150785	0.266549	no hit
1770	INTS2	J3KMZ7|Q9H0H0	Integrator complex subunit 2 OS=Homo sapiens GN=INTS2 PE=1 SV=1|Integrator complex subunit 2 OS=Homo sapiens GN=INTS2 PE=1 SV=2	0.21939	hDFs +MMC - hDFs -MMC	limma	0.0184111	0.057928	no hit
1771	PIK3C2A	O00443	Phosphatidylinositol 4-phosphate 3-kinase C2 domain-containing subunit alpha OS=Homo sapiens GN=PIK3C2A PE=1 SV=2	0.0322607	hDFs +MMC - hDFs -MMC	limma	0.825267	0.888778	no hit
1772	ABCB8	Q9NUT2|Q9NUT2-2|Q9NUT2-4|Q9NUT2-5	ATP-binding cassette sub-family B member 8, mitochondrial OS=Homo sapiens GN=ABCB8 PE=1 SV=3|Isoform 2 of ATP-binding cassette sub-family B member 8, mitochondrial OS=Homo sapiens GN=ABCB8|Isoform 4 of ATP-binding cassette sub-family B member 8, mitochondrial OS=Homo sapiens GN=ABCB8|Isoform 5 of ATP-binding cassette sub-family B member 8, mitochondrial OS=Homo sapiens GN=ABCB8	0.0823043	hDFs +MMC - hDFs -MMC	limma	0.216583	0.348576	no hit
1773	PDGFRB	P09619	Platelet-derived growth factor receptor beta OS=Homo sapiens GN=PDGFRB PE=1 SV=1	-0.387941	hDFs +MMC - hDFs -MMC	limma	0.0434085	0.108033	no hit
1774	SORBS3	O60504	Vinexin OS=Homo sapiens GN=SORBS3 PE=1 SV=2	-0.202084	hDFs +MMC - hDFs -MMC	limma	0.0846818	0.175875	no hit
1775	TPST1	O60507	Protein-tyrosine sulfotransferase 1 OS=Homo sapiens GN=TPST1 PE=2 SV=1	-0.80281	hDFs +MMC - hDFs -MMC	limma	0.000276711	0.00359861	no hit
1776	ENDOD1	O94919	Endonuclease domain-containing 1 protein OS=Homo sapiens GN=ENDOD1 PE=1 SV=2	-0.148891	hDFs +MMC - hDFs -MMC	limma	0.37053	0.512899	no hit
1777	ALG2	Q9H553	Alpha-1,3/1,6-mannosyltransferase ALG2 OS=Homo sapiens GN=ALG2 PE=1 SV=1	0.252565	hDFs +MMC - hDFs -MMC	limma	0.0287543	0.080259	no hit
1778	BBS7	Q8IWZ6|Q8IWZ6-2	Bardet-Biedl syndrome 7 protein OS=Homo sapiens GN=BBS7 PE=1 SV=2|Isoform 2 of Bardet-Biedl syndrome 7 protein OS=Homo sapiens GN=BBS7	0.00932834	hDFs +MMC - hDFs -MMC	limma	0.928374	0.953775	no hit
1779	CYP27A1	Q02318	Sterol 26-hydroxylase, mitochondrial OS=Homo sapiens GN=CYP27A1 PE=1 SV=1	-0.586108	hDFs +MMC - hDFs -MMC	limma	0.00251951	0.0148603	no hit
1780	LMNB1	P20700	Lamin-B1 OS=Homo sapiens GN=LMNB1 PE=1 SV=2	-0.370132	hDFs +MMC - hDFs -MMC	limma	0.000488818	0.00523854	no hit
1781	SPTLC2	O15270	Serine palmitoyltransferase 2 OS=Homo sapiens GN=SPTLC2 PE=1 SV=1	-0.0296699	hDFs +MMC - hDFs -MMC	limma	0.842912	0.901445	no hit
1782	RAB1B	Q9H0U4	Ras-related protein Rab-1B OS=Homo sapiens GN=RAB1B PE=1 SV=1	-0.504155	hDFs +MMC - hDFs -MMC	limma	0.00152082	0.0108026	no hit
1783	AKAP13	Q12802|Q12802-2|Q12802-4	A-kinase anchor protein 13 OS=Homo sapiens GN=AKAP13 PE=1 SV=2|Isoform 2 of A-kinase anchor protein 13 OS=Homo sapiens GN=AKAP13|Isoform 3 of A-kinase anchor protein 13 OS=Homo sapiens GN=AKAP13	-0.0752299	hDFs +MMC - hDFs -MMC	limma	0.510756	0.644741	no hit
1784	MAD2L1	Q13257	Mitotic spindle assembly checkpoint protein MAD2A OS=Homo sapiens GN=MAD2L1 PE=1 SV=1	0.269323	hDFs +MMC - hDFs -MMC	limma	0.0175248	0.0559048	no hit
1785	LAMC1	P11047	Laminin subunit gamma-1 OS=Homo sapiens GN=LAMC1 PE=1 SV=3	-0.413419	hDFs +MMC - hDFs -MMC	limma	0.0148077	0.0491445	no hit
1786	TBCC	Q15814	Tubulin-specific chaperone C OS=Homo sapiens GN=TBCC PE=1 SV=2	0.220326	hDFs +MMC - hDFs -MMC	limma	0.0305284	0.0839651	no hit
1787	UBE2V2	Q15819	Ubiquitin-conjugating enzyme E2 variant 2 OS=Homo sapiens GN=UBE2V2 PE=1 SV=4	-0.193533	hDFs +MMC - hDFs -MMC	limma	0.157843	0.275194	no hit
1788	KIF1C	O43896	Kinesin-like protein KIF1C OS=Homo sapiens GN=KIF1C PE=1 SV=3	0.0445323	hDFs +MMC - hDFs -MMC	limma	0.748897	0.835156	no hit
1789	SPR	P35270	Sepiapterin reductase OS=Homo sapiens GN=SPR PE=1 SV=1	-0.377979	hDFs +MMC - hDFs -MMC	limma	0.000714502	0.00679293	no hit
1790	PNKD	Q8N490-2	Isoform 2 of Probable hydrolase PNKD OS=Homo sapiens GN=PNKD	0.21722	hDFs +MMC - hDFs -MMC	limma	0.129757	0.240448	no hit
1791	REEP3	Q6NUK4	Receptor expression-enhancing protein 3 OS=Homo sapiens GN=REEP3 PE=1 SV=1	0.11212	hDFs +MMC - hDFs -MMC	limma	0.149327	0.264638	no hit
1792	SYNCRIP	O60506|O60506-3	Heterogeneous nuclear ribonucleoprotein Q OS=Homo sapiens GN=SYNCRIP PE=1 SV=2|Isoform 3 of Heterogeneous nuclear ribonucleoprotein Q OS=Homo sapiens GN=SYNCRIP	0.291522	hDFs +MMC - hDFs -MMC	limma	0.00421418	0.0209595	no hit
1793	ARHGAP1	Q07960	Rho GTPase-activating protein 1 OS=Homo sapiens GN=ARHGAP1 PE=1 SV=1	-0.31883	hDFs +MMC - hDFs -MMC	limma	0.00718411	0.0300784	no hit
1794	MRPL55	Q7Z7F7|Q7Z7F7-2	39S ribosomal protein L55, mitochondrial OS=Homo sapiens GN=MRPL55 PE=1 SV=1|Isoform 2 of 39S ribosomal protein L55, mitochondrial OS=Homo sapiens GN=MRPL55	-0.10903	hDFs +MMC - hDFs -MMC	limma	0.178253	0.301593	no hit
1795	STS	P08842	Steryl-sulfatase OS=Homo sapiens GN=STS PE=1 SV=2	-0.164869	hDFs +MMC - hDFs -MMC	limma	0.222377	0.355682	no hit
1796	M6PR	P20645	Cation-dependent mannose-6-phosphate receptor OS=Homo sapiens GN=M6PR PE=1 SV=1	0.133289	hDFs +MMC - hDFs -MMC	limma	0.21569	0.347731	no hit
1797	RPLP2	P05387	60S acidic ribosomal protein P2 OS=Homo sapiens GN=RPLP2 PE=1 SV=1	-0.853775	hDFs +MMC - hDFs -MMC	limma	3.29049e-07	6.18964e-05	no hit
1798	RPL3	P39023	60S ribosomal protein L3 OS=Homo sapiens GN=RPL3 PE=1 SV=2	0.125383	hDFs +MMC - hDFs -MMC	limma	0.0652903	0.144942	no hit
1799	FAM3C	Q92520	Protein FAM3C OS=Homo sapiens GN=FAM3C PE=1 SV=1	-0.605045	hDFs +MMC - hDFs -MMC	limma	0.0086027	0.0340168	no hit
1800	H1FX	Q92522	Histone H1x OS=Homo sapiens GN=H1FX PE=1 SV=1	-0.277787	hDFs +MMC - hDFs -MMC	limma	0.0403245	0.101963	no hit
1801	RPL6	Q02878	60S ribosomal protein L6 OS=Homo sapiens GN=RPL6 PE=1 SV=3	0.232991	hDFs +MMC - hDFs -MMC	limma	0.00997878	0.0376762	no hit
1802	WDR47	A0A0A0MRE6|O94967|O94967-2|O94967-3|O94967-4	WD repeat-containing protein 47 OS=Homo sapiens GN=WDR47 PE=1 SV=1|WD repeat-containing protein 47 OS=Homo sapiens GN=WDR47 PE=1 SV=1|Isoform 2 of WD repeat-containing protein 47 OS=Homo sapiens GN=WDR47|Isoform 3 of WD repeat-containing protein 47 OS=Homo sapiens GN=WDR47|Isoform 4 of WD repeat-containing protein 47 OS=Homo sapiens GN=WDR47	0.181979	hDFs +MMC - hDFs -MMC	limma	0.0388492	0.0993295	no hit
1803	CYP20A1	E9PHG5|Q6UW02	Cytochrome P450 20A1 OS=Homo sapiens GN=CYP20A1 PE=1 SV=1|Cytochrome P450 20A1 OS=Homo sapiens GN=CYP20A1 PE=1 SV=1	0.183162	hDFs +MMC - hDFs -MMC	limma	0.0437797	0.108274	no hit
1804	ATOX1	E5RGN3|E5RIM7|O00244	Copper transport protein ATOX1 OS=Homo sapiens GN=ATOX1 PE=1 SV=1|Copper transport protein ATOX1 OS=Homo sapiens GN=ATOX1 PE=1 SV=1|Copper transport protein ATOX1 OS=Homo sapiens GN=ATOX1 PE=1 SV=1	-0.663319	hDFs +MMC - hDFs -MMC	limma	3.75001e-05	0.00111589	no hit
1805	CCDC58	C9JQ41|H7C525|Q4VC31	Coiled-coil domain-containing protein 58 OS=Homo sapiens GN=CCDC58 PE=1 SV=1|Coiled-coil domain-containing protein 58 (Fragment) OS=Homo sapiens GN=CCDC58 PE=1 SV=1|Coiled-coil domain-containing protein 58 OS=Homo sapiens GN=CCDC58 PE=1 SV=1	-0.0552777	hDFs +MMC - hDFs -MMC	limma	0.7385	0.828296	no hit
1806	TUSC3	D6RA37|D6RDV0|D6RIY7|Q13454|Q13454-2	Tumor suppressor candidate 3 OS=Homo sapiens GN=TUSC3 PE=1 SV=1|Tumor suppressor candidate 3 OS=Homo sapiens GN=TUSC3 PE=1 SV=1|Tumor suppressor candidate 3 OS=Homo sapiens GN=TUSC3 PE=1 SV=1|Tumor suppressor candidate 3 OS=Homo sapiens GN=TUSC3 PE=1 SV=1|Isoform 2 of Tumor suppressor candidate 3 OS=Homo sapiens GN=TUSC3	-0.0146751	hDFs +MMC - hDFs -MMC	limma	0.96565	0.977689	no hit
1807	MYOF	Q9NZM1|Q9NZM1-6	Myoferlin OS=Homo sapiens GN=MYOF PE=1 SV=1|Isoform 6 of Myoferlin OS=Homo sapiens GN=MYOF	-0.69987	hDFs +MMC - hDFs -MMC	limma	0.0186634	0.0586166	no hit
1808	ZFYVE16	Q7Z3T8	Zinc finger FYVE domain-containing protein 16 OS=Homo sapiens GN=ZFYVE16 PE=1 SV=3	-0.292786	hDFs +MMC - hDFs -MMC	limma	0.0489391	0.117378	no hit
1809	HMGCS1	Q01581	Hydroxymethylglutaryl-CoA synthase, cytoplasmic OS=Homo sapiens GN=HMGCS1 PE=1 SV=2	-0.955393	hDFs +MMC - hDFs -MMC	limma	5.23023e-05	0.00134142	no hit
1810	SPAG7	I3L4C3|O75391	Sperm-associated antigen 7 OS=Homo sapiens GN=SPAG7 PE=1 SV=1|Sperm-associated antigen 7 OS=Homo sapiens GN=SPAG7 PE=1 SV=2	0.397687	hDFs +MMC - hDFs -MMC	limma	0.010773	0.0396024	no hit
1811	CS	B4DJV2|O75390	Citrate synthase OS=Homo sapiens GN=CS PE=1 SV=1|Citrate synthase, mitochondrial OS=Homo sapiens GN=CS PE=1 SV=2	-0.236095	hDFs +MMC - hDFs -MMC	limma	0.0490562	0.117605	no hit
1812	SEC22B	O75396	Vesicle-trafficking protein SEC22b OS=Homo sapiens GN=SEC22B PE=1 SV=4	-0.139094	hDFs +MMC - hDFs -MMC	limma	0.0455176	0.11094	no hit
1813	MRPL19	P49406	39S ribosomal protein L19, mitochondrial OS=Homo sapiens GN=MRPL19 PE=1 SV=2	0.26883	hDFs +MMC - hDFs -MMC	limma	0.012285	0.0432764	no hit
1814	SCAMP4	Q969E2|Q969E2-2	Secretory carrier-associated membrane protein 4 OS=Homo sapiens GN=SCAMP4 PE=1 SV=1|Isoform 2 of Secretory carrier-associated membrane protein 4 OS=Homo sapiens GN=SCAMP4	0.18423	hDFs +MMC - hDFs -MMC	limma	0.0226152	0.0673724	no hit
1815	RPS13	P62277	40S ribosomal protein S13 OS=Homo sapiens GN=RPS13 PE=1 SV=2	-0.0624901	hDFs +MMC - hDFs -MMC	limma	0.399277	0.540512	no hit
1816	DBN1	Q16643|Q16643-3	Drebrin OS=Homo sapiens GN=DBN1 PE=1 SV=4|Isoform 3 of Drebrin OS=Homo sapiens GN=DBN1	0.171566	hDFs +MMC - hDFs -MMC	limma	0.290424	0.429922	no hit
1817	NUDT1	P36639|P36639-2|P36639-3|P36639-4	7,8-dihydro-8-oxoguanine triphosphatase OS=Homo sapiens GN=NUDT1 PE=1 SV=3|Isoform p22 of 7,8-dihydro-8-oxoguanine triphosphatase OS=Homo sapiens GN=NUDT1|Isoform p21 of 7,8-dihydro-8-oxoguanine triphosphatase OS=Homo sapiens GN=NUDT1|Isoform p18 of 7,8-dihydro-8-oxoguanine triphosphatase OS=Homo sapiens GN=NUDT1	-0.375897	hDFs +MMC - hDFs -MMC	limma	0.0237131	0.069853	no hit
1818	IGFBP7	Q16270|Q16270-2	Insulin-like growth factor-binding protein 7 OS=Homo sapiens GN=IGFBP7 PE=1 SV=1|Isoform 2 of Insulin-like growth factor-binding protein 7 OS=Homo sapiens GN=IGFBP7	-0.444442	hDFs +MMC - hDFs -MMC	limma	0.103097	0.203148	no hit
1819	GSK3A	A8MT37|P49840	Glycogen synthase kinase-3 alpha OS=Homo sapiens GN=GSK3A PE=1 SV=2|Glycogen synthase kinase-3 alpha OS=Homo sapiens GN=GSK3A PE=1 SV=2	-0.000918806	hDFs +MMC - hDFs -MMC	limma	0.992845	0.994922	no hit
1820	FAM20C	Q8IXL6	Extracellular serine/threonine protein kinase FAM20C OS=Homo sapiens GN=FAM20C PE=1 SV=2	-0.47046	hDFs +MMC - hDFs -MMC	limma	0.00103669	0.00858531	no hit
1821	NDUFA9	Q16795	NADH dehydrogenase [ubiquinone] 1 alpha subcomplex subunit 9, mitochondrial OS=Homo sapiens GN=NDUFA9 PE=1 SV=2	-0.125363	hDFs +MMC - hDFs -MMC	limma	0.103085	0.203148	no hit
1822	ME3	E9PMB9|Q16798	Malic enzyme (Fragment) OS=Homo sapiens GN=ME3 PE=1 SV=7|NADP-dependent malic enzyme, mitochondrial OS=Homo sapiens GN=ME3 PE=2 SV=2	-0.219707	hDFs +MMC - hDFs -MMC	limma	0.0707401	0.153835	no hit
1823	PURA	Q00577	Transcriptional activator protein Pur-alpha OS=Homo sapiens GN=PURA PE=1 SV=2	-0.0403341	hDFs +MMC - hDFs -MMC	limma	0.645325	0.754144	no hit
1824	VPS51	Q9UID3	Vacuolar protein sorting-associated protein 51 homolog OS=Homo sapiens GN=VPS51 PE=1 SV=2	-0.267531	hDFs +MMC - hDFs -MMC	limma	0.00824666	0.0330809	no hit
1825	YIPF3	E7EQR8|Q9GZM5	Protein YIPF3 OS=Homo sapiens GN=YIPF3 PE=1 SV=1|Protein YIPF3 OS=Homo sapiens GN=YIPF3 PE=1 SV=1	0.281838	hDFs +MMC - hDFs -MMC	limma	0.0771551	0.164192	no hit
1826	ASNS	P08243|P08243-2|P08243-3	Asparagine synthetase [glutamine-hydrolyzing] OS=Homo sapiens GN=ASNS PE=1 SV=4|Isoform 2 of Asparagine synthetase [glutamine-hydrolyzing] OS=Homo sapiens GN=ASNS|Isoform 3 of Asparagine synthetase [glutamine-hydrolyzing] OS=Homo sapiens GN=ASNS	1.77687	hDFs +MMC - hDFs -MMC	limma	6.35488e-06	0.000377364	hit
1827	CAPG	P40121	Macrophage-capping protein OS=Homo sapiens GN=CAPG PE=1 SV=2	-0.836364	hDFs +MMC - hDFs -MMC	limma	0.000964397	0.00814019	no hit
1828	IGF2BP1	Q9NZI8	Insulin-like growth factor 2 mRNA-binding protein 1 OS=Homo sapiens GN=IGF2BP1 PE=1 SV=2	0.190592	hDFs +MMC - hDFs -MMC	limma	0.301122	0.441294	no hit
1829	DNAJC21	Q5F1R6|Q5F1R6-2|Q5F1R6-3	DnaJ homolog subfamily C member 21 OS=Homo sapiens GN=DNAJC21 PE=1 SV=2|Isoform 2 of DnaJ homolog subfamily C member 21 OS=Homo sapiens GN=DNAJC21|Isoform 3 of DnaJ homolog subfamily C member 21 OS=Homo sapiens GN=DNAJC21	-0.673333	hDFs +MMC - hDFs -MMC	limma	7.70182e-05	0.00162368	no hit
1830	SLC38A10	Q9HBR0	Putative sodium-coupled neutral amino acid transporter 10 OS=Homo sapiens GN=SLC38A10 PE=1 SV=2	0.310593	hDFs +MMC - hDFs -MMC	limma	0.0365023	0.095177	no hit
1831	TRIP12	Q14669|Q14669-2|Q14669-3	E3 ubiquitin-protein ligase TRIP12 OS=Homo sapiens GN=TRIP12 PE=1 SV=1|Isoform 2 of E3 ubiquitin-protein ligase TRIP12 OS=Homo sapiens GN=TRIP12|Isoform 3 of E3 ubiquitin-protein ligase TRIP12 OS=Homo sapiens GN=TRIP12	0.0497447	hDFs +MMC - hDFs -MMC	limma	0.631595	0.743466	no hit
1832	PI4K2A	Q9BTU6	Phosphatidylinositol 4-kinase type 2-alpha OS=Homo sapiens GN=PI4K2A PE=1 SV=1	0.022538	hDFs +MMC - hDFs -MMC	limma	0.842202	0.900869	no hit
1833	RER1	O15258|Q9P0H9	Protein RER1 OS=Homo sapiens GN=RER1 PE=1 SV=1|Protein RER1 OS=Homo sapiens GN=RER1 PE=1 SV=1	-0.302856	hDFs +MMC - hDFs -MMC	limma	0.00970617	0.0370452	no hit
1834	ARID1B	H0Y7H8|Q8NFD5|Q8NFD5-2|Q8NFD5-3|Q8NFD5-4	AT-rich interactive domain-containing protein 1B (Fragment) OS=Homo sapiens GN=ARID1B PE=1 SV=1|AT-rich interactive domain-containing protein 1B OS=Homo sapiens GN=ARID1B PE=1 SV=2|Isoform 2 of AT-rich interactive domain-containing protein 1B OS=Homo sapiens GN=ARID1B|Isoform 3 of AT-rich interactive domain-containing protein 1B OS=Homo sapiens GN=ARID1B|Isoform 4 of AT-rich interactive domain-co…	-0.0466989	hDFs +MMC - hDFs -MMC	limma	0.579155	0.699475	no hit
1835	PLXNA1	Q9UIW2	Plexin-A1 OS=Homo sapiens GN=PLXNA1 PE=1 SV=3	-0.177667	hDFs +MMC - hDFs -MMC	limma	0.154191	0.270983	no hit
1836	FKBP11	F8VU90|Q9NYL4|Q9NYL4-2	Peptidyl-prolyl cis-trans isomerase OS=Homo sapiens GN=FKBP11 PE=1 SV=1|Peptidyl-prolyl cis-trans isomerase FKBP11 OS=Homo sapiens GN=FKBP11 PE=1 SV=1|Isoform 2 of Peptidyl-prolyl cis-trans isomerase FKBP11 OS=Homo sapiens GN=FKBP11	-0.897955	hDFs +MMC - hDFs -MMC	limma	0.0558987	0.129358	no hit
1837	VCPIP1	Q96JH7	Deubiquitinating protein VCIP135 OS=Homo sapiens GN=VCPIP1 PE=1 SV=2	0.429447	hDFs +MMC - hDFs -MMC	limma	0.0016431	0.0114777	no hit
1838	DIEXF	Q68CQ4	Digestive organ expansion factor homolog OS=Homo sapiens GN=DIEXF PE=1 SV=2	0.507781	hDFs +MMC - hDFs -MMC	limma	0.00308662	0.0170495	no hit
1839	CANX	P27824|P27824-2	Calnexin OS=Homo sapiens GN=CANX PE=1 SV=2|Isoform 2 of Calnexin OS=Homo sapiens GN=CANX	0.037151	hDFs +MMC - hDFs -MMC	limma	0.624163	0.736695	no hit
1840	TBCEL	Q5QJ74	Tubulin-specific chaperone cofactor E-like protein OS=Homo sapiens GN=TBCEL PE=1 SV=2	-0.302351	hDFs +MMC - hDFs -MMC	limma	0.00468837	0.0225862	no hit
1841	PLPP3	O14495	Phospholipid phosphatase 3 OS=Homo sapiens GN=PLPP3 PE=1 SV=1	-0.273081	hDFs +MMC - hDFs -MMC	limma	0.0658293	0.145743	no hit
1842	EPHX1	P07099	Epoxide hydrolase 1 OS=Homo sapiens GN=EPHX1 PE=1 SV=1	-0.387284	hDFs +MMC - hDFs -MMC	limma	0.0239361	0.0701319	no hit
1843	CMAS	Q8NFW8	N-acylneuraminate cytidylyltransferase OS=Homo sapiens GN=CMAS PE=1 SV=2	0.357258	hDFs +MMC - hDFs -MMC	limma	0.000737769	0.00695139	no hit
1844	BAG6	A0A024RCR6|A0A0G2JK23|P46379|P46379-2|P46379-3	HLA-B associated transcript 3, isoform CRA_a OS=Homo sapiens GN=BAT3 PE=1 SV=1|Large proline-rich protein BAG6 OS=Homo sapiens GN=BAG6 PE=1 SV=1|Large proline-rich protein BAG6 OS=Homo sapiens GN=BAG6 PE=1 SV=2|Isoform 2 of Large proline-rich protein BAG6 OS=Homo sapiens GN=BAG6|Isoform 3 of Large proline-rich protein BAG6 OS=Homo sapiens GN=BAG6	0.514283	hDFs +MMC - hDFs -MMC	limma	4.24845e-05	0.00117155	no hit
1845	PCIF1	Q9H4Z3	Phosphorylated CTD-interacting factor 1 OS=Homo sapiens GN=PCIF1 PE=1 SV=1	0.29496	hDFs +MMC - hDFs -MMC	limma	0.0185231	0.0582454	no hit
1846	GRPEL1	Q9HAV7	GrpE protein homolog 1, mitochondrial OS=Homo sapiens GN=GRPEL1 PE=1 SV=2	0.149738	hDFs +MMC - hDFs -MMC	limma	0.0696582	0.152173	no hit
1847	XPO5	Q9HAV4	Exportin-5 OS=Homo sapiens GN=XPO5 PE=1 SV=1	0.195639	hDFs +MMC - hDFs -MMC	limma	0.0831729	0.173976	no hit
1848	TJAP1	Q5JTD0|Q5JTD0-2	Tight junction-associated protein 1 OS=Homo sapiens GN=TJAP1 PE=1 SV=1|Isoform 2 of Tight junction-associated protein 1 OS=Homo sapiens GN=TJAP1	0.254964	hDFs +MMC - hDFs -MMC	limma	0.141242	0.255643	no hit
1849	PPOX	P50336	Protoporphyrinogen oxidase OS=Homo sapiens GN=PPOX PE=1 SV=1	0.101087	hDFs +MMC - hDFs -MMC	limma	0.202088	0.330763	no hit
1850	RMDN3	Q96TC7	Regulator of microtubule dynamics protein 3 OS=Homo sapiens GN=RMDN3 PE=1 SV=2	-0.0430463	hDFs +MMC - hDFs -MMC	limma	0.52525	0.656345	no hit
1851	TNFAIP2	Q03169	Tumor necrosis factor alpha-induced protein 2 OS=Homo sapiens GN=TNFAIP2 PE=2 SV=2	-0.559529	hDFs +MMC - hDFs -MMC	limma	0.13705	0.249513	no hit
1852	TNS3	Q68CZ2	Tensin-3 OS=Homo sapiens GN=TNS3 PE=1 SV=2	-0.0875873	hDFs +MMC - hDFs -MMC	limma	0.668858	0.773868	no hit
1853	SCAF11	F8VXG7|Q99590|Q99590-2	Protein SCAF11 OS=Homo sapiens GN=SCAF11 PE=1 SV=1|Protein SCAF11 OS=Homo sapiens GN=SCAF11 PE=1 SV=2|Isoform 2 of Protein SCAF11 OS=Homo sapiens GN=SCAF11	1.57386	hDFs +MMC - hDFs -MMC	limma	0.00042865	0.00477315	hit
1854	FNDC3A	Q9Y2H6|Q9Y2H6-2	Fibronectin type-III domain-containing protein 3A OS=Homo sapiens GN=FNDC3A PE=1 SV=4|Isoform 2 of Fibronectin type-III domain-containing protein 3A OS=Homo sapiens GN=FNDC3A	-0.41746	hDFs +MMC - hDFs -MMC	limma	0.00980601	0.0372106	no hit
1855	MAPK3	P27361	Mitogen-activated protein kinase 3 OS=Homo sapiens GN=MAPK3 PE=1 SV=4	-0.191247	hDFs +MMC - hDFs -MMC	limma	0.0772609	0.164351	no hit
1856	PLBD2	Q8NHP8	Putative phospholipase B-like 2 OS=Homo sapiens GN=PLBD2 PE=1 SV=2	-0.0471006	hDFs +MMC - hDFs -MMC	limma	0.545766	0.673039	no hit
1857	NIT2	Q9NQR4	Omega-amidase NIT2 OS=Homo sapiens GN=NIT2 PE=1 SV=1	-0.125349	hDFs +MMC - hDFs -MMC	limma	0.156516	0.273513	no hit
1858	RAB11FIP2	Q7L804|Q7L804-2	Rab11 family-interacting protein 2 OS=Homo sapiens GN=RAB11FIP2 PE=1 SV=1|Isoform 2 of Rab11 family-interacting protein 2 OS=Homo sapiens GN=RAB11FIP2	0.109074	hDFs +MMC - hDFs -MMC	limma	0.306235	0.44655	no hit
1859	MIER1	Q8N108|Q8N108-12|Q8N108-13|Q8N108-17	Mesoderm induction early response protein 1 OS=Homo sapiens GN=MIER1 PE=1 SV=2|Isoform 2 of Mesoderm induction early response protein 1 OS=Homo sapiens GN=MIER1|Isoform 3 of Mesoderm induction early response protein 1 OS=Homo sapiens GN=MIER1|Isoform 7 of Mesoderm induction early response protein 1 OS=Homo sapiens GN=MIER1	0.368863	hDFs +MMC - hDFs -MMC	limma	0.00556415	0.0253296	no hit
1860	PRPSAP1	Q14558|Q14558-2	Phosphoribosyl pyrophosphate synthase-associated protein 1 OS=Homo sapiens GN=PRPSAP1 PE=1 SV=2|Isoform 2 of Phosphoribosyl pyrophosphate synthase-associated protein 1 OS=Homo sapiens GN=PRPSAP1	-0.198718	hDFs +MMC - hDFs -MMC	limma	0.117322	0.224052	no hit
1861	TSNAX	Q99598	Translin-associated protein X OS=Homo sapiens GN=TSNAX PE=1 SV=1	-0.197797	hDFs +MMC - hDFs -MMC	limma	0.0434672	0.108033	no hit
1862	UBE2J1	Q9Y385	Ubiquitin-conjugating enzyme E2 J1 OS=Homo sapiens GN=UBE2J1 PE=1 SV=2	-0.192297	hDFs +MMC - hDFs -MMC	limma	0.0139483	0.0471078	no hit
1863	GXYLT1	Q4G148|Q4G148-2	Glucoside xylosyltransferase 1 OS=Homo sapiens GN=GXYLT1 PE=1 SV=2|Isoform 2 of Glucoside xylosyltransferase 1 OS=Homo sapiens GN=GXYLT1	0.35798	hDFs +MMC - hDFs -MMC	limma	0.00507385	0.0237937	no hit
1864	WDR43	Q15061	WD repeat-containing protein 43 OS=Homo sapiens GN=WDR43 PE=1 SV=3	0.423595	hDFs +MMC - hDFs -MMC	limma	0.000244482	0.00329331	no hit
1865	PRKACA	P17612	cAMP-dependent protein kinase catalytic subunit alpha OS=Homo sapiens GN=PRKACA PE=1 SV=2	-0.181845	hDFs +MMC - hDFs -MMC	limma	0.128588	0.239149	no hit
1866	HNRNPA3	P51991|P51991-2	Heterogeneous nuclear ribonucleoprotein A3 OS=Homo sapiens GN=HNRNPA3 PE=1 SV=2|Isoform 2 of Heterogeneous nuclear ribonucleoprotein A3 OS=Homo sapiens GN=HNRNPA3	-0.0679913	hDFs +MMC - hDFs -MMC	limma	0.549821	0.676614	no hit
1867	COG4	A0A0A0MS45|J3KNI1|Q9H9E3	Conserved oligomeric Golgi complex subunit 4 OS=Homo sapiens GN=COG4 PE=1 SV=1|Conserved oligomeric Golgi complex subunit 4 OS=Homo sapiens GN=COG4 PE=1 SV=1|Conserved oligomeric Golgi complex subunit 4 OS=Homo sapiens GN=COG4 PE=1 SV=3	-0.131564	hDFs +MMC - hDFs -MMC	limma	0.0469405	0.113463	no hit
1868	LSAMP	F5H5G1|H3BLU2|Q13449	Limbic system-associated membrane protein OS=Homo sapiens GN=LSAMP PE=1 SV=2|Limbic system-associated membrane protein (Fragment) OS=Homo sapiens GN=LSAMP PE=1 SV=1|Limbic system-associated membrane protein OS=Homo sapiens GN=LSAMP PE=1 SV=2	-0.0203943	hDFs +MMC - hDFs -MMC	limma	0.947371	0.96833	no hit
1869	RACK1	P63244	Receptor of activated protein C kinase 1 OS=Homo sapiens GN=RACK1 PE=1 SV=3	0.176604	hDFs +MMC - hDFs -MMC	limma	0.513173	0.646468	no hit
1870	ADAM9	Q13443	Disintegrin and metalloproteinase domain-containing protein 9 OS=Homo sapiens GN=ADAM9 PE=1 SV=1	-0.317447	hDFs +MMC - hDFs -MMC	limma	0.0606211	0.13733	no hit
1871	PDAP1	Q13442	28 kDa heat- and acid-stable phosphoprotein OS=Homo sapiens GN=PDAP1 PE=1 SV=1	-0.181456	hDFs +MMC - hDFs -MMC	limma	0.0367198	0.0955232	no hit
1872	P2RX4	Q99571|Q99571-2|Q99571-3	P2X purinoceptor 4 OS=Homo sapiens GN=P2RX4 PE=1 SV=2|Isoform 2 of P2X purinoceptor 4 OS=Homo sapiens GN=P2RX4|Isoform 3 of P2X purinoceptor 4 OS=Homo sapiens GN=P2RX4	-0.135709	hDFs +MMC - hDFs -MMC	limma	0.35419	0.496149	no hit
1873	SLC22A18	A0A024RCG2|A0A0J9YWM3|E9PRM7|Q96BI1	Solute carrier family 22 (Organic cation transporter), member 18, isoform CRA_a OS=Homo sapiens GN=SLC22A18 PE=1 SV=1|Solute carrier family 22 member 18 OS=Homo sapiens GN=SLC22A18 PE=1 SV=1|Solute carrier family 22 member 18 OS=Homo sapiens GN=SLC22A18 PE=1 SV=1|Solute carrier family 22 member 18 OS=Homo sapiens GN=SLC22A18 PE=1 SV=3	0.0269342	hDFs +MMC - hDFs -MMC	limma	0.912821	0.944234	no hit
1874	ERCC3	P19447	TFIIH basal transcription factor complex helicase XPB subunit OS=Homo sapiens GN=ERCC3 PE=1 SV=1	0.0266877	hDFs +MMC - hDFs -MMC	limma	0.808313	0.876842	no hit
1875	RPL36AL	Q969Q0	60S ribosomal protein L36a-like OS=Homo sapiens GN=RPL36AL PE=1 SV=3	-0.819542	hDFs +MMC - hDFs -MMC	limma	0.000532638	0.00546863	no hit
1876	NT5C2	P49902|Q5JUV4	Cytosolic purine 5'-nucleotidase OS=Homo sapiens GN=NT5C2 PE=1 SV=1|Cytosolic purine 5'-nucleotidase (Fragment) OS=Homo sapiens GN=NT5C2 PE=1 SV=1	-0.399974	hDFs +MMC - hDFs -MMC	limma	0.000426474	0.00475898	no hit
1877	MYO5A	A0A087WY00|F8W6H6|Q9Y4I1|Q9Y4I1-2	Unconventional myosin-Va OS=Homo sapiens GN=MYO5A PE=1 SV=1|Unconventional myosin-Va OS=Homo sapiens GN=MYO5A PE=1 SV=2|Unconventional myosin-Va OS=Homo sapiens GN=MYO5A PE=1 SV=2|Isoform 2 of Unconventional myosin-Va OS=Homo sapiens GN=MYO5A	-0.399562	hDFs +MMC - hDFs -MMC	limma	0.00430444	0.0212678	no hit
1878	UCHL3	A0A087WTB8|P15374|Q5TBK7	Ubiquitin carboxyl-terminal hydrolase OS=Homo sapiens GN=UCHL3 PE=1 SV=1|Ubiquitin carboxyl-terminal hydrolase isozyme L3 OS=Homo sapiens GN=UCHL3 PE=1 SV=1|Ubiquitin carboxyl-terminal hydrolase isozyme L3 (Fragment) OS=Homo sapiens GN=UCHL3 PE=1 SV=1	-0.190543	hDFs +MMC - hDFs -MMC	limma	0.107166	0.209129	no hit
1879	GMPPA	Q96IJ6	Mannose-1-phosphate guanyltransferase alpha OS=Homo sapiens GN=GMPPA PE=1 SV=1	-0.315008	hDFs +MMC - hDFs -MMC	limma	0.000354169	0.00422995	no hit
1880	ANXA2	P07355	Annexin A2 OS=Homo sapiens GN=ANXA2 PE=1 SV=2	-0.495716	hDFs +MMC - hDFs -MMC	limma	0.000961866	0.00813186	no hit
1881	EXOC4	Q96A65	Exocyst complex component 4 OS=Homo sapiens GN=EXOC4 PE=1 SV=1	0.0671374	hDFs +MMC - hDFs -MMC	limma	0.305182	0.445261	no hit
1882	RB1	P06400	Retinoblastoma-associated protein OS=Homo sapiens GN=RB1 PE=1 SV=2	0.304599	hDFs +MMC - hDFs -MMC	limma	0.00113368	0.00896562	no hit
1883	FMNL2	Q96PY5-3	Isoform 2 of Formin-like protein 2 OS=Homo sapiens GN=FMNL2	-0.427106	hDFs +MMC - hDFs -MMC	limma	0.0718437	0.155209	no hit
1884	DDX39B	Q13838|Q13838-2	Spliceosome RNA helicase DDX39B OS=Homo sapiens GN=DDX39B PE=1 SV=1|Isoform 2 of Spliceosome RNA helicase DDX39B OS=Homo sapiens GN=DDX39B	0.129241	hDFs +MMC - hDFs -MMC	limma	0.199983	0.328236	no hit
1885	DNAJA1	P31689	DnaJ homolog subfamily A member 1 OS=Homo sapiens GN=DNAJA1 PE=1 SV=2	-0.0872651	hDFs +MMC - hDFs -MMC	limma	0.177242	0.300655	no hit
1886	RPF2	Q9H7B2	Ribosome production factor 2 homolog OS=Homo sapiens GN=RPF2 PE=1 SV=2	0.469586	hDFs +MMC - hDFs -MMC	limma	0.000307164	0.00387041	no hit
1887	SMYD3	Q9H7B4	Histone-lysine N-methyltransferase SMYD3 OS=Homo sapiens GN=SMYD3 PE=1 SV=4	-0.299828	hDFs +MMC - hDFs -MMC	limma	0.00220675	0.0138043	no hit
1888	KNTC1	P50748	Kinetochore-associated protein 1 OS=Homo sapiens GN=KNTC1 PE=1 SV=1	-0.0369903	hDFs +MMC - hDFs -MMC	limma	0.683774	0.7872	no hit
1889	HLCS	P50747	Biotin--protein ligase OS=Homo sapiens GN=HLCS PE=1 SV=1	0.0615282	hDFs +MMC - hDFs -MMC	limma	0.485671	0.623149	no hit
1890	PIP5K1C	O60331|O60331-2|O60331-3|O60331-4	Phosphatidylinositol 4-phosphate 5-kinase type-1 gamma OS=Homo sapiens GN=PIP5K1C PE=1 SV=2|Isoform 2 of Phosphatidylinositol 4-phosphate 5-kinase type-1 gamma OS=Homo sapiens GN=PIP5K1C|Isoform 3 of Phosphatidylinositol 4-phosphate 5-kinase type-1 gamma OS=Homo sapiens GN=PIP5K1C|Isoform 4 of Phosphatidylinositol 4-phosphate 5-kinase type-1 gamma OS=Homo sapiens GN=PIP5K1C	0.303194	hDFs +MMC - hDFs -MMC	limma	0.310664	0.451011	no hit
1891	CASK	O14936|O14936-2|O14936-3|O14936-4|O14936-6	Peripheral plasma membrane protein CASK OS=Homo sapiens GN=CASK PE=1 SV=3|Isoform 2 of Peripheral plasma membrane protein CASK OS=Homo sapiens GN=CASK|Isoform 3 of Peripheral plasma membrane protein CASK OS=Homo sapiens GN=CASK|Isoform 4 of Peripheral plasma membrane protein CASK OS=Homo sapiens GN=CASK|Isoform 6 of Peripheral plasma membrane protein CASK OS=Homo sapiens GN=CASK	-0.345018	hDFs +MMC - hDFs -MMC	limma	0.00271513	0.015561	no hit
1892	FAM126A	Q9BYI3-3	Isoform 3 of Hyccin OS=Homo sapiens GN=FAM126A	-0.507462	hDFs +MMC - hDFs -MMC	limma	0.00506509	0.0237937	no hit
1893	IGF2BP3	O00425	Insulin-like growth factor 2 mRNA-binding protein 3 OS=Homo sapiens GN=IGF2BP3 PE=1 SV=2	-0.135103	hDFs +MMC - hDFs -MMC	limma	0.742411	0.830384	no hit
1894	UBE3C	Q15386	Ubiquitin-protein ligase E3C OS=Homo sapiens GN=UBE3C PE=1 SV=3	0.0212031	hDFs +MMC - hDFs -MMC	limma	0.808572	0.876842	no hit
1895	LPCAT4	Q643R3	Lysophospholipid acyltransferase LPCAT4 OS=Homo sapiens GN=LPCAT4 PE=1 SV=1	-0.0788311	hDFs +MMC - hDFs -MMC	limma	0.294759	0.434387	no hit
1896	UBE2D3	A0A087WY85|P61077|P61077-2|P61077-3	Ubiquitin-conjugating enzyme E2 D3 OS=Homo sapiens GN=UBE2D3 PE=1 SV=1|Ubiquitin-conjugating enzyme E2 D3 OS=Homo sapiens GN=UBE2D3 PE=1 SV=1|Isoform 2 of Ubiquitin-conjugating enzyme E2 D3 OS=Homo sapiens GN=UBE2D3|Isoform 3 of Ubiquitin-conjugating enzyme E2 D3 OS=Homo sapiens GN=UBE2D3	-0.208456	hDFs +MMC - hDFs -MMC	limma	0.015074	0.0498711	no hit
1897	AMOTL1	Q8IY63|Q8IY63-2	Angiomotin-like protein 1 OS=Homo sapiens GN=AMOTL1 PE=1 SV=1|Isoform 2 of Angiomotin-like protein 1 OS=Homo sapiens GN=AMOTL1	0.11216	hDFs +MMC - hDFs -MMC	limma	0.555929	0.681423	no hit
1898	DYNLL1	P63167	Dynein light chain 1, cytoplasmic OS=Homo sapiens GN=DYNLL1 PE=1 SV=1	-0.569117	hDFs +MMC - hDFs -MMC	limma	0.00391441	0.01997	no hit
1899	SUMO1	B8ZZN6|P63165	Small ubiquitin-related modifier 1 OS=Homo sapiens GN=SUMO1 PE=1 SV=1|Small ubiquitin-related modifier 1 OS=Homo sapiens GN=SUMO1 PE=1 SV=1	-0.054373	hDFs +MMC - hDFs -MMC	limma	0.415505	0.55638	no hit
1900	SRPX	P78539|P78539-2|P78539-3|P78539-4|P78539-5	Sushi repeat-containing protein SRPX OS=Homo sapiens GN=SRPX PE=1 SV=1|Isoform 2 of Sushi repeat-containing protein SRPX OS=Homo sapiens GN=SRPX|Isoform 3 of Sushi repeat-containing protein SRPX OS=Homo sapiens GN=SRPX|Isoform 4 of Sushi repeat-containing protein SRPX OS=Homo sapiens GN=SRPX|Isoform 5 of Sushi repeat-containing protein SRPX OS=Homo sapiens GN=SRPX	1.69572	hDFs +MMC - hDFs -MMC	limma	3.03245e-07	6.14304e-05	hit
1901	RAD50	Q92878|Q92878-2	DNA repair protein RAD50 OS=Homo sapiens GN=RAD50 PE=1 SV=1|Isoform 2 of DNA repair protein RAD50 OS=Homo sapiens GN=RAD50	-0.145785	hDFs +MMC - hDFs -MMC	limma	0.067075	0.147694	no hit
1902	RPS20	P60866|P60866-2	40S ribosomal protein S20 OS=Homo sapiens GN=RPS20 PE=1 SV=1|Isoform 2 of 40S ribosomal protein S20 OS=Homo sapiens GN=RPS20	-0.139858	hDFs +MMC - hDFs -MMC	limma	0.243038	0.378483	no hit
1903	EHHADH	Q08426	Peroxisomal bifunctional enzyme OS=Homo sapiens GN=EHHADH PE=1 SV=3	-0.179893	hDFs +MMC - hDFs -MMC	limma	0.0313025	0.0857394	no hit
1904	RBMS1	E7ETU5|F6Y5H0|P29558|P29558-2	RNA-binding motif, single-stranded-interacting protein 1 OS=Homo sapiens GN=RBMS1 PE=1 SV=1|RNA-binding motif, single-stranded-interacting protein 1 OS=Homo sapiens GN=RBMS1 PE=1 SV=1|RNA-binding motif, single-stranded-interacting protein 1 OS=Homo sapiens GN=RBMS1 PE=1 SV=3|Isoform 2 of RNA-binding motif, single-stranded-interacting protein 1 OS=Homo sapiens GN=RBMS1	0.211705	hDFs +MMC - hDFs -MMC	limma	0.105135	0.205931	no hit
1905	LTN1	O94822|O94822-3	E3 ubiquitin-protein ligase listerin OS=Homo sapiens GN=LTN1 PE=1 SV=6|Isoform 3 of E3 ubiquitin-protein ligase listerin OS=Homo sapiens GN=LTN1	0.117579	hDFs +MMC - hDFs -MMC	limma	0.287121	0.426422	no hit
1906	CRTAP	C9JP16|O75718	Cartilage-associated protein OS=Homo sapiens GN=CRTAP PE=1 SV=1|Cartilage-associated protein OS=Homo sapiens GN=CRTAP PE=1 SV=1	-0.340459	hDFs +MMC - hDFs -MMC	limma	0.0697953	0.152409	no hit
1907	ANO6	Q4KMQ2|Q4KMQ2-2|Q4KMQ2-3	Anoctamin-6 OS=Homo sapiens GN=ANO6 PE=1 SV=2|Isoform 2 of Anoctamin-6 OS=Homo sapiens GN=ANO6|Isoform 3 of Anoctamin-6 OS=Homo sapiens GN=ANO6	-0.0511449	hDFs +MMC - hDFs -MMC	limma	0.550184	0.676903	no hit
1908	GRWD1	Q9BQ67	Glutamate-rich WD repeat-containing protein 1 OS=Homo sapiens GN=GRWD1 PE=1 SV=1	0.410576	hDFs +MMC - hDFs -MMC	limma	0.00533083	0.0246078	no hit
1909	HEATR5B	Q9P2D3|Q9P2D3-3	HEAT repeat-containing protein 5B OS=Homo sapiens GN=HEATR5B PE=1 SV=2|Isoform 3 of HEAT repeat-containing protein 5B OS=Homo sapiens GN=HEATR5B	-0.0206897	hDFs +MMC - hDFs -MMC	limma	0.773268	0.850962	no hit
1910	TOLLIP	Q9H0E2	Toll-interacting protein OS=Homo sapiens GN=TOLLIP PE=1 SV=1	-0.0516285	hDFs +MMC - hDFs -MMC	limma	0.611186	0.726336	no hit
1911	CBR1	P16152	Carbonyl reductase [NADPH] 1 OS=Homo sapiens GN=CBR1 PE=1 SV=3	-0.471972	hDFs +MMC - hDFs -MMC	limma	6.91025e-05	0.0015554	no hit
1912	CPNE8	Q86YQ8	Copine-8 OS=Homo sapiens GN=CPNE8 PE=1 SV=2	0.56606	hDFs +MMC - hDFs -MMC	limma	0.00105124	0.00861428	no hit
1913	MSH3	P20585	DNA mismatch repair protein Msh3 OS=Homo sapiens GN=MSH3 PE=1 SV=4	0.10784	hDFs +MMC - hDFs -MMC	limma	0.222529	0.355817	no hit
1914	EIF2B2	P49770	Translation initiation factor eIF-2B subunit beta OS=Homo sapiens GN=EIF2B2 PE=1 SV=3	0.0860366	hDFs +MMC - hDFs -MMC	limma	0.24713	0.382609	no hit
1915	STAMBP	O95630	STAM-binding protein OS=Homo sapiens GN=STAMBP PE=1 SV=1	-0.218924	hDFs +MMC - hDFs -MMC	limma	0.0503562	0.119903	no hit
1916	PIP4K2A	P48426	Phosphatidylinositol 5-phosphate 4-kinase type-2 alpha OS=Homo sapiens GN=PIP4K2A PE=1 SV=2	0.123825	hDFs +MMC - hDFs -MMC	limma	0.255922	0.392072	no hit
1917	WARS2	Q9UGM6	Tryptophan--tRNA ligase, mitochondrial OS=Homo sapiens GN=WARS2 PE=1 SV=1	0.110263	hDFs +MMC - hDFs -MMC	limma	0.317878	0.458703	no hit
1918	YBX3	P16989|P16989-2	Y-box-binding protein 3 OS=Homo sapiens GN=YBX3 PE=1 SV=4|Isoform 2 of Y-box-binding protein 3 OS=Homo sapiens GN=YBX3	1.30594	hDFs +MMC - hDFs -MMC	limma	2.51903e-06	0.000217504	hit
1919	DOPEY2	Q9Y3R5|Q9Y3R5-2	Protein dopey-2 OS=Homo sapiens GN=DOPEY2 PE=1 SV=5|Isoform 2 of Protein dopey-2 OS=Homo sapiens GN=DOPEY2	-0.106418	hDFs +MMC - hDFs -MMC	limma	0.232446	0.367105	no hit
1920	CUL7	Q14999|Q14999-2	Cullin-7 OS=Homo sapiens GN=CUL7 PE=1 SV=2|Isoform 2 of Cullin-7 OS=Homo sapiens GN=CUL7	-0.194209	hDFs +MMC - hDFs -MMC	limma	0.0863826	0.177934	no hit
1921	WDR1	O75083	WD repeat-containing protein 1 OS=Homo sapiens GN=WDR1 PE=1 SV=4	-0.40271	hDFs +MMC - hDFs -MMC	limma	0.00361345	0.0189185	no hit
1922	METTL2B	Q6P1Q9|Q6P1Q9-2	Methyltransferase-like protein 2B OS=Homo sapiens GN=METTL2B PE=1 SV=3|Isoform 2 of Methyltransferase-like protein 2B OS=Homo sapiens GN=METTL2B	0.12476	hDFs +MMC - hDFs -MMC	limma	0.377525	0.519156	no hit
1923	SF3A2	Q15428	Splicing factor 3A subunit 2 OS=Homo sapiens GN=SF3A2 PE=1 SV=2	-0.141935	hDFs +MMC - hDFs -MMC	limma	0.0294236	0.0817769	no hit
1924	NCAPG	Q9BPX3	Condensin complex subunit 3 OS=Homo sapiens GN=NCAPG PE=1 SV=1	-0.151364	hDFs +MMC - hDFs -MMC	limma	0.142531	0.256829	no hit
1925	ARPC5L	Q9BPX5	Actin-related protein 2/3 complex subunit 5-like protein OS=Homo sapiens GN=ARPC5L PE=1 SV=1	0.0966243	hDFs +MMC - hDFs -MMC	limma	0.454624	0.594111	no hit
1926	SLC35B2	Q8TB61|Q8TB61-2|Q8TB61-3	Adenosine 3'-phospho 5'-phosphosulfate transporter 1 OS=Homo sapiens GN=SLC35B2 PE=1 SV=1|Isoform 2 of Adenosine 3'-phospho 5'-phosphosulfate transporter 1 OS=Homo sapiens GN=SLC35B2|Isoform 3 of Adenosine 3'-phospho 5'-phosphosulfate transporter 1 OS=Homo sapiens GN=SLC35B2	0.136446	hDFs +MMC - hDFs -MMC	limma	0.170055	0.291241	no hit
1927	SERINC1	Q9NRX5	Serine incorporator 1 OS=Homo sapiens GN=SERINC1 PE=1 SV=1	0.221394	hDFs +MMC - hDFs -MMC	limma	0.0621667	0.139662	no hit
1928	PNO1	Q9NRX1	RNA-binding protein PNO1 OS=Homo sapiens GN=PNO1 PE=1 SV=1	0.134695	hDFs +MMC - hDFs -MMC	limma	0.116219	0.222349	no hit
1929	MRPS36	P82909	28S ribosomal protein S36, mitochondrial OS=Homo sapiens GN=MRPS36 PE=1 SV=2	-0.0607102	hDFs +MMC - hDFs -MMC	limma	0.702161	0.801345	no hit
1930	NCBP3	Q53F19	Nuclear cap-binding protein subunit 3 OS=Homo sapiens GN=NCBP3 PE=1 SV=2	0.108714	hDFs +MMC - hDFs -MMC	limma	0.397038	0.538969	no hit
1931	TSC22D2	O75157|O75157-2	TSC22 domain family protein 2 OS=Homo sapiens GN=TSC22D2 PE=1 SV=3|Isoform 2 of TSC22 domain family protein 2 OS=Homo sapiens GN=TSC22D2	-0.38152	hDFs +MMC - hDFs -MMC	limma	0.0798284	0.16859	no hit
1932	SCCPDH	Q8NBX0	Saccharopine dehydrogenase-like oxidoreductase OS=Homo sapiens GN=SCCPDH PE=1 SV=1	-0.315497	hDFs +MMC - hDFs -MMC	limma	0.00723643	0.0301082	no hit
1933	IPO5	O00410|O00410-3	Importin-5 OS=Homo sapiens GN=IPO5 PE=1 SV=4|Isoform 3 of Importin-5 OS=Homo sapiens GN=IPO5	-0.266623	hDFs +MMC - hDFs -MMC	limma	0.0482725	0.115938	no hit
1934	HRSP12	P52758	Ribonuclease UK114 OS=Homo sapiens GN=HRSP12 PE=1 SV=1	-0.293576	hDFs +MMC - hDFs -MMC	limma	0.145403	0.25987	no hit
1935	RBM5	P52756	RNA-binding protein 5 OS=Homo sapiens GN=RBM5 PE=1 SV=2	0.531419	hDFs +MMC - hDFs -MMC	limma	0.00137802	0.0101653	no hit
1936	EPHB3	P54753	Ephrin type-B receptor 3 OS=Homo sapiens GN=EPHB3 PE=1 SV=2	-0.324943	hDFs +MMC - hDFs -MMC	limma	0.0846197	0.175815	no hit
1937	TOMM70	O94826	Mitochondrial import receptor subunit TOM70 OS=Homo sapiens GN=TOMM70 PE=1 SV=1	0.0966906	hDFs +MMC - hDFs -MMC	limma	0.145064	0.259441	no hit
1938	IPO13	O94829	Importin-13 OS=Homo sapiens GN=IPO13 PE=1 SV=3	-0.173542	hDFs +MMC - hDFs -MMC	limma	0.0323705	0.0877486	no hit
1939	AUP1	Q9Y679|Q9Y679-2	Ancient ubiquitous protein 1 OS=Homo sapiens GN=AUP1 PE=1 SV=1|Isoform Short of Ancient ubiquitous protein 1 OS=Homo sapiens GN=AUP1	0.0235004	hDFs +MMC - hDFs -MMC	limma	0.856981	0.910575	no hit
1940	TTL	Q8NG68	Tubulin--tyrosine ligase OS=Homo sapiens GN=TTL PE=1 SV=2	-0.138582	hDFs +MMC - hDFs -MMC	limma	0.213827	0.345151	no hit
1941	CPSF3L	Q5TA45|Q5TA45-2|Q5TA45-3|Q96HV7	Integrator complex subunit 11 OS=Homo sapiens GN=CPSF3L PE=1 SV=2|Isoform 2 of Integrator complex subunit 11 OS=Homo sapiens GN=CPSF3L|Isoform 3 of Integrator complex subunit 11 OS=Homo sapiens GN=CPSF3L|CPSF3L protein OS=Homo sapiens GN=CPSF3L PE=1 SV=1	-0.0342284	hDFs +MMC - hDFs -MMC	limma	0.633716	0.745207	no hit
1942	CALR	P27797	Calreticulin OS=Homo sapiens GN=CALR PE=1 SV=1	-0.590468	hDFs +MMC - hDFs -MMC	limma	0.00322361	0.0174115	no hit
1943	STX6	O43752	Syntaxin-6 OS=Homo sapiens GN=STX6 PE=1 SV=1	0.135124	hDFs +MMC - hDFs -MMC	limma	0.170976	0.292475	no hit
1944	RPL8	P62917	60S ribosomal protein L8 OS=Homo sapiens GN=RPL8 PE=1 SV=2	-0.0369162	hDFs +MMC - hDFs -MMC	limma	0.623521	0.736695	no hit
1945	GBAS	O75323	Protein NipSnap homolog 2 OS=Homo sapiens GN=GBAS PE=1 SV=1	-0.123913	hDFs +MMC - hDFs -MMC	limma	0.189104	0.314695	no hit
1946	ACOX1	Q15067|Q15067-2	Peroxisomal acyl-coenzyme A oxidase 1 OS=Homo sapiens GN=ACOX1 PE=1 SV=3|Isoform 2 of Peroxisomal acyl-coenzyme A oxidase 1 OS=Homo sapiens GN=ACOX1	-0.671544	hDFs +MMC - hDFs -MMC	limma	0.000809905	0.00741873	no hit
1947	NCOA5	Q9HCD5	Nuclear receptor coactivator 5 OS=Homo sapiens GN=NCOA5 PE=1 SV=2	0.0109745	hDFs +MMC - hDFs -MMC	limma	0.917672	0.946996	no hit
1948	DCUN1D3	Q8IWE4	DCN1-like protein 3 OS=Homo sapiens GN=DCUN1D3 PE=1 SV=1	0.117786	hDFs +MMC - hDFs -MMC	limma	0.302448	0.442499	no hit
1949	PLEKHM2	Q5VVD7|Q8IWE5	Pleckstrin homology domain-containing family M member 2 OS=Homo sapiens GN=PLEKHM2 PE=1 SV=1|Pleckstrin homology domain-containing family M member 2 OS=Homo sapiens GN=PLEKHM2 PE=1 SV=2	-0.287011	hDFs +MMC - hDFs -MMC	limma	0.00240902	0.0143758	no hit
1950	FAM114A1	Q8IWE2	Protein NOXP20 OS=Homo sapiens GN=FAM114A1 PE=1 SV=2	-0.28929	hDFs +MMC - hDFs -MMC	limma	0.0156371	0.0511385	no hit
1951	PDIA3	H7BZJ3|P30101	Protein disulfide-isomerase A3 (Fragment) OS=Homo sapiens GN=PDIA3 PE=1 SV=1|Protein disulfide-isomerase A3 OS=Homo sapiens GN=PDIA3 PE=1 SV=4	-0.660852	hDFs +MMC - hDFs -MMC	limma	1.08359e-05	0.000514168	no hit
1952	TGOLN2	F8W8W7|J3KQ45|O43493|O43493-2|O43493-3|O43493-5	Trans-Golgi network integral membrane protein 2 OS=Homo sapiens GN=TGOLN2 PE=1 SV=2|Trans-Golgi network integral membrane protein 2 OS=Homo sapiens GN=TGOLN2 PE=1 SV=1|Trans-Golgi network integral membrane protein 2 OS=Homo sapiens GN=TGOLN2 PE=1 SV=2|Isoform TGN46 of Trans-Golgi network integral membrane protein 2 OS=Homo sapiens GN=TGOLN2|Isoform TGN48 of Trans-Golgi network integral membrane p…	0.380235	hDFs +MMC - hDFs -MMC	limma	0.0207836	0.0635192	no hit
1953	WDR55	Q9H6Y2	WD repeat-containing protein 55 OS=Homo sapiens GN=WDR55 PE=1 SV=2	0.434736	hDFs +MMC - hDFs -MMC	limma	0.0119901	0.0426163	no hit
1954	TROVE2	P10155	60 kDa SS-A/Ro ribonucleoprotein OS=Homo sapiens GN=TROVE2 PE=1 SV=2	0.0810822	hDFs +MMC - hDFs -MMC	limma	0.237293	0.372192	no hit
1955	PRDX2	P32119	Peroxiredoxin-2 OS=Homo sapiens GN=PRDX2 PE=1 SV=5	-0.485275	hDFs +MMC - hDFs -MMC	limma	0.00206039	0.0132912	no hit
1956	HSPA2	P54652	Heat shock-related 70 kDa protein 2 OS=Homo sapiens GN=HSPA2 PE=1 SV=1	-0.641491	hDFs +MMC - hDFs -MMC	limma	0.0107825	0.0396036	no hit
1957	YME1L1	Q96TA2|Q96TA2-2|Q96TA2-3	ATP-dependent zinc metalloprotease YME1L1 OS=Homo sapiens GN=YME1L1 PE=1 SV=2|Isoform 2 of ATP-dependent zinc metalloprotease YME1L1 OS=Homo sapiens GN=YME1L1|Isoform 3 of ATP-dependent zinc metalloprotease YME1L1 OS=Homo sapiens GN=YME1L1	0.0678608	hDFs +MMC - hDFs -MMC	limma	0.278364	0.418181	no hit
1958	H6PD	O95479|R4GMU1	GDH/6PGL endoplasmic bifunctional protein OS=Homo sapiens GN=H6PD PE=1 SV=2|GDH/6PGL endoplasmic bifunctional protein OS=Homo sapiens GN=H6PD PE=1 SV=1	-0.42687	hDFs +MMC - hDFs -MMC	limma	0.00186707	0.0124602	no hit
1959	MMP2	P08253	72 kDa type IV collagenase OS=Homo sapiens GN=MMP2 PE=1 SV=2	0.300206	hDFs +MMC - hDFs -MMC	limma	0.0950627	0.190814	no hit
1960	CBR3	O75828	Carbonyl reductase [NADPH] 3 OS=Homo sapiens GN=CBR3 PE=1 SV=3	-0.405369	hDFs +MMC - hDFs -MMC	limma	0.0638259	0.142385	no hit
1961	EIF3J	O75822	Eukaryotic translation initiation factor 3 subunit J OS=Homo sapiens GN=EIF3J PE=1 SV=2	0.537428	hDFs +MMC - hDFs -MMC	limma	0.00136444	0.0101076	no hit
1962	ATPIF1	Q9UII2	ATPase inhibitor, mitochondrial OS=Homo sapiens GN=ATPIF1 PE=1 SV=1	0.193831	hDFs +MMC - hDFs -MMC	limma	0.0356854	0.0935858	no hit
1963	GART	P22102	Trifunctional purine biosynthetic protein adenosine-3 OS=Homo sapiens GN=GART PE=1 SV=1	-0.00517324	hDFs +MMC - hDFs -MMC	limma	0.960295	0.97473	no hit
1964	BCL2L1	Q07817|Q07817-2|Q07817-3|Q5QP56|Q5TE64|Q9H1R6	Bcl-2-like protein 1 OS=Homo sapiens GN=BCL2L1 PE=1 SV=1|Isoform Bcl-X(S) of Bcl-2-like protein 1 OS=Homo sapiens GN=BCL2L1|Isoform Bcl-X(beta) of Bcl-2-like protein 1 OS=Homo sapiens GN=BCL2L1|Bcl-2-like protein 1 (Fragment) OS=Homo sapiens GN=BCL2L1 PE=1 SV=1|Bcl-2-like protein 1 (Fragment) OS=Homo sapiens GN=BCL2L1 PE=1 SV=1|Bcl-2-like protein 1 (Fragment) OS=Homo sapiens GN=BCL2L1 PE=1 SV=1	-0.181851	hDFs +MMC - hDFs -MMC	limma	0.123738	0.232568	no hit
1965	UBXN4	Q92575	UBX domain-containing protein 4 OS=Homo sapiens GN=UBXN4 PE=1 SV=2	0.287762	hDFs +MMC - hDFs -MMC	limma	0.0499732	0.119369	no hit
1966	ATP5D	P30049	ATP synthase subunit delta, mitochondrial OS=Homo sapiens GN=ATP5D PE=1 SV=2	-0.225597	hDFs +MMC - hDFs -MMC	limma	0.0833362	0.174179	no hit
1967	SNX30	Q5VWJ9	Sorting nexin-30 OS=Homo sapiens GN=SNX30 PE=1 SV=1	-0.303102	hDFs +MMC - hDFs -MMC	limma	0.0274648	0.077698	no hit
1968	COMP	G3XAP6|P49747|P49747-2	Cartilage oligomeric matrix protein OS=Homo sapiens GN=COMP PE=1 SV=1|Cartilage oligomeric matrix protein OS=Homo sapiens GN=COMP PE=1 SV=2|Isoform 2 of Cartilage oligomeric matrix protein OS=Homo sapiens GN=COMP	1.85535	hDFs +MMC - hDFs -MMC	limma	0.00157189	0.011098	hit
1969	SLC25A5	P05141	ADP/ATP translocase 2 OS=Homo sapiens GN=SLC25A5 PE=1 SV=7	0.148507	hDFs +MMC - hDFs -MMC	limma	0.183658	0.308262	no hit
1970	LLPH	Q9BRT6	Protein LLP homolog OS=Homo sapiens GN=LLPH PE=1 SV=1	0.308006	hDFs +MMC - hDFs -MMC	limma	0.038794	0.0992365	no hit
1971	TMOD2	Q9NZR1	Tropomodulin-2 OS=Homo sapiens GN=TMOD2 PE=1 SV=1	0.857315	hDFs +MMC - hDFs -MMC	limma	0.000193686	0.00289814	no hit
1972	PSMD6	Q15008|Q15008-4	26S proteasome non-ATPase regulatory subunit 6 OS=Homo sapiens GN=PSMD6 PE=1 SV=1|Isoform 4 of 26S proteasome non-ATPase regulatory subunit 6 OS=Homo sapiens GN=PSMD6	-0.208637	hDFs +MMC - hDFs -MMC	limma	0.0102927	0.0384451	no hit
1973	GALNT5	Q7Z7M9	Polypeptide N-acetylgalactosaminyltransferase 5 OS=Homo sapiens GN=GALNT5 PE=1 SV=1	-0.384192	hDFs +MMC - hDFs -MMC	limma	0.0704624	0.153484	no hit
[truncated: 3,294 more rows]

## Sheet: Hits
	gene_name	protein_id	description	logFC	comparison	hit_annotation_method	pvalue	fdr	hit_annotation
[truncated: 154 more rows]
